# Supplementary material for: Body muscle gain and markers of cardiovascular disease susceptibility in young adulthood: A cohort study
Source: PLoS Med. 2021 Sep 9;18(9):e1003751. doi: 10.1371/journal.pmed.1003751 (PMC8428664; doi:10.1371/journal.pmed.1003751)
Supplement: S8 Table — (XLSX) [file pmed.1003751.s020.xlsx]

## Sheet: S8 Table
S8 Table Associations of change in lean mass indices from childhood to young adulthood with cardiometabolic traits in young adulthood among ALSPAC G1 offspring
	Change in lean mass indices from age 10y to 25y (per SD-unit gain, sexes combined)
	Total limb lean mass index						Arm lean mass index						Leg lean mass index
	Adj. for age, sex, ethnicity, maternal						Adj. for age, sex, ethnicity, maternal						Adj. for age, sex, ethnicity, maternal
	education, limb lean mass index at 10y,						education, arm lean mass index at 10y,						education, leg lean mass index at 10y,
	change in total fat mass index						change in leg lean mass index,						change in arm lean mass index,
							change in total fat mass index						change in total fat mass index
Standardized outcome at age 25y	N	Beta	LCL	UCL	P-value		N	Beta	LCL	UCL	P-value		N	Beta	LCL	UCL	P-value
Systolic blood pressure	2804	0.299869	0.246249	0.35349	2.01e-27		2804	0.107406	0.054399	0.160412	7.27e-05		2804	0.29838	0.244815	0.351944	3.17e-27
Diastolic blood pressure	2804	0.124312	0.0609127	0.18771	0.0001234		2804	-0.156792	-0.214803	-0.0987816	1.25e-07		2804	0.289048	0.228728	0.349368	1.14e-20
Concentration of chylomicrons and extremely large VLDL particles	2295	0.151687	0.0840328	0.21934	1.15e-05		2295	-0.0836031	-0.148235	-0.0189708	0.0112597		2295	0.256845	0.186286	0.327404	1.26e-12
Total lipids in chylomicrons and extremely large VLDL	2295	0.150616	0.0829512	0.218282	1.33e-05		2295	-0.0830163	-0.147749	-0.0182836	0.0119753		2295	0.255083	0.184397	0.325768	1.96e-12
Phospholipids in chylomicrons and extremely large VLDL	2295	0.142893	0.0758655	0.20992	3.02e-05		2295	-0.0836429	-0.148226	-0.0190595	0.0111598		2295	0.245929	0.17486	0.316998	1.47e-11
Total cholesterol in chylomicrons and extremely large VLDL	2295	0.13813	0.0698167	0.206443	7.56e-05		2295	-0.071097	-0.137209	-0.0049852	0.0350641		2295	0.230759	0.158807	0.302711	3.81e-10
Cholesterol esters in chylomicrons and extremely large VLDL	2295	0.137102	0.0676561	0.206547	0.0001112		2295	-0.0616068	-0.128089	0.0048751	0.0693171		2295	0.222477	0.150726	0.294228	1.4e-09
Free cholesterol in chylomicrons and extremely large VLDL	2295	0.135912	0.0692362	0.202588	6.61e-05		2295	-0.0803387	-0.145873	-0.0148043	0.0162961		2295	0.234661	0.162814	0.306508	1.82e-10
Triglycerides in chylomicrons and extremely large VLDL	2295	0.154228	0.0867101	0.221746	7.85e-06		2295	-0.0853873	-0.149759	-0.0210159	0.0093491		2295	0.261292	0.191065	0.331519	4.06e-13
Concentration of very large VLDL particles	2295	0.149856	0.081911	0.2178	1.59e-05		2295	-0.0878915	-0.152733	-0.0230499	0.0079131		2295	0.256765	0.185471	0.328059	2.16e-12
Total lipids in very large VLDL	2295	0.149178	0.0812255	0.217132	1.74e-05		2295	-0.0872679	-0.152183	-0.0223528	0.0084395		2295	0.255483	0.18411	0.326856	2.92e-12
Phospholipids in very large VLDL	2295	0.144231	0.0762088	0.212253	3.33e-05		2295	-0.0868386	-0.151623	-0.0220543	0.0086316		2295	0.249366	0.177689	0.321043	1.14e-11
Total cholesterol in very large VLDL	2295	0.14308	0.0749903	0.211169	3.91e-05		2295	-0.077907	-0.143844	-0.0119703	0.0205914		2295	0.24095	0.16895	0.31295	6.53e-11
Cholesterol esters in very large VLDL	2295	0.146967	0.0783975	0.215536	2.73e-05		2295	-0.0740331	-0.140318	-0.0077486	0.0286074		2295	0.242816	0.170881	0.314751	4.48e-11
Free cholesterol in very large VLDL	2295	0.13809	0.0705656	0.205614	6.26e-05		2295	-0.0821325	-0.147675	-0.0165899	0.0140699		2295	0.237968	0.165913	0.310023	1.15e-10
Triglycerides in very large VLDL	2295	0.15135	0.0835466	0.219154	1.26e-05		2295	-0.0896042	-0.154241	-0.0249676	0.0066076		2295	0.2598	0.188754	0.330845	1e-12
Concentration of large VLDL particles	2295	0.16239	0.093465	0.231316	4.05e-06		2295	-0.0890774	-0.153235	-0.02492	0.0065244		2295	0.272523	0.202529	0.342516	3.29e-14
Total lipids in large VLDL	2295	0.161711	0.0928046	0.230618	4.41e-06		2295	-0.088641	-0.152876	-0.0244056	0.0068592		2295	0.271491	0.201418	0.341565	4.37e-14
Phospholipids in large VLDL	2295	0.161553	0.0925115	0.230596	4.7e-06		2295	-0.0877483	-0.152011	-0.0234857	0.0074665		2295	0.270784	0.200558	0.34101	5.74e-14
Total cholesterol in large VLDL	2295	0.157383	0.0885726	0.226193	7.65e-06		2295	-0.0829846	-0.147923	-0.0180465	0.0122806		2295	0.263254	0.192815	0.333693	3.2e-13
Cholesterol esters in large VLDL	2295	0.164603	0.0951567	0.234049	3.54e-06		2295	-0.0782899	-0.143217	-0.0133623	0.0181335		2295	0.269099	0.199422	0.338777	5.24e-14
Free cholesterol in large VLDL	2295	0.148884	0.0807988	0.21697	1.88e-05		2295	-0.0868767	-0.151781	-0.0219722	0.0087262		2295	0.255175	0.184071	0.326278	2.58e-12
Triglycerides in large VLDL	2295	0.162867	0.0940232	0.231711	3.69e-06		2295	-0.090745	-0.154695	-0.0267951	0.0054358		2295	0.273937	0.204084	0.343789	2.17e-14
Concentration of medium VLDL particles	2295	0.168956	0.0988981	0.239014	2.39e-06		2295	-0.082982	-0.146579	-0.0193853	0.0105689		2295	0.275807	0.207174	0.344441	5.01e-15
Total lipids in medium VLDL	2295	0.168401	0.0983077	0.238495	2.61e-06		2295	-0.0823145	-0.146001	-0.0186282	0.011324		2295	0.274828	0.206088	0.343569	6.84e-15
Phospholipids in medium VLDL	2295	0.167804	0.0976652	0.237943	2.87e-06		2295	-0.082263	-0.146013	-0.0185133	0.011457		2295	0.274168	0.205297	0.34304	8.88e-15
Total cholesterol in medium VLDL	2295	0.163013	0.0925979	0.233429	5.92e-06		2295	-0.0738767	-0.138148	-0.0096055	0.0242855		2295	0.263716	0.19439	0.333043	1.23e-13
Cholesterol esters in medium VLDL	2295	0.161312	0.0904934	0.232131	8.33e-06		2295	-0.0667281	-0.130957	-0.0024987	0.0417359		2295	0.256916	0.187873	0.32596	4.04e-13
Free cholesterol in medium VLDL	2295	0.160292	0.0909485	0.229635	6.12e-06		2295	-0.0795887	-0.143713	-0.0154642	0.0150127		2295	0.263736	0.194403	0.33307	1.23e-13
Triglycerides in medium VLDL	2295	0.16913	0.0994754	0.238785	2.04e-06		2295	-0.0852261	-0.148491	-0.0219616	0.0083043		2295	0.276961	0.2087	0.345221	2.76e-15
Concentration of small VLDL particles	2295	0.171179	0.100019	0.242339	2.53e-06		2295	-0.0694887	-0.133549	-0.0054284	0.0335123		2295	0.268376	0.200169	0.336583	1.78e-14
Total lipids in small VLDL	2295	0.170007	0.0987908	0.241222	3.02e-06		2295	-0.0661057	-0.13019	-0.0020213	0.0432045		2295	0.264494	0.19623	0.332758	4.36e-14
Phospholipids in small VLDL	2295	0.162881	0.0936099	0.232152	4.23e-06		2295	-0.0707411	-0.134388	-0.0070936	0.0293919		2295	0.25859	0.190448	0.326732	1.4e-13
Total cholesterol in small VLDL	2295	0.156534	0.0853289	0.227739	1.69e-05		2295	-0.0351705	-0.0992519	0.0289109	0.281916		2295	0.225066	0.157126	0.293007	1.01e-10
Cholesterol esters in small VLDL	2295	0.152079	0.0809461	0.223211	2.86e-05		2295	-0.0217769	-0.0859805	0.0424267	0.506026		2295	0.209182	0.141991	0.276373	1.2e-09
Free cholesterol in small VLDL	2295	0.152346	0.0829325	0.221759	1.75e-05		2295	-0.0563443	-0.120282	0.0075934	0.0841038		2295	0.235974	0.167247	0.3047	2.09e-11
Triglycerides in small VLDL	2295	0.168232	0.0982442	0.23822	2.58e-06		2295	-0.0820275	-0.145861	-0.0181942	0.0118052		2295	0.27373	0.205781	0.341678	4.3e-15
Concentration of very small VLDL particles	2295	0.123857	0.0555465	0.192167	0.0003848		2295	-0.0263518	-0.09092	0.0382165	0.423603		2295	0.177894	0.110073	0.245715	2.92e-07
Total lipids in very small VLDL	2295	0.120205	0.0523379	0.188072	0.0005237		2295	-0.0219141	-0.0863515	0.0425232	0.5049		2295	0.169663	0.102097	0.237229	9.08e-07
Phospholipids in very small VLDL	2295	0.100386	0.0356282	0.165144	0.0023934		2295	-0.0198525	-0.0827771	0.043072	0.536182		2295	0.141781	0.0747904	0.208772	3.44e-05
Total cholesterol in very small VLDL	2295	0.109967	0.0428192	0.177116	0.0013388		2295	-0.0063187	-0.0712824	0.0586451	0.84875		2295	0.143829	0.0774403	0.210218	2.24e-05
Cholesterol esters in very small VLDL	2295	0.112871	0.0448572	0.180884	0.0011531		2295	-0.0105377	-0.0763854	0.05531	0.753685		2295	0.14995	0.0839687	0.21593	8.73e-06
Free cholesterol in very small VLDL	2295	0.0984945	0.0335808	0.163408	0.0029562		2295	0.0029235	-0.0600271	0.0658741	0.927443		2295	0.123887	0.056926	0.190848	0.0002918
Triglycerides in very small VLDL	2295	0.133241	0.064684	0.201798	0.0001419		2295	-0.0510282	-0.116735	0.014679	0.127918		2295	0.211878	0.142683	0.281073	2.22e-09
Concentration of IDL particles	2295	0.0643297	0.0020574	0.126602	0.042902		2295	-0.0072308	-0.0699154	0.0554539	0.821063		2295	0.0869801	0.0206469	0.153313	0.010192
Total lipids in IDL	2295	0.0615452	-0.0004649	0.123555	0.0517409		2295	-0.0052805	-0.0679351	0.0573741	0.868744		2295	0.0817228	0.015551	0.147895	0.0155189
Phospholipids in IDL	2295	0.0585114	-0.00278	0.119803	0.0613265		2295	-0.0025616	-0.0650792	0.059956	0.935966		2295	0.0753512	0.0095748	0.141127	0.0247698
Total cholesterol in IDL	2295	0.0594211	-0.0025032	0.121345	0.0599996		2295	-0.0036676	-0.0664001	0.059065	0.908735		2295	0.0769872	0.0110066	0.142968	0.022221
Cholesterol esters in IDL	2295	0.0684417	0.0056116	0.131272	0.0327735		2295	-0.0092678	-0.0721668	0.0536311	0.77265		2295	0.0924034	0.0260789	0.158728	0.0063421
Free cholesterol in IDL	2295	0.0350216	-0.0248422	0.0948854	0.251407		2295	0.0107755	-0.0515739	0.073125	0.734709		2295	0.0358111	-0.0292743	0.100897	0.280712
Triglycerides in IDL	2295	0.06518	0.0041764	0.126184	0.0362581		2295	-0.0223745	-0.0854957	0.0407466	0.487053		2295	0.106426	0.0408563	0.171996	0.0014777
Concentration of large LDL particles	2295	0.0642475	0.0025024	0.125993	0.0414175		2295	-0.0017294	-0.0641118	0.0606531	0.956651		2295	0.0798364	0.0134855	0.146187	0.01838
Total lipids in large LDL	2295	0.0631741	0.0015532	0.124795	0.0445029		2295	-0.0002361	-0.0626741	0.0622019	0.994083		2295	0.0770725	0.010859	0.143286	0.0225451
Phospholipids in large LDL	2295	0.0648896	0.0031276	0.126652	0.0394822		2295	-0.0069473	-0.0692945	0.0554	0.827049		2295	0.0840151	0.0177055	0.150325	0.0130403
Total cholesterol in large LDL	2295	0.0645081	0.0029525	0.126064	0.0399864		2295	0.0027196	-0.0598944	0.0653335	0.93213		2295	0.0757643	0.0098253	0.141703	0.0243407
Cholesterol esters in large LDL	2295	0.0715837	0.0095117	0.133656	0.023822		2295	-0.0002536	-0.0628808	0.0623736	0.993665		2295	0.0867955	0.0206706	0.15292	0.0101152
Free cholesterol in large LDL	2295	0.0410023	-0.0189791	0.100984	0.180213		2295	0.0121243	-0.0503642	0.0746129	0.703622		2295	0.0395256	-0.0257085	0.10476	0.234886
Triglycerides in large LDL	2295	0.0246393	-0.0322451	0.0815237	0.395747		2295	-0.011022	-0.0706197	0.0485756	0.716885		2295	0.0459113	-0.0172383	0.109061	0.154092
Concentration of medium LDL particles	2295	0.0646849	0.0032661	0.126104	0.0390087		2295	0.0039366	-0.057798	0.0656712	0.900499		2295	0.073738	0.0079122	0.139564	0.028141
Total lipids in medium LDL	2295	0.0639485	0.0026353	0.125262	0.0409407		2295	0.0051835	-0.0565102	0.0668773	0.869144		2295	0.0715884	0.0059468	0.13723	0.0325689
Phospholipids in medium LDL	2295	0.07129	0.0091732	0.133407	0.0245059		2295	-0.0150374	-0.0764373	0.0463626	0.631084		2295	0.0965484	0.0303563	0.162741	0.0042704
Total cholesterol in medium LDL	2295	0.064169	0.0031277	0.12521	0.0393698		2295	0.0114162	-0.0504566	0.073289	0.717516		2295	0.066409	0.0012496	0.131568	0.0457688
Cholesterol esters in medium LDL	2295	0.069158	0.0078562	0.13046	0.0270432		2295	0.0111711	-0.0510473	0.0733894	0.724802		2295	0.0729096	0.0075761	0.138243	0.0287414
Free cholesterol in medium LDL	2295	0.0434065	-0.016592	0.103405	0.156121		2295	0.0121412	-0.04828	0.0725625	0.69358		2295	0.0397119	-0.0245016	0.103925	0.225349
Triglycerides in medium LDL	2295	0.0075837	-0.0480034	0.0631707	0.78908		2295	-0.007775	-0.0656314	0.0500815	0.792168		2295	0.0205902	-0.0416221	0.0828024	0.516387
Concentration of small LDL particles	2295	0.0540858	-0.0066794	0.114851	0.0810414		2295	0.0067127	-0.0540069	0.0674322	0.828389		2295	0.0579966	-0.0071392	0.123132	0.0809337
Total lipids in small LDL	2295	0.052255	-0.0083522	0.112862	0.0910189		2295	0.0086971	-0.0519656	0.0693598	0.778625		2295	0.0539136	-0.0109907	0.118818	0.103465
Phospholipids in small LDL	2295	0.0411613	-0.0191852	0.101508	0.181171		2295	-0.0037522	-0.0633463	0.055842	0.901747		2295	0.0500699	-0.0144034	0.114543	0.127919
Total cholesterol in small LDL	2295	0.0535447	-0.0067969	0.113886	0.0819733		2295	0.0157568	-0.0454056	0.0769192	0.613468		2295	0.0492223	-0.0153348	0.113779	0.135003
Cholesterol esters in small LDL	2295	0.0603596	-0.0002639	0.120983	0.0510048		2295	0.0147468	-0.0470407	0.0765343	0.639806		2295	0.0584076	-0.0064954	0.123311	0.0777395
Free cholesterol in small LDL	2295	0.0279113	-0.0314404	0.0872629	0.356522		2295	0.018633	-0.0404094	0.0776754	0.536067		2295	0.0155504	-0.0474417	0.0785425	0.628362
Triglycerides in small LDL	2295	0.0551569	-0.0046223	0.114936	0.0705246		2295	-0.0315243	-0.0924112	0.0293626	0.310065		2295	0.0993513	0.0320492	0.166653	0.0038296
Concentration of very large HDL particles	2295	-0.130819	-0.190522	-0.0711166	1.8e-05		2295	0.0194446	-0.0380329	0.0769221	0.507137		2295	-0.172847	-0.227634	-0.118061	7.25e-10
Total lipids in very large HDL	2295	-0.131078	-0.190832	-0.0713245	1.77e-05		2295	0.0190247	-0.0384901	0.0765395	0.516625		2295	-0.17309	-0.227871	-0.118309	6.84e-10
Phospholipids in very large HDL	2295	-0.137736	-0.198395	-0.0770775	8.88e-06		2295	0.0183343	-0.0390786	0.0757473	0.531226		2295	-0.180496	-0.235744	-0.125247	1.8e-10
Total cholesterol in very large HDL	2295	-0.123596	-0.182724	-0.0644685	4.29e-05		2295	0.0196907	-0.0382744	0.0776559	0.505382		2295	-0.165749	-0.220441	-0.111057	3.23e-09
Cholesterol esters in very large HDL	2295	-0.119093	-0.177895	-0.0602914	7.36e-05		2295	0.0238413	-0.0343144	0.0819969	0.421524		2295	-0.163355	-0.218155	-0.108555	5.77e-09
Free cholesterol in very large HDL	2295	-0.131414	-0.191245	-0.0715837	1.72e-05		2295	0.010006	-0.0475681	0.06758	0.733279		2295	-0.168054	-0.222691	-0.113418	1.89e-09
Triglycerides in very large HDL	2295	-0.0200421	-0.0758629	0.0357787	0.481452		2295	0.0099093	-0.051036	0.0708546	0.749873		2295	-0.0177698	-0.079257	0.0437175	0.570955
Concentration of large HDL particles	2295	-0.151853	-0.215539	-0.0881679	3.1e-06		2295	0.0273822	-0.0311899	0.0859543	0.359364		2295	-0.202637	-0.259128	-0.146146	2.64e-12
Total lipids in large HDL	2295	-0.152629	-0.216456	-0.0888017	2.9e-06		2295	0.027736	-0.0309192	0.0863913	0.353874		2295	-0.204001	-0.260528	-0.147473	1.95e-12
Phospholipids in large HDL	2295	-0.147276	-0.211285	-0.0832668	6.75e-06		2295	0.0253525	-0.0335256	0.0842305	0.398537		2295	-0.196126	-0.253269	-0.138984	2.13e-11
Total cholesterol in large HDL	2295	-0.156912	-0.221021	-0.0928023	1.69e-06		2295	0.0294501	-0.0294179	0.0883181	0.326678		2295	-0.210782	-0.267244	-0.154319	3.4e-13
Cholesterol esters in large HDL	2295	-0.157015	-0.220936	-0.0930939	1.55e-06		2295	0.0287126	-0.0300621	0.0874873	0.338169		2295	-0.210053	-0.266447	-0.153659	3.83e-13
Free cholesterol in large HDL	2295	-0.156361	-0.221061	-0.0916609	2.28e-06		2295	0.031751	-0.027427	0.0909291	0.292845		2295	-0.212792	-0.269495	-0.15609	2.57e-13
Triglycerides in large HDL	2295	-0.105342	-0.162253	-0.0484297	0.0002899		2295	0.0226704	-0.0340753	0.0794161	0.433452		2295	-0.134268	-0.189488	-0.0790478	1.98e-06
Concentration of medium HDL particles	2295	-0.0720895	-0.133975	-0.0102039	0.022443		2295	-0.0196156	-0.0822722	0.043041	0.539329		2295	-0.0718297	-0.13261	-0.0110494	0.0205647
Total lipids in medium HDL	2295	-0.0756986	-0.137922	-0.0134752	0.0171286		2295	-0.0171017	-0.0799033	0.0456999	0.593388		2295	-0.0784567	-0.139252	-0.017662	0.0114498
Phospholipids in medium HDL	2295	-0.069935	-0.131001	-0.0088686	0.0248123		2295	-0.0202127	-0.0816664	0.0412409	0.518996		2295	-0.0687364	-0.128907	-0.0085659	0.0251755
Total cholesterol in medium HDL	2295	-0.0921322	-0.156201	-0.0280634	0.0048444		2295	-0.0051243	-0.0692891	0.0590404	0.875567		2295	-0.109132	-0.170352	-0.0479131	0.0004817
Cholesterol esters in medium HDL	2295	-0.0935341	-0.157855	-0.029213	0.0043885		2295	-0.0047258	-0.0693012	0.0598496	0.885899		2295	-0.111332	-0.172675	-0.0499896	0.0003798
Free cholesterol in medium HDL	2295	-0.0862372	-0.14923	-0.0232444	0.0073138		2295	-0.0066513	-0.0692449	0.0559422	0.83495		2295	-0.100126	-0.160864	-0.0393875	0.0012438
Triglycerides in medium HDL	2295	0.112183	0.0512668	0.173099	0.0003111		2295	-0.0895092	-0.149308	-0.02971	0.0033656		2295	0.216942	0.15359	0.280294	2.36e-11
Concentration of small HDL particles	2295	0.0100733	-0.0481876	0.0683343	0.734597		2295	-0.0159743	-0.076463	0.0445145	0.604596		2295	0.0207687	-0.0392962	0.0808336	0.497803
Total lipids in small HDL	2295	0.005505	-0.0528973	0.0639073	0.853368		2295	-0.0128516	-0.0733003	0.0475971	0.676778		2295	0.012434	-0.0475502	0.0724181	0.68442
Phospholipids in small HDL	2295	0.0081754	-0.049937	0.0662878	0.782666		2295	-0.0372352	-0.100511	0.0260409	0.248636		2295	0.0400128	-0.0204491	0.100475	0.1945
Total cholesterol in small HDL	2295	-0.0115592	-0.0701452	0.0470267	0.698857		2295	0.0136688	-0.0456425	0.0729802	0.651362		2295	-0.0330384	-0.0927853	0.0267085	0.278311
Cholesterol esters in small HDL	2295	-0.0095951	-0.0679551	0.0487649	0.74717		2295	0.0175083	-0.0418371	0.0768537	0.562954		2295	-0.0346624	-0.0945236	0.0251988	0.25628
Free cholesterol in small HDL	2295	-0.0205378	-0.079995	0.0389193	0.498237		2295	-0.0108961	-0.0729441	0.051152	0.730603		2295	-0.0172596	-0.077603	0.0430838	0.574926
Triglycerides in small HDL	2295	0.155164	0.0892881	0.221039	4.07e-06		2295	-0.0743785	-0.139412	-0.0093448	0.0250064		2295	0.2547	0.188005	0.321394	9.87e-14
Phospholipids to total lipds ratio in chylomicrons and extremely large VLDL	2295	-0.0401251	-0.10494	0.0246894	0.224869		2295	-0.0503199	-0.102612	0.0019719	0.0592795		2295	-0.0143355	-0.0788069	0.0501359	0.66285
Total cholesterol to total lipids ratio in chylomicrons and extremely large VLDL	2295	-0.0131508	-0.0726806	0.0463791	0.664906		2295	0.0832383	0.0220955	0.144381	0.0076466		2295	-0.0808033	-0.146516	-0.0150909	0.0159722
Cholesterol esters to total lipids ratio in chylomicrons and extremely large VLDL	2295	-0.0126545	-0.0714302	0.0461212	0.672913		2295	0.0893311	0.0291403	0.149522	0.0036447		2295	-0.0866868	-0.151869	-0.0215041	0.009168
Free cholesterol to total lipids ratio in chylomicrons and extremely large VLDL	2295	-0.0134542	-0.074137	0.0472286	0.663763		2295	0.0665416	0.0038644	0.129219	0.0374618		2295	-0.064657	-0.130663	0.001349	0.0548656
Triglycerides to total lipids ratio in chylomicrons and extremely large VLDL	2295	0.0346416	-0.0272064	0.0964897	0.272157		2295	-0.0392546	-0.0987644	0.0202552	0.195955		2295	0.0754852	0.0096032	0.141367	0.024745
Phospholipids to total lipds ratio in very large VLDL	2295	-0.0291398	-0.0926644	0.0343847	0.368457		2295	-0.038245	-0.095497	0.019007	0.190336		2295	0.0002399	-0.0617184	0.0621982	0.993943
Total cholesterol to total lipids ratio in very large VLDL	2295	-0.0237961	-0.0806729	0.0330808	0.41205		2295	0.0873661	0.026031	0.148701	0.0052614		2295	-0.0981362	-0.161388	-0.0348842	0.0023728
Cholesterol esters to total lipids ratio in very large VLDL	2295	-0.0202515	-0.0760087	0.0355056	0.47638		2295	0.0960947	0.0356833	0.156506	0.0018354		2295	-0.100937	-0.162866	-0.0390092	0.0014112
Free cholesterol to total lipids ratio in very large VLDL	2295	-0.0282271	-0.0859437	0.0294896	0.337633		2295	0.0710663	0.0088385	0.133294	0.025217		2295	-0.0903164	-0.154575	-0.0260578	0.0058939
Triglycerides to total lipids ratio in very large VLDL	2295	0.0393227	-0.0194591	0.0981045	0.189709		2295	-0.0471438	-0.107561	0.0132729	0.126108		2295	0.0815559	0.019255	0.143857	0.010319
Phospholipids to total lipds ratio in large VLDL	2295	-0.0250471	-0.0946414	0.0445473	0.480405		2295	-0.0413525	-0.0945342	0.0118293	0.127444		2295	0.0021416	-0.0750743	0.0793574	0.956631
Total cholesterol to total lipids ratio in large VLDL	2295	0.0296536	-0.0291132	0.0884205	0.322514		2295	0.0693503	0.0103299	0.128371	0.0212996		2295	-0.0149968	-0.0710928	0.0410993	0.600151
Cholesterol esters to total lipids ratio in large VLDL	2295	0.0133406	-0.0445972	0.0712785	0.651646		2295	0.0830528	0.0261705	0.139935	0.0042318		2295	-0.0454784	-0.100899	0.0099422	0.107709
Free cholesterol to total lipids ratio in large VLDL	2295	0.0516191	-0.0080448	0.111283	0.0899101		2295	0.0340311	-0.0283533	0.0964155	0.284849		2295	0.0386545	-0.0195406	0.0968497	0.192862
Triglycerides to total lipids ratio in large VLDL	2295	-0.0140569	-0.0745004	0.0463867	0.648394		2295	-0.0432478	-0.100272	0.0137763	0.137087		2295	0.0134437	-0.0487906	0.0756781	0.671889
Phospholipids to total lipds ratio in medium VLDL	2295	-0.0935362	-0.192122	0.0050493	0.0629339		2295	-0.0280735	-0.0912741	0.0351271	0.383806		2295	-0.0916649	-0.161593	-0.0217366	0.0102161
Total cholesterol to total lipids ratio in medium VLDL	2295	0.0341691	-0.0228134	0.0911516	0.239758		2295	0.0508924	-0.0293522	0.131137	0.213738		2295	0.0048205	-0.0568603	0.0665013	0.87821
Cholesterol esters to total lipids ratio in medium VLDL	2295	-0.0043621	-0.059516	0.0507918	0.876761		2295	0.0477719	-0.0189313	0.114475	0.160323		2295	-0.0423469	-0.0998882	0.0151943	0.149107
Free cholesterol to total lipids ratio in medium VLDL	2295	0.101725	0.0415632	0.161887	0.0009282		2295	0.0222321	-0.0652568	0.109721	0.618309		2295	0.113714	0.0473353	0.180093	0.0007939
Triglycerides to total lipids ratio in medium VLDL	2295	0.0147217	-0.0443409	0.0737842	0.625036		2295	-0.032001	-0.0962322	0.0322301	0.32867		2295	0.0401229	-0.0172669	0.0975127	0.170511
Phospholipids to total lipds ratio in small VLDL	2295	-0.114862	-0.178753	-0.0509721	0.000431		2295	0.0115696	-0.0551793	0.0783186	0.733962		2295	-0.156761	-0.21649	-0.0970326	2.88e-07
Total cholesterol to total lipids ratio in small VLDL	2295	0.0347941	-0.0234439	0.0930321	0.241481		2295	0.0690477	0.0102741	0.127821	0.0213231		2295	-0.0103514	-0.0729962	0.0522935	0.745942
Cholesterol esters to total lipids ratio in small VLDL	2295	0.0514907	-0.0068994	0.109881	0.0838921		2295	0.0609933	0.0011155	0.120871	0.0458853		2295	0.0160328	-0.0460492	0.0781148	0.612601
Free cholesterol to total lipids ratio in small VLDL	2295	-0.0679299	-0.127127	-0.0087333	0.0245241		2295	0.0519271	-0.0085197	0.112374	0.0922005		2295	-0.12194	-0.180172	-0.0637077	4.16e-05
Triglycerides to total lipids ratio in small VLDL	2295	0.0248295	-0.034151	0.0838101	0.409151		2295	-0.0769252	-0.136925	-0.0169251	0.0119995		2295	0.0932021	0.0316102	0.154794	0.0030342
Phospholipids to total lipds ratio in very small VLDL	2295	-0.0320997	-0.0944479	0.0302485	0.312787		2295	0.0002437	-0.0715075	0.0719949	0.994687		2295	-0.0455134	-0.111437	0.0204098	0.175909
Total cholesterol to total lipids ratio in very small VLDL	2295	-0.000825	-0.0553117	0.0536618	0.976316		2295	0.0446563	-0.0170196	0.106332	0.155785		2295	-0.0445632	-0.104206	0.0150798	0.143006
Cholesterol esters to total lipids ratio in very small VLDL	2295	0.0116102	-0.0455862	0.0688066	0.690622		2295	0.0107416	-0.0553979	0.076881	0.750148		2295	-0.0040583	-0.0654189	0.0573022	0.896816
Free cholesterol to total lipids ratio in very small VLDL	2295	-0.0338863	-0.0925553	0.0247828	0.257483		2295	0.0995036	0.0352129	0.163794	0.0024319		2295	-0.117292	-0.178145	-0.0564385	0.000161
Triglycerides to total lipids ratio in very small VLDL	2295	0.0191548	-0.0354201	0.0737296	0.491349		2295	-0.0353664	-0.0975494	0.0268165	0.264832		2295	0.0614083	0.001601	0.121216	0.0441794
Phospholipids to total lipds ratio in IDL	2295	-0.0731126	-0.135995	-0.0102303	0.0226972		2295	0.0236484	-0.0426272	0.0899241	0.484171		2295	-0.110181	-0.180205	-0.0401574	0.0020557
Total cholesterol to total lipids ratio in IDL	2295	0.0371311	-0.015741	0.0900031	0.168593		2295	0.0003226	-0.0549757	0.0556208	0.990874		2295	0.0372462	-0.0193845	0.0938769	0.197265
Cholesterol esters to total lipids ratio in IDL	2295	0.0853202	0.0272504	0.14339	0.003998		2295	-0.0279827	-0.0848423	0.028877	0.334607		2295	0.118862	0.0592042	0.178521	9.61e-05
Free cholesterol to total lipids ratio in IDL	2295	-0.106284	-0.165438	-0.0471308	0.0004344		2295	0.0692201	0.0046848	0.133755	0.0355436		2295	-0.187863	-0.250074	-0.125652	3.67e-09
Triglycerides to total lipids ratio in IDL	2295	-0.0093098	-0.0598551	0.0412355	0.717989		2295	-0.0124437	-0.0709926	0.0461052	0.676876		2295	0.0094188	-0.0454537	0.0642912	0.736447
Phospholipids to total lipds ratio in large LDL	2295	-0.0648827	-0.121146	-0.0086191	0.0238274		2295	-0.0083925	-0.0663433	0.0495583	0.77644		2295	-0.07157	-0.135435	-0.0077053	0.0280777
Total cholesterol to total lipids ratio in large LDL	2295	0.0682863	0.0150349	0.121538	0.0119826		2295	0.0061988	-0.0508149	0.0632124	0.831182		2295	0.070684	0.0131838	0.128184	0.0160037
Cholesterol esters to total lipids ratio in large LDL	2295	0.103899	0.0450782	0.162719	0.0005423		2295	-0.010334	-0.0692631	0.0485952	0.730963		2295	0.128624	0.0658602	0.191387	6.04e-05
Free cholesterol to total lipids ratio in large LDL	2295	-0.147407	-0.210616	-0.0841972	5.06e-06		2295	0.0523553	-0.0095955	0.114306	0.097603		2295	-0.2227	-0.291696	-0.153704	2.95e-10
Triglycerides to total lipids ratio in large LDL	2295	-0.052561	-0.103383	-0.0017393	0.0426642		2295	-0.0018429	-0.0619039	0.0582181	0.952024		2295	-0.0493869	-0.103662	0.004888	0.0744924
Phospholipids to total lipds ratio in medium LDL	2295	-0.0586406	-0.115642	-0.0016388	0.0437723		2295	-0.0233213	-0.085224	0.0385814	0.460109		2295	-0.0486378	-0.111933	0.0146578	0.13198
Total cholesterol to total lipids ratio in medium LDL	2295	0.0705091	0.0146583	0.12636	0.0133704		2295	0.016503	-0.0451676	0.0781736	0.599799		2295	0.0647273	0.0047918	0.124663	0.034301
Cholesterol esters to total lipids ratio in medium LDL	2295	0.0880722	0.0295343	0.14661	0.003206		2295	0.0063342	-0.0564185	0.0690869	0.843108		2295	0.0954999	0.032373	0.158627	0.0030418
Free cholesterol to total lipids ratio in medium LDL	2295	-0.117008	-0.180496	-0.0535206	0.0003079		2295	0.0194759	-0.0446775	0.0836292	0.551684		2295	-0.15547	-0.225484	-0.0854549	1.39e-05
Triglycerides to total lipids ratio in medium LDL	2295	-0.0752997	-0.128481	-0.0221184	0.0055379		2295	0.0006696	-0.0596932	0.0610324	0.982647		2295	-0.0790105	-0.133857	-0.0241634	0.00477
Phospholipids to total lipds ratio in small LDL	2295	-0.0795609	-0.137071	-0.0220511	0.0067195		2295	-0.0140494	-0.0755836	0.0474848	0.654388		2295	-0.0814191	-0.144526	-0.0183121	0.0114717
Total cholesterol to total lipids ratio in small LDL	2295	0.0644871	0.0087767	0.120198	0.023304		2295	0.0178662	-0.0451391	0.0808715	0.578213		2295	0.0560911	-0.0043346	0.116517	0.0688392
Cholesterol esters to total lipids ratio in small LDL	2295	0.0837386	0.0255118	0.141965	0.0048407		2295	0.0083782	-0.0561177	0.0728742	0.798947		2295	0.087702	0.024499	0.150905	0.0065551
Free cholesterol to total lipids ratio in small LDL	2295	-0.132803	-0.196223	-0.0693827	4.16e-05		2295	0.0301503	-0.0343529	0.0946535	0.359439		2295	-0.182644	-0.252325	-0.112964	2.98e-07
Triglycerides to total lipids ratio in small LDL	2295	-0.0053549	-0.0584888	0.0477789	0.84335		2295	-0.0219386	-0.0891899	0.0453127	0.522421		2295	0.0265565	-0.0334196	0.0865325	0.38532
Phospholipids to total lipds ratio in very large HDL	2295	-0.0658772	-0.127384	-0.0043706	0.0358075		2295	0.0321185	-0.0287314	0.0929684	0.300741		2295	-0.0936506	-0.157702	-0.0295986	0.0041793
Total cholesterol to total lipids ratio in very large HDL	2295	0.0061093	-0.0512415	0.0634601	0.834548		2295	-0.0287088	-0.0891401	0.0317225	0.351639		2295	0.0216695	-0.0403026	0.0836417	0.492975
Cholesterol esters to total lipids ratio in very large HDL	2295	0.0383431	-0.0194826	0.0961689	0.193629		2295	-0.0223757	-0.082537	0.0377856	0.465861		2295	0.0556065	-0.0052102	0.116423	0.0731048
Free cholesterol to total lipids ratio in very large HDL	2295	-0.132798	-0.198633	-0.0669631	7.87e-05		2295	-0.0165978	-0.081499	0.0483033	0.616063		2295	-0.144654	-0.209644	-0.0796644	1.33e-05
Triglycerides to total lipids ratio in very large HDL	2295	0.145827	0.0706976	0.220956	0.0001447		2295	-0.0177897	-0.076737	0.0411575	0.554034		2295	0.180419	0.10934	0.251497	6.92e-07
Phospholipids to total lipds ratio in large HDL	2295	0.124466	0.056431	0.192501	0.0003408		2295	-0.0568417	-0.120567	0.0068831	0.0803927		2295	0.190702	0.122918	0.258486	3.84e-08
Total cholesterol to total lipids ratio in large HDL	2295	-0.185554	-0.260511	-0.110596	1.29e-06		2295	0.037137	-0.0262967	0.100571	0.251063		2295	-0.248035	-0.317481	-0.178588	3.26e-12
Cholesterol esters to total lipids ratio in large HDL	2295	-0.171632	-0.242872	-0.100393	2.45e-06		2295	0.0191744	-0.0421106	0.0804593	0.539578		2295	-0.216018	-0.285816	-0.14622	1.5e-09
Free cholesterol to total lipids ratio in large HDL	2295	-0.18928	-0.269706	-0.108854	4.15e-06		2295	0.0680883	-0.0002347	0.136411	0.0507914		2295	-0.279678	-0.348876	-0.21048	3.51e-15
Triglycerides to total lipids ratio in large HDL	2295	0.0977893	0.0301677	0.165411	0.0046106		2295	0.018651	-0.0525671	0.0898691	0.607611		2295	0.101594	0.0191079	0.184081	0.0158017
Phospholipids to total lipds ratio in medium HDL	2295	0.0858704	0.021194	0.150547	0.0092845		2295	0.0038051	-0.0745953	0.0822055	0.924184		2295	0.106118	0.0489821	0.163254	0.0002764
Total cholesterol to total lipids ratio in medium HDL	2295	-0.144352	-0.211569	-0.0771364	2.64e-05		2295	0.0301356	-0.0416194	0.10189	0.410264		2295	-0.206546	-0.266546	-0.146546	1.86e-11
Cholesterol esters to total lipids ratio in medium HDL	2295	-0.132636	-0.195105	-0.0701666	3.25e-05		2295	0.0310986	-0.0370923	0.0992896	0.371245		2295	-0.194645	-0.254367	-0.134924	1.99e-10
Free cholesterol to total lipids ratio in medium HDL	2295	-0.111527	-0.180626	-0.0424281	0.0015707		2295	0.0137979	-0.0568415	0.0844373	0.701725		2295	-0.146453	-0.207732	-0.0851742	2.94e-06
Triglycerides to total lipids ratio in medium HDL	2295	0.159976	0.0912402	0.228711	5.28e-06		2295	-0.0476853	-0.112645	0.0172748	0.150142		2295	0.23992	0.178814	0.301026	2.02e-14
Phospholipids to total lipds ratio in small HDL	2295	-0.0079744	-0.0660082	0.0500595	0.787601		2295	-0.0296532	-0.0931022	0.0337958	0.35951		2295	0.0258436	-0.0361638	0.087851	0.413835
Total cholesterol to total lipids ratio in small HDL	2295	-0.0303168	-0.0885524	0.0279188	0.307421		2295	0.0376474	-0.0254184	0.100713	0.24187		2295	-0.0795143	-0.14152	-0.0175087	0.0119804
Cholesterol esters to total lipids ratio in small HDL	2295	-0.0174085	-0.0752293	0.0404124	0.554974		2295	0.0329003	-0.0307253	0.0965259	0.310681		2295	-0.0605091	-0.122719	0.001701	0.0565963
Free cholesterol to total lipids ratio in small HDL	2295	-0.103067	-0.166461	-0.0396741	0.0014506		2295	0.0194315	-0.0497962	0.0886593	0.582075		2295	-0.127284	-0.190872	-0.0636961	8.92e-05
Triglycerides to total lipids ratio in small HDL	2295	0.140141	0.0713605	0.208922	6.66e-05		2295	-0.0455342	-0.113199	0.0221307	0.187091		2295	0.215614	0.150674	0.280555	9.15e-11
Mean diameter for VLDL particles	2295	0.140816	0.0767829	0.204849	1.68e-05		2295	-0.0767987	-0.138889	-0.0147089	0.0153618		2295	0.241334	0.179324	0.303343	3.37e-14
Mean diameter for LDL particles	2295	-0.033663	-0.0909858	0.0236597	0.249603		2295	-0.0159823	-0.0765526	0.0445881	0.604902		2295	-0.0192221	-0.0776749	0.0392306	0.519073
Mean diameter for HDL particles	2295	-0.15507	-0.21872	-0.0914208	1.89e-06		2295	0.037887	-0.0216135	0.0973874	0.211913		2295	-0.212672	-0.269627	-0.155718	3.36e-13
Serum total cholesterol	2295	0.0215647	-0.0385072	0.0816366	0.481527		2295	0.0001673	-0.0601082	0.0604427	0.995658		2295	0.0266005	-0.0387879	0.0919888	0.425098
Total cholesterol in VLDL	2295	0.161169	0.0895125	0.232825	1.08e-05		2295	-0.0546297	-0.119372	0.0101124	0.0981217		2295	0.246158	0.176996	0.31532	3.87e-12
Remnant cholesterol (non-HDL, non-LDL -cholesterol)	2295	0.126735	0.0583929	0.195076	0.0002824		2295	-0.035005	-0.0989385	0.0289284	0.283073		2295	0.186916	0.118618	0.255215	8.82e-08
Total cholesterol in LDL	2295	0.0626915	0.001481	0.123902	0.0447131		2295	0.0082153	-0.0539444	0.070375	0.795525		2295	0.0679423	0.0023989	0.133486	0.0421905
Total cholesterol in HDL	2295	-0.137756	-0.202568	-0.0729452	3.19e-05		2295	0.0213991	-0.0383656	0.0811637	0.482658		2295	-0.185609	-0.243934	-0.127284	5.18e-10
Total cholesterol in HDL2	2295	-0.141222	-0.206269	-0.0761748	2.15e-05		2295	0.0191432	-0.0407833	0.0790696	0.531095		2295	-0.188119	-0.246362	-0.129876	2.87e-10
Total cholesterol in HDL3	2295	-0.0854075	-0.146781	-0.0240337	0.0064028		2295	0.0379931	-0.0204647	0.096451	0.202615		2295	-0.134091	-0.194402	-0.0737789	1.36e-05
Esterified cholesterol	2294	0.0204034	-0.0399659	0.0807727	0.507543		2294	-0.0042803	-0.0648578	0.0562972	0.889809		2294	0.0279168	-0.0377599	0.0935935	0.40462
Free cholesterol	2294	0.0282988	-0.0319207	0.0885184	0.356871		2294	0.0113016	-0.0487638	0.071367	0.712182		2294	0.0270837	-0.0381507	0.0923182	0.415638
Serum total triglycerides	2295	0.155008	0.0859422	0.224074	1.13e-05		2295	-0.081144	-0.145951	-0.0163369	0.0141491		2295	0.258872	0.188598	0.329147	6.86e-13
Triglycerides in VLDL	2295	0.165498	0.0959375	0.235058	3.25e-06		2295	-0.0854057	-0.149359	-0.0214527	0.008882		2295	0.27339	0.204244	0.342536	1.34e-14
Triglycerides in LDL	2295	0.0259447	-0.0310161	0.0829054	0.371842		2295	-0.0141856	-0.0734742	0.045103	0.638974		2295	0.0495421	-0.0142279	0.113312	0.127777
Triglycerides in HDL	2295	0.0486221	-0.0092216	0.106466	0.0994135		2295	-0.048512	-0.109408	0.0123842	0.118379		2295	0.111396	0.0475464	0.175246	0.0006342
Total phosphoglycerides	2294	-0.0138661	-0.0717017	0.0439695	0.638292		2294	-0.0124724	-0.0699527	0.0450078	0.670505		2294	-0.0017291	-0.064765	0.0613068	0.957106
Ratio of triglycerides to phosphoglycerides	2291	0.133133	0.0681389	0.198128	6.09e-05		2291	-0.0204748	-0.0856527	0.044703	0.537938		2291	0.188622	0.119273	0.257971	1.06e-07
Phosphatidylcholine and other cholines	2294	0.0044733	-0.0547724	0.0637189	0.882306		2294	-0.0121634	-0.0716424	0.0473156	0.68844		2294	0.0211977	-0.0434899	0.0858853	0.520542
Total cholines	2294	-0.0059645	-0.0644883	0.0525592	0.841609		2294	0.0065728	-0.0511802	0.0643259	0.823415		2294	-0.0070291	-0.0706818	0.0566237	0.828578
Apolipoprotein A-I	2295	-0.0988009	-0.160858	-0.0367439	0.0018181		2295	0.0111095	-0.0484207	0.0706398	0.714427		2295	-0.128803	-0.18882	-0.068786	2.67e-05
Apolipoprotein B	2295	0.121104	0.0534411	0.188767	0.0004571		2295	-0.0370087	-0.100376	0.0263586	0.252207		2295	0.180647	0.112455	0.24884	2.23e-07
Ratio of apolipoprotein B to apolipoprotein A-I	2295	0.180536	0.105343	0.255729	2.65e-06		2295	-0.0445682	-0.111013	0.0218763	0.188521		2295	0.257847	0.19158	0.324113	3.41e-14
Total fatty acids	2294	0.062297	-0.000133	0.124727	0.0504897		2294	-0.0257262	-0.0869209	0.0354686	0.409797		2294	0.10118	0.0324055	0.169954	0.0039508
Estimated degree of unsaturation	2294	-0.023918	-0.0867869	0.038951	0.455716		2294	0.0558093	-0.0135244	0.125143	0.114593		2294	-0.0899937	-0.155119	-0.0248683	0.0067823
22:6, docosahexaenoic acid	2294	0.0023878	-0.0556135	0.0603891	0.935664		2294	0.0300953	-0.0273078	0.0874983	0.304004		2294	-0.0290178	-0.0909643	0.0329287	0.358403
18:2, linoleic acid	2294	0.0014658	-0.0601943	0.0631259	0.962822		2294	-0.0133933	-0.0744935	0.0477069	0.667341		2294	0.0147026	-0.0526343	0.0820395	0.668565
Omega-3 fatty acids	2294	0.0252919	-0.0344265	0.0850103	0.406329		2294	0.0357619	-0.0250031	0.096527	0.248577		2294	0.0026063	-0.063345	0.0685576	0.938237
Omega-6 fatty acids	2294	0.0312886	-0.0293352	0.0919124	0.3116		2294	-0.0097373	-0.0700805	0.050606	0.7517		2294	0.0461957	-0.0207002	0.113092	0.175809
Polyunsaturated fatty acids	2294	0.0312734	-0.0293826	0.0919294	0.312091		2294	-0.004651	-0.0650248	0.0557227	0.879934		2294	0.0421338	-0.0249877	0.109255	0.218461
Monounsaturated fatty acids; 16:1, 18:1	2294	0.0714927	0.0065797	0.136406	0.030894		2294	-0.0529932	-0.116301	0.0103148	0.100832		2294	0.136501	0.0674929	0.20551	0.0001079
Saturated fatty acids	2294	0.0749692	0.0122307	0.137708	0.0191996		2294	-0.0174027	-0.0787288	0.0439234	0.577937		2294	0.111402	0.0422255	0.180579	0.0016093
Ratio of 22:6 docosahexaenoic acid to total fatty acids	2294	-0.0470283	-0.105425	0.0113681	0.114417		2294	0.0698245	0.0078261	0.131823	0.0273054		2294	-0.130063	-0.187131	-0.0729959	8.23e-06
Ratio of 18:2 linoleic acid to total fatty acids	2294	-0.136916	-0.203639	-0.0701939	5.91e-05		2294	0.0176007	-0.0459367	0.0811382	0.587028		2294	-0.18705	-0.251585	-0.122514	1.49e-08
Ratio of omega-3 fatty acids to total fatty acids	2294	-0.0349777	-0.0939347	0.0239793	0.244783		2294	0.097701	0.0332	0.162202	0.0030054		2294	-0.128686	-0.187758	-0.069614	2.02e-05
Ratio of omega-6 fatty acids to total fatty acids	2294	-0.101803	-0.16923	-0.0343757	0.0031004		2294	0.0409087	-0.0277167	0.109534	0.242531		2294	-0.174317	-0.241112	-0.107521	3.35e-07
Ratio of polyunsaturated fatty acids to total fatty acids	2294	-0.0993712	-0.166777	-0.0319655	0.0038769		2294	0.0595059	-0.0097842	0.128796	0.0922996		2294	-0.186262	-0.252343	-0.120182	3.62e-08
Ratio of monounsaturated fatty acids to total fatty acids	2294	0.0647276	-0.0029562	0.132411	0.0608715		2294	-0.0780744	-0.14563	-0.0105191	0.023523		2294	0.153032	0.0873497	0.218714	5.16e-06
Ratio of saturated fatty acids to total fatty acids	2294	0.041881	-0.0168327	0.100595	0.162008		2294	0.039369	-0.0233958	0.102134	0.218812		2294	0.0265253	-0.0371486	0.0901993	0.414062
Insulin	2292	0.217415	0.151752	0.283077	1.03e-10		2292	-0.0898889	-0.15117	-0.0286079	0.004059		2292	0.334423	0.272348	0.396497	1.67e-25
Glucose	2292	0.0872107	0.0298419	0.144579	0.0029028		2292	0.0479781	-0.0179568	0.113913	0.153734		2292	0.0738725	0.0239584	0.123787	0.0037402
Lactate	2295	0.0199452	-0.0335522	0.0734426	0.464786		2295	-0.0781662	-0.133748	-0.0225839	0.0058658		2295	0.0753718	0.0171505	0.133593	0.0111935
Citrate	2295	-0.0828191	-0.14293	-0.0227087	0.0069468		2295	0.0231282	-0.039261	0.0855174	0.467325		2295	-0.114971	-0.182952	-0.0469897	0.0009259
Alanine	2295	0.0593594	-0.0039381	0.122657	0.0660454		2295	-0.0640906	-0.127794	-0.0003878	0.0486228		2295	0.131075	0.0651899	0.19696	9.84e-05
Glutamine	2260	-0.0270767	-0.0914599	0.0373065	0.40962		2260	0.0809287	0.0047751	0.157082	0.0372744		2260	-0.0872196	-0.144937	-0.0295024	0.0030745
Histidine	2295	0.0341007	-0.0260242	0.0942257	0.266165		2295	0.0634733	0.002338	0.124609	0.0418658		2295	0.0016301	-0.0623371	0.0655973	0.960149
Isoleucine	2294	0.242921	0.168934	0.316908	1.47e-10		2294	0.0375811	-0.0268477	0.10201	0.252807		2294	0.273741	0.20575	0.341731	4.46e-15
Leucine	2295	0.284934	0.219033	0.350834	4.02e-17		2295	0.108525	0.0479336	0.169116	0.0004528		2295	0.264891	0.204529	0.325253	1.39e-17
Valine	2294	0.311464	0.24422	0.378709	2.23e-19		2294	0.151992	0.0902482	0.213735	1.48e-06		2294	0.257701	0.197524	0.317878	7.88e-17
Phenylalanine	2294	0.191834	0.133183	0.250485	1.72e-10		2294	0.0989771	0.0381514	0.159803	0.0014371		2294	0.166591	0.102557	0.230624	3.64e-07
Tyrosine	2295	0.189109	0.127404	0.250813	2.15e-09		2295	-0.0268264	-0.090084	0.0364312	0.405707		2295	0.262083	0.197734	0.326431	2.17e-15
Acetate	2295	0.0148396	-0.0302022	0.0598813	0.518295		2295	0.0907152	0.0174909	0.163939	0.0151995		2295	-0.0521351	-0.0989142	-0.0053559	0.0289515
Acetoacetate	2295	-0.0348791	-0.0910092	0.021251	0.223137		2295	0.0651411	0.0052405	0.125042	0.0330669		2295	-0.0954283	-0.159403	-0.0314538	0.0034768
3-hydroxybutyrate	2291	-0.0502474	-0.103914	0.0034188	0.0664763		2291	-0.0261141	-0.0802367	0.0280085	0.344155		2291	-0.053456	-0.113152	0.0062399	0.0792182
Creatinine	2295	0.127629	0.0810055	0.174253	8.76e-08		2295	0.24196	0.189485	0.294436	3.2e-19		2295	-0.0035292	-0.0525578	0.0454993	0.887756
Albumin (signal area)	2295	-0.103439	-0.160963	-0.0459157	0.0004297		2295	0.0206024	-0.0354569	0.0766618	0.471174		2295	-0.13668	-0.196033	-0.0773264	6.63e-06
Glycoprotein acetyls, mainly a1-acid glycoprotein	2295	0.167876	0.0925373	0.243214	1.3e-05		2295	-0.106203	-0.173111	-0.0392955	0.0018767		2295	0.285469	0.217344	0.353594	3.44e-16
C-reactive protein	2121	0.0559028	0.0088541	0.102952	0.0198923		2121	-0.0004213	-0.0550935	0.0542509	0.987944		2121	0.0612296	0.0160103	0.106449	0.0079804
Complete case sample
Standardized outcome at age 25y	N	Beta	LCL	UCL	P-value		N	Beta	LCL	UCL	P-value		N	Beta	LCL	UCL	P-value
Systolic blood pressure	770	0.352707	0.266731	0.438684	3.11e-15		770	0.186551	0.0917895	0.281312	0.0001208		770	0.309713	0.209805	0.409622	1.84e-09
Diastolic blood pressure	770	0.145973	0.0404525	0.251493	0.0067645		770	-0.100104	-0.202762	0.0025544	0.0559643		770	0.296492	0.188697	0.404287	8.95e-08
Concentration of chylomicrons and extremely large VLDL particles	770	0.168173	0.0685631	0.267782	0.0009622		770	-0.0988615	-0.208813	0.0110898	0.0779498		770	0.300427	0.172087	0.428768	5.06e-06
Total lipids in chylomicrons and extremely large VLDL	770	0.167333	0.0675822	0.267083	0.0010367		770	-0.098373	-0.208622	0.0118756	0.0802401		770	0.298957	0.170169	0.427744	6.05e-06
Phospholipids in chylomicrons and extremely large VLDL	770	0.162498	0.0620812	0.262914	0.0015496		770	-0.0967905	-0.20706	0.0134786	0.0852706		770	0.29036	0.16022	0.420499	1.35e-05
Total cholesterol in chylomicrons and extremely large VLDL	770	0.155659	0.0546566	0.256662	0.0025668		770	-0.0896081	-0.20321	0.0239943	0.121927		770	0.276948	0.143413	0.410483	5.16e-05
Cholesterol esters in chylomicrons and extremely large VLDL	770	0.15172	0.0508019	0.252639	0.0032618		770	-0.0834837	-0.196803	0.0298357	0.148524		770	0.266386	0.132904	0.399869	9.75e-05
Free cholesterol in chylomicrons and extremely large VLDL	770	0.156401	0.0549876	0.257814	0.0025492		770	-0.0945015	-0.20795	0.0189468	0.102413		770	0.282376	0.149457	0.415296	3.39e-05
Triglycerides in chylomicrons and extremely large VLDL	770	0.170148	0.0708837	0.269412	0.0008041		770	-0.100292	-0.20958	0.0089961	0.0720205		770	0.304275	0.1771	0.431449	3.14e-06
Concentration of very large VLDL particles	770	0.169563	0.0678077	0.271317	0.001119		770	-0.102433	-0.216958	0.0120927	0.0795237		770	0.306704	0.176723	0.436684	4.26e-06
Total lipids in very large VLDL	770	0.168951	0.0672442	0.270658	0.0011597		770	-0.101831	-0.216397	0.0127357	0.0814125		770	0.305268	0.174996	0.43554	4.95e-06
Phospholipids in very large VLDL	770	0.165154	0.0635998	0.266708	0.0014686		770	-0.0983623	-0.21193	0.0152059	0.0894933		770	0.296482	0.165585	0.427379	1e-05
Total cholesterol in very large VLDL	770	0.162813	0.061591	0.264036	0.0016538		770	-0.094344	-0.209651	0.0209633	0.108647		770	0.290068	0.157251	0.422884	2.04e-05
Cholesterol esters in very large VLDL	770	0.166132	0.0651806	0.267083	0.0012886		770	-0.0921113	-0.207762	0.0235395	0.118345		770	0.293158	0.160933	0.425383	1.53e-05
Free cholesterol in very large VLDL	770	0.158434	0.0568488	0.26002	0.0022787		770	-0.0965699	-0.211393	0.0182533	0.0991473		770	0.285477	0.152096	0.418858	2.97e-05
Triglycerides in very large VLDL	770	0.170742	0.068821	0.272663	0.0010531		770	-0.104342	-0.218846	0.0101625	0.0740352		770	0.310211	0.180962	0.439461	2.92e-06
Concentration of large VLDL particles	770	0.18704	0.0858899	0.28819	0.0003024		770	-0.0968938	-0.210043	0.0162556	0.0931613		770	0.322622	0.196345	0.448899	6.59e-07
Total lipids in large VLDL	770	0.186178	0.0850243	0.287333	0.0003224		770	-0.0967121	-0.209951	0.0165268	0.0940348		770	0.321549	0.195068	0.448031	7.47e-07
Phospholipids in large VLDL	770	0.185576	0.0845686	0.286583	0.0003304		770	-0.0944604	-0.207101	0.0181804	0.100126		770	0.318954	0.19265	0.445259	8.82e-07
Total cholesterol in large VLDL	770	0.181106	0.0805988	0.281612	0.0004287		770	-0.09322	-0.207084	0.0206438	0.10843		770	0.313833	0.18643	0.441236	1.61e-06
Cholesterol esters in large VLDL	770	0.190128	0.0914747	0.28878	0.0001669		770	-0.0868433	-0.199739	0.0260518	0.131437		770	0.320214	0.195671	0.444757	5.61e-07
Free cholesterol in large VLDL	770	0.170575	0.0682757	0.272874	0.0011112		770	-0.0987001	-0.213283	0.0158826	0.0912501		770	0.304744	0.174767	0.434721	4.89e-06
Triglycerides in large VLDL	770	0.187689	0.086278	0.289101	0.0002987		770	-0.0983995	-0.211496	0.0146974	0.0880485		770	0.324239	0.198111	0.450366	5.64e-07
Concentration of medium VLDL particles	770	0.203615	0.104647	0.302583	5.92e-05		770	-0.0759067	-0.185184	0.0333709	0.173094		770	0.323196	0.201956	0.444435	2.16e-07
Total lipids in medium VLDL	770	0.202705	0.103771	0.301638	6.34e-05		770	-0.0749279	-0.184184	0.0343279	0.178609		770	0.321366	0.199924	0.442808	2.64e-07
Phospholipids in medium VLDL	770	0.201811	0.102966	0.300655	6.73e-05		770	-0.0722227	-0.180883	0.0364372	0.192354		770	0.317895	0.196658	0.439132	3.37e-07
Total cholesterol in medium VLDL	770	0.193812	0.09571	0.291914	0.0001143		770	-0.0630459	-0.171249	0.045157	0.253057		770	0.301232	0.1787	0.423764	1.68e-06
Cholesterol esters in medium VLDL	770	0.190017	0.0934886	0.286544	0.0001209		770	-0.0514214	-0.157327	0.054484	0.340811		770	0.286474	0.165166	0.407782	4.18e-06
Free cholesterol in medium VLDL	770	0.192532	0.0924141	0.29265	0.0001724		770	-0.0739926	-0.184556	0.0365708	0.189322		770	0.308924	0.18526	0.432587	1.15e-06
Triglycerides in medium VLDL	770	0.204722	0.105241	0.304203	5.89e-05		770	-0.0803867	-0.19017	0.0293969	0.151007		770	0.328013	0.207131	0.448896	1.32e-07
Concentration of small VLDL particles	770	0.209947	0.111757	0.308137	3.02e-05		770	-0.0424679	-0.149821	0.0648856	0.437648		770	0.301197	0.18341	0.418984	6.45e-07
Total lipids in small VLDL	770	0.208374	0.110335	0.306414	3.36e-05		770	-0.0363205	-0.143104	0.0704632	0.504521		770	0.293669	0.175842	0.411496	1.21e-06
Phospholipids in small VLDL	770	0.195242	0.0954343	0.295049	0.0001332		770	-0.0431383	-0.151859	0.0655826	0.436271		770	0.282843	0.16364	0.402047	3.77e-06
Total cholesterol in small VLDL	770	0.191691	0.0951713	0.28821	0.0001052		770	0.0140237	-0.0880449	0.116092	0.78745		770	0.227398	0.110207	0.34459	0.0001507
Cholesterol esters in small VLDL	770	0.18528	0.0898086	0.280752	0.0001504		770	0.033699	-0.0667649	0.134163	0.510424		770	0.201498	0.085398	0.317597	0.0006913
Free cholesterol in small VLDL	770	0.188275	0.0882517	0.288299	0.0002355		770	-0.0221568	-0.129802	0.0854879	0.686275		770	0.256005	0.135664	0.376345	3.31e-05
Triglycerides in small VLDL	770	0.208206	0.108444	0.307969	4.64e-05		770	-0.0688694	-0.179366	0.0416272	0.221504		770	0.323017	0.204531	0.441503	1.15e-07
Concentration of very small VLDL particles	770	0.147966	0.0500043	0.245928	0.0031202		770	0.0357293	-0.0674801	0.138939	0.496971		770	0.157767	0.0387612	0.276773	0.0094356
Total lipids in very small VLDL	770	0.143198	0.0449123	0.241483	0.0043507		770	0.0425049	-0.0608342	0.145844	0.419659		770	0.14516	0.0259292	0.264391	0.017091
Phospholipids in very small VLDL	770	0.113408	0.0123718	0.214444	0.027861		770	0.0432183	-0.0612528	0.147689	0.416985		770	0.10229	-0.0180572	0.222637	0.0956193
Total cholesterol in very small VLDL	770	0.130079	0.0318307	0.228326	0.0095282		770	0.0660005	-0.0384016	0.170403	0.214981		770	0.108009	-0.0110978	0.227115	0.0754461
Cholesterol esters in very small VLDL	770	0.13095	0.0341404	0.22776	0.0080878		770	0.0609762	-0.0428875	0.16484	0.249482		770	0.115687	-0.0020927	0.233466	0.0542011
Free cholesterol in very small VLDL	770	0.121892	0.0207233	0.223062	0.0182704		770	0.0733917	-0.0313504	0.178134	0.169376		770	0.0864665	-0.03424	0.207173	0.160063
Triglycerides in very small VLDL	770	0.16927	0.0692312	0.269309	0.0009377		770	-0.0204086	-0.13137	0.0905528	0.718153		770	0.23908	0.119071	0.35909	0.0001002
Concentration of IDL particles	770	0.0802597	-0.0233118	0.183831	0.128615		770	0.0626869	-0.0436826	0.169056	0.247671		770	0.0418507	-0.0788819	0.162583	0.496404
Total lipids in IDL	770	0.0771729	-0.026618	0.180964	0.144802		770	0.0654749	-0.0413438	0.172294	0.22924		770	0.0347083	-0.086039	0.155455	0.572728
Phospholipids in IDL	770	0.0689579	-0.0352714	0.173187	0.194414		770	0.0667976	-0.0412031	0.174798	0.225065		770	0.0225104	-0.0985128	0.143534	0.71511
Total cholesterol in IDL	770	0.0764965	-0.0274466	0.18044	0.148946		770	0.0689977	-0.0384023	0.176398	0.207637		770	0.0285638	-0.0921546	0.149282	0.642424
Cholesterol esters in IDL	770	0.0877073	-0.0156629	0.191078	0.0961973		770	0.0628589	-0.0435555	0.169273	0.246577		770	0.0480501	-0.0725496	0.16865	0.43437
Free cholesterol in IDL	770	0.0461306	-0.0590065	0.151268	0.389323		770	0.0832596	-0.0267468	0.193266	0.13775		770	-0.0219815	-0.142883	0.0989204	0.721253
Triglycerides in IDL	770	0.079259	-0.0194702	0.177988	0.115452		770	0.0160734	-0.0893798	0.121526	0.764855		770	0.0998082	-0.0181427	0.217759	0.0970983
Concentration of large LDL particles	770	0.0823632	-0.0208174	0.185544	0.117525		770	0.0706742	-0.0363476	0.177696	0.195241		770	0.0320964	-0.0883894	0.152582	0.60116
Total lipids in large LDL	770	0.0816238	-0.0215242	0.184772	0.120733		770	0.0730248	-0.034339	0.180389	0.182203		770	0.0284827	-0.091928	0.148893	0.642521
Phospholipids in large LDL	770	0.0803132	-0.023044	0.18367	0.127573		770	0.0643916	-0.0424465	0.17123	0.237115		770	0.0339409	-0.0865204	0.154402	0.580345
Total cholesterol in large LDL	770	0.0853483	-0.0174551	0.188152	0.103563		770	0.078217	-0.0297291	0.186163	0.155308		770	0.0268609	-0.093268	0.14699	0.660823
Cholesterol esters in large LDL	770	0.0940662	-0.0083742	0.196507	0.0718449		770	0.0746926	-0.0324878	0.181873	0.171699		770	0.0406232	-0.0793278	0.160574	0.50636
Free cholesterol in large LDL	770	0.0563681	-0.0473998	0.160136	0.286592		770	0.0882635	-0.021974	0.198501	0.116417		770	-0.0173098	-0.137735	0.103115	0.777888
Triglycerides in large LDL	770	0.0218354	-0.0774727	0.121144	0.666129		770	0.0218045	-0.0808902	0.124499	0.676934		770	0.0202943	-0.0967734	0.137362	0.733715
Concentration of medium LDL particles	770	0.084749	-0.0156066	0.185105	0.0977694		770	0.07444	-0.0312898	0.18017	0.167337		770	0.0280701	-0.0904124	0.146553	0.642005
Total lipids in medium LDL	770	0.0843375	-0.0157157	0.184391	0.0983899		770	0.0759567	-0.0297702	0.181684	0.158851		770	0.0256614	-0.0925231	0.143846	0.670048
Phospholipids in medium LDL	770	0.0870811	-0.0129361	0.187098	0.0878245		770	0.0483968	-0.0547274	0.151521	0.35719		770	0.0549622	-0.0630381	0.172963	0.360812
Total cholesterol in medium LDL	770	0.0874215	-0.0120816	0.186924	0.0849819		770	0.0851668	-0.0214841	0.191818	0.117381		770	0.0197281	-0.0980832	0.137539	0.74245
Cholesterol esters in medium LDL	770	0.0942565	-0.005574	0.194087	0.0642005		770	0.087011	-0.0202265	0.194249	0.111615		770	0.0266344	-0.0916488	0.144918	0.658586
Free cholesterol in medium LDL	770	0.0589586	-0.0384622	0.156379	0.235183		770	0.0762826	-0.0275034	0.180069	0.149469		770	-0.0076586	-0.122985	0.107668	0.896312
Triglycerides in medium LDL	770	-0.0015566	-0.0998864	0.0967732	0.975217		770	0.0178756	-0.0828151	0.118566	0.727555		770	-0.0091275	-0.124473	0.106218	0.876592
Concentration of small LDL particles	770	0.0701081	-0.0283757	0.168592	0.162678		770	0.069882	-0.0335993	0.173363	0.185338		770	0.0126043	-0.103994	0.129202	0.832
Total lipids in small LDL	770	0.0684482	-0.0296473	0.166544	0.171158		770	0.0721872	-0.0313409	0.175715	0.171463		770	0.0080178	-0.108217	0.124253	0.892322
Phospholipids in small LDL	770	0.0470742	-0.049355	0.143503	0.338201		770	0.0446898	-0.0544684	0.143848	0.376571		770	0.0066577	-0.107723	0.121038	0.909058
Total cholesterol in small LDL	770	0.0734774	-0.0245072	0.171462	0.141408		770	0.0851965	-0.020404	0.190797	0.113658		770	0.0013695	-0.115021	0.117761	0.981578
Cholesterol esters in small LDL	770	0.0825574	-0.0163481	0.181463	0.101708		770	0.0881302	-0.0189436	0.195204	0.106557		770	0.0101076	-0.107361	0.127576	0.865909
Free cholesterol in small LDL	770	0.0391828	-0.0543941	0.13276	0.411339		770	0.0718671	-0.0281009	0.171835	0.158574		770	-0.0290858	-0.140975	0.0828029	0.609981
Triglycerides in small LDL	770	0.0590309	-0.0433667	0.161429	0.258118		770	-0.0109062	-0.115807	0.0939942	0.838332		770	0.0891986	-0.0339625	0.21236	0.155507
Concentration of very large HDL particles	770	-0.174984	-0.270204	-0.0797649	0.0003293		770	-0.006322	-0.104931	0.092287	0.899878		770	-0.20598	-0.30696	-0.105	6.83e-05
Total lipids in very large HDL	770	-0.175253	-0.270396	-0.0801105	0.0003189		770	-0.0066697	-0.105222	0.0918823	0.894342		770	-0.206225	-0.307148	-0.105302	6.63e-05
Phospholipids in very large HDL	770	-0.184962	-0.278931	-0.090992	0.0001211		770	-0.0082848	-0.107036	0.0904668	0.869228		770	-0.21646	-0.317034	-0.115886	2.68e-05
Total cholesterol in very large HDL	770	-0.16402	-0.260249	-0.0677909	0.0008601		770	-0.0034838	-0.102113	0.0951456	0.944737		770	-0.196657	-0.298448	-0.0948665	0.0001609
Cholesterol esters in very large HDL	770	-0.157565	-0.254948	-0.0601816	0.0015522		770	0.0026182	-0.0965858	0.101822	0.958693		770	-0.194399	-0.296944	-0.0918525	0.0002127
Free cholesterol in very large HDL	770	-0.175491	-0.26915	-0.0818318	0.0002514		770	-0.0171258	-0.114646	0.0803941	0.73038		770	-0.198094	-0.298504	-0.0976832	0.0001168
Triglycerides in very large HDL	770	-0.0287717	-0.129599	0.0720557	0.575521		770	-0.0150917	-0.118327	0.0881434	0.774205		770	-0.0065888	-0.125466	0.112288	0.913385
Concentration of large HDL particles	770	-0.206496	-0.301522	-0.111471	2.24e-05		770	-0.0041075	-0.103449	0.0952343	0.93533		770	-0.249452	-0.350227	-0.148678	1.43e-06
Total lipids in large HDL	770	-0.207296	-0.302176	-0.112417	2.03e-05		770	-0.0041514	-0.103554	0.0952517	0.934679		770	-0.250518	-0.351195	-0.149842	1.26e-06
Phospholipids in large HDL	770	-0.203188	-0.298456	-0.107921	3.16e-05		770	-0.003554	-0.102494	0.0953863	0.943802		770	-0.247761	-0.348925	-0.146597	1.84e-06
Total cholesterol in large HDL	770	-0.210502	-0.304668	-0.116336	1.3e-05		770	-0.00489	-0.104592	0.0948116	0.923322		770	-0.253309	-0.353593	-0.153026	8.77e-07
Cholesterol esters in large HDL	770	-0.210584	-0.304816	-0.116353	1.31e-05		770	-0.0055191	-0.105205	0.0941672	0.91348		770	-0.252497	-0.352843	-0.152151	9.63e-07
Free cholesterol in large HDL	770	-0.209993	-0.303947	-0.11604	1.31e-05		770	-0.0029738	-0.102715	0.0967672	0.953341		770	-0.25552	-0.355644	-0.155397	6.78e-07
Triglycerides in large HDL	770	-0.141531	-0.238395	-0.0446674	0.0042407		770	0.0007539	-0.0967256	0.0982333	0.987891		770	-0.159702	-0.265022	-0.0543827	0.0030059
Concentration of medium HDL particles	770	-0.117377	-0.20981	-0.0249446	0.0128835		770	-0.0340663	-0.126929	0.0587964	0.471652		770	-0.121723	-0.225271	-0.0181753	0.0212858
Total lipids in medium HDL	770	-0.120617	-0.21257	-0.0286631	0.0102118		770	-0.0314308	-0.124023	0.0611612	0.505369		770	-0.128701	-0.231592	-0.0258113	0.0142897
Phospholipids in medium HDL	770	-0.118191	-0.209724	-0.0266586	0.0114497		770	-0.0351848	-0.12701	0.0566405	0.452163		770	-0.11946	-0.223005	-0.0159156	0.023804
Total cholesterol in medium HDL	770	-0.13288	-0.222965	-0.0427949	0.0038923		770	-0.0187541	-0.111253	0.073745	0.69073		770	-0.159297	-0.259362	-0.0592318	0.0018451
Cholesterol esters in medium HDL	770	-0.133567	-0.223584	-0.0435501	0.0036867		770	-0.0189974	-0.111881	0.0738857	0.688156		770	-0.16072	-0.260551	-0.0608903	0.0016378
Free cholesterol in medium HDL	770	-0.129156	-0.219476	-0.0388356	0.0051259		770	-0.0177552	-0.109065	0.0735546	0.702772		770	-0.152681	-0.253715	-0.0516472	0.0031057
Triglycerides in medium HDL	770	0.0988822	0.0048092	0.192955	0.0394092		770	-0.0909421	-0.197288	0.0154036	0.0936122		770	0.220188	0.102839	0.337537	0.0002465
Concentration of small HDL particles	770	-0.0146361	-0.100202	0.0709298	0.737124		770	-0.0099451	-0.0992826	0.0793924	0.827073		770	-0.018155	-0.122616	0.0863056	0.733062
Total lipids in small HDL	770	-0.0190152	-0.10379	0.0657592	0.659824		770	-0.0065718	-0.0951947	0.082051	0.884297		770	-0.027275	-0.130866	0.076316	0.605395
Phospholipids in small HDL	770	-0.0324465	-0.126424	0.0615308	0.498121		770	-0.0534178	-0.153857	0.0470218	0.296793		770	0.0063375	-0.105795	0.11847	0.911685
Total cholesterol in small HDL	770	-0.0227413	-0.101859	0.0563764	0.572741		770	0.0352444	-0.0515534	0.122042	0.425631		770	-0.0755957	-0.174595	0.0234038	0.134286
Cholesterol esters in small HDL	770	-0.0165801	-0.095563	0.0624029	0.680388		770	0.0443616	-0.043946	0.132669	0.324365		770	-0.0773018	-0.176636	0.0220328	0.12701
Free cholesterol in small HDL	770	-0.0535406	-0.141799	0.034718	0.234073		770	-0.0238483	-0.117863	0.0701665	0.61865		770	-0.050937	-0.158736	0.0568617	0.353909
Triglycerides in small HDL	770	0.174659	0.0741224	0.275195	0.0006829		770	-0.0690662	-0.187494	0.0493618	0.252628		770	0.294391	0.173142	0.415639	2.25e-06
Phospholipids to total lipds ratio in chylomicrons and extremely large VLDL	770	-0.0273461	-0.147197	0.0925043	0.654341		770	-0.0870916	-0.19254	0.0183567	0.105357		770	0.0323896	-0.0915019	0.156281	0.607945
Total cholesterol to total lipids ratio in chylomicrons and extremely large VLDL	770	0.0193255	-0.0532838	0.0919347	0.60148		770	0.0981788	0.0144403	0.181917	0.0216266		770	-0.0583661	-0.148134	0.0314017	0.202209
Cholesterol esters to total lipids ratio in chylomicrons and extremely large VLDL	770	0.0148249	-0.0566568	0.0863066	0.684024		770	0.108575	0.0256406	0.19151	0.0103591		770	-0.0762036	-0.164214	0.0118063	0.0895876
Free cholesterol to total lipids ratio in chylomicrons and extremely large VLDL	770	0.0273941	-0.0507658	0.105554	0.491637		770	0.0720066	-0.015691	0.159704	0.107409		770	-0.0192734	-0.114646	0.0760996	0.691692
Triglycerides to total lipids ratio in chylomicrons and extremely large VLDL	770	0.0001669	-0.0936264	0.0939601	0.997214		770	-0.029889	-0.123381	0.0636033	0.53046		770	0.0292545	-0.0780665	0.136575	0.592725
Phospholipids to total lipds ratio in very large VLDL	770	0.024753	-0.0914343	0.14094	0.6759		770	-0.0245615	-0.140735	0.0916121	0.67823		770	0.0539119	-0.0552029	0.163027	0.332388
Total cholesterol to total lipids ratio in very large VLDL	770	0.0180174	-0.0580454	0.0940803	0.642058		770	0.10398	0.0195882	0.188372	0.0158084		770	-0.0742999	-0.167629	0.0190295	0.11851
Cholesterol esters to total lipids ratio in very large VLDL	770	0.0191685	-0.0553841	0.0937211	0.613889		770	0.116733	0.0296592	0.203808	0.0086669		770	-0.0830668	-0.17487	0.0087368	0.076089
Free cholesterol to total lipids ratio in very large VLDL	770	0.0155908	-0.0618504	0.093032	0.692792		770	0.0810209	-0.0027742	0.164816	0.0580617		770	-0.0584469	-0.153389	0.0364955	0.227236
Triglycerides to total lipids ratio in very large VLDL	770	-0.0315694	-0.126337	0.0631987	0.513342		770	-0.0701378	-0.167188	0.0269124	0.15639		770	0.0257791	-0.0776131	0.129171	0.624654
Phospholipids to total lipds ratio in large VLDL	770	-0.0487126	-0.155642	0.0582171	0.371444		770	-0.0888131	-0.190804	0.0131773	0.0877745		770	0.014949	-0.131173	0.161071	0.840881
Total cholesterol to total lipids ratio in large VLDL	770	0.0116472	-0.062145	0.0854394	0.756759		770	0.0525417	-0.0255618	0.130645	0.187029		770	-0.0290483	-0.118155	0.0600581	0.522392
Cholesterol esters to total lipids ratio in large VLDL	770	0.0024302	-0.0659107	0.0707711	0.944365		770	0.0706563	-0.001542	0.142855	0.055085		770	-0.0577301	-0.140722	0.025262	0.172485
Free cholesterol to total lipids ratio in large VLDL	770	0.0249668	-0.0585213	0.108455	0.557341		770	0.0128708	-0.0744301	0.100172	0.772339		770	0.0240891	-0.0741773	0.122356	0.630488
Triglycerides to total lipids ratio in large VLDL	770	0.0178945	-0.0708813	0.10667	0.692437		770	0.0018601	-0.0854753	0.0891954	0.966661		770	0.0195412	-0.0908115	0.129894	0.728219
Phospholipids to total lipds ratio in medium VLDL	770	-0.0790157	-0.145493	-0.0125388	0.0198889		770	-0.0175472	-0.0885642	0.0534699	0.627781		770	-0.0917201	-0.145557	-0.0378828	0.000865
Total cholesterol to total lipids ratio in medium VLDL	770	-0.0020329	-0.0980291	0.0939633	0.96685		770	0.0362676	-0.0542563	0.126792	0.431821		770	-0.0290945	-0.13259	0.0744008	0.581204
Cholesterol esters to total lipids ratio in medium VLDL	770	-0.0433732	-0.144577	0.0578305	0.400429		770	0.0355475	-0.0628728	0.133968	0.478522		770	-0.082403	-0.188217	0.0234113	0.12674
Free cholesterol to total lipids ratio in medium VLDL	770	0.0976454	0.0094588	0.185832	0.0300396		770	0.0121533	-0.0797067	0.104013	0.795149		770	0.118293	0.0130576	0.223529	0.0276356
Triglycerides to total lipids ratio in medium VLDL	770	0.0400828	-0.0579991	0.138165	0.422659		770	-0.0239504	-0.115349	0.0674482	0.60711		770	0.0704699	-0.0276844	0.168624	0.159125
Phospholipids to total lipds ratio in small VLDL	770	-0.158386	-0.239517	-0.0772552	0.0001374		770	-0.0387193	-0.126108	0.0486695	0.384692		770	-0.168417	-0.264441	-0.0723932	0.0006067
Total cholesterol to total lipids ratio in small VLDL	770	0.0348029	-0.0703889	0.139995	0.516216		770	0.134809	0.0301266	0.239491	0.0116715		770	-0.08142	-0.199636	0.0367964	0.17676
Cholesterol esters to total lipids ratio in small VLDL	770	0.0569333	-0.0468671	0.160734	0.281941		770	0.128219	0.0238454	0.232592	0.0161197		770	-0.0477542	-0.165003	0.0694944	0.424222
Free cholesterol to total lipids ratio in small VLDL	770	-0.0925812	-0.173713	-0.011449	0.025372		770	0.0598137	-0.0258477	0.145475	0.170859		770	-0.170756	-0.266831	-0.0746803	0.0005128
Triglycerides to total lipids ratio in small VLDL	770	0.0477461	-0.0532457	0.148738	0.353653		770	-0.117944	-0.221761	-0.0141261	0.0260255		770	0.172309	0.061268	0.283349	0.0023974
Phospholipids to total lipds ratio in very small VLDL	770	-0.0771538	-0.176504	0.0221961	0.127797		770	-0.0173159	-0.127309	0.0926768	0.757371		770	-0.096239	-0.205141	0.0126634	0.0831781
Total cholesterol to total lipids ratio in very small VLDL	770	-0.0083689	-0.100243	0.0835053	0.858127		770	0.108923	0.0094667	0.208379	0.0318745		770	-0.106787	-0.209372	-0.0042031	0.0413452
Cholesterol esters to total lipids ratio in very small VLDL	770	0.0052321	-0.0848175	0.0952817	0.90922		770	0.0695978	-0.0244848	0.16368	0.146858		770	-0.0492273	-0.14893	0.0504758	0.332726
Free cholesterol to total lipids ratio in very small VLDL	770	-0.0381966	-0.131418	0.0550246	0.42144		770	0.124557	0.0248541	0.22426	0.0144126		770	-0.17361	-0.279312	-0.0679086	0.0013169
Triglycerides to total lipids ratio in very small VLDL	770	0.0512269	-0.0494243	0.151878	0.318052		770	-0.0759994	-0.190716	0.0387171	0.193808		770	0.139955	0.0271742	0.252736	0.0150759
Phospholipids to total lipds ratio in IDL	770	-0.0976051	-0.192789	-0.0024212	0.0444642		770	-0.0326998	-0.132921	0.0675215	0.522033		770	-0.0976058	-0.215187	0.0199753	0.103602
Total cholesterol to total lipids ratio in IDL	770	0.0406385	-0.047574	0.128851	0.366083		770	0.0542165	-0.0393856	0.147819	0.255867		770	-0.0099336	-0.110214	0.0903466	0.845867
Cholesterol esters to total lipids ratio in IDL	770	0.0999268	0.0114149	0.188439	0.0269693		770	0.024173	-0.065759	0.114105	0.597886		770	0.0921844	-0.0103822	0.194751	0.0780697
Free cholesterol to total lipids ratio in IDL	770	-0.132164	-0.230381	-0.0339469	0.0084214		770	0.09027	-0.0303885	0.210928	0.142334		770	-0.252441	-0.37269	-0.132193	4.18e-05
Triglycerides to total lipids ratio in IDL	770	-0.0012651	-0.0894543	0.086924	0.97754		770	-0.0513077	-0.152994	0.0503787	0.322238		770	0.062113	-0.0412387	0.165465	0.238452
Phospholipids to total lipds ratio in large LDL	770	-0.0712252	-0.163256	0.0208054	0.129104		770	-0.0672292	-0.160184	0.0257257	0.156076		770	-0.0274563	-0.135227	0.0803146	0.617129
Total cholesterol to total lipids ratio in large LDL	770	0.0818799	-0.0039541	0.167714	0.0614994		770	0.0711728	-0.021219	0.163565	0.130888		770	0.0251621	-0.0756964	0.126021	0.624451
Cholesterol esters to total lipids ratio in large LDL	770	0.119673	0.0293478	0.209998	0.0094782		770	0.0520142	-0.0381705	0.142199	0.2579		770	0.0907647	-0.0146421	0.196172	0.0913619
Free cholesterol to total lipids ratio in large LDL	770	-0.160383	-0.256044	-0.0647226	0.0010434		770	0.0329587	-0.0669652	0.132883	0.517501		770	-0.228332	-0.348782	-0.107882	0.0002128
Triglycerides to total lipids ratio in large LDL	770	-0.0708195	-0.154389	0.0127496	0.0966055		770	-0.0551812	-0.152671	0.0423082	0.266853		770	-0.0156163	-0.118544	0.0873111	0.765903
Phospholipids to total lipds ratio in medium LDL	770	-0.0663963	-0.159594	0.0268017	0.162356		770	-0.0869753	-0.18572	0.0117692	0.0841949		770	0.0022399	-0.107778	0.112258	0.968129
Total cholesterol to total lipids ratio in medium LDL	770	0.0859254	-0.0025597	0.17441	0.0569881		770	0.0851536	-0.0112153	0.181523	0.083212		770	0.017467	-0.0879693	0.122903	0.745108
Cholesterol esters to total lipids ratio in medium LDL	770	0.101952	0.0106843	0.19322	0.028617		770	0.0758348	-0.0195509	0.17122	0.119005		770	0.0485794	-0.0597224	0.156881	0.378835
Free cholesterol to total lipids ratio in medium LDL	770	-0.124935	-0.221605	-0.0282646	0.0113776		770	-0.0413686	-0.133439	0.0507023	0.378032		770	-0.11659	-0.231854	-0.0013261	0.0474284
Triglycerides to total lipids ratio in medium LDL	770	-0.101652	-0.184123	-0.0191814	0.0157682		770	-0.0600816	-0.152631	0.0324676	0.202907		770	-0.050924	-0.151282	0.0494338	0.319508
Phospholipids to total lipds ratio in small LDL	770	-0.0915235	-0.182852	-0.0001949	0.0495142		770	-0.0785767	-0.174351	0.0171976	0.107684		770	-0.0370942	-0.144979	0.0707902	0.499896
Total cholesterol to total lipids ratio in small LDL	770	0.0768326	-0.0129678	0.166633	0.0934448		770	0.0871081	-0.0136293	0.187846	0.0900126		770	0.006343	-0.101289	0.113975	0.907929
Cholesterol esters to total lipids ratio in small LDL	770	0.0954583	0.0033423	0.187574	0.0422664		770	0.0793041	-0.0211883	0.179796	0.121754		770	0.0382855	-0.0720952	0.148666	0.496143
Free cholesterol to total lipids ratio in small LDL	770	-0.138753	-0.232894	-0.0446117	0.0039205		770	-0.0268409	-0.117764	0.0640819	0.562412		770	-0.148662	-0.262071	-0.0352541	0.010261
Triglycerides to total lipids ratio in small LDL	770	-0.0146729	-0.104742	0.0753964	0.749207		770	-0.0810184	-0.191706	0.0296694	0.151159		770	0.0742517	-0.0405635	0.189067	0.204635
Phospholipids to total lipds ratio in very large HDL	770	-0.0861562	-0.199319	0.0270066	0.135435		770	0.0002988	-0.107065	0.107663	0.995643		770	-0.107338	-0.228812	0.0141366	0.0832106
Total cholesterol to total lipids ratio in very large HDL	770	0.0015599	-0.10093	0.10405	0.976172		770	-0.0091375	-0.118352	0.100077	0.869583		770	0.0128131	-0.101151	0.126777	0.825375
Cholesterol esters to total lipids ratio in very large HDL	770	0.0552024	-0.0460275	0.156432	0.28473		770	0.0106367	-0.0967565	0.11803	0.845889		770	0.0589509	-0.0533265	0.171228	0.303002
Free cholesterol to total lipids ratio in very large HDL	770	-0.218344	-0.325072	-0.111616	6.51e-05		770	-0.0773716	-0.188981	0.0342374	0.173951		770	-0.191422	-0.309032	-0.0738112	0.0014556
Triglycerides to total lipids ratio in very large HDL	770	0.204041	0.058249	0.349832	0.0061491		770	0.0182083	-0.0860497	0.122466	0.731808		770	0.231688	0.090888	0.372488	0.00129
Phospholipids to total lipds ratio in large HDL	770	0.151794	0.0368089	0.266779	0.009739		770	-0.0001814	-0.102475	0.102112	0.997223		770	0.181906	0.0621966	0.301615	0.0029454
Total cholesterol to total lipids ratio in large HDL	770	-0.236604	-0.35233	-0.120877	6.57e-05		770	-0.0142938	-0.1156	0.0870121	0.781867		770	-0.27879	-0.405007	-0.152574	1.65e-05
Cholesterol esters to total lipids ratio in large HDL	770	-0.223486	-0.343522	-0.103449	0.000275		770	-0.0299046	-0.126181	0.0663716	0.542202		770	-0.245728	-0.376466	-0.11499	0.0002405
Free cholesterol to total lipids ratio in large HDL	770	-0.232261	-0.335984	-0.128537	1.26e-05		770	0.0187131	-0.09157	0.128996	0.739149		770	-0.308735	-0.423917	-0.193554	1.86e-07
Triglycerides to total lipids ratio in large HDL	770	0.13297	-0.0075635	0.273504	0.0636355		770	0.0192929	-0.0623732	0.100959	0.64295		770	0.152958	0.0294213	0.276495	0.0153037
Phospholipids to total lipds ratio in medium HDL	770	0.049111	-0.0442937	0.142516	0.302321		770	-0.0240022	-0.133931	0.0859268	0.668315		770	0.110828	0.009865	0.211791	0.0314831
Total cholesterol to total lipids ratio in medium HDL	770	-0.135553	-0.223601	-0.0475047	0.0025934		770	0.0492388	-0.0549429	0.153421	0.353803		770	-0.235734	-0.335092	-0.136375	3.78e-06
Cholesterol esters to total lipids ratio in medium HDL	770	-0.11396	-0.201378	-0.026542	0.0106862		770	0.0452136	-0.0596783	0.150106	0.397712		770	-0.206431	-0.308553	-0.104309	7.93e-05
Free cholesterol to total lipids ratio in medium HDL	770	-0.132668	-0.226571	-0.0387653	0.0056817		770	0.0369755	-0.0587914	0.132743	0.448716		770	-0.208045	-0.308135	-0.107954	4.97e-05
Triglycerides to total lipids ratio in medium HDL	770	0.171478	0.0880069	0.25495	6.07e-05		770	-0.057567	-0.1556	0.0404658	0.249366		770	0.280625	0.182139	0.379111	3.11e-08
Phospholipids to total lipds ratio in small HDL	770	-0.0292686	-0.122206	0.0636691	0.536608		770	-0.0835071	-0.193937	0.0269225	0.138092		770	0.0592181	-0.0507538	0.16919	0.290804
Total cholesterol to total lipids ratio in small HDL	770	-0.0195555	-0.111463	0.0723524	0.676289		770	0.0866015	-0.0216013	0.194804	0.116556		770	-0.124802	-0.234525	-0.0150795	0.0258473
Cholesterol esters to total lipids ratio in small HDL	770	-0.0051435	-0.0975882	0.0873011	0.913053		770	0.0856444	-0.0235602	0.194849	0.124082		770	-0.105753	-0.21655	0.0050439	0.0613521
Free cholesterol to total lipids ratio in small HDL	770	-0.12439	-0.222653	-0.0261267	0.0131677		770	-0.0516436	-0.163974	0.0606872	0.367064		770	-0.0950091	-0.213105	0.0230865	0.114677
Triglycerides to total lipids ratio in small HDL	770	0.168675	0.0754447	0.261905	0.0004064		770	-0.054962	-0.161813	0.0518891	0.312924		770	0.277663	0.169924	0.385402	5.29e-07
Mean diameter for VLDL particles	770	0.165843	0.0676188	0.264068	0.0009616		770	-0.0890288	-0.19798	0.0199224	0.109101		770	0.294313	0.184173	0.404454	2.02e-07
Mean diameter for LDL particles	770	-0.0343366	-0.118775	0.0501021	0.424956		770	-0.0251151	-0.114086	0.0638554	0.579637		770	0.0004974	-0.0972042	0.098199	0.992029
Mean diameter for HDL particles	770	-0.197197	-0.289957	-0.104437	3.35e-05		770	0.0005542	-0.100399	0.101508	0.991404		770	-0.239883	-0.340618	-0.139148	3.48e-06
Serum total cholesterol	770	0.0208485	-0.0846367	0.126334	0.69813		770	0.0507616	-0.0533403	0.154864	0.338753		770	-0.0274983	-0.1474	0.0924034	0.652682
Total cholesterol in VLDL	770	0.191543	0.0946689	0.288418	0.0001128		770	-0.0217033	-0.125855	0.082448	0.6826		770	0.261736	0.141264	0.382207	2.25e-05
Remnant cholesterol (non-HDL, non-LDL -cholesterol)	770	0.153513	0.0537698	0.253256	0.0026009		770	0.0202444	-0.0820218	0.122511	0.697673		770	0.172939	0.0523584	0.29352	0.0049964
Total cholesterol in LDL	770	0.0842943	-0.0168167	0.185405	0.10213		770	0.0825655	-0.0247496	0.189881	0.131369		770	0.0195311	-0.0993978	0.13846	0.747247
Total cholesterol in HDL	770	-0.189467	-0.282561	-0.0963732	7.09e-05		770	0.0014156	-0.0942144	0.0970456	0.976825		770	-0.242063	-0.342341	-0.141784	2.57e-06
Total cholesterol in HDL2	770	-0.194466	-0.287545	-0.101386	4.55e-05		770	-0.0037685	-0.0999398	0.0924027	0.938704		770	-0.243413	-0.343267	-0.143559	2.05e-06
Total cholesterol in HDL3	770	-0.115093	-0.208683	-0.0215028	0.0160087		770	0.0472671	-0.0465127	0.141047	0.322761		770	-0.191689	-0.298799	-0.0845781	0.0004689
Esterified cholesterol	770	0.0196407	-0.0869223	0.126204	0.717588		770	0.0488694	-0.0563388	0.154078	0.362131		770	-0.0276386	-0.148328	0.0930503	0.653154
Free cholesterol	770	0.0235905	-0.0791321	0.126313	0.652242		770	0.0547683	-0.0469178	0.156454	0.290699		770	-0.0267811	-0.144515	0.0909529	0.655329
Serum total triglycerides	770	0.182673	0.0817767	0.283569	0.0004026		770	-0.0748672	-0.187002	0.037268	0.190368		770	0.300104	0.174918	0.425291	3e-06
Triglycerides in VLDL	770	0.197768	0.0974374	0.298098	0.0001184		770	-0.0826197	-0.193997	0.0287572	0.145742		770	0.322772	0.19997	0.445574	3.16e-07
Triglycerides in LDL	770	0.0225017	-0.0772193	0.122223	0.657917		770	0.0147119	-0.0878034	0.117227	0.778232		770	0.0252969	-0.0926255	0.143219	0.673782
Triglycerides in HDL	770	0.0335258	-0.0608835	0.127935	0.485943		770	-0.0612325	-0.167486	0.0450209	0.258283		770	0.117863	-0.0025178	0.238245	0.0549753
Total phosphoglycerides	770	-0.0437845	-0.146683	0.0591136	0.403799		770	0.0049585	-0.0911167	0.101034	0.919326		770	-0.0546216	-0.171986	0.0627425	0.361201
Ratio of triglycerides to phosphoglycerides	770	0.169835	0.0714832	0.268187	0.0007353		770	-0.0336548	-0.139879	0.0725691	0.534151		770	0.24634	0.13036	0.36232	3.4e-05
Phosphatidylcholine and other cholines	770	-0.007605	-0.112848	0.0976382	0.887232		770	0.0239231	-0.077967	0.125813	0.644987		770	-0.0305791	-0.150184	0.0890263	0.615885
Total cholines	770	-0.0315014	-0.13644	0.0734372	0.555836		770	0.0308672	-0.0671829	0.128917	0.536758		770	-0.0651981	-0.184634	0.0542378	0.28423
Apolipoprotein A-I	770	-0.140051	-0.238302	-0.041801	0.0052675		770	0.0021273	-0.0947855	0.0990401	0.96564		770	-0.18332	-0.289889	-0.0767501	0.0007705
Apolipoprotein B	770	0.154515	0.0541888	0.254841	0.0025836		770	0.0214416	-0.0804495	0.123333	0.679645		770	0.169181	0.0495213	0.288841	0.005647
Ratio of apolipoprotein B to apolipoprotein A-I	770	0.228613	0.13896	0.318266	6.92e-07		770	0.0088994	-0.0910692	0.108868	0.861316		770	0.278284	0.170905	0.385662	4.58e-07
Total fatty acids	770	0.0691712	-0.0359922	0.174335	0.197019		770	0.007469	-0.0942936	0.109232	0.885472		770	0.0788263	-0.0468811	0.204534	0.218711
Estimated degree of unsaturation	770	-0.0448726	-0.148413	0.0586673	0.395163		770	0.0747376	-0.035187	0.184662	0.182373		770	-0.134092	-0.248974	-0.0192103	0.0222159
22:6, docosahexaenoic acid	770	-0.0167948	-0.118083	0.0844934	0.744889		770	0.0504942	-0.0539158	0.154904	0.342728		770	-0.0638142	-0.178903	0.0512742	0.276721
18:2, linoleic acid	770	0.0406498	-0.0747135	0.156013	0.489323		770	0.0601945	-0.0482062	0.168595	0.276015		770	-0.0134157	-0.138355	0.111524	0.833105
Omega-3 fatty acids	770	0.0171848	-0.0850255	0.119395	0.741447		770	0.0489012	-0.0554849	0.153287	0.358052		770	-0.019732	-0.140183	0.100719	0.747853
Omega-6 fatty acids	770	0.0473779	-0.0602609	0.155017	0.387823		770	0.0502784	-0.0522376	0.152794	0.33596		770	0.0055922	-0.117975	0.129159	0.92923
Polyunsaturated fatty acids	770	0.044936	-0.0621868	0.152059	0.410493		770	0.0512865	-0.0511437	0.153717	0.325962		770	0.0027561	-0.121365	0.126877	0.965243
Monounsaturated fatty acids; 16:1, 18:1	770	0.0757469	-0.0243529	0.175847	0.137826		770	-0.0361937	-0.139326	0.0669385	0.491072		770	0.131289	0.0094718	0.253105	0.0346926
Saturated fatty acids	770	0.0769422	-0.0305429	0.184427	0.160353		770	0.0050511	-0.098079	0.108181	0.923428		770	0.09229	-0.0358047	0.220385	0.157662
Ratio of 22:6 docosahexaenoic acid to total fatty acids	770	-0.0614678	-0.16483	0.0418944	0.243407		770	0.0537165	-0.05949	0.166923	0.351897		770	-0.128384	-0.219838	-0.0369294	0.0059955
Ratio of 18:2 linoleic acid to total fatty acids	770	-0.0835448	-0.188847	0.021757	0.119772		770	0.0849194	-0.0301693	0.200008	0.147893		770	-0.198992	-0.307127	-0.0908574	0.0003232
Ratio of omega-3 fatty acids to total fatty acids	770	-0.0468495	-0.145966	0.0522667	0.353754		770	0.0533304	-0.0516534	0.158314	0.318972		770	-0.10708	-0.20659	-0.0075692	0.0349768
Ratio of omega-6 fatty acids to total fatty acids	770	-0.0724184	-0.173174	0.0283369	0.158659		770	0.104619	-0.0102505	0.219488	0.0741885		770	-0.211213	-0.325486	-0.096941	0.0003042
Ratio of polyunsaturated fatty acids to total fatty acids	770	-0.0758702	-0.174303	0.0225624	0.130665		770	0.106116	-0.0068299	0.219062	0.0655165		770	-0.214264	-0.326332	-0.102195	0.0001879
Ratio of monounsaturated fatty acids to total fatty acids	770	0.0531702	-0.0438278	0.150168	0.282231		770	-0.0967149	-0.206128	0.0126981	0.0830998		770	0.170069	0.0619838	0.278154	0.0020825
Ratio of saturated fatty acids to total fatty acids	770	0.0258729	-0.0709896	0.122735	0.60018		770	0.0005258	-0.0983451	0.0993967	0.991673		770	0.0403402	-0.0692405	0.149921	0.470099
Insulin	770	0.205012	0.0966656	0.31336	0.0002185		770	-0.0751806	-0.195188	0.0448265	0.219146		770	0.305874	0.181795	0.429953	1.58e-06
Glucose	770	0.0802932	-0.0300618	0.190648	0.153609		770	0.0156014	-0.0927835	0.123986	0.777578		770	0.0698128	-0.0389437	0.178569	0.208003
Lactate	770	-0.0144181	-0.106041	0.0772049	0.757468		770	0.0219264	-0.0774468	0.1213	0.665028		770	-0.0437206	-0.149015	0.0615733	0.415256
Citrate	770	-0.0664813	-0.179921	0.0469587	0.250313		770	0.0172841	-0.0947818	0.12935	0.762146		770	-0.0969302	-0.222025	0.0281643	0.128647
Alanine	770	0.104773	0.0041212	0.205425	0.0413504		770	-0.0480901	-0.156643	0.0604633	0.384756		770	0.176212	0.0649967	0.287427	0.0019385
Glutamine	770	-0.0464386	-0.138811	0.0459341	0.324002		770	0.0048702	-0.0849241	0.0946645	0.915235		770	-0.0580587	-0.160562	0.044445	0.266529
Histidine	770	-0.0195316	-0.124393	0.0853302	0.714731		770	0.0055318	-0.0998769	0.11094	0.917972		770	-0.0294116	-0.144399	0.0855763	0.615728
Isoleucine	770	0.198234	0.113173	0.283296	5.56e-06		770	0.0712185	-0.0229513	0.165388	0.138053		770	0.201293	0.0986575	0.303928	0.000128
Leucine	770	0.203126	0.126324	0.279928	2.67e-07		770	0.130883	0.0499574	0.211808	0.0015591		770	0.152751	0.0586401	0.246861	0.0015001
Valine	770	0.23879	0.15254	0.32504	7.39e-08		770	0.200189	0.108855	0.291523	1.91e-05		770	0.127596	0.0263877	0.228805	0.013544
Phenylalanine	770	0.187096	0.0901826	0.284009	0.0001627		770	0.181888	0.0792028	0.284572	0.0005354		770	0.0923426	-0.0230095	0.207695	0.11648
Tyrosine	770	0.182079	0.0833512	0.280807	0.0003136		770	-0.0492053	-0.159394	0.0609831	0.380964		770	0.273543	0.162974	0.384113	1.45e-06
Acetate	770	0.0276263	-0.0279461	0.0831986	0.329425		770	0.0996797	-0.0506002	0.24996	0.193274		770	-0.0539702	-0.124183	0.0162429	0.131726
Acetoacetate	770	-0.0347271	-0.126375	0.0569206	0.457195		770	0.0197975	-0.0707873	0.110382	0.668017		770	-0.0697826	-0.17402	0.0344551	0.189173
3-hydroxybutyrate	770	-0.042287	-0.106654	0.0220804	0.197555		770	-0.0465349	-0.121681	0.028611	0.224489		770	-0.0183333	-0.0971071	0.0604406	0.64789
Creatinine	770	0.136802	0.0486114	0.224993	0.0024059		770	0.227029	0.135931	0.318126	1.22e-06		770	0.0068134	-0.0890915	0.102718	0.88912
Albumin (signal area)	770	-0.018145	-0.121596	0.0853058	0.7307		770	0.135588	0.0269047	0.244271	0.0145481		770	-0.159751	-0.270494	-0.0490074	0.004751
Glycoprotein acetyls, mainly a1-acid glycoprotein	770	0.197673	0.105912	0.289434	2.63e-05		770	-0.0611515	-0.161591	0.0392882	0.23238		770	0.293129	0.180359	0.405899	4.23e-07
C-reactive protein	770	0.0883377	0.0266631	0.150012	0.005054		770	-0.0047743	-0.0886822	0.0791336	0.911092		770	0.102079	0.0430663	0.161091	0.0007201
