# Supplementary material for: Body muscle gain and markers of cardiovascular disease susceptibility in young adulthood: A cohort study
Source: PLoS Med. 2021 Sep 9;18(9):e1003751. doi: 10.1371/journal.pmed.1003751 (PMC8428664; doi:10.1371/journal.pmed.1003751)
Supplement: S9 Table — (XLSX) [file pmed.1003751.s021.xlsx]

## Sheet: S9 Table
S9 Table Associations of change in lean mass indices from childhood to young adulthood with cardiometabolic traits in young adulthood among ALSPAC G1 females
	Change in lean mass indices from age 10y to 25y (per SD-unit gain, females)
	Total limb lean mass index						Arm lean mass index						Leg lean mass index
	Adj. for age, ethnicity, maternal education,						Adj. for age, ethnicity, maternal education,						Adj. for age, ethnicity, maternal education,
	total limb lean mass index at age 10y,						arm lean mass index at age 10y,						leg lean mass index at age 10y,
	change in total fat mass index						change in leg lean mass index,						change in arm lean mass index,
							change in total fat mass index						change in total fat mass index
Standardized outcome at age 25y	N	Beta	LCL	UCL	P-value		N	Beta	LCL	UCL	P-value		N	Beta	LCL	UCL	P-value
Systolic blood pressure	1704	0.313458	0.235888	0.391028	4.07e-15		1704	0.125132	0.0555458	0.194718	0.0004315		1704	0.30259	0.230336	0.374845	4.2e-16
Diastolic blood pressure	1704	0.186941	0.0913923	0.282489	0.0001289		1704	-0.0578787	-0.13948	0.0237225	0.164356		1704	0.279568	0.193512	0.365625	2.4e-10
Concentration of chylomicrons and extremely large VLDL particles	1329	0.127183	0.0435825	0.210782	0.0028929		1329	0.011054	-0.0767711	0.0988792	0.805012		1329	0.15054	0.066334	0.234745	0.0004681
Total lipids in chylomicrons and extremely large VLDL	1329	0.124938	0.0415066	0.208369	0.0033636		1329	0.0113869	-0.0765611	0.0993349	0.799538		1329	0.147684	0.0633415	0.232026	0.0006108
Phospholipids in chylomicrons and extremely large VLDL	1329	0.110485	0.0297516	0.191218	0.0073503		1329	0.0059857	-0.0813971	0.0933684	0.893123		1329	0.134169	0.0498407	0.218498	0.0018401
Total cholesterol in chylomicrons and extremely large VLDL	1329	0.100766	0.0171851	0.184347	0.0181682		1329	0.0217138	-0.0684401	0.111868	0.636651		1329	0.112119	0.0258253	0.198413	0.0109199
Cholesterol esters in chylomicrons and extremely large VLDL	1329	0.102092	0.0146307	0.189554	0.0221827		1329	0.032894	-0.0587643	0.124552	0.481538		1329	0.105396	0.0186112	0.192182	0.0173382
Free cholesterol in chylomicrons and extremely large VLDL	1329	0.0967416	0.0178311	0.175652	0.0163071		1329	0.0082303	-0.0801801	0.0966406	0.855121		1329	0.117137	0.0314327	0.202841	0.0074261
Triglycerides in chylomicrons and extremely large VLDL	1329	0.132727	0.0489451	0.216509	0.001925		1329	0.0097382	-0.0777138	0.0971901	0.827111		1329	0.157984	0.0741146	0.241853	0.0002286
Concentration of very large VLDL particles	1329	0.115276	0.0316316	0.198921	0.0069467		1329	0.0075376	-0.0828347	0.0979099	0.870053		1329	0.140614	0.0531607	0.228068	0.0016454
Total lipids in very large VLDL	1329	0.114156	0.0306826	0.197629	0.0073909		1329	0.0079084	-0.0823931	0.0982098	0.863617		1329	0.138935	0.0515939	0.226276	0.0018439
Phospholipids in very large VLDL	1329	0.106633	0.0236957	0.189571	0.0117775		1329	0.0060196	-0.0838162	0.0958553	0.895439		1329	0.13115	0.0440686	0.218231	0.0031869
Total cholesterol in very large VLDL	1329	0.104929	0.0224848	0.187372	0.0126534		1329	0.0146079	-0.0753273	0.104543	0.750048		1329	0.122346	0.035963	0.208728	0.0055387
Cholesterol esters in very large VLDL	1329	0.110075	0.025914	0.194236	0.0104032		1329	0.0202289	-0.0704135	0.110871	0.661594		1329	0.124797	0.037909	0.211684	0.0049094
Free cholesterol in very large VLDL	1329	0.0985821	0.0180728	0.179091	0.0164369		1329	0.0080082	-0.0811312	0.0971476	0.86013		1329	0.119084	0.0331827	0.204985	0.0066224
Triglycerides in very large VLDL	1329	0.118074	0.0342323	0.201916	0.0058114		1329	0.0063842	-0.0841168	0.0968852	0.889954		1329	0.144921	0.0572313	0.232611	0.0012161
Concentration of large VLDL particles	1329	0.136252	0.046903	0.225601	0.002827		1329	0.0110421	-0.0813076	0.103392	0.814583		1329	0.163539	0.0741238	0.252955	0.0003454
Total lipids in large VLDL	1329	0.134933	0.0457805	0.224086	0.0030403		1329	0.0115457	-0.0807975	0.103889	0.806278		1329	0.161638	0.0722473	0.251028	0.0004029
Phospholipids in large VLDL	1329	0.134694	0.0450488	0.22434	0.0032589		1329	0.0131305	-0.0796119	0.105873	0.781249		1329	0.159865	0.0699698	0.249761	0.0005014
Total cholesterol in large VLDL	1329	0.126897	0.0385971	0.215197	0.0048852		1329	0.0180376	-0.0743348	0.11041	0.701727		1329	0.148109	0.0590239	0.237194	0.0011364
Cholesterol esters in large VLDL	1329	0.139884	0.048177	0.231592	0.0028199		1329	0.0249545	-0.0680913	0.118	0.598881		1329	0.159481	0.0702002	0.248762	0.0004732
Free cholesterol in large VLDL	1329	0.112983	0.0280794	0.197886	0.0091418		1329	0.0110651	-0.080696	0.102826	0.813033		1329	0.135604	0.0465992	0.224608	0.002852
Triglycerides in large VLDL	1329	0.137565	0.0482956	0.226835	0.0025503		1329	0.0086373	-0.0835518	0.100826	0.854198		1329	0.166681	0.0773331	0.25603	0.0002625
Concentration of medium VLDL particles	1329	0.149402	0.0549733	0.243831	0.0019509		1329	0.0222187	-0.0707273	0.115165	0.639176		1329	0.171643	0.0818899	0.261396	0.0001833
Total lipids in medium VLDL	1329	0.148807	0.0543071	0.243307	0.0020493		1329	0.0232679	-0.0698294	0.116365	0.623999		1329	0.170125	0.0801664	0.260084	0.0002159
Phospholipids in medium VLDL	1329	0.147789	0.0531007	0.242477	0.0022438		1329	0.0237048	-0.0696977	0.117107	0.618651		1329	0.168291	0.0780535	0.258529	0.0002636
Total cholesterol in medium VLDL	1329	0.145728	0.0497615	0.241694	0.0029448		1329	0.0346593	-0.0596861	0.129005	0.47123		1329	0.157614	0.0658444	0.249383	0.0007753
Cholesterol esters in medium VLDL	1329	0.150036	0.0514997	0.248572	0.0028686		1329	0.0425436	-0.0524056	0.137493	0.37956		1329	0.156326	0.0637424	0.248909	0.00095
Free cholesterol in medium VLDL	1329	0.136916	0.0446969	0.229136	0.0036448		1329	0.0251068	-0.0682391	0.118453	0.597833		1329	0.154565	0.0638664	0.245263	0.0008515
Triglycerides in medium VLDL	1329	0.148852	0.0553816	0.242323	0.0018223		1329	0.0176671	-0.0745936	0.109928	0.70723		1329	0.174498	0.0855034	0.263492	0.0001255
Concentration of small VLDL particles	1329	0.152599	0.0520106	0.253188	0.0029724		1329	0.04047	-0.0560751	0.137015	0.411034		1329	0.162242	0.0681574	0.256326	0.0007382
Total lipids in small VLDL	1329	0.151783	0.0506698	0.252896	0.0032878		1329	0.0451976	-0.0515266	0.141922	0.359468		1329	0.157505	0.0628698	0.252141	0.0011226
Phospholipids in small VLDL	1329	0.142023	0.0435237	0.240523	0.0047459		1329	0.0354209	-0.0615743	0.132416	0.473871		1329	0.151934	0.0555793	0.248289	0.0020207
Total cholesterol in small VLDL	1329	0.145643	0.0412608	0.250024	0.0062793		1329	0.0805297	-0.016297	0.177356	0.103007		1329	0.121758	0.0247561	0.218759	0.0139269
Cholesterol esters in small VLDL	1329	0.14847	0.042808	0.254133	0.005922		1329	0.091922	-0.0048305	0.188674	0.0625689		1329	0.115464	0.0189173	0.212011	0.0191159
Free cholesterol in small VLDL	1329	0.129347	0.0310688	0.227626	0.0099318		1329	0.0539996	-0.042662	0.150661	0.273309		1329	0.123571	0.0265757	0.220566	0.0125659
Triglycerides in small VLDL	1329	0.147094	0.0508213	0.243366	0.0027742		1329	0.0182003	-0.0767832	0.113184	0.707049		1329	0.173255	0.0816763	0.264834	0.0002147
Concentration of very small VLDL particles	1329	0.111012	0.0105318	0.211492	0.0303839		1329	0.0683125	-0.0301729	0.166798	0.173828		1329	0.0849303	-0.0140968	0.183957	0.0927082
Total lipids in very small VLDL	1329	0.110131	0.0102243	0.210038	0.0307567		1329	0.0730498	-0.0247808	0.17088	0.143202		1329	0.0793368	-0.0193575	0.178031	0.115037
Phospholipids in very small VLDL	1329	0.105698	0.0107602	0.200635	0.0291298		1329	0.0629708	-0.0301449	0.156086	0.184847		1329	0.0753034	-0.0221346	0.172741	0.129729
Total cholesterol in very small VLDL	1329	0.105463	0.0066339	0.204293	0.0364998		1329	0.0900908	-0.0075509	0.187732	0.0705147		1329	0.0592612	-0.0377634	0.156286	0.231048
Cholesterol esters in very small VLDL	1329	0.106508	0.0063144	0.206702	0.0372251		1329	0.0841113	-0.015456	0.183679	0.0977096		1329	0.0655867	-0.0308386	0.162012	0.182317
Free cholesterol in very small VLDL	1329	0.0982246	0.0027623	0.193687	0.0437382		1329	0.0985301	0.0053041	0.191756	0.0383307		1329	0.0429477	-0.0551798	0.141075	0.390711
Triglycerides in very small VLDL	1329	0.0932936	-0.0042106	0.190798	0.0607321		1329	0.0293289	-0.0726845	0.131342	0.572845		1329	0.103533	0.0033143	0.203753	0.0428999
Concentration of IDL particles	1329	0.0688941	-0.0208	0.158588	0.132093		1329	0.0764105	-0.0150757	0.167897	0.101557		1329	0.019684	-0.0763413	0.115709	0.687647
Total lipids in IDL	1329	0.0685437	-0.020676	0.157764	0.132014		1329	0.078535	-0.0124546	0.169524	0.090646		1329	0.0170496	-0.0786289	0.112728	0.72671
Phospholipids in IDL	1329	0.0720047	-0.0163439	0.160353	0.110093		1329	0.0737308	-0.0165834	0.164045	0.109495		1329	0.0229964	-0.0722508	0.118244	0.63583
Total cholesterol in IDL	1329	0.0710535	-0.0176625	0.159769	0.116377		1329	0.0856988	-0.0042274	0.175625	0.0617688		1329	0.0137829	-0.0810674	0.108633	0.775637
Cholesterol esters in IDL	1329	0.0780905	-0.0118177	0.167999	0.0886343		1329	0.0867194	-0.0034151	0.176854	0.0593212		1329	0.0223358	-0.0725631	0.117235	0.644351
Free cholesterol in IDL	1329	0.0514475	-0.0344042	0.137299	0.239964		1329	0.0812249	-0.0082888	0.170739	0.0752882		1329	-0.0084629	-0.102867	0.0859409	0.860428
Triglycerides in IDL	1329	0.0201424	-0.0695514	0.109836	0.659611		1329	0.0149516	-0.0868835	0.116787	0.773369		1329	0.0197725	-0.0817663	0.121311	0.702514
Concentration of large LDL particles	1329	0.0740803	-0.0146187	0.162779	0.101568		1329	0.0863185	-0.0027043	0.175341	0.0573666		1329	0.0159012	-0.0799915	0.111794	0.745001
Total lipids in large LDL	1329	0.0748288	-0.0136053	0.163263	0.0971615		1329	0.0882508	-0.000535	0.177037	0.0513946		1329	0.0149874	-0.0805837	0.110558	0.758403
Phospholipids in large LDL	1329	0.0783858	-0.0104003	0.167172	0.0835136		1329	0.0827454	-0.0055273	0.171018	0.0661508		1329	0.0227928	-0.072911	0.118497	0.640424
Total cholesterol in large LDL	1329	0.0802951	-0.0078158	0.168406	0.0740461		1329	0.0946537	0.0063492	0.182958	0.0356709		1329	0.0162688	-0.0785042	0.111042	0.736353
Cholesterol esters in large LDL	1329	0.0866434	-0.0022849	0.175572	0.056175		1329	0.0956191	0.0072722	0.183966	0.0339191		1329	0.0236616	-0.0712268	0.11855	0.624788
Free cholesterol in large LDL	1329	0.0588892	-0.0266416	0.14442	0.177022		1329	0.0902523	0.0020754	0.178429	0.0448536		1329	-0.0075729	-0.101686	0.08654	0.874594
Triglycerides in large LDL	1329	-0.0139802	-0.0999323	0.0719718	0.749713		1329	0.0113191	-0.085634	0.108272	0.818879		1329	-0.0245945	-0.124551	0.0753615	0.62939
Concentration of medium LDL particles	1329	0.0746597	-0.0137042	0.163024	0.0976525		1329	0.0963591	0.0091588	0.183559	0.0303514		1329	0.008195	-0.0877602	0.10415	0.866968
Total lipids in medium LDL	1329	0.0748982	-0.0132641	0.163061	0.0958285		1329	0.0984236	0.0114707	0.185376	0.0265503		1329	0.0067308	-0.0889712	0.102433	0.890283
Phospholipids in medium LDL	1329	0.0769675	-0.0124387	0.166374	0.091488		1329	0.0847109	-0.0027057	0.172128	0.057514		1329	0.0202298	-0.0764561	0.116916	0.681532
Total cholesterol in medium LDL	1329	0.0796965	-0.00787	0.167263	0.0744178		1329	0.106184	0.0196108	0.192757	0.0162585		1329	0.0062348	-0.0884748	0.100945	0.897262
Cholesterol esters in medium LDL	1329	0.0864152	-0.0015247	0.174355	0.0541005		1329	0.106876	0.0198988	0.193853	0.0160632		1329	0.01397	-0.0805664	0.108506	0.77194
Free cholesterol in medium LDL	1329	0.0517593	-0.0347429	0.138262	0.240672		1329	0.101452	0.0160048	0.186899	0.0199982		1329	-0.024262	-0.119673	0.0711486	0.617962
Triglycerides in medium LDL	1329	-0.026129	-0.111564	0.0593064	0.548627		1329	0.0022214	-0.0921072	0.0965499	0.963159		1329	-0.0350873	-0.134298	0.0641234	0.487925
Concentration of small LDL particles	1329	0.0622061	-0.0257505	0.150163	0.165545		1329	0.0968988	0.0108313	0.182966	0.0273708		1329	-0.0074613	-0.103889	0.0889668	0.879372
Total lipids in small LDL	1329	0.061267	-0.0264354	0.148969	0.170781		1329	0.0987946	0.0129341	0.184655	0.0241532		1329	-0.0102593	-0.106454	0.0859352	0.834305
Phospholipids in small LDL	1329	0.042488	-0.0462285	0.131205	0.347633		1329	0.0836412	-0.0029981	0.170281	0.0584596		1329	-0.0211285	-0.119282	0.0770249	0.672882
Total cholesterol in small LDL	1329	0.0683376	-0.0184599	0.155135	0.122697		1329	0.106399	0.0206699	0.192129	0.0150336		1329	-0.0082499	-0.103212	0.0867126	0.864699
Cholesterol esters in small LDL	1329	0.077896	-0.0090882	0.16488	0.0791844		1329	0.106533	0.0202179	0.192847	0.0156003		1329	0.0030183	-0.0916508	0.0976874	0.950137
Free cholesterol in small LDL	1329	0.0326158	-0.0540785	0.11931	0.460617		1329	0.10201	0.0171564	0.186864	0.0184987		1329	-0.0470774	-0.143106	0.0489512	0.336355
Triglycerides in small LDL	1329	0.0206363	-0.0658936	0.107166	0.639965		1329	0.019377	-0.0768078	0.115562	0.692752		1329	0.0131683	-0.0880843	0.114421	0.798658
Concentration of very large HDL particles	1329	-0.128445	-0.22466	-0.0322309	0.0089216		1329	-0.0484741	-0.143128	0.0461803	0.315248		1329	-0.128525	-0.217417	-0.039632	0.0046323
Total lipids in very large HDL	1329	-0.128544	-0.224914	-0.0321738	0.0089796		1329	-0.0485449	-0.143258	0.046168	0.314841		1329	-0.128869	-0.217739	-0.0399987	0.0045138
Phospholipids in very large HDL	1329	-0.134096	-0.230784	-0.0374077	0.006599		1329	-0.0624283	-0.15632	0.0314636	0.192335		1329	-0.124192	-0.21338	-0.0350035	0.0063851
Total cholesterol in very large HDL	1329	-0.120043	-0.215863	-0.0242239	0.0141104		1329	-0.0329651	-0.128398	0.0624674	0.498113		1329	-0.132287	-0.220661	-0.0439125	0.0033765
Cholesterol esters in very large HDL	1329	-0.113792	-0.20865	-0.0189329	0.018753		1329	-0.0225934	-0.118156	0.0729691	0.64286		1329	-0.132803	-0.220993	-0.0446123	0.0031909
Free cholesterol in very large HDL	1329	-0.131848	-0.229247	-0.0344499	0.0080112		1329	-0.055597	-0.15048	0.0392864	0.25056		1329	-0.128705	-0.217415	-0.0399945	0.0044927
Triglycerides in very large HDL	1329	-0.0534014	-0.13378	0.0269775	0.192687		1329	0.0270486	-0.0673714	0.121469	0.574219		1329	-0.0783805	-0.16871	0.0119485	0.0889409
Concentration of large HDL particles	1329	-0.152986	-0.255166	-0.0508069	0.0033692		1329	-0.0470899	-0.142368	0.048188	0.332435		1329	-0.157343	-0.24847	-0.0662164	0.0007267
Total lipids in large HDL	1329	-0.153479	-0.255866	-0.0510924	0.0033317		1329	-0.0476437	-0.143012	0.0477244	0.32724		1329	-0.15765	-0.248774	-0.066527	0.0007092
Phospholipids in large HDL	1329	-0.147689	-0.250202	-0.0451769	0.0047799		1329	-0.0442341	-0.139565	0.0510971	0.362848		1329	-0.153808	-0.245936	-0.0616801	0.0010834
Total cholesterol in large HDL	1329	-0.156808	-0.259574	-0.0540429	0.00281		1329	-0.0514011	-0.147129	0.0443269	0.292365		1329	-0.158876	-0.249721	-0.0680308	0.0006203
Cholesterol esters in large HDL	1329	-0.156853	-0.259227	-0.0544793	0.0026994		1329	-0.0517741	-0.147351	0.0438028	0.288117		1329	-0.158336	-0.249079	-0.067593	0.0006382
Free cholesterol in large HDL	1329	-0.156478	-0.260451	-0.052506	0.0032084		1329	-0.0501059	-0.146312	0.0461004	0.3071		1329	-0.160422	-0.251607	-0.0692359	0.0005755
Triglycerides in large HDL	1329	-0.124902	-0.217016	-0.0327878	0.0079077		1329	-0.0200522	-0.115717	0.0756121	0.680988		1329	-0.133716	-0.226118	-0.0413145	0.0045963
Concentration of medium HDL particles	1329	-0.0767469	-0.177027	0.023533	0.133494		1329	-0.0336028	-0.137264	0.0700586	0.524936		1329	-0.0743812	-0.17735	0.0285878	0.156687
Total lipids in medium HDL	1329	-0.0798886	-0.180808	0.0210309	0.120676		1329	-0.0318974	-0.135761	0.0719658	0.54696		1329	-0.079685	-0.182736	0.0233656	0.129517
Phospholipids in medium HDL	1329	-0.0773946	-0.176951	0.0221619	0.127483		1329	-0.0368151	-0.139243	0.0656126	0.480867		1329	-0.0730157	-0.175436	0.0294051	0.162186
Total cholesterol in medium HDL	1329	-0.0924312	-0.196204	0.0113417	0.0808083		1329	-0.0220489	-0.127547	0.0834488	0.681868		1329	-0.103036	-0.206623	0.0005511	0.0512295
Cholesterol esters in medium HDL	1329	-0.0930309	-0.19705	0.0109877	0.0795704		1329	-0.0216509	-0.127684	0.0843819	0.688798		1329	-0.104053	-0.207728	-0.0003773	0.0491733
Free cholesterol in medium HDL	1329	-0.089482	-0.192054	0.0130905	0.0872423		1329	-0.0235269	-0.126959	0.0799049	0.655505		1329	-0.0983281	-0.201486	0.00483	0.0617174
Triglycerides in medium HDL	1329	0.100755	0.0109747	0.190535	0.0278684		1329	-0.0549298	-0.150559	0.0406997	0.260014		1329	0.170808	0.0722855	0.269331	0.0006912
Concentration of small HDL particles	1329	-0.0025562	-0.0977299	0.0926174	0.957986		1329	0.0160401	-0.0860172	0.118097	0.757883		1329	-0.0202568	-0.125221	0.084707	0.705047
Total lipids in small HDL	1329	-0.0062341	-0.101665	0.0891966	0.898047		1329	0.0182456	-0.0835598	0.120051	0.725203		1329	-0.0267941	-0.131642	0.0780536	0.616219
Phospholipids in small HDL	1329	-0.0092142	-0.102635	0.0842064	0.846603		1329	-0.0257725	-0.132644	0.0810987	0.636228		1329	0.007213	-0.0964152	0.110841	0.891409
Total cholesterol in small HDL	1329	-0.0139061	-0.107475	0.0796625	0.770672		1329	0.0493821	-0.0466994	0.145463	0.31351		1329	-0.0631236	-0.165242	0.0389951	0.225483
Cholesterol esters in small HDL	1329	-0.0087413	-0.100831	0.0833483	0.852305		1329	0.0559988	-0.0388272	0.150825	0.246868		1329	-0.0625813	-0.163689	0.0385263	0.22487
Free cholesterol in small HDL	1329	-0.0406017	-0.137772	0.0565692	0.412536		1329	0.0019667	-0.102481	0.106415	0.970539		1329	-0.0536916	-0.158339	0.0509556	0.314347
Triglycerides in small HDL	1329	0.115086	0.020895	0.209277	0.0166704		1329	-0.0153601	-0.116888	0.0861678	0.76667		1329	0.162713	0.0633676	0.262059	0.001345
Phospholipids to total lipds ratio in chylomicrons and extremely large VLDL	1329	-0.0811959	-0.18706	0.0246682	0.132656		1329	-0.0562205	-0.135059	0.0226183	0.162064		1329	-0.0587136	-0.163387	0.0459601	0.271361
Total cholesterol to total lipids ratio in chylomicrons and extremely large VLDL	1329	-0.0478798	-0.133461	0.0377016	0.272607		1329	0.139198	0.0489916	0.229405	0.0025162		1329	-0.162806	-0.257845	-0.0677676	0.0008
Cholesterol esters to total lipids ratio in chylomicrons and extremely large VLDL	1329	-0.0428571	-0.126904	0.0411895	0.317327		1329	0.140812	0.0526827	0.228941	0.0017595		1329	-0.160323	-0.254657	-0.0659898	0.0008795
Free cholesterol to total lipids ratio in chylomicrons and extremely large VLDL	1329	-0.0554898	-0.143809	0.0328295	0.217963		1329	0.128594	0.0344479	0.222741	0.0074635		1329	-0.159227	-0.254972	-0.063483	0.0011326
Triglycerides to total lipids ratio in chylomicrons and extremely large VLDL	1329	0.0877358	-0.0059944	0.181466	0.066538		1329	-0.0821653	-0.170171	0.0058408	0.0672417		1329	0.169736	0.0720424	0.267429	0.0006731
Phospholipids to total lipds ratio in very large VLDL	1329	-0.0708782	-0.161389	0.0196325	0.124719		1329	-0.0272728	-0.111341	0.0567952	0.524611		1329	-0.0550394	-0.14839	0.0383111	0.247623
Total cholesterol to total lipids ratio in very large VLDL	1329	-0.0357446	-0.118056	0.0465671	0.394417		1329	0.152237	0.0610296	0.243445	0.0010862		1329	-0.157675	-0.250754	-0.0645959	0.0009143
Cholesterol esters to total lipids ratio in very large VLDL	1329	-0.0248317	-0.105223	0.0555597	0.544646		1329	0.160732	0.0703485	0.251116	0.0005014		1329	-0.151479	-0.242636	-0.0603217	0.0011428
Free cholesterol to total lipids ratio in very large VLDL	1329	-0.0507602	-0.134574	0.0330532	0.235004		1329	0.133863	0.0410658	0.22666	0.0047267		1329	-0.1611	-0.25541	-0.0667893	0.0008278
Triglycerides to total lipids ratio in very large VLDL	1329	0.0772113	-0.0084127	0.162835	0.077122		1329	-0.108492	-0.197767	-0.0192165	0.0172648		1329	0.168127	0.075639	0.260614	0.0003752
Phospholipids to total lipds ratio in large VLDL	1329	-0.0281503	-0.13916	0.0828599	0.618941		1329	-0.0023366	-0.0781229	0.0734496	0.951778		1329	-0.0369065	-0.163865	0.0900523	0.568586
Total cholesterol to total lipids ratio in large VLDL	1329	-0.0130065	-0.0983035	0.0722905	0.764881		1329	0.120016	0.0231803	0.216852	0.0151744		1329	-0.0975582	-0.192442	-0.0026745	0.0438914
Cholesterol esters to total lipids ratio in large VLDL	1329	-0.0300743	-0.114448	0.0542996	0.484517		1329	0.115536	0.022124	0.208947	0.0153829		1329	-0.11453	-0.207611	-0.0214493	0.0159215
Free cholesterol to total lipids ratio in large VLDL	1329	0.0178503	-0.0689545	0.104655	0.68671		1329	0.106069	0.0046438	0.207494	0.0404071		1329	-0.0517515	-0.148027	0.0445235	0.291836
Triglycerides to total lipids ratio in large VLDL	1329	0.0297413	-0.0612965	0.120779	0.521704		1329	-0.116602	-0.20722	-0.0259848	0.0117094		1329	0.118158	0.0160038	0.220312	0.0234231
Phospholipids to total lipds ratio in medium VLDL	1329	-0.149071	-0.329133	0.0309903	0.104588		1329	-0.0891847	-0.208704	0.0303344	0.14347		1329	-0.107837	-0.235043	0.0193696	0.0965405
Total cholesterol to total lipids ratio in medium VLDL	1329	0.0652914	-0.0263476	0.15693	0.16243		1329	0.129621	-0.0228219	0.282064	0.0955385		1329	-0.0342289	-0.145238	0.0767799	0.54535
Cholesterol esters to total lipids ratio in medium VLDL	1329	0.0184755	-0.0689404	0.105891	0.678485		1329	0.082995	-0.0378858	0.203876	0.178238		1329	-0.0564152	-0.156131	0.0433003	0.267248
Free cholesterol to total lipids ratio in medium VLDL	1329	0.130367	0.0330695	0.227665	0.0086751		1329	0.148693	-0.0164008	0.313786	0.0774799		1329	0.0427123	-0.0750538	0.160478	0.476896
Triglycerides to total lipids ratio in medium VLDL	1329	0.0137663	-0.0863793	0.113912	0.787456		1329	-0.0729084	-0.191487	0.0456701	0.227957		1329	0.0829678	-0.0170817	0.183017	0.104013
Phospholipids to total lipds ratio in small VLDL	1329	-0.135531	-0.238427	-0.0326346	0.0098741		1329	-0.0663823	-0.184013	0.0512481	0.268461		1329	-0.125227	-0.225812	-0.0246421	0.0147217
Total cholesterol to total lipids ratio in small VLDL	1329	0.0506416	-0.0351223	0.136406	0.24692		1329	0.127236	0.0401311	0.21434	0.0042283		1329	-0.0410913	-0.13726	0.0550777	0.402055
Cholesterol esters to total lipids ratio in small VLDL	1329	0.0743922	-0.0117577	0.160542	0.0904968		1329	0.118763	0.0286475	0.208878	0.0098329		1329	-0.0053147	-0.100774	0.0901441	0.913043
Free cholesterol to total lipids ratio in small VLDL	1329	-0.0962002	-0.193938	0.0015371	0.0537081		1329	0.0667301	-0.0370542	0.170514	0.207404		1329	-0.171112	-0.271665	-0.0705583	0.0008663
Triglycerides to total lipids ratio in small VLDL	1329	0.0194315	-0.0683903	0.107253	0.664315		1329	-0.0956077	-0.187318	-0.0038969	0.0410409		1329	0.108137	0.0132516	0.203022	0.0255354
Phospholipids to total lipds ratio in very small VLDL	1329	0.0204778	-0.0663677	0.107323	0.643745		1329	-0.0211063	-0.12372	0.0815075	0.686639		1329	0.0181488	-0.0743085	0.110606	0.700239
Total cholesterol to total lipids ratio in very small VLDL	1329	0.0021819	-0.0710434	0.0754072	0.953395		1329	0.0810508	-0.0136748	0.175776	0.0934749		1329	-0.0689737	-0.155084	0.017137	0.116341
Cholesterol esters to total lipids ratio in very small VLDL	1329	4.24e-05	-0.0798052	0.07989	0.999169		1329	0.0357347	-0.0712677	0.142737	0.512483		1329	-0.0339855	-0.124719	0.0567483	0.46259
Free cholesterol to total lipids ratio in very small VLDL	1329	0.0063226	-0.0799836	0.0926288	0.885749		1329	0.136415	0.0384539	0.234375	0.0063822		1329	-0.106163	-0.197961	-0.0143646	0.0234451
Triglycerides to total lipids ratio in very small VLDL	1329	-0.0136304	-0.0859142	0.0586535	0.711498		1329	-0.0517973	-0.136112	0.0325177	0.228353		1329	0.0439022	-0.0401453	0.12795	0.305679
Phospholipids to total lipds ratio in IDL	1329	-0.0568766	-0.139426	0.0256729	0.176717		1329	-0.0753953	-0.164209	0.0134183	0.0960757		1329	-0.0137883	-0.110044	0.0824676	0.778743
Total cholesterol to total lipids ratio in IDL	1329	0.0772471	0.0022506	0.152244	0.0435193		1329	0.0857068	0.0086984	0.162715	0.0291855		1329	0.0141548	-0.0684883	0.0967978	0.736922
Cholesterol esters to total lipids ratio in IDL	1329	0.114431	0.0311022	0.197759	0.0071498		1329	0.0881007	0.007294	0.168907	0.0326317		1329	0.0614238	-0.0250964	0.147944	0.163937
Free cholesterol to total lipids ratio in IDL	1329	-0.0671113	-0.142514	0.0082911	0.0810345		1329	0.0201705	-0.0663351	0.106676	0.647441		1329	-0.11088	-0.192392	-0.0293671	0.0077115
Triglycerides to total lipids ratio in IDL	1329	-0.0677814	-0.139926	0.0043632	0.0655357		1329	-0.0689941	-0.152508	0.01452	0.105324		1329	-0.0106661	-0.0934283	0.0720961	0.800442
Phospholipids to total lipds ratio in large LDL	1329	-0.0849238	-0.161882	-0.0079656	0.0305806		1329	-0.0722589	-0.149638	0.0051205	0.0671846		1329	-0.0400316	-0.128672	0.0486089	0.375796
Total cholesterol to total lipids ratio in large LDL	1329	0.11527	0.0382093	0.192331	0.003399		1329	0.0866755	0.0084034	0.164948	0.0300044		1329	0.06023	-0.0242048	0.144665	0.161932
Cholesterol esters to total lipids ratio in large LDL	1329	0.146349	0.0602622	0.232437	0.0008766		1329	0.0883565	0.0075597	0.169153	0.0321098		1329	0.0982455	0.0073374	0.189154	0.0341837
Free cholesterol to total lipids ratio in large LDL	1329	-0.152706	-0.241653	-0.0637595	0.000779		1329	-0.0427131	-0.131631	0.0462046	0.346178		1329	-0.152196	-0.247398	-0.0569939	0.0017494
Triglycerides to total lipids ratio in large LDL	1329	-0.116741	-0.194829	-0.0386533	0.0034168		1329	-0.0780545	-0.167664	0.0115546	0.0877222		1329	-0.0660516	-0.153136	0.0210329	0.137002
Phospholipids to total lipds ratio in medium LDL	1329	-0.0969516	-0.176224	-0.0176798	0.0165649		1329	-0.0846599	-0.164929	-0.0043912	0.0387327		1329	-0.0405438	-0.129137	0.0480489	0.369463
Total cholesterol to total lipids ratio in medium LDL	1329	0.120109	0.0383108	0.201907	0.0040338		1329	0.0959503	0.0122922	0.179608	0.0246124		1329	0.0578122	-0.0308191	0.146444	0.200906
Cholesterol esters to total lipids ratio in medium LDL	1329	0.136219	0.0510893	0.221349	0.0017323		1329	0.0887247	0.0056461	0.171803	0.0363535		1329	0.0836609	-0.0067517	0.174073	0.0697101
Free cholesterol to total lipids ratio in medium LDL	1329	-0.153922	-0.244238	-0.0636051	0.000851		1329	-0.0571393	-0.140533	0.0262547	0.179132		1329	-0.13336	-0.227434	-0.0392859	0.0054962
Triglycerides to total lipids ratio in medium LDL	1329	-0.13402	-0.218087	-0.0499522	0.001802		1329	-0.0933484	-0.184887	-0.0018098	0.0456456		1329	-0.0761832	-0.165592	0.0132257	0.0948458
Phospholipids to total lipds ratio in small LDL	1329	-0.120721	-0.202056	-0.0393861	0.0036546		1329	-0.0819933	-0.163332	-0.0006542	0.0481882		1329	-0.0721704	-0.161085	0.0167445	0.111552
Total cholesterol to total lipids ratio in small LDL	1329	0.113576	0.0341652	0.192987	0.0050933		1329	0.0857031	0.0016062	0.1698	0.045788		1329	0.0570856	-0.0301396	0.144311	0.199402
Cholesterol esters to total lipids ratio in small LDL	1329	0.133561	0.0506177	0.216505	0.0016193		1329	0.079949	-0.0043974	0.164296	0.0631807		1329	0.0859667	-0.0030375	0.174971	0.0583356
Free cholesterol to total lipids ratio in small LDL	1329	-0.171166	-0.260847	-0.0814856	0.0001887		1329	-0.0351393	-0.118287	0.0480086	0.407218		1329	-0.171027	-0.262279	-0.0797757	0.0002457
Triglycerides to total lipids ratio in small LDL	1329	-0.0587097	-0.134592	0.0171723	0.129302		1329	-0.0676133	-0.16376	0.0285334	0.167952		1329	-0.0001251	-0.0908827	0.0906325	0.997842
Phospholipids to total lipds ratio in very large HDL	1329	-0.0227146	-0.0908173	0.0453881	0.513022		1329	-0.0245085	-0.105508	0.0564906	0.552891		1329	-0.0004296	-0.0760296	0.0751704	0.991108
Total cholesterol to total lipids ratio in very large HDL	1329	-0.0172715	-0.0853561	0.0508131	0.618811		1329	0.0158282	-0.0697916	0.101448	0.716914		1329	-0.0424422	-0.12221	0.0373257	0.29677
Cholesterol esters to total lipids ratio in very large HDL	1329	0.0050406	-0.0632915	0.0733726	0.884961		1329	0.0310647	-0.0530725	0.115202	0.469002		1329	-0.0236313	-0.102105	0.0548428	0.554785
Free cholesterol to total lipids ratio in very large HDL	1329	-0.085122	-0.165829	-0.004415	0.0387329		1329	-0.0667785	-0.151149	0.0175919	0.12073		1329	-0.063038	-0.143203	0.017127	0.123158
Triglycerides to total lipids ratio in very large HDL	1329	0.0905009	0.0071906	0.173811	0.0332666		1329	0.0261146	-0.0330712	0.0853005	0.386872		1329	0.0891206	0.0182574	0.159984	0.0137438
Phospholipids to total lipds ratio in large HDL	1329	0.11366	0.0259917	0.201329	0.0110919		1329	0.0562638	-0.0258967	0.138424	0.179366		1329	0.0973696	0.0167431	0.177996	0.0179725
Total cholesterol to total lipids ratio in large HDL	1329	-0.122057	-0.21691	-0.0272047	0.0117055		1329	-0.0528657	-0.136735	0.0310033	0.216466		1329	-0.112321	-0.19261	-0.0320329	0.0061434
Cholesterol esters to total lipids ratio in large HDL	1329	-0.10875	-0.194702	-0.0227979	0.0131847		1329	-0.0565399	-0.134292	0.0212122	0.153944		1329	-0.0909454	-0.168992	-0.0128984	0.0224138
Free cholesterol to total lipids ratio in large HDL	1329	-0.132833	-0.241606	-0.024059	0.0167285		1329	-0.0385839	-0.131795	0.0546277	0.416909		1329	-0.140479	-0.224728	-0.0562301	0.001099
Triglycerides to total lipids ratio in large HDL	1329	0.0263235	-0.0109853	0.0636323	0.16655		1329	0.0030188	-0.0324577	0.0384954	0.867447		1329	0.0328317	-0.0023679	0.0680313	0.0675064
Phospholipids to total lipds ratio in medium HDL	1329	0.0237889	-0.0544649	0.102043	0.551031		1329	-0.0391663	-0.127763	0.0494303	0.385964		1329	0.0641504	-0.0226598	0.150961	0.147382
Total cholesterol to total lipids ratio in medium HDL	1329	-0.0917352	-0.179823	-0.0036473	0.0412517		1329	0.0306041	-0.0572962	0.118504	0.494711		1329	-0.146133	-0.233467	-0.0587979	0.0010558
Cholesterol esters to total lipids ratio in medium HDL	1329	-0.0842487	-0.166405	-0.002092	0.0444528		1329	0.028056	-0.0607525	0.116865	0.535527		1329	-0.132437	-0.220862	-0.044011	0.003359
Free cholesterol to total lipids ratio in medium HDL	1329	-0.0708484	-0.165438	0.0237418	0.141971		1329	0.0231959	-0.0610821	0.107474	0.589331		1329	-0.117145	-0.204529	-0.0297606	0.0086408
Triglycerides to total lipids ratio in medium HDL	1329	0.122302	0.025831	0.218774	0.0130039		1329	-0.0195388	-0.10708	0.0680028	0.661563		1329	0.177019	0.0904235	0.263615	6.41e-05
Phospholipids to total lipds ratio in small HDL	1329	-0.0290434	-0.107777	0.04969	0.469402		1329	-0.0903126	-0.178034	-0.0025918	0.0436137		1329	0.0464067	-0.0433208	0.136134	0.310474
Total cholesterol to total lipids ratio in small HDL	1329	-0.0004526	-0.0799353	0.0790301	0.991089		1329	0.0816689	-0.0045642	0.167902	0.0634017		1329	-0.0780738	-0.16772	0.0115723	0.0877745
Cholesterol esters to total lipids ratio in small HDL	1329	0.0134493	-0.0648382	0.0917368	0.736156		1329	0.0804326	-0.0062476	0.167113	0.0689295		1329	-0.0600343	-0.149463	0.0293941	0.188082
Free cholesterol to total lipids ratio in small HDL	1329	-0.133613	-0.225626	-0.0415999	0.004458		1329	-0.0454017	-0.142069	0.051266	0.357021		1329	-0.118932	-0.208669	-0.029195	0.0094264
Triglycerides to total lipids ratio in small HDL	1329	0.0960409	-0.0010819	0.193164	0.0526034		1329	-0.0138782	-0.107439	0.079683	0.771101		1329	0.143028	0.049737	0.236319	0.0026826
Mean diameter for VLDL particles	1329	0.150649	0.0590411	0.242256	0.0012856		1329	0.0118325	-0.0787083	0.102373	0.797699		1329	0.188102	0.100827	0.275377	2.52e-05
Mean diameter for LDL particles	1329	-0.0723037	-0.157912	0.0133041	0.0977794		1329	-0.0899729	-0.183593	0.0036476	0.0596048		1329	-0.0048244	-0.0987148	0.089066	0.919723
Mean diameter for HDL particles	1329	-0.13953	-0.236287	-0.0427724	0.0047404		1329	-0.0428144	-0.134957	0.0493286	0.362179		1329	-0.142738	-0.229254	-0.0562221	0.0012397
Serum total cholesterol	1329	0.0277814	-0.0602115	0.115774	0.535776		1329	0.0713083	-0.0156434	0.15826	0.107894		1329	-0.0303516	-0.12762	0.0669167	0.540544
Total cholesterol in VLDL	1329	0.143702	0.042302	0.245103	0.0055103		1329	0.061012	-0.035654	0.157678	0.215865		1329	0.133778	0.0390038	0.228551	0.0056996
Remnant cholesterol (non-HDL, non-LDL -cholesterol)	1329	0.121779	0.0241859	0.219373	0.0144973		1329	0.0786436	-0.0154231	0.17271	0.10122		1329	0.0879578	-0.0074608	0.183376	0.0707759
Total cholesterol in LDL	1329	0.0783423	-0.0093417	0.166026	0.0798753		1329	0.10158	0.0144577	0.188703	0.0223354		1329	0.0081504	-0.0866473	0.102948	0.866085
Total cholesterol in HDL	1329	-0.137681	-0.243033	-0.0323287	0.0104646		1329	-0.0249171	-0.121626	0.0717921	0.613328		1329	-0.159613	-0.255272	-0.0639549	0.0010904
Total cholesterol in HDL2	1329	-0.139784	-0.245019	-0.0345484	0.009269		1329	-0.0325227	-0.129114	0.0640682	0.509024		1329	-0.156587	-0.251574	-0.0615993	0.0012511
Total cholesterol in HDL3	1329	-0.097273	-0.198613	0.0040673	0.0599164		1329	0.0462494	-0.0491075	0.141606	0.341534		1329	-0.160871	-0.262398	-0.0593443	0.0019209
Esterified cholesterol	1328	0.0283477	-0.0596258	0.116321	0.527405		1328	0.0703933	-0.016147	0.156934	0.110788		1328	-0.0300417	-0.12737	0.0672863	0.544933
Free cholesterol	1328	0.0342413	-0.0562249	0.124707	0.457901		1328	0.07314	-0.0159778	0.162258	0.107628		1328	-0.0228432	-0.121098	0.0754114	0.6484
Serum total triglycerides	1329	0.125246	0.0333537	0.217138	0.0075919		1329	0.0130701	-0.0828582	0.108998	0.789289		1329	0.14978	0.0563433	0.243216	0.0016995
Triglycerides in VLDL	1329	0.141094	0.0485569	0.233631	0.0028308		1329	0.0152357	-0.078057	0.108528	0.748734		1329	0.16722	0.0771162	0.257324	0.0002824
Triglycerides in LDL	1329	-0.0110196	-0.0969677	0.0749285	0.801449		1329	0.0104105	-0.0857818	0.106603	0.831895		1329	-0.0206986	-0.121052	0.0796552	0.685818
Triglycerides in HDL	1329	0.0161654	-0.0678864	0.100217	0.706011		1329	-0.0291246	-0.127457	0.0692081	0.56131		1329	0.0506621	-0.0489812	0.150305	0.318739
Total phosphoglycerides	1328	-0.0218147	-0.112556	0.0689267	0.637278		1328	0.0306767	-0.0604816	0.121835	0.509257		1328	-0.0518295	-0.151827	0.0481679	0.309435
Ratio of triglycerides to phosphoglycerides	1325	0.103516	0.021825	0.185208	0.0130464		1325	0.0596195	-0.0252026	0.144442	0.168165		1325	0.0879993	0.0029101	0.173088	0.0426734
Phosphatidylcholine and other cholines	1328	-0.0018916	-0.0908753	0.0870921	0.966742		1328	0.0373444	-0.0533575	0.128046	0.419402		1328	-0.0331067	-0.133315	0.0671013	0.517015
Total cholines	1328	-0.0181142	-0.109186	0.0729577	0.696455		1328	0.0462024	-0.0444244	0.136829	0.317433		1328	-0.0603775	-0.160838	0.0400829	0.238596
Apolipoprotein A-I	1329	-0.101773	-0.202156	-0.00139	0.0469153		1329	0.0008244	-0.0941018	0.0957507	0.986409		1329	-0.134658	-0.233071	-0.0362444	0.0073601
Apolipoprotein B	1329	0.119322	0.0234684	0.215176	0.0147338		1329	0.0822449	-0.0095537	0.174043	0.0790477		1329	0.0819453	-0.0125428	0.176433	0.0891129
Ratio of apolipoprotein B to apolipoprotein A-I	1329	0.171336	0.0606184	0.282054	0.0024457		1329	0.0722634	-0.0256074	0.170134	0.147721		1329	0.159032	0.066355	0.251709	0.0007836
Total fatty acids	1328	0.0418016	-0.0476013	0.131205	0.359179		1328	0.0484703	-0.0437538	0.140694	0.302708		1328	0.0132279	-0.0875716	0.114027	0.796878
Estimated degree of unsaturation	1328	-0.0274058	-0.111234	0.0564223	0.521403		1328	-0.041259	-0.13224	0.0497215	0.373818		1328	-0.0169654	-0.106687	0.0727562	0.710735
22:6, docosahexaenoic acid	1328	-0.0730019	-0.160262	0.0142587	0.100993		1328	0.0118365	-0.0803117	0.103985	0.801088		1328	-0.10504	-0.20094	-0.0091404	0.0318364
18:2, linoleic acid	1328	0.0118562	-0.073609	0.0973214	0.785552		1328	0.0645507	-0.0208825	0.149984	0.138513		1328	-0.0443665	-0.140501	0.0517682	0.365439
Omega-3 fatty acids	1328	-0.0209889	-0.109212	0.0672339	0.640778		1328	0.0546442	-0.0349749	0.144263	0.231848		1328	-0.0721096	-0.169223	0.0250034	0.145444
Omega-6 fatty acids	1328	0.0298918	-0.0581347	0.117918	0.505418		1328	0.0527534	-0.034838	0.140345	0.237614		1328	-0.0123625	-0.111391	0.0866662	0.80657
Polyunsaturated fatty acids	1328	0.0245983	-0.0634748	0.112671	0.583847		1328	0.0541546	-0.0334432	0.141753	0.225423		1328	-0.0196343	-0.118846	0.0795778	0.697903
Monounsaturated fatty acids; 16:1, 18:1	1328	0.0470579	-0.0443037	0.13842	0.312464		1328	0.0298381	-0.0662626	0.125939	0.54256		1328	0.0410837	-0.0585997	0.140767	0.418934
Saturated fatty acids	1328	0.0475784	-0.0422619	0.137419	0.299028		1328	0.0536996	-0.0390315	0.146431	0.256147		1328	0.0169351	-0.0840353	0.117905	0.742182
Ratio of 22:6 docosahexaenoic acid to total fatty acids	1328	-0.140957	-0.222996	-0.0589166	0.0007718		1328	-0.0348901	-0.123028	0.0532474	0.437543		1328	-0.155476	-0.240407	-0.0705441	0.0003413
Ratio of 18:2 linoleic acid to total fatty acids	1328	-0.0752057	-0.165847	0.015435	0.103827		1328	0.0268392	-0.0597307	0.113409	0.543156		1328	-0.131113	-0.222322	-0.0399029	0.0048742
Ratio of omega-3 fatty acids to total fatty acids	1328	-0.079761	-0.167535	0.0080127	0.0748685		1328	0.01835	-0.0732616	0.109962	0.694423		1328	-0.122286	-0.209126	-0.0354465	0.0058153
Ratio of omega-6 fatty acids to total fatty acids	1328	-0.0593546	-0.148309	0.0295996	0.190767		1328	-0.0234311	-0.114998	0.0681356	0.615752		1328	-0.0779859	-0.169873	0.0139007	0.0961528
Ratio of polyunsaturated fatty acids to total fatty acids	1328	-0.0718956	-0.163025	0.019234	0.121932		1328	-0.0167164	-0.109362	0.0759293	0.723419		1328	-0.0985392	-0.189832	-0.0072466	0.0344055
Ratio of monounsaturated fatty acids to total fatty acids	1328	0.0592361	-0.0367039	0.155176	0.226017		1328	0.0120437	-0.0824997	0.106587	0.802699		1328	0.0838459	-0.0085154	0.176207	0.0751594
Ratio of saturated fatty acids to total fatty acids	1328	0.0099519	-0.0662298	0.0861336	0.797781		1328	0.0050733	-0.0779046	0.0880511	0.904546		1328	0.0093407	-0.0765937	0.095275	0.831177
Insulin	1326	0.234721	0.132228	0.337213	7.65e-06		1326	-0.0129452	-0.112404	0.0865133	0.798502		1326	0.295029	0.200633	0.389424	1.15e-09
Glucose	1328	0.144052	0.061059	0.227045	0.0006814		1328	0.112142	0.0027943	0.221489	0.044434		1328	0.0885352	0.0171706	0.1599	0.0150744
Lactate	1329	0.0103655	-0.0694472	0.0901783	0.798932		1329	-0.0300839	-0.113563	0.0533952	0.479708		1329	0.0234087	-0.0663431	0.113161	0.608975
Citrate	1329	-0.0610473	-0.142581	0.0204863	0.142113		1329	-0.0035837	-0.0904916	0.0833241	0.935537		1329	-0.0640169	-0.164956	0.0369223	0.213656
Alanine	1329	0.097759	0.0061338	0.189384	0.0365315		1329	0.021274	-0.0724785	0.115027	0.65628		1329	0.107964	0.0132223	0.202705	0.0255479
Glutamine	1311	-0.0382393	-0.110015	0.0335363	0.296141		1311	0.0620276	-0.0154557	0.139511	0.116549		1311	-0.0883362	-0.168709	-0.0079639	0.0312526
Histidine	1329	0.0530776	-0.0290193	0.135174	0.204905		1329	0.162604	0.074509	0.250699	0.0003046		1329	-0.0537634	-0.143854	0.0363276	0.241924
Isoleucine	1329	0.193176	0.0973673	0.288985	8.05e-05		1329	0.0932836	0.004858	0.181709	0.0386897		1329	0.178463	0.0958065	0.261119	2.44e-05
Leucine	1329	0.226657	0.142935	0.310379	1.28e-07		1329	0.111732	0.0331452	0.190319	0.0053604		1329	0.196255	0.119195	0.273315	6.63e-07
Valine	1329	0.267422	0.170112	0.364732	8.28e-08		1329	0.107849	0.0186126	0.197085	0.0178859		1329	0.245582	0.16126	0.329904	1.37e-08
Phenylalanine	1328	0.22375	0.141615	0.305887	1.07e-07		1328	0.126201	0.0358403	0.216562	0.0062293		1328	0.175622	0.0820366	0.269207	0.0002413
Tyrosine	1329	0.214202	0.122581	0.305824	4.94e-06		1329	0.0099985	-0.0879177	0.107915	0.84126		1329	0.265032	0.173006	0.357057	1.97e-08
Acetate	1329	-0.005843	-0.0539921	0.042306	0.811867		1329	0.0121898	-0.0306353	0.055015	0.576666		1329	-0.0170611	-0.0778483	0.043726	0.581995
Acetoacetate	1329	-0.0558082	-0.12947	0.0178539	0.137444		1329	0.0366106	-0.0556353	0.128857	0.436363		1329	-0.0986478	-0.196042	-0.0012533	0.0471281
3-hydroxybutyrate	1327	-0.070497	-0.151675	0.0106812	0.0886837		1327	-0.032979	-0.121302	0.0553437	0.463989		1327	-0.077071	-0.178904	0.0247622	0.137853
Creatinine	1329	0.0791965	0.0226604	0.135733	0.0060765		1329	0.190414	0.121673	0.259155	6.55e-08		1329	-0.0147678	-0.0778888	0.0483532	0.646327
Albumin (signal area)	1329	-0.109117	-0.191987	-0.0262468	0.0098986		1329	0.0790576	-0.0024813	0.160597	0.0573802		1329	-0.194448	-0.282532	-0.106364	1.6e-05
Glycoprotein acetyls, mainly a1-acid glycoprotein	1329	0.184077	0.0666779	0.301477	0.0021414		1329	-0.0543017	-0.157139	0.0485353	0.300446		1329	0.256699	0.156716	0.356682	5.39e-07
C-reactive protein	1248	0.0878617	0.0077027	0.168021	0.0317163		1248	-0.0030632	-0.109255	0.103129	0.954878		1248	0.0925059	0.0212019	0.16381	0.0110408
Complete case sample
Standardized outcome at age 25y	N	Beta	LCL	UCL	P-value		N	Beta	LCL	UCL	P-value		N	Beta	LCL	UCL	P-value
Systolic blood pressure	470	0.337968	0.209689	0.466247	3.37e-07		470	0.273344	0.143514	0.403174	4.18e-05		470	0.224748	0.0882663	0.36123	0.0012996
Diastolic blood pressure	470	0.222472	0.0718204	0.373124	0.0038862		470	0.0726863	-0.07645	0.221823	0.33868		470	0.229957	0.0823445	0.37757	0.0023324
Concentration of chylomicrons and extremely large VLDL particles	470	0.138796	0.0382339	0.239358	0.0069326		470	-0.0095485	-0.19337	0.174273	0.918739		470	0.176832	0.0093503	0.344314	0.0385563
Total lipids in chylomicrons and extremely large VLDL	470	0.136218	0.0357438	0.236693	0.0079875		470	-0.0098879	-0.194505	0.174729	0.916222		470	0.174224	0.0059991	0.34245	0.0424022
Phospholipids in chylomicrons and extremely large VLDL	470	0.119509	0.0193855	0.219633	0.0194196		470	-0.0129473	-0.198775	0.17288	0.891155		470	0.157451	-0.0134227	0.328325	0.070829
Total cholesterol in chylomicrons and extremely large VLDL	470	0.109011	0.0073419	0.21068	0.0356545		470	-0.010267	-0.202608	0.182074	0.916503		470	0.143676	-0.032179	0.319532	0.10906
Cholesterol esters in chylomicrons and extremely large VLDL	470	0.11108	0.0038763	0.218284	0.0423036		470	-0.0028513	-0.192279	0.186577	0.976415		470	0.138826	-0.0357528	0.313406	0.118814
Free cholesterol in chylomicrons and extremely large VLDL	470	0.103943	0.0053932	0.202492	0.0387587		470	-0.018625	-0.21236	0.17511	0.850237		470	0.145783	-0.0309796	0.322546	0.105762
Triglycerides in chylomicrons and extremely large VLDL	470	0.145116	0.0444805	0.245752	0.0048034		470	-0.0092218	-0.191253	0.172809	0.920741		470	0.183763	0.0180747	0.349451	0.0298006
Concentration of very large VLDL particles	470	0.121835	0.0210027	0.222667	0.017984		470	-0.0203811	-0.213661	0.172898	0.835928		470	0.170531	-0.0027714	0.343834	0.0537621
Total lipids in very large VLDL	470	0.12105	0.0206449	0.221455	0.0182388		470	-0.0201237	-0.213684	0.173436	0.838203		470	0.169151	-0.0043837	0.342685	0.0560493
Phospholipids in very large VLDL	470	0.116276	0.0154309	0.21712	0.0239256		470	-0.019523	-0.211694	0.172648	0.841848		470	0.162028	-0.0117648	0.335821	0.0675818
Total cholesterol in very large VLDL	470	0.115158	0.0182452	0.212071	0.0199674		470	-0.0159453	-0.211854	0.179964	0.872994		470	0.156299	-0.0192261	0.331824	0.0808049
Cholesterol esters in very large VLDL	470	0.121784	0.0245515	0.219017	0.0142081		470	-0.0122073	-0.207726	0.183311	0.902402		470	0.161205	-0.0133192	0.335729	0.0701502
Free cholesterol in very large VLDL	470	0.107049	0.0099585	0.204139	0.0307706		470	-0.0202079	-0.216258	0.175842	0.83957		470	0.150023	-0.026566	0.326611	0.0956984
Triglycerides in very large VLDL	470	0.123274	0.0213083	0.22524	0.0179198		470	-0.0214335	-0.214187	0.17132	0.827123		470	0.173753	0.0008808	0.346626	0.0488489
Concentration of large VLDL particles	470	0.151815	0.0446197	0.259011	0.0056057		470	-0.0063505	-0.195571	0.18287	0.947444		470	0.193342	0.0229883	0.363695	0.0262081
Total lipids in large VLDL	470	0.150105	0.0431361	0.257074	0.0060547		470	-0.0066564	-0.196229	0.182917	0.945019		470	0.19168	0.0210477	0.362313	0.0277697
Phospholipids in large VLDL	470	0.149112	0.040632	0.257592	0.0071643		470	-0.0040408	-0.192745	0.184663	0.966453		470	0.188284	0.017391	0.359178	0.0308924
Total cholesterol in large VLDL	470	0.141881	0.0370374	0.246725	0.0081025		470	-0.0063886	-0.198043	0.185266	0.9478		470	0.18265	0.0108157	0.354484	0.0372727
Cholesterol esters in large VLDL	470	0.163385	0.0576082	0.269161	0.0025385		470	0.0050727	-0.182845	0.192991	0.957717		470	0.198384	0.0307797	0.365989	0.0204514
Free cholesterol in large VLDL	470	0.119413	0.0145671	0.224259	0.0256879		470	-0.0176334	-0.212296	0.177029	0.858792		470	0.165508	-0.0102557	0.341272	0.0648867
Triglycerides in large VLDL	470	0.153002	0.0454681	0.260536	0.0053898		470	-0.0075145	-0.196303	0.181274	0.937687		470	0.195469	0.025396	0.365543	0.0243776
Concentration of medium VLDL particles	470	0.181102	0.0720825	0.290122	0.0011785		470	0.0180089	-0.162545	0.198563	0.84469		470	0.205841	0.0433271	0.368355	0.0131612
Total lipids in medium VLDL	470	0.179402	0.070008	0.288795	0.0013599		470	0.0185415	-0.162122	0.199205	0.840254		470	0.203457	0.0405131	0.366402	0.0145084
Phospholipids in medium VLDL	470	0.178925	0.068577	0.289273	0.0015386		470	0.0222825	-0.157281	0.201846	0.807448		470	0.199452	0.0364924	0.362411	0.0165579
Total cholesterol in medium VLDL	470	0.165417	0.0510024	0.279832	0.004695		470	0.0240759	-0.155028	0.20318	0.791773		470	0.182973	0.0171516	0.348795	0.0306406
Cholesterol esters in medium VLDL	470	0.165113	0.0459671	0.28426	0.0067093		470	0.0304875	-0.142132	0.203107	0.728692		470	0.177306	0.0129774	0.341635	0.0345133
Free cholesterol in medium VLDL	470	0.161052	0.0501768	0.271928	0.0045058		470	0.016308	-0.168232	0.200848	0.862208		470	0.184034	0.0162133	0.351856	0.0316813
Triglycerides in medium VLDL	470	0.183864	0.0760289	0.291698	0.0008726		470	0.0145524	-0.166445	0.195549	0.874526		470	0.211792	0.049959	0.373624	0.0104307
Concentration of small VLDL particles	470	0.189027	0.0685695	0.309485	0.0021669		470	0.0504283	-0.124382	0.225238	0.571062		470	0.187169	0.0249726	0.349365	0.0238109
Total lipids in small VLDL	470	0.186208	0.0637597	0.308657	0.0029546		470	0.0559474	-0.117662	0.229557	0.526861		470	0.178972	0.0161436	0.3418	0.0312913
Phospholipids in small VLDL	470	0.167006	0.0395969	0.294415	0.0103099		470	0.044248	-0.133487	0.221983	0.62491		470	0.165816	-0.0048968	0.336528	0.0569143
Total cholesterol in small VLDL	470	0.168738	0.0326437	0.304833	0.0152088		470	0.0987696	-0.0608075	0.258347	0.224489		470	0.12041	-0.0444298	0.285251	0.151833
Cholesterol esters in small VLDL	470	0.170185	0.0303744	0.309995	0.0171543		470	0.114737	-0.0373263	0.266801	0.138821		470	0.107858	-0.0556232	0.27134	0.195447
Free cholesterol in small VLDL	470	0.153111	0.0235145	0.282707	0.0206852		470	0.0625358	-0.113275	0.238346	0.484905		470	0.133615	-0.0374575	0.304687	0.125507
Triglycerides in small VLDL	470	0.191198	0.0786431	0.303752	0.0009117		470	0.0230911	-0.157137	0.203319	0.801326		470	0.21355	0.0520333	0.375067	0.0096721
Concentration of very small VLDL particles	470	0.143727	-0.0012128	0.288668	0.0519399		470	0.103166	-0.0556984	0.262031	0.202544		470	0.0862822	-0.0874663	0.260031	0.32964
Total lipids in very small VLDL	470	0.142082	-0.0038166	0.287981	0.0562751		470	0.109823	-0.0470582	0.266703	0.169592		470	0.0776967	-0.0966688	0.252062	0.381672
Phospholipids in very small VLDL	470	0.112907	-0.0355439	0.261357	0.1357		470	0.100888	-0.0513567	0.253134	0.193486		470	0.046072	-0.132717	0.224861	0.612821
Total cholesterol in very small VLDL	470	0.146143	-0.0003719	0.292658	0.050582		470	0.133857	-0.0182294	0.285943	0.0843742		470	0.0608722	-0.113143	0.234888	0.492162
Cholesterol esters in very small VLDL	470	0.154981	0.0105749	0.299386	0.0354808		470	0.128408	-0.0233663	0.280182	0.0970745		470	0.0783739	-0.0924502	0.249198	0.367739
Free cholesterol in very small VLDL	470	0.120211	-0.0303893	0.270812	0.11743		470	0.139049	-0.0119469	0.290046	0.0710021		470	0.02052	-0.157915	0.198956	0.821309
Triglycerides in very small VLDL	470	0.131466	-0.002479	0.26541	0.0543751		470	0.038907	-0.147687	0.225501	0.682177		470	0.133515	-0.0422683	0.309298	0.136226
Concentration of IDL particles	470	0.074754	-0.0759317	0.22544	0.330128		470	0.112399	-0.0389605	0.263759	0.145163		470	-0.0118042	-0.190886	0.167278	0.896993
Total lipids in IDL	470	0.0736779	-0.0769775	0.224333	0.337033		470	0.115159	-0.0355239	0.265843	0.133821		470	-0.0163225	-0.195403	0.162758	0.857926
Phospholipids in IDL	470	0.0687672	-0.0817792	0.219314	0.369846		470	0.112258	-0.0394265	0.263943	0.146531		470	-0.0205651	-0.201244	0.160114	0.82311
Total cholesterol in IDL	470	0.0779516	-0.0720469	0.22795	0.307675		470	0.122803	-0.0255795	0.271186	0.104556		470	-0.0197052	-0.197847	0.158437	0.828013
Cholesterol esters in IDL	470	0.0884982	-0.060607	0.237603	0.244072		470	0.122225	-0.0249712	0.269422	0.103414		470	-0.0059893	-0.182644	0.170666	0.946908
Free cholesterol in IDL	470	0.0492185	-0.10154	0.199977	0.521477		470	0.121742	-0.0308115	0.274296	0.117514		470	-0.0545301	-0.235649	0.126589	0.554375
Triglycerides in IDL	470	0.0334005	-0.11716	0.183961	0.663079		470	0.032014	-0.150223	0.214251	0.730085		470	0.0246767	-0.160665	0.210019	0.793715
Concentration of large LDL particles	470	0.0773588	-0.0725948	0.227312	0.311219		470	0.126402	-0.022174	0.274978	0.0952333		470	-0.0256735	-0.204104	0.152757	0.777492
Total lipids in large LDL	470	0.0791375	-0.070506	0.228781	0.299238		470	0.129451	-0.0186962	0.277599	0.0866273		470	-0.0268588	-0.205005	0.151287	0.767149
Phospholipids in large LDL	470	0.0750883	-0.0743427	0.224519	0.323932		470	0.120073	-0.0274747	0.26762	0.11046		470	-0.0230923	-0.201628	0.155444	0.799473
Total cholesterol in large LDL	470	0.0897289	-0.0588588	0.238317	0.235957		470	0.139161	-0.0076196	0.285942	0.0630823		470	-0.0244045	-0.201298	0.152489	0.786424
Cholesterol esters in large LDL	470	0.0977709	-0.0503977	0.245939	0.195378		470	0.139726	-0.0060018	0.285455	0.0601681		470	-0.015263	-0.191178	0.160652	0.86469
Free cholesterol in large LDL	470	0.0628925	-0.0861308	0.211916	0.407338		470	0.135386	-0.0152945	0.286066	0.0781147		470	-0.0531522	-0.232492	0.126187	0.560566
Triglycerides in large LDL	470	-0.0409896	-0.195641	0.113661	0.602721		470	0.01626	-0.160241	0.192761	0.856418		470	-0.0526995	-0.24162	0.136221	0.583836
Concentration of medium LDL particles	470	0.078137	-0.0687424	0.225016	0.296381		470	0.134765	-0.0084474	0.277977	0.0650673		470	-0.0350204	-0.210819	0.140778	0.69563
Total lipids in medium LDL	470	0.0793194	-0.0670398	0.225679	0.287432		470	0.137176	-0.0051671	0.279519	0.0588788		470	-0.0362543	-0.211521	0.139013	0.684569
Phospholipids in medium LDL	470	0.0681397	-0.0777032	0.213983	0.359029		470	0.110481	-0.0321488	0.253112	0.128647		470	-0.0230964	-0.198209	0.152017	0.795604
Total cholesterol in medium LDL	470	0.0919684	-0.0530489	0.236986	0.213301		470	0.150296	0.008858	0.291734	0.0373286		470	-0.0346026	-0.208702	0.139497	0.696292
Cholesterol esters in medium LDL	470	0.103431	-0.0417416	0.248604	0.162158		470	0.154892	0.0121459	0.297638	0.0335078		470	-0.0251169	-0.199321	0.149087	0.777047
Free cholesterol in medium LDL	470	0.0454077	-0.0983263	0.189142	0.535029		470	0.129502	-0.0066654	0.26567	0.0622662		470	-0.0710025	-0.244324	0.102319	0.421214
Triglycerides in medium LDL	470	-0.0775788	-0.231241	0.0760838	0.321657		470	-0.0008496	-0.173104	0.171405	0.992271		470	-0.0837781	-0.271696	0.10414	0.38143
Concentration of small LDL particles	470	0.0530711	-0.0921389	0.198281	0.47299		470	0.124635	-0.0135192	0.262789	0.0769177		470	-0.0567569	-0.231468	0.117954	0.523532
Total lipids in small LDL	470	0.0532658	-0.0913936	0.197925	0.469684		470	0.127102	-0.0101748	0.264379	0.0694877		470	-0.0592159	-0.233474	0.115043	0.504604
Phospholipids in small LDL	470	0.0061721	-0.137666	0.15001	0.932836		470	0.0884635	-0.0464377	0.223365	0.198161		470	-0.0787306	-0.253816	0.0963546	0.377338
Total cholesterol in small LDL	470	0.0733676	-0.0701794	0.216915	0.315718		470	0.144987	0.0066632	0.283312	0.0399801		470	-0.0529841	-0.226589	0.120621	0.548961
Cholesterol esters in small LDL	470	0.0899721	-0.0541612	0.234105	0.220565		470	0.152034	0.0106196	0.293448	0.0351641		470	-0.0396105	-0.213942	0.134721	0.655442
Free cholesterol in small LDL	470	0.0131324	-0.127186	0.153451	0.854159		470	0.115431	-0.0128028	0.243666	0.0775667		470	-0.0975471	-0.26844	0.0733458	0.262567
Triglycerides in small LDL	470	-0.0294835	-0.179831	0.120864	0.700143		470	0.0018949	-0.178309	0.182098	0.983523		470	-0.0289903	-0.222009	0.164029	0.76801
Concentration of very large HDL particles	470	-0.239623	-0.375152	-0.104093	0.0005604		470	-0.0994909	-0.241537	0.0425555	0.169366		470	-0.196009	-0.351977	-0.0400412	0.0138872
Total lipids in very large HDL	470	-0.238916	-0.374403	-0.103429	0.0005793		470	-0.0992907	-0.241226	0.0426446	0.16989		470	-0.195673	-0.351494	-0.039852	0.0139605
Phospholipids in very large HDL	470	-0.25207	-0.383667	-0.120472	0.0001888		470	-0.111356	-0.254684	0.0319712	0.127501		470	-0.198508	-0.352462	-0.044554	0.0116131
Total cholesterol in very large HDL	470	-0.218203	-0.356681	-0.079725	0.0020778		470	-0.0819672	-0.222846	0.0589117	0.253478		470	-0.189857	-0.347043	-0.0326711	0.0180263
Cholesterol esters in very large HDL	470	-0.208715	-0.348691	-0.0687393	0.0035563		470	-0.0699601	-0.21088	0.0709598	0.329775		470	-0.190104	-0.348324	-0.0318842	0.0186349
Free cholesterol in very large HDL	470	-0.235415	-0.370298	-0.100533	0.0006584		470	-0.107375	-0.248115	0.0333652	0.134491		470	-0.185733	-0.34057	-0.0308946	0.0188298
Triglycerides in very large HDL	470	-0.114059	-0.259234	0.0311155	0.12329		470	-0.0450521	-0.210603	0.120499	0.593059		470	-0.0870794	-0.267305	0.0931462	0.342867
Concentration of large HDL particles	470	-0.304883	-0.438607	-0.171159	9.41e-06		470	-0.113413	-0.260028	0.0332028	0.12917		470	-0.25967	-0.412359	-0.106981	0.0008997
Total lipids in large HDL	470	-0.304712	-0.438168	-0.171257	9.14e-06		470	-0.113724	-0.2603	0.032852	0.128023		470	-0.259413	-0.411735	-0.107092	0.0008848
Phospholipids in large HDL	470	-0.305977	-0.43978	-0.172175	8.86e-06		470	-0.109918	-0.257085	0.0372491	0.142856		470	-0.264719	-0.417963	-0.111475	0.0007468
Total cholesterol in large HDL	470	-0.300105	-0.432519	-0.16769	1.06e-05		470	-0.115788	-0.261771	0.0301956	0.119764		470	-0.252626	-0.403618	-0.101634	0.0010869
Cholesterol esters in large HDL	470	-0.299331	-0.431729	-0.166934	1.11e-05		470	-0.116067	-0.261932	0.0297985	0.118579		470	-0.251117	-0.402158	-0.100075	0.0011677
Free cholesterol in large HDL	470	-0.302174	-0.434656	-0.169692	9.34e-06		470	-0.114794	-0.261134	0.0315475	0.123882		470	-0.257065	-0.40794	-0.10619	0.0008801
Triglycerides in large HDL	470	-0.252801	-0.397547	-0.108056	0.0006529		470	-0.0922312	-0.242721	0.0582586	0.229061		470	-0.204515	-0.375174	-0.0338554	0.0189432
Concentration of medium HDL particles	470	-0.225961	-0.366509	-0.0854126	0.0016853		470	-0.0926873	-0.241388	0.0560131	0.221239		470	-0.186316	-0.352724	-0.0199082	0.028287
Total lipids in medium HDL	470	-0.228273	-0.368111	-0.0884351	0.0014304		470	-0.0909539	-0.238429	0.0565215	0.226142		470	-0.191276	-0.35616	-0.026393	0.023083
Phospholipids in medium HDL	470	-0.225689	-0.36621	-0.0851688	0.0017034		470	-0.0930854	-0.242429	0.0562584	0.221253		470	-0.184339	-0.352871	-0.0158074	0.0321195
Total cholesterol in medium HDL	470	-0.235217	-0.371448	-0.0989869	0.000751		470	-0.0818121	-0.224194	0.0605698	0.259418		470	-0.211474	-0.368183	-0.054765	0.008281
Cholesterol esters in medium HDL	470	-0.235772	-0.371601	-0.0999432	0.0007041		470	-0.0825794	-0.224837	0.059678	0.254567		470	-0.211967	-0.367416	-0.0565178	0.0076353
Free cholesterol in medium HDL	470	-0.231388	-0.369163	-0.0936119	0.0010407		470	-0.078606	-0.221986	0.0647738	0.281884		470	-0.207905	-0.369266	-0.0465434	0.0116746
Triglycerides in medium HDL	470	0.0470685	-0.0882119	0.182349	0.494486		470	-0.0694816	-0.242476	0.103513	0.430355		470	0.138734	-0.0506129	0.328081	0.150589
Concentration of small HDL particles	470	-0.0990283	-0.237758	0.0397013	0.161364		470	-0.0131512	-0.151683	0.12538	0.85209		470	-0.105636	-0.282415	0.0711418	0.240883
Total lipids in small HDL	470	-0.10267	-0.240412	0.035072	0.143667		470	-0.0112566	-0.147158	0.124645	0.87077		470	-0.112383	-0.287448	0.0626821	0.20776
Phospholipids in small HDL	470	-0.132878	-0.280504	0.0147488	0.0775891		470	-0.0737861	-0.24406	0.0964879	0.394896		470	-0.0852413	-0.273862	0.10338	0.37496
Total cholesterol in small HDL	470	-0.0813043	-0.208965	0.0463569	0.211371		470	0.0361446	-0.0803573	0.152647	0.542372		470	-0.135961	-0.299862	0.0279402	0.103756
Cholesterol esters in small HDL	470	-0.0648919	-0.190847	0.0610627	0.31186		470	0.0498349	-0.0671823	0.166852	0.403079		470	-0.129811	-0.293274	0.0336528	0.119313
Free cholesterol in small HDL	470	-0.158824	-0.301578	-0.0160701	0.0292929		470	-0.0491595	-0.202181	0.103862	0.528146		470	-0.144016	-0.324674	0.0366413	0.117904
Triglycerides in small HDL	470	0.157258	0.0271921	0.287324	0.0179113		470	0.0018926	-0.196668	0.200454	0.985064		470	0.200973	0.0153238	0.386623	0.0339234
Phospholipids to total lipds ratio in chylomicrons and extremely large VLDL	470	-0.0156838	-0.218479	0.187112	0.87927		470	-0.0251678	-0.184656	0.13432	0.75662		470	-0.0032176	-0.178952	0.172517	0.971314
Total cholesterol to total lipids ratio in chylomicrons and extremely large VLDL	470	0.0036018	-0.107505	0.114709	0.949233		470	0.139156	0.0185167	0.259795	0.0238686		470	-0.114002	-0.252946	0.0249414	0.107565
Cholesterol esters to total lipids ratio in chylomicrons and extremely large VLDL	470	-0.0001077	-0.111259	0.111044	0.998482		470	0.137755	0.0200763	0.255434	0.0218729		470	-0.119068	-0.258132	0.0199964	0.093138
Free cholesterol to total lipids ratio in chylomicrons and extremely large VLDL	470	0.0109095	-0.105097	0.126916	0.853462		470	0.134622	0.0036838	0.26556	0.0439188		470	-0.0977377	-0.238985	0.0435099	0.17456
Triglycerides to total lipids ratio in chylomicrons and extremely large VLDL	470	0.0062931	-0.140111	0.152698	0.932719		470	-0.100501	-0.240108	0.0391068	0.157843		470	0.0964392	-0.0538923	0.246771	0.208071
Phospholipids to total lipds ratio in very large VLDL	470	0.0378047	-0.124005	0.199615	0.646359		470	0.0161959	-0.140762	0.173154	0.8394		470	0.0336893	-0.1101	0.177479	0.645429
Total cholesterol to total lipids ratio in very large VLDL	470	0.0111524	-0.110557	0.132862	0.857179		470	0.142337	0.0202868	0.264387	0.02237		470	-0.109365	-0.260869	0.0421399	0.156707
Cholesterol esters to total lipids ratio in very large VLDL	470	0.0169385	-0.101892	0.135769	0.779515		470	0.156074	0.0264721	0.285676	0.0183695		470	-0.112514	-0.262966	0.0379378	0.142351
Free cholesterol to total lipids ratio in very large VLDL	470	0.0020358	-0.121823	0.125895	0.974246		470	0.116432	-0.0040857	0.23695	0.0582538		470	-0.100587	-0.253728	0.0525538	0.197436
Triglycerides to total lipids ratio in very large VLDL	470	-0.0345907	-0.174942	0.10576	0.628387		470	-0.12935	-0.266348	0.0076476	0.0641733		470	0.0685058	-0.0819794	0.218991	0.37147
Phospholipids to total lipds ratio in large VLDL	470	-0.0505559	-0.178251	0.0771391	0.436958		470	0.0384663	-0.0511175	0.12805	0.399214		470	-0.0888895	-0.250167	0.0723885	0.279331
Total cholesterol to total lipids ratio in large VLDL	470	-0.0097048	-0.135883	0.116473	0.879927		470	0.08925	-0.0306637	0.209164	0.144253		470	-0.0900774	-0.242745	0.0625901	0.246863
Cholesterol esters to total lipids ratio in large VLDL	470	0.0003149	-0.117202	0.117832	0.995801		470	0.0897749	-0.0205748	0.200125	0.110566		470	-0.0793668	-0.223674	0.0649403	0.280353
Free cholesterol to total lipids ratio in large VLDL	470	-0.0247719	-0.161295	0.111751	0.721576		470	0.0724352	-0.0654196	0.21029	0.302345		470	-0.0919515	-0.253433	0.0695297	0.263724
Triglycerides to total lipids ratio in large VLDL	470	0.0399788	-0.0958227	0.17578	0.563197		470	-0.11097	-0.233685	0.0117443	0.0762184		470	0.142132	-0.0155306	0.299794	0.0771297
Phospholipids to total lipds ratio in medium VLDL	470	-0.11258	-0.226649	0.0014888	0.0530532		470	-0.0522445	-0.179878	0.0753889	0.421583		470	-0.10549	-0.196881	-0.0140994	0.0237735
Total cholesterol to total lipids ratio in medium VLDL	470	-0.0577486	-0.211329	0.0958321	0.460333		470	0.011388	-0.125926	0.148702	0.870608		470	-0.0747557	-0.243598	0.0940871	0.384715
Cholesterol esters to total lipids ratio in medium VLDL	470	-0.102219	-0.26353	0.0590926	0.213673		470	-0.0214479	-0.16952	0.126624	0.776043		470	-0.0995358	-0.27528	0.0762088	0.266294
Free cholesterol to total lipids ratio in medium VLDL	470	0.088553	-0.051699	0.228805	0.215328		470	0.0810095	-0.0634959	0.225515	0.271188		470	0.0370297	-0.124016	0.198075	0.651588
Triglycerides to total lipids ratio in medium VLDL	470	0.106297	-0.0543274	0.266922	0.194089		470	0.015209	-0.130747	0.161165	0.837841		470	0.118058	-0.0454921	0.281608	0.156714
Phospholipids to total lipds ratio in small VLDL	470	-0.196453	-0.3242	-0.0687058	0.0026509		470	-0.108651	-0.248359	0.0310563	0.127126		470	-0.147206	-0.29094	-0.0034724	0.0447381
Total cholesterol to total lipids ratio in small VLDL	470	0.0040324	-0.151065	0.15913	0.959274		470	0.130298	-0.0185221	0.279118	0.0860038		470	-0.109694	-0.294785	0.0753977	0.244771
Cholesterol esters to total lipids ratio in small VLDL	470	0.0440636	-0.108976	0.197103	0.5718		470	0.128943	-0.0217217	0.279607	0.0932829		470	-0.0599393	-0.242634	0.122756	0.519422
Free cholesterol to total lipids ratio in small VLDL	470	-0.180515	-0.317455	-0.0435757	0.009889		470	0.034918	-0.0951909	0.165027	0.598173		470	-0.24972	-0.407507	-0.0919324	0.0019866
Triglycerides to total lipids ratio in small VLDL	470	0.0993828	-0.0445727	0.243338	0.17555		470	-0.0764787	-0.221981	0.0690235	0.302186		470	0.190148	0.01712	0.363176	0.0313221
Phospholipids to total lipds ratio in very small VLDL	470	-0.0887792	-0.214181	0.036623	0.164829		470	-0.0281275	-0.173355	0.1171	0.70367		470	-0.0952026	-0.246496	0.0560905	0.216873
Total cholesterol to total lipids ratio in very small VLDL	470	0.0674145	-0.0562927	0.191122	0.284774		470	0.140552	-0.0012132	0.282318	0.0519847		470	-0.0487221	-0.203384	0.10594	0.536179
Cholesterol esters to total lipids ratio in very small VLDL	470	0.0845296	-0.0401072	0.209166	0.183267		470	0.0953139	-0.0408086	0.231436	0.16949		470	0.0184803	-0.128678	0.165639	0.805184
Free cholesterol to total lipids ratio in very small VLDL	470	-0.0358371	-0.165013	0.0933386	0.58589		470	0.145698	0.019653	0.271742	0.0235756		470	-0.190752	-0.34208	-0.0394248	0.0136039
Triglycerides to total lipids ratio in very small VLDL	470	-0.0019343	-0.129324	0.125455	0.976208		470	-0.0947501	-0.252923	0.0634229	0.239735		470	0.0934842	-0.0738692	0.260838	0.272895
Phospholipids to total lipds ratio in IDL	470	-0.0870522	-0.214042	0.0399379	0.178609		470	-0.100906	-0.246709	0.0448965	0.174489		470	-0.0170568	-0.184552	0.150439	0.841476
Total cholesterol to total lipids ratio in IDL	470	0.0897273	-0.03817	0.217624	0.168672		470	0.128126	0.0056995	0.250553	0.0402863		470	-0.0212142	-0.172205	0.129776	0.782593
Cholesterol esters to total lipids ratio in IDL	470	0.13739	0.0095081	0.265273	0.0352903		470	0.115541	-0.007399	0.238482	0.0654085		470	0.0510586	-0.0990242	0.201141	0.50412
Free cholesterol to total lipids ratio in IDL	470	-0.0890309	-0.193898	0.0158357	0.0959203		470	0.0702104	-0.113253	0.253674	0.452407		470	-0.183237	-0.352141	-0.0143338	0.0335441
Triglycerides to total lipids ratio in IDL	470	-0.0681335	-0.193874	0.0576073	0.287515		470	-0.109185	-0.261605	0.0432343	0.159889		470	0.0352601	-0.127794	0.198314	0.671066
Phospholipids to total lipds ratio in large LDL	470	-0.0929219	-0.223677	0.0378327	0.163225		470	-0.135529	-0.253061	-0.0179982	0.0239114		470	0.0167814	-0.138363	0.171926	0.831762
Total cholesterol to total lipids ratio in large LDL	470	0.147677	0.0215446	0.27381	0.0218495		470	0.155856	0.0310055	0.280706	0.0145311		470	0.0196612	-0.133729	0.173051	0.80124
Cholesterol esters to total lipids ratio in large LDL	470	0.164688	0.031241	0.298135	0.0156844		470	0.147118	0.0286509	0.265586	0.0150479		470	0.0512243	-0.105109	0.207558	0.519961
Free cholesterol to total lipids ratio in large LDL	470	-0.12021	-0.24486	0.00444	0.058701		470	-0.0384497	-0.203323	0.126423	0.646963		470	-0.113145	-0.290394	0.0641032	0.210321
Triglycerides to total lipids ratio in large LDL	470	-0.167964	-0.299292	-0.0366352	0.0123006		470	-0.134064	-0.296537	0.0284099	0.105592		470	-0.0559655	-0.227425	0.115494	0.521559
Phospholipids to total lipds ratio in medium LDL	470	-0.114857	-0.247798	0.0180837	0.0902179		470	-0.15938	-0.288048	-0.0307112	0.0153052		470	0.019216	-0.143622	0.182054	0.81672
Total cholesterol to total lipids ratio in medium LDL	470	0.1613	0.0292804	0.29332	0.0167473		470	0.171045	0.0377619	0.304329	0.0120092		470	0.0200358	-0.143395	0.183467	0.809727
Cholesterol esters to total lipids ratio in medium LDL	470	0.16672	0.0311578	0.302282	0.0160456		470	0.163007	0.0341587	0.291856	0.0132691		470	0.0374303	-0.126787	0.201647	0.654422
Free cholesterol to total lipids ratio in medium LDL	470	-0.153547	-0.294049	-0.0130444	0.032269		470	-0.117927	-0.244012	0.0081583	0.0667098		470	-0.0736933	-0.241333	0.0939467	0.388114
Triglycerides to total lipids ratio in medium LDL	470	-0.209609	-0.34345	-0.0757682	0.0022113		470	-0.149933	-0.303585	0.0037194	0.0557851		470	-0.0905472	-0.258992	0.0778977	0.291359
Phospholipids to total lipds ratio in small LDL	470	-0.152607	-0.28494	-0.0202728	0.0239041		470	-0.159935	-0.287238	-0.0326324	0.0139166		470	-0.0256962	-0.185917	0.134525	0.752776
Total cholesterol to total lipids ratio in small LDL	470	0.162641	0.0329535	0.292329	0.014086		470	0.170114	0.0301456	0.310082	0.0173257		470	0.0231248	-0.141688	0.187938	0.78288
Cholesterol esters to total lipids ratio in small LDL	470	0.175558	0.0422151	0.308901	0.0099795		470	0.165514	0.0273649	0.303664	0.0189727		470	0.0453468	-0.121193	0.211887	0.59285
Free cholesterol to total lipids ratio in small LDL	470	-0.174404	-0.309596	-0.0392123	0.0115711		470	-0.100438	-0.227645	0.0267678	0.121442		470	-0.116978	-0.28	0.0460452	0.159188
Triglycerides to total lipids ratio in small LDL	470	-0.135617	-0.264847	-0.0063877	0.0397432		470	-0.141366	-0.323356	0.0406247	0.12758		470	-0.0088265	-0.19559	0.177937	0.926044
Phospholipids to total lipds ratio in very large HDL	470	-0.0518904	-0.141835	0.038054	0.257503		470	-0.0639162	-0.1867	0.0588675	0.306859		470	-0.0045157	-0.129258	0.120226	0.943318
Total cholesterol to total lipids ratio in very large HDL	470	0.016379	-0.0819286	0.114687	0.743506		470	0.0640583	-0.0484818	0.176598	0.263909		470	-0.0400355	-0.173287	0.0932162	0.555194
Cholesterol esters to total lipids ratio in very large HDL	470	0.0428924	-0.0565737	0.142358	0.397203		470	0.0794904	-0.0291995	0.18818	0.15134		470	-0.0207592	-0.153649	0.112131	0.758996
Free cholesterol to total lipids ratio in very large HDL	470	-0.112776	-0.212903	-0.0126479	0.0273625		470	-0.0827795	-0.206597	0.0410382	0.189564		470	-0.0656347	-0.195533	0.064264	0.321262
Triglycerides to total lipids ratio in very large HDL	470	0.0909629	0.0318323	0.150094	0.0026423		470	0.0209868	-0.0989394	0.140913	0.731082		470	0.0939521	0.0091982	0.178706	0.029883
Phospholipids to total lipds ratio in large HDL	470	0.135227	0.0409871	0.229468	0.0050127		470	0.117083	-0.0048728	0.239038	0.0598414		470	0.0646502	-0.0490781	0.178378	0.264532
Total cholesterol to total lipids ratio in large HDL	470	-0.15242	-0.241191	-0.0636505	0.000803		470	-0.10274	-0.240806	0.0353251	0.14433		470	-0.0988733	-0.209751	0.0120042	0.0803749
Cholesterol esters to total lipids ratio in large HDL	470	-0.116568	-0.203387	-0.0297486	0.0086101		470	-0.0984024	-0.222473	0.0256682	0.119783		470	-0.0590737	-0.166918	0.0487705	0.282294
Free cholesterol to total lipids ratio in large HDL	470	-0.204463	-0.297447	-0.11148	1.9e-05		470	-0.0980159	-0.256476	0.0604445	0.224784		470	-0.165721	-0.285364	-0.0460776	0.0067362
Triglycerides to total lipids ratio in large HDL	470	0.0409201	0.0056314	0.0762088	0.0231404		470	-0.0033554	-0.0716138	0.064903	0.923085		470	0.0540452	-0.0071954	0.115286	0.0835448
Phospholipids to total lipds ratio in medium HDL	470	0.0452976	-0.0954752	0.18607	0.527481		470	-0.0178742	-0.19267	0.156922	0.840826		470	0.0884492	-0.0580381	0.234936	0.236016
Total cholesterol to total lipids ratio in medium HDL	470	-0.134844	-0.258403	-0.0112846	0.0325073		470	0.0144689	-0.144572	0.173509	0.858188		470	-0.190764	-0.328761	-0.0527675	0.0068451
Cholesterol esters to total lipids ratio in medium HDL	470	-0.0925418	-0.218394	0.0333106	0.149138		470	0.0154896	-0.150247	0.181226	0.85436		470	-0.144287	-0.293984	0.0054094	0.0588356
Free cholesterol to total lipids ratio in medium HDL	470	-0.185773	-0.308993	-0.0625525	0.0032072		470	0.0041967	-0.132803	0.141197	0.952024		470	-0.227091	-0.361932	-0.0922488	0.001008
Triglycerides to total lipids ratio in medium HDL	470	0.172766	0.0627763	0.282756	0.0021459		470	-0.0092788	-0.152876	0.134318	0.899011		470	0.227713	0.094073	0.361354	0.0008795
Phospholipids to total lipds ratio in small HDL	470	-0.0373031	-0.167146	0.0925398	0.57264		470	-0.122221	-0.272353	0.0279115	0.110331		470	0.0780768	-0.0864383	0.242592	0.351499
Total cholesterol to total lipids ratio in small HDL	470	-0.0187322	-0.144739	0.107275	0.770315		470	0.103637	-0.0428297	0.250104	0.165051		470	-0.129347	-0.294435	0.0357417	0.124325
Cholesterol esters to total lipids ratio in small HDL	470	0.0027223	-0.123713	0.129158	0.966268		470	0.108505	-0.041533	0.258543	0.155949		470	-0.107318	-0.274264	0.0596284	0.20714
Free cholesterol to total lipids ratio in small HDL	470	-0.192947	-0.33451	-0.0513833	0.0076619		470	-0.119331	-0.293091	0.0544283	0.177814		470	-0.121	-0.295014	0.0530138	0.172464
Triglycerides to total lipids ratio in small HDL	470	0.191652	0.0728573	0.310447	0.0016242		470	0.0069942	-0.153624	0.167612	0.931843		470	0.233179	0.0845208	0.381837	0.0021767
Mean diameter for VLDL particles	470	0.176744	0.0511346	0.302353	0.0059189		470	0.0168964	-0.144388	0.178181	0.836982		470	0.207275	0.0555303	0.359019	0.0075315
Mean diameter for LDL particles	470	-0.0315734	-0.15854	0.0953934	0.625302		470	-0.0862801	-0.19833	0.0257695	0.130918		470	0.0577435	-0.0925491	0.208036	0.450622
Mean diameter for HDL particles	470	-0.243387	-0.363549	-0.123225	7.99e-05		470	-0.112635	-0.251573	0.0263022	0.111821		470	-0.188629	-0.331962	-0.0452957	0.010012
Serum total cholesterol	470	-0.0269	-0.180305	0.126505	0.730558		470	0.0742227	-0.0709271	0.219372	0.315483		470	-0.103049	-0.285095	0.0789964	0.26655
Total cholesterol in VLDL	470	0.170109	0.0438721	0.296346	0.0083729		470	0.0676946	-0.100429	0.235818	0.429201		470	0.150043	-0.0153019	0.315387	0.0752014
Remnant cholesterol (non-HDL, non-LDL -cholesterol)	470	0.141194	0.000889	0.281498	0.0485718		470	0.10064	-0.0525059	0.253786	0.197215		470	0.0816698	-0.0878575	0.251197	0.344285
Total cholesterol in LDL	470	0.0879131	-0.0589201	0.234746	0.239971		470	0.145179	0.0013877	0.28897	0.0478387		470	-0.0337479	-0.209353	0.141857	0.705855
Total cholesterol in HDL	470	-0.295532	-0.430506	-0.160557	2.06e-05		470	-0.090482	-0.232807	0.0518431	0.212183		470	-0.274691	-0.428788	-0.120594	0.000505
Total cholesterol in HDL2	470	-0.298954	-0.431943	-0.165964	1.25e-05		470	-0.0999317	-0.242389	0.0425256	0.168714		470	-0.270407	-0.422133	-0.118681	0.0005064
Total cholesterol in HDL3	470	-0.217994	-0.368236	-0.0677533	0.0045494		470	0.0074886	-0.132166	0.147143	0.916124		470	-0.268409	-0.443343	-0.093474	0.0027105
Esterified cholesterol	470	-0.0236863	-0.177575	0.130202	0.762429		470	0.0795551	-0.065389	0.224499	0.28133		470	-0.104001	-0.286077	0.0780759	0.262247
Free cholesterol	470	-0.0343539	-0.185917	0.117209	0.656222		470	0.0604589	-0.0853924	0.20631	0.415723		470	-0.099571	-0.280859	0.0817166	0.281002
Serum total triglycerides	470	0.142734	0.0274499	0.258018	0.0153525		470	0.0047896	-0.18399	0.19357	0.960257		470	0.174702	0.0011195	0.348283	0.0485467
Triglycerides in VLDL	470	0.170399	0.0614285	0.279369	0.0022456		470	0.0086407	-0.176096	0.193378	0.926805		470	0.201879	0.0359983	0.36776	0.0171764
Triglycerides in LDL	470	-0.0498829	-0.204244	0.104478	0.525714		470	0.0088362	-0.167454	0.185127	0.921579		470	-0.0578262	-0.248033	0.132381	0.550509
Triglycerides in HDL	470	-0.0549145	-0.192163	0.0823344	0.432116		470	-0.0730527	-0.255602	0.109497	0.432032		470	0.0204947	-0.173315	0.214304	0.835472
Total phosphoglycerides	470	-0.174641	-0.327925	-0.0213557	0.0256387		470	-0.0366221	-0.191235	0.117991	0.641815		470	-0.16562	-0.351604	0.0203635	0.08079
Ratio of triglycerides to phosphoglycerides	470	0.128268	0.0242828	0.232252	0.0157336		470	0.0518919	-0.109096	0.21288	0.526767		470	0.111148	-0.0374352	0.259731	0.142238
Phosphatidylcholine and other cholines	470	-0.100189	-0.254483	0.0541046	0.202585		470	0.0194702	-0.133581	0.172522	0.802705		470	-0.132064	-0.320129	0.0560015	0.168268
Total cholines	470	-0.157437	-0.315888	0.0010141	0.0514781		470	-0.0023427	-0.155792	0.151106	0.976079		470	-0.178834	-0.368448	0.0107813	0.0644652
Apolipoprotein A-I	470	-0.258283	-0.403045	-0.11352	0.0004992		470	-0.0660048	-0.208783	0.0767734	0.364109		470	-0.25236	-0.419473	-0.0852467	0.0031583
Apolipoprotein B	470	0.13929	0.0005176	0.278063	0.0491551		470	0.104957	-0.0455131	0.255428	0.171125		470	0.0727146	-0.0936121	0.239041	0.390722
Ratio of apolipoprotein B to apolipoprotein A-I	470	0.267515	0.152133	0.382897	6.68e-06		470	0.131759	-0.0142713	0.27779	0.0768759		470	0.203648	0.067665	0.339632	0.0034152
Total fatty acids	470	-0.0315568	-0.183599	0.120485	0.68356		470	0.020472	-0.143964	0.184908	0.806831		470	-0.0511785	-0.24214	0.139783	0.598679
Estimated degree of unsaturation	470	-0.0707333	-0.202086	0.0606192	0.290508		470	-0.0544125	-0.207488	0.0986632	0.485197		470	-0.0400161	-0.195596	0.115564	0.613488
22:6, docosahexaenoic acid	470	-0.183117	-0.333805	-0.032429	0.0173408		470	-0.0677193	-0.231064	0.0956256	0.415662		470	-0.149047	-0.329631	0.0315365	0.105499
18:2, linoleic acid	470	-0.0412779	-0.196301	0.113745	0.601049		470	0.084825	-0.0605014	0.230152	0.251968		470	-0.125872	-0.306767	0.0550232	0.172168
Omega-3 fatty acids	470	-0.100091	-0.255029	0.0548469	0.204908		470	-0.0172171	-0.171813	0.137379	0.826861		470	-0.0978857	-0.279551	0.0837795	0.290216
Omega-6 fatty acids	470	-0.0535371	-0.208712	0.101638	0.498117		470	0.0466665	-0.101395	0.194728	0.535974		470	-0.105194	-0.291518	0.0811305	0.267809
Polyunsaturated fatty acids	470	-0.060115	-0.215091	0.0948615	0.446289		470	0.0403189	-0.107677	0.188315	0.592654		470	-0.106682	-0.293859	0.0804956	0.263284
Monounsaturated fatty acids; 16:1, 18:1	470	-0.0064625	-0.143137	0.130212	0.926008		470	-0.0062259	-0.17898	0.166529	0.943571		470	0.0059123	-0.177319	0.189144	0.949468
Saturated fatty acids	470	-0.0235384	-0.180232	0.133155	0.767973		470	0.0234334	-0.146597	0.193464	0.78664		470	-0.0444516	-0.239088	0.150185	0.653784
Ratio of 22:6 docosahexaenoic acid to total fatty acids	470	-0.190918	-0.314853	-0.066983	0.0026067		470	-0.131497	-0.272182	0.0091871	0.0668835		470	-0.109086	-0.240923	0.0227508	0.104631
Ratio of 18:2 linoleic acid to total fatty acids	470	-0.0564065	-0.190316	0.0775029	0.408229		470	0.113862	-0.039958	0.267681	0.146448		470	-0.17745	-0.330512	-0.0243877	0.0231701
Ratio of omega-3 fatty acids to total fatty acids	470	-0.0928205	-0.235584	0.0499429	0.20201		470	-0.0771321	-0.229651	0.0753869	0.320836		470	-0.0460647	-0.189495	0.0973653	0.528266
Ratio of omega-6 fatty acids to total fatty acids	470	-0.0716124	-0.193742	0.0505169	0.249802		470	0.0372812	-0.129106	0.203669	0.659916		470	-0.133208	-0.293632	0.0272158	0.103416
Ratio of polyunsaturated fatty acids to total fatty acids	470	-0.0860453	-0.204221	0.0321308	0.153156		470	0.0152283	-0.147169	0.177626	0.853879		470	-0.130227	-0.285692	0.0252379	0.100422
Ratio of monounsaturated fatty acids to total fatty acids	470	0.0433088	-0.0697043	0.156322	0.451789		470	-0.0293612	-0.182295	0.123572	0.706138		470	0.0933309	-0.0529999	0.239662	0.210704
Ratio of saturated fatty acids to total fatty acids	470	0.0573754	-0.0755191	0.19027	0.396645		470	0.0256517	-0.107875	0.159178	0.705959		470	0.0410353	-0.113339	0.19541	0.601666
Insulin	470	0.213409	0.0328711	0.393947	0.0206181		470	0.0765288	-0.110983	0.264041	0.422951		470	0.170686	-0.0350784	0.37645	0.10376
Glucose	470	0.217094	0.091589	0.342599	0.0007346		470	0.124766	-0.0323041	0.281836	0.119217		470	0.140651	-0.0001128	0.281415	0.0501831
Lactate	470	-0.0589152	-0.184231	0.0664009	0.356036		470	0.087878	-0.0580672	0.233823	0.237313		470	-0.145959	-0.302404	0.0104861	0.0673865
Citrate	470	0.0790653	-0.0708602	0.228991	0.300587		470	-0.0187178	-0.168086	0.130651	0.805592		470	0.107544	-0.0803506	0.295438	0.261271
Alanine	470	0.16574	0.0233976	0.308082	0.0225813		470	0.0641132	-0.103051	0.231277	0.451415		470	0.14022	-0.0190271	0.299468	0.0842403
Glutamine	470	-0.0410235	-0.16057	0.0785234	0.500426		470	0.0287011	-0.0918048	0.149207	0.639976		470	-0.068269	-0.203555	0.0670173	0.321884
Histidine	470	-0.0144296	-0.156697	0.127838	0.842105		470	0.0644405	-0.0806607	0.209542	0.383264		470	-0.0650029	-0.222073	0.0920669	0.416485
Isoleucine	470	0.20097	0.0906875	0.311254	0.0003786		470	0.158325	0.012655	0.303995	0.0332187		470	0.131129	-0.0139196	0.276178	0.0763029
Leucine	470	0.206754	0.0972292	0.316278	0.0002329		470	0.183505	0.0543982	0.312611	0.005438		470	0.110629	-0.0316987	0.252957	0.127331
Valine	470	0.293365	0.166822	0.419909	6.7e-06		470	0.25221	0.114387	0.390033	0.000358		470	0.148737	-0.0024705	0.299945	0.0538462
Phenylalanine	470	0.22136	0.0798653	0.362855	0.0022352		470	0.234254	0.0883699	0.380138	0.0017073		470	0.072282	-0.0942587	0.238823	0.394153
Tyrosine	470	0.216488	0.0646415	0.368334	0.0052979		470	0.0517813	-0.119935	0.223497	0.553745		470	0.217618	0.0449041	0.390332	0.0136435
Acetate	470	0.0106631	-0.0280034	0.0493295	0.588132		470	0.0240048	-0.0170989	0.0651085	0.251708		470	-0.0171761	-0.0563063	0.0219541	0.38881
Acetoacetate	470	0.0477266	-0.0728259	0.168279	0.436972		470	-0.0288291	-0.166793	0.109135	0.681529		470	0.0668643	-0.0828342	0.216563	0.380538
3-hydroxybutyrate	470	0.0154836	-0.087015	0.117982	0.76671		470	-0.0673535	-0.206481	0.0717736	0.341925		470	0.0570436	-0.079372	0.193459	0.411648
Creatinine	470	0.094114	-0.0099003	0.198128	0.0760498		470	0.128402	0.0125443	0.24426	0.0299205		470	0.0394014	-0.0796638	0.158467	0.515816
Albumin (signal area)	470	-0.05332	-0.192307	0.0856676	0.451303		470	0.148137	0.0033909	0.292882	0.0448903		470	-0.196231	-0.352081	-0.0403817	0.0137091
Glycoprotein acetyls, mainly a1-acid glycoprotein	470	0.172731	0.0518272	0.293635	0.0052047		470	0.0051775	-0.152007	0.162362	0.948417		470	0.19846	0.0333127	0.363608	0.0186157
C-reactive protein	470	0.114994	0.0153741	0.214614	0.0237669		470	-0.0180597	-0.163418	0.127299	0.80722		470	0.1332	0.0330393	0.233361	0.0092597
