# Supplementary material for: Body muscle gain and markers of cardiovascular disease susceptibility in young adulthood: A cohort study
Source: PLoS Med. 2021 Sep 9;18(9):e1003751. doi: 10.1371/journal.pmed.1003751 (PMC8428664; doi:10.1371/journal.pmed.1003751)
Supplement: S10 Table — (XLSX) [file pmed.1003751.s022.xlsx]

## Sheet: S10 Table
S10 Table Associations of change in lean mass indices from childhood to young adulthood with cardiometabolic traits in young adulthood among ALSPAC G1 males
	Change in lean mass indices from age 10y to 25y (per SD-unit gain, males)
	Total limb lean mass index						Arm lean mass index						Leg lean mass index
	Adj. for age, ethnicity, maternal education,						Adj. for age, ethnicity, maternal education,						Adj. for age, ethnicity, maternal education,
	total limb lean mass index at age 10y,						arm lean mass index at age 10y,						leg lean mass index at age 10y,
	change in total fat mass index						change in leg lean mass index,						change in arm lean mass index,
							change in total fat mass index						change in total fat mass index
Standardized outcome at age 25y	N	Beta	LCL	UCL	P-value		N	Beta	LCL	UCL	P-value		N	Beta	LCL	UCL	P-value
Systolic blood pressure	1100	0.285522	0.213109	0.357936	2.32e-14		1100	0.0883562	0.0076033	0.169109	0.0320223		1100	0.291434	0.212632	0.370235	7.53e-13
Diastolic blood pressure	1100	0.0574059	-0.0234984	0.13831	0.164132		1100	-0.261408	-0.342531	-0.180284	3.74e-10		1100	0.286405	0.202357	0.370453	3.65e-11
Concentration of chylomicrons and extremely large VLDL particles	966	0.219314	0.117969	0.320659	2.38e-05		966	-0.1497	-0.243579	-0.0558203	0.0018053		966	0.381438	0.267872	0.495003	7.2e-11
Total lipids in chylomicrons and extremely large VLDL	966	0.219651	0.118124	0.321178	2.39e-05		966	-0.148633	-0.242689	-0.0545764	0.0019841		966	0.38092	0.267155	0.494685	8.21e-11
Phospholipids in chylomicrons and extremely large VLDL	966	0.219154	0.115923	0.322385	3.38e-05		966	-0.143792	-0.238493	-0.0490905	0.002958		966	0.376811	0.261725	0.491898	2.07e-10
Total cholesterol in chylomicrons and extremely large VLDL	966	0.221686	0.119259	0.324113	2.37e-05		966	-0.132336	-0.227762	-0.0369096	0.0066168		966	0.369519	0.254522	0.484515	4.37e-10
Cholesterol esters in chylomicrons and extremely large VLDL	966	0.219111	0.11839	0.319832	2.16e-05		966	-0.123765	-0.217605	-0.0299242	0.0097932		966	0.360003	0.24638	0.473627	7.53e-10
Free cholesterol in chylomicrons and extremely large VLDL	966	0.219202	0.115325	0.323079	3.76e-05		966	-0.139006	-0.235846	-0.0421668	0.004948		966	0.371431	0.255602	0.48726	4.74e-10
Triglycerides in chylomicrons and extremely large VLDL	966	0.218078	0.117188	0.318968	2.43e-05		966	-0.152679	-0.246229	-0.0591289	0.0014059		966	0.382411	0.269371	0.495451	5.29e-11
Concentration of very large VLDL particles	966	0.225388	0.12354	0.327237	1.56e-05		966	-0.155184	-0.247691	-0.0626764	0.001031		966	0.38877	0.276177	0.501363	2.16e-11
Total lipids in very large VLDL	966	0.225558	0.123539	0.327577	1.58e-05		966	-0.154042	-0.246803	-0.0612816	0.0011578		966	0.388206	0.275323	0.501089	2.58e-11
Phospholipids in very large VLDL	966	0.225277	0.122427	0.328127	1.9e-05		966	-0.14957	-0.242275	-0.0568645	0.0015934		966	0.385206	0.271325	0.499087	5.32e-11
Total cholesterol in very large VLDL	966	0.22577	0.122811	0.32873	1.86e-05		966	-0.14016	-0.235805	-0.0445152	0.0041194		966	0.378561	0.263476	0.493645	1.72e-10
Cholesterol esters in very large VLDL	966	0.228118	0.126256	0.329979	1.23e-05		966	-0.138382	-0.233885	-0.0428796	0.0045563		966	0.379582	0.265479	0.493686	1.08e-10
Free cholesterol in very large VLDL	966	0.22231	0.118125	0.326495	3.08e-05		966	-0.141711	-0.23753	-0.0458915	0.003789		966	0.376099	0.260003	0.492195	3.17e-10
Triglycerides in very large VLDL	966	0.224316	0.122892	0.325739	1.57e-05		966	-0.158314	-0.250257	-0.0663708	0.0007567		966	0.389588	0.277761	0.501415	1.44e-11
Concentration of large VLDL particles	966	0.227043	0.129476	0.324609	5.6e-06		966	-0.161929	-0.249991	-0.0738673	0.0003239		966	0.394335	0.287446	0.501223	9.23e-13
Total lipids in large VLDL	966	0.227343	0.12965	0.325036	5.6e-06		966	-0.161312	-0.249591	-0.0730338	0.0003528		966	0.394407	0.287291	0.501524	1.02e-12
Phospholipids in large VLDL	966	0.228291	0.130803	0.325778	4.89e-06		966	-0.159894	-0.247703	-0.072085	0.0003699		966	0.395098	0.288037	0.502159	9.08e-13
Total cholesterol in large VLDL	966	0.228921	0.131169	0.326672	4.89e-06		966	-0.155081	-0.245021	-0.0651417	0.0007439		966	0.393068	0.284961	0.501175	1.91e-12
Cholesterol esters in large VLDL	966	0.229349	0.134558	0.324141	2.37e-06		966	-0.153398	-0.241828	-0.0649671	0.0006912		966	0.392398	0.287072	0.497723	5.59e-13
Free cholesterol in large VLDL	966	0.226485	0.126045	0.326925	1.07e-05		966	-0.155371	-0.246647	-0.0640959	0.0008686		966	0.39026	0.279732	0.500788	7.78e-12
Triglycerides in large VLDL	966	0.225777	0.128108	0.323445	6.45e-06		966	-0.163588	-0.251384	-0.0757922	0.0002695		966	0.393514	0.286836	0.500192	9.28e-13
Concentration of medium VLDL particles	966	0.225506	0.131702	0.31931	2.74e-06		966	-0.161849	-0.246584	-0.0771137	0.0001887		966	0.390881	0.288841	0.492922	1.28e-13
Total lipids in medium VLDL	966	0.225482	0.131721	0.319243	2.72e-06		966	-0.161112	-0.245897	-0.0763278	0.0002034		966	0.390686	0.288571	0.492802	1.37e-13
Phospholipids in medium VLDL	966	0.226384	0.132772	0.319996	2.39e-06		966	-0.160163	-0.244717	-0.0756083	0.0002131		966	0.391569	0.28935	0.493788	1.28e-13
Total cholesterol in medium VLDL	966	0.221456	0.129057	0.313854	2.93e-06		966	-0.152275	-0.236732	-0.0678179	0.0004221		966	0.382855	0.281174	0.484536	3.22e-13
Cholesterol esters in medium VLDL	966	0.214301	0.124191	0.304412	3.49e-06		966	-0.145186	-0.228005	-0.0623669	0.0006063		966	0.370734	0.27101	0.470459	6.25e-13
Free cholesterol in medium VLDL	966	0.223077	0.128544	0.317609	4.14e-06		966	-0.155717	-0.241959	-0.0694743	0.0004142		966	0.385376	0.282079	0.488673	5.21e-13
Triglycerides in medium VLDL	966	0.224421	0.130272	0.31857	3.32e-06		966	-0.163612	-0.248464	-0.0787604	0.0001639		966	0.389468	0.287546	0.491389	1.47e-13
Concentration of small VLDL particles	966	0.228861	0.141199	0.316523	3.63e-07		966	-0.147919	-0.228669	-0.06717	0.0003411		966	0.383803	0.288345	0.47926	8.22e-15
Total lipids in small VLDL	966	0.22809	0.141116	0.315064	3.22e-07		966	-0.144838	-0.225235	-0.0644414	0.0004266		966	0.38086	0.285932	0.475787	9.33e-15
Phospholipids in small VLDL	966	0.223435	0.137387	0.309482	4.19e-07		966	-0.14231	-0.222237	-0.0623831	0.0004974		966	0.373926	0.280164	0.467687	1.33e-14
Total cholesterol in small VLDL	966	0.209239	0.127261	0.291216	6.52e-07		966	-0.114665	-0.193424	-0.0359071	0.0043673		966	0.337514	0.246822	0.428205	5.91e-13
Cholesterol esters in small VLDL	966	0.195276	0.114988	0.275565	2.1e-06		966	-0.100972	-0.179786	-0.0221582	0.0120942		966	0.310963	0.222166	0.39976	1.14e-11
Free cholesterol in small VLDL	966	0.217878	0.13193	0.303826	7.74e-07		966	-0.130261	-0.210939	-0.0495824	0.0015809		966	0.358721	0.264523	0.452919	1.77e-13
Triglycerides in small VLDL	966	0.224256	0.133209	0.315302	1.56e-06		966	-0.156224	-0.239485	-0.0729618	0.0002443		966	0.383221	0.285102	0.481341	4.4e-14
Concentration of very small VLDL particles	966	0.181881	0.101504	0.262258	1e-05		966	-0.080519	-0.159869	-0.0011693	0.0467247		966	0.283758	0.194533	0.372983	6.52e-10
Total lipids in very small VLDL	966	0.174868	0.0945959	0.25514	2.1e-05		966	-0.0766199	-0.156397	0.0031577	0.0597638		966	0.272462	0.183497	0.361426	2.63e-09
Phospholipids in very small VLDL	966	0.136375	0.0549496	0.2178	0.0010502		966	-0.0636059	-0.145752	0.0185405	0.128962		966	0.219768	0.129508	0.310028	2.05e-06
Total cholesterol in very small VLDL	966	0.155823	0.0755255	0.23612	0.0001489		966	-0.0651536	-0.14673	0.0164232	0.11736		966	0.238933	0.151529	0.326337	1.02e-07
Cholesterol esters in very small VLDL	966	0.159567	0.0790735	0.240061	0.0001071		966	-0.0691987	-0.151037	0.0126399	0.0973731		966	0.244633	0.158011	0.331254	3.86e-08
Free cholesterol in very small VLDL	966	0.140302	0.0600235	0.220582	0.00063		966	-0.0535301	-0.135023	0.0279627	0.197685		966	0.215315	0.126474	0.304156	2.28e-06
Triglycerides in very small VLDL	966	0.215829	0.131764	0.299893	5.61e-07		966	-0.095841	-0.176534	-0.0151482	0.0199683		966	0.334374	0.242143	0.426605	2.2e-12
Concentration of IDL particles	966	0.102842	0.0206673	0.185016	0.0142256		966	-0.0505306	-0.134498	0.0334364	0.237902		966	0.167036	0.0769288	0.257142	0.0002896
Total lipids in IDL	966	0.0968116	0.0144913	0.179132	0.0212169		966	-0.049332	-0.133841	0.0351772	0.252258		966	0.158655	0.0685659	0.248745	0.0005723
Phospholipids in IDL	966	0.084401	0.0022836	0.166518	0.0439722		966	-0.0407915	-0.12602	0.0444366	0.347835		966	0.138796	0.0490743	0.228518	0.0024638
Total cholesterol in IDL	966	0.0888448	0.0058852	0.171804	0.0358439		966	-0.0544381	-0.140261	0.0313846	0.21351		966	0.151295	0.0608941	0.241696	0.0010593
Cholesterol esters in IDL	966	0.101181	0.0178255	0.184537	0.0174082		966	-0.0660048	-0.151663	0.0196529	0.130815		966	0.173784	0.0827348	0.264834	0.0001907
Free cholesterol in IDL	966	0.0553655	-0.0269416	0.137673	0.187124		966	-0.0235747	-0.109838	0.0626883	0.591865		966	0.0904201	0.0014067	0.179433	0.0464947
Triglycerides in IDL	966	0.15522	0.0796348	0.230805	6.02e-05		966	-0.0198135	-0.0946425	0.0550155	0.603446		966	0.212773	0.131207	0.294338	3.71e-07
Concentration of large LDL particles	966	0.0966586	0.0140832	0.179234	0.0218259		966	-0.0487142	-0.134725	0.0372961	0.266639		966	0.154594	0.0641646	0.245024	0.0008251
Total lipids in large LDL	966	0.0930857	0.010431	0.17574	0.0273339		966	-0.0481809	-0.134615	0.0382529	0.274261		966	0.149523	0.0591308	0.239916	0.0012103
Phospholipids in large LDL	966	0.0926224	0.0098446	0.1754	0.0283431		966	-0.0561454	-0.142878	0.0305868	0.20426		966	0.155152	0.0645823	0.245722	0.0008051
Total cholesterol in large LDL	966	0.0888746	0.0060091	0.17174	0.0355728		966	-0.0499222	-0.137246	0.037402	0.262183		966	0.144452	0.0540572	0.234847	0.001765
Cholesterol esters in large LDL	966	0.0974284	0.014532	0.180325	0.0212974		966	-0.056404	-0.143457	0.030649	0.203851		966	0.159172	0.0685256	0.249818	0.0005937
Free cholesterol in large LDL	966	0.0603653	-0.0224921	0.143223	0.153121		966	-0.0285938	-0.116549	0.059361	0.523636		966	0.0955569	0.005964	0.18515	0.0366047
Triglycerides in large LDL	966	0.106262	0.034383	0.17814	0.0038029		966	0.0065259	-0.0648203	0.077872	0.857583		966	0.136287	0.0593965	0.213177	0.0005272
Concentration of medium LDL particles	966	0.095791	0.0135782	0.178004	0.0224391		966	-0.0475798	-0.133907	0.0387475	0.279696		966	0.148366	0.0593544	0.237377	0.0011099
Total lipids in medium LDL	966	0.0935737	0.0113741	0.175773	0.025714		966	-0.0475791	-0.134054	0.0388955	0.280522		966	0.145158	0.0563894	0.233927	0.001376
Phospholipids in medium LDL	966	0.10931	0.0267078	0.191913	0.0095496		966	-0.0719722	-0.157182	0.0132374	0.0977303		966	0.182776	0.0934892	0.272063	6.35e-05
Total cholesterol in medium LDL	966	0.0869768	0.0048109	0.169143	0.0380356		966	-0.0448068	-0.132071	0.0424573	0.31388		966	0.133865	0.045442	0.222288	0.0030428
Cholesterol esters in medium LDL	966	0.0899481	0.0077372	0.172159	0.0320328		966	-0.0462924	-0.133902	0.0413167	0.30002		966	0.138851	0.0498798	0.227821	0.0022552
Free cholesterol in medium LDL	966	0.0737705	-0.0077603	0.155301	0.0761073		966	-0.03818	-0.123514	0.0471535	0.380142		966	0.111911	0.0264243	0.197399	0.0103487
Triglycerides in medium LDL	966	0.0809126	0.0105298	0.151295	0.0242931		966	0.0205796	-0.0494485	0.0906078	0.564265		966	0.0948801	0.0195307	0.17023	0.0136425
Concentration of small LDL particles	966	0.0859271	0.0042827	0.167572	0.0391552		966	-0.0433619	-0.128678	0.0419543	0.318816		966	0.132222	0.0452777	0.219167	0.0029135
Total lipids in small LDL	966	0.0825272	0.0009453	0.164109	0.047409		966	-0.0418328	-0.127241	0.0435752	0.336691		966	0.126473	0.0399073	0.213038	0.0042329
Phospholipids in small LDL	966	0.0797261	-0.0008204	0.160273	0.0523749		966	-0.0511743	-0.133893	0.0315442	0.225017		966	0.130594	0.0468894	0.214298	0.0022619
Total cholesterol in small LDL	966	0.0756908	-0.00612	0.157501	0.0697381		966	-0.037198	-0.123908	0.049512	0.400067		966	0.113556	0.026738	0.200375	0.0104143
Cholesterol esters in small LDL	966	0.0796546	-0.0024341	0.161743	0.0571765		966	-0.0393993	-0.126981	0.0481826	0.377555		966	0.120351	0.0324089	0.208293	0.0073641
Free cholesterol in small LDL	966	0.0591817	-0.0210973	0.139461	0.148304		966	-0.0282549	-0.111173	0.0546629	0.503835		966	0.0858623	0.0040902	0.167634	0.0396105
Triglycerides in small LDL	966	0.135787	0.0557052	0.215869	0.0009096		966	-0.0408932	-0.117549	0.0357626	0.295411		966	0.204429	0.115805	0.293053	6.74e-06
Concentration of very large HDL particles	966	-0.125669	-0.189291	-0.0620467	0.0001133		966	0.0919958	0.0264941	0.157498	0.0059587		966	-0.202676	-0.263753	-0.141598	1.2e-10
Total lipids in very large HDL	966	-0.125969	-0.189519	-0.062418	0.0001072		966	0.0913417	0.0257808	0.156903	0.0063698		966	-0.202801	-0.26384	-0.141762	1.14e-10
Phospholipids in very large HDL	966	-0.139515	-0.203844	-0.0751852	2.29e-05		966	0.0998436	0.034511	0.165176	0.0027781		966	-0.224725	-0.286496	-0.162954	1.85e-12
Total cholesterol in very large HDL	966	-0.114443	-0.178525	-0.050361	0.0004783		966	0.0808128	0.0136769	0.147949	0.0183645		966	-0.183106	-0.244967	-0.121245	8.57e-09
Cholesterol esters in very large HDL	966	-0.110429	-0.17559	-0.0452686	0.0009152		966	0.0796872	0.011702	0.147672	0.0216494		966	-0.177659	-0.240544	-0.114775	3.82e-08
Free cholesterol in very large HDL	966	-0.121347	-0.183872	-0.0588225	0.0001486		966	0.0817775	0.0161085	0.147446	0.014712		966	-0.191918	-0.252364	-0.131472	6.95e-10
Triglycerides in very large HDL	966	0.0522976	-0.0262815	0.130877	0.191836		966	0.0167136	-0.0628792	0.0963064	0.680364		966	0.0699825	-0.0138074	0.153772	0.101529
Concentration of large HDL particles	966	-0.150896	-0.215994	-0.085799	6.08e-06		966	0.102915	0.0365486	0.169282	0.0024049		966	-0.238146	-0.301011	-0.175281	2.34e-13
Total lipids in large HDL	966	-0.152257	-0.217365	-0.0871502	5.04e-06		966	0.103876	0.0374181	0.170333	0.0022203		966	-0.240613	-0.303519	-0.177706	1.39e-13
Phospholipids in large HDL	966	-0.146592	-0.212674	-0.0805092	1.49e-05		966	0.0978817	0.0302913	0.165472	0.0045794		966	-0.229855	-0.293757	-0.165953	3.23e-12
Total cholesterol in large HDL	966	-0.159109	-0.223944	-0.0942737	1.7e-06		966	0.10872	0.0423513	0.175089	0.0013495		966	-0.252695	-0.315477	-0.189914	7.71e-15
Cholesterol esters in large HDL	966	-0.159409	-0.224298	-0.094519	1.66e-06		966	0.107331	0.0410571	0.173604	0.0015295		966	-0.251781	-0.314574	-0.188988	9.67e-15
Free cholesterol in large HDL	966	-0.157899	-0.222638	-0.0931604	1.97e-06		966	0.11294	0.046192	0.179689	0.0009325		966	-0.255184	-0.318018	-0.19235	4.51e-15
Triglycerides in large HDL	966	-0.0719431	-0.135594	-0.0082918	0.0267826		966	0.0729864	0.009533	0.13644	0.0242157		966	-0.117862	-0.178289	-0.057434	0.0001378
Concentration of medium HDL particles	966	-0.0623461	-0.13122	0.0065278	0.0759768		966	0.0062927	-0.0669812	0.0795666	0.866199		966	-0.0676419	-0.133206	-0.002078	0.0431813
Total lipids in medium HDL	966	-0.0669415	-0.135732	0.0018486	0.0564693		966	0.0092597	-0.0641702	0.0826895	0.804598		966	-0.0758316	-0.141199	-0.0104644	0.02303
Phospholipids in medium HDL	966	-0.0556284	-0.122634	0.0113773	0.103593		966	0.0097657	-0.0611368	0.0806683	0.78699		966	-0.0615325	-0.125458	0.0023926	0.0591946
Total cholesterol in medium HDL	966	-0.0909898	-0.160548	-0.0214321	0.010406		966	0.020458	-0.0550638	0.0959799	0.595123		966	-0.115788	-0.18146	-0.0501162	0.000564
Cholesterol esters in medium HDL	966	-0.0941127	-0.164044	-0.0241812	0.0084003		966	0.0199741	-0.0561599	0.0961081	0.606771		966	-0.119627	-0.185622	-0.0536316	0.0003932
Free cholesterol in medium HDL	966	-0.0788594	-0.146989	-0.0107299	0.0233371		966	0.0219628	-0.0512481	0.0951737	0.556186		966	-0.10083	-0.165368	-0.0362918	0.0022305
Triglycerides in medium HDL	966	0.141446	0.0621729	0.220719	0.0004839		966	-0.110242	-0.184263	-0.0362218	0.0035511		966	0.269809	0.188832	0.350787	1.01e-10
Concentration of small HDL particles	966	0.0331024	-0.0334514	0.0996562	0.329272		966	-0.0304261	-0.100619	0.0397667	0.395175		966	0.059483	-0.0021639	0.12113	0.0585847
Total lipids in small HDL	966	0.0272555	-0.0393024	0.0938134	0.421814		966	-0.0266083	-0.0969635	0.0437468	0.458149		966	0.0491915	-0.0123145	0.110697	0.116854
Phospholipids in small HDL	966	0.0282667	-0.0409026	0.0974359	0.422768		966	-0.04071	-0.113277	0.0318572	0.271205		966	0.0709681	0.0058785	0.136058	0.032633
Total cholesterol in small HDL	966	0.0019291	-0.0673189	0.0711772	0.956412		966	-0.0024279	-0.0761624	0.0713065	0.94849		966	-0.006541	-0.0714245	0.0583424	0.843213
Cholesterol esters in small HDL	966	0.0010397	-0.0694556	0.071535	0.976915		966	-0.0007668	-0.0760053	0.0744718	0.984048		966	-0.0108494	-0.0776929	0.0559941	0.750156
Free cholesterol in small HDL	966	0.0064606	-0.0612714	0.0741927	0.851552		966	-0.0114855	-0.0833174	0.0603465	0.753754		966	0.0192509	-0.043372	0.0818738	0.546467
Triglycerides in small HDL	966	0.226045	0.143602	0.308487	9.33e-08		966	-0.109493	-0.191557	-0.0274294	0.0089745		966	0.357425	0.270357	0.444493	2.34e-15
Phospholipids to total lipds ratio in chylomicrons and extremely large VLDL	966	-0.0074168	-0.0815263	0.0666928	0.84434		966	-0.0525664	-0.123134	0.0180015	0.144114		966	0.025517	-0.0509819	0.102016	0.512886
Total cholesterol to total lipids ratio in chylomicrons and extremely large VLDL	966	0.0341458	-0.049335	0.117627	0.422352		966	0.0399792	-0.0440189	0.123977	0.350522		966	0.0040089	-0.0862143	0.0942322	0.930532
Cholesterol esters to total lipids ratio in chylomicrons and extremely large VLDL	966	0.0293151	-0.053685	0.112315	0.4884		966	0.0504041	-0.0331059	0.133914	0.23652		966	-0.0106906	-0.100435	0.0790541	0.815213
Free cholesterol to total lipids ratio in chylomicrons and extremely large VLDL	966	0.0421048	-0.0415288	0.125739	0.323411		966	0.0168194	-0.0672466	0.100885	0.694676		966	0.0334832	-0.0563397	0.123306	0.464628
Triglycerides to total lipids ratio in chylomicrons and extremely large VLDL	966	-0.0239278	-0.104982	0.0571259	0.562501		966	-0.0020576	-0.0833413	0.0792261	0.96039		966	-0.0184179	-0.106039	0.0692032	0.680061
Phospholipids to total lipds ratio in very large VLDL	966	-0.0017215	-0.0892849	0.0858419	0.969232		966	-0.0660121	-0.141128	0.0091037	0.0849213		966	0.0495896	-0.0335898	0.132769	0.242306
Total cholesterol to total lipids ratio in very large VLDL	966	-0.002001	-0.081573	0.0775709	0.960651		966	0.0354719	-0.0473443	0.118288	0.400805		966	-0.0402119	-0.126264	0.0458401	0.359349
Cholesterol esters to total lipids ratio in very large VLDL	966	-0.0077151	-0.0860307	0.0706005	0.846744		966	0.042999	-0.0379288	0.123927	0.297351		966	-0.0531511	-0.137862	0.0315601	0.218507
Free cholesterol to total lipids ratio in very large VLDL	966	0.0066133	-0.0738452	0.0870718	0.871889		966	0.0229069	-0.0608732	0.106687	0.591691		966	-0.0193779	-0.106479	0.0677234	0.662502
Triglycerides to total lipids ratio in very large VLDL	966	0.0028232	-0.0780661	0.0837124	0.945408		966	0.0146449	-0.0657072	0.0949969	0.720667		966	0.0002972	-0.0830831	0.0836776	0.99442
Phospholipids to total lipds ratio in large VLDL	966	-0.0307141	-0.11541	0.0539823	0.47685		966	-0.0867741	-0.164131	-0.0094172	0.0279495		966	0.0332549	-0.0575498	0.12406	0.472503
Total cholesterol to total lipids ratio in large VLDL	966	0.0834436	0.0048727	0.162015	0.0374113		966	0.0303853	-0.0402142	0.100985	0.398535		966	0.0687941	0.0046353	0.132953	0.0356189
Cholesterol esters to total lipids ratio in large VLDL	966	0.0622376	-0.0150076	0.139483	0.114169		966	0.0562321	-0.0113466	0.123811	0.102809		966	0.0244385	-0.0399954	0.0888725	0.456867
Free cholesterol to total lipids ratio in large VLDL	966	0.103976	0.0253136	0.182639	0.0096328		966	-0.0182963	-0.0933245	0.0567319	0.63236		966	0.130679	0.0624585	0.1989	0.0001808
Triglycerides to total lipids ratio in large VLDL	966	-0.0635091	-0.141472	0.0144537	0.110234		966	0.0224676	-0.048584	0.0935192	0.535039		966	-0.0876952	-0.161448	-0.0139427	0.0198314
Phospholipids to total lipds ratio in medium VLDL	966	-0.0217055	-0.0605193	0.0171083	0.272724		966	0.045598	0.0093298	0.0818663	0.0137888		966	-0.0588844	-0.0920835	-0.0256853	0.0005226
Total cholesterol to total lipids ratio in medium VLDL	966	0.023912	-0.0406232	0.0884473	0.467319		966	-0.0102715	-0.0716805	0.0511376	0.742797		966	0.0498839	-0.0122041	0.111972	0.115193
Cholesterol esters to total lipids ratio in medium VLDL	966	-0.0131398	-0.078355	0.0520755	0.692636		966	0.0225345	-0.0401797	0.0852488	0.480889		966	-0.0206739	-0.0822826	0.0409347	0.510352
Free cholesterol to total lipids ratio in medium VLDL	966	0.0953927	0.0295519	0.161234	0.0045604		966	-0.0810615	-0.149414	-0.0127092	0.0201553		966	0.182717	0.113029	0.252404	3.24e-07
Triglycerides to total lipids ratio in medium VLDL	966	-0.0109372	-0.0680629	0.0461884	0.707202		966	-0.0129299	-0.0682226	0.0423627	0.646403		966	-0.0161806	-0.0733579	0.0409968	0.578784
Phospholipids to total lipds ratio in small VLDL	966	-0.0999623	-0.166737	-0.0331872	0.0033851		966	0.0903504	0.0223957	0.158305	0.009217		966	-0.184613	-0.249148	-0.120077	2.59e-08
Total cholesterol to total lipids ratio in small VLDL	966	0.0331147	-0.0458303	0.11206	0.410611		966	0.0273275	-0.0525638	0.107219	0.502209		966	0.0198848	-0.0612162	0.100986	0.63051
Cholesterol esters to total lipids ratio in small VLDL	966	0.0385509	-0.0401762	0.117278	0.336812		966	0.0144772	-0.0657096	0.094664	0.723186		966	0.0350791	-0.0452059	0.115364	0.391407
Free cholesterol to total lipids ratio in small VLDL	966	-0.017508	-0.0834032	0.0483871	0.6022		966	0.0644312	-0.0039614	0.132824	0.064798		966	-0.0647987	-0.125007	-0.0045907	0.0349384
Triglycerides to total lipids ratio in small VLDL	966	0.0187399	-0.0600354	0.0975153	0.640715		966	-0.0755677	-0.155662	0.0045264	0.0643995		966	0.0768536	-0.0031745	0.156882	0.0597865
Phospholipids to total lipds ratio in very small VLDL	966	-0.0809903	-0.169062	0.0070812	0.0714421		966	0.030812	-0.0716218	0.133246	0.555126		966	-0.106399	-0.199623	-0.0131762	0.0253318
Total cholesterol to total lipids ratio in very small VLDL	966	0.0008625	-0.0835578	0.0852828	0.984008		966	0.0123276	-0.0699535	0.0946087	0.768806		966	-0.0216459	-0.107346	0.0640544	0.620242
Cholesterol esters to total lipids ratio in very small VLDL	966	0.0279897	-0.056884	0.112863	0.517673		966	-0.0129043	-0.0952018	0.0693931	0.758367		966	0.0263129	-0.0601151	0.112741	0.550338
Free cholesterol to total lipids ratio in very small VLDL	966	-0.0736956	-0.152624	0.0052331	0.0672124		966	0.0706095	-0.0156044	0.156823	0.108329		966	-0.133947	-0.215196	-0.052698	0.0012569
Triglycerides to total lipids ratio in very small VLDL	966	0.0460911	-0.0381435	0.130326	0.283182		966	-0.0274895	-0.121231	0.0662519	0.565099		966	0.0784881	-0.0076349	0.164611	0.0740158
Phospholipids to total lipds ratio in IDL	966	-0.133068	-0.224222	-0.0419143	0.0042638		966	0.0874113	-0.0118013	0.186624	0.0841291		966	-0.220619	-0.320855	-0.120384	1.73e-05
Total cholesterol to total lipids ratio in IDL	966	0.016509	-0.0583562	0.0913742	0.665293		966	-0.0665334	-0.146785	0.0137178	0.104067		966	0.060964	-0.0168292	0.138757	0.124402
Cholesterol esters to total lipids ratio in IDL	966	0.0818421	0.0039241	0.15976	0.0395462		966	-0.122814	-0.202695	-0.0429324	0.002619		966	0.177954	0.0961477	0.25976	2.16e-05
Free cholesterol to total lipids ratio in IDL	966	-0.154587	-0.243911	-0.0652638	0.0007112		966	0.117181	0.0194435	0.214918	0.0188319		966	-0.267185	-0.36092	-0.17345	2.9e-08
Triglycerides to total lipids ratio in IDL	966	0.0469687	-0.0240834	0.118021	0.194852		966	0.0388387	-0.0454015	0.123079	0.365809		966	0.0358489	-0.0362612	0.107959	0.329502
Phospholipids to total lipds ratio in large LDL	966	-0.0782999	-0.159579	0.0029788	0.0589897		966	0.0222993	-0.0641189	0.108717	0.6127		966	-0.111341	-0.202939	-0.0197425	0.0172535
Total cholesterol to total lipids ratio in large LDL	966	0.0392214	-0.0333363	0.111779	0.289044		966	-0.0546637	-0.138009	0.028682	0.198369		966	0.0791612	0.0015572	0.156765	0.0455856
Cholesterol esters to total lipids ratio in large LDL	966	0.0870676	0.0101597	0.163975	0.0265375		966	-0.0831403	-0.168352	0.0020718	0.0558246		966	0.159237	0.0737355	0.244738	0.0002714
Free cholesterol to total lipids ratio in large LDL	966	-0.175372	-0.259481	-0.0912622	4.64e-05		966	0.118185	0.0316532	0.204717	0.007482		966	-0.299705	-0.398686	-0.200724	3.94e-09
Triglycerides to total lipids ratio in large LDL	966	0.0166492	-0.0472066	0.080505	0.608999		966	0.0759259	-0.0063468	0.158199	0.0704455		966	-0.0196271	-0.0836548	0.0444005	0.547601
Phospholipids to total lipds ratio in medium LDL	966	-0.0436084	-0.12584	0.0386229	0.298271		966	0.0110933	-0.0834692	0.105656	0.817972		966	-0.0583159	-0.148616	0.0319838	0.205336
Total cholesterol to total lipids ratio in medium LDL	966	0.0366758	-0.0386088	0.11196	0.339299		966	-0.0435801	-0.134773	0.0476132	0.348569		966	0.0677471	-0.0124078	0.147902	0.0975109
Cholesterol esters to total lipids ratio in medium LDL	966	0.0605029	-0.0185681	0.139574	0.133528		966	-0.0522587	-0.146347	0.0418295	0.275992		966	0.105379	0.018138	0.19262	0.0179638
Free cholesterol to total lipids ratio in medium LDL	966	-0.109165	-0.195959	-0.0223711	0.0137509		966	0.065225	-0.0313864	0.161836	0.18552		966	-0.180642	-0.283167	-0.0781167	0.0005689
Triglycerides to total lipids ratio in medium LDL	966	-0.0138629	-0.0771234	0.0493976	0.667255		966	0.0948061	0.0141284	0.175484	0.0213174		966	-0.0683879	-0.131022	-0.0057533	0.0323885
Phospholipids to total lipds ratio in small LDL	966	-0.0616698	-0.142095	0.018755	0.132704		966	0.0278385	-0.0646142	0.120291	0.554717		966	-0.0916741	-0.180684	-0.002664	0.0435392
Total cholesterol to total lipids ratio in small LDL	966	0.0312417	-0.0469438	0.109427	0.433138		966	-0.0301973	-0.124916	0.0645216	0.531695		966	0.0521339	-0.0311762	0.135444	0.219725
Cholesterol esters to total lipids ratio in small LDL	966	0.0530505	-0.0282439	0.134345	0.200631		966	-0.0402567	-0.13833	0.0578166	0.42071		966	0.0874544	-0.0015868	0.176495	0.0542163
Free cholesterol to total lipids ratio in small LDL	966	-0.120617	-0.207995	-0.0332384	0.0068702		966	0.0670437	-0.0307801	0.164867	0.178954		966	-0.196582	-0.30071	-0.0924539	0.0002236
Triglycerides to total lipids ratio in small LDL	966	0.0561835	-0.018711	0.131078	0.141305		966	0.0263549	-0.0706652	0.123375	0.594097		966	0.0653507	-0.0133563	0.144058	0.103552
Phospholipids to total lipds ratio in very large HDL	966	-0.153625	-0.256153	-0.0510978	0.0033558		966	0.0565247	-0.0335643	0.146614	0.218512		966	-0.207512	-0.311758	-0.103267	0.0001003
Total cholesterol to total lipids ratio in very large HDL	966	0.0617647	-0.0338408	0.15737	0.205173		966	-0.0467197	-0.132593	0.0391536	0.285935		966	0.0985794	0.0001014	0.197057	0.0497651
Cholesterol esters to total lipids ratio in very large HDL	966	0.106271	0.0128129	0.199728	0.0258794		966	-0.0485561	-0.132806	0.0356939	0.258328		966	0.148284	0.0532304	0.243338	0.0022645
Free cholesterol to total lipids ratio in very large HDL	966	-0.200191	-0.298633	-0.101749	7.09e-05		966	0.022246	-0.0743293	0.118821	0.651336		966	-0.23291	-0.333538	-0.132283	6.28e-06
Triglycerides to total lipids ratio in very large HDL	966	0.241477	0.116281	0.366672	0.0001632		966	-0.039193	-0.140199	0.0618133	0.446558		966	0.294822	0.17033	0.419314	3.83e-06
Phospholipids to total lipds ratio in large HDL	966	0.151722	0.0437236	0.25972	0.0059453		966	-0.155171	-0.252333	-0.0580098	0.0017763		966	0.280116	0.168005	0.392226	1.11e-06
Total cholesterol to total lipids ratio in large HDL	966	-0.293577	-0.39891	-0.188245	5.76e-08		966	0.0916402	0.0029897	0.180291	0.0427725		966	-0.397742	-0.50651	-0.288973	1.44e-12
Cholesterol esters to total lipids ratio in large HDL	966	-0.278626	-0.388485	-0.168766	7.65e-07		966	0.0571677	-0.0336463	0.147982	0.216997		966	-0.354915	-0.468852	-0.240979	1.42e-09
Free cholesterol to total lipids ratio in large HDL	966	-0.285325	-0.382979	-0.18767	1.32e-08		966	0.148281	0.0578901	0.238672	0.0013284		966	-0.431418	-0.532625	-0.330211	2.11e-16
Triglycerides to total lipids ratio in large HDL	966	0.208769	0.054806	0.362733	0.0079211		966	0.0637989	-0.0782737	0.205871	0.378402		966	0.193648	0.0258144	0.361481	0.0237795
Phospholipids to total lipds ratio in medium HDL	966	0.175458	0.069644	0.281272	0.0011775		966	0.0648189	-0.0643197	0.193957	0.324865		966	0.170511	0.0952191	0.245803	9.85e-06
Total cholesterol to total lipids ratio in medium HDL	966	-0.225423	-0.320808	-0.130038	4.01e-06		966	0.0130105	-0.0976967	0.123718	0.817652		966	-0.285718	-0.365894	-0.205542	5.04e-12
Cholesterol esters to total lipids ratio in medium HDL	966	-0.212053	-0.301522	-0.122584	3.76e-06		966	0.0122108	-0.0902045	0.114626	0.815051		966	-0.275741	-0.354729	-0.196754	1.31e-11
Free cholesterol to total lipids ratio in medium HDL	966	-0.161393	-0.257224	-0.065562	0.0009849		966	0.008853	-0.100833	0.118539	0.87418		966	-0.185926	-0.269755	-0.102097	1.49e-05
Triglycerides to total lipids ratio in medium HDL	966	0.222048	0.135441	0.308656	5.81e-07		966	-0.0628595	-0.154687	0.0289682	0.179471		966	0.31603	0.233488	0.398573	1.32e-13
Phospholipids to total lipds ratio in small HDL	966	-0.0034358	-0.0893543	0.0824826	0.937465		966	0.0073766	-0.0855805	0.100334	0.876278		966	0.0096793	-0.077262	0.0966206	0.8271
Total cholesterol to total lipids ratio in small HDL	966	-0.0532651	-0.139428	0.032898	0.225366		966	0.0095985	-0.084257	0.103454	0.840977		966	-0.0885499	-0.175787	-0.0013132	0.0466562
Cholesterol esters to total lipids ratio in small HDL	966	-0.0407286	-0.127056	0.0455993	0.354751		966	0.0020036	-0.0929322	0.0969394	0.966972		966	-0.0690018	-0.157083	0.0190789	0.124534
Free cholesterol to total lipids ratio in small HDL	966	-0.0834502	-0.166643	-0.0002573	0.0492972		966	0.066567	-0.0317232	0.164857	0.184143		966	-0.126236	-0.215357	-0.0371154	0.0055472
Triglycerides to total lipids ratio in small HDL	966	0.212045	0.124899	0.29919	2.08e-06		966	-0.0604192	-0.156089	0.0352504	0.215514		966	0.302521	0.215149	0.389893	1.91e-11
Mean diameter for VLDL particles	966	0.141428	0.0571778	0.225677	0.0010229		966	-0.16128	-0.246697	-0.0758632	0.0002232		966	0.292317	0.204772	0.379862	9.23e-11
Mean diameter for LDL particles	966	-0.0040124	-0.0794824	0.0714576	0.916926		966	0.042119	-0.0366286	0.120867	0.29415		966	-0.0260134	-0.0983803	0.0463534	0.480711
Mean diameter for HDL particles	966	-0.177525	-0.249675	-0.105375	1.6e-06		966	0.111872	0.0391116	0.184633	0.0026176		966	-0.274586	-0.344803	-0.20437	4.1e-14
Serum total cholesterol	966	0.0557911	-0.0257743	0.137356	0.17981		966	-0.0313531	-0.115354	0.0526483	0.464058		966	0.0959268	0.0088248	0.183029	0.0309218
Total cholesterol in VLDL	966	0.224148	0.136825	0.31147	5.64e-07		966	-0.133848	-0.215323	-0.0523724	0.0013074		966	0.37172	0.274765	0.468675	1.23e-13
Remnant cholesterol (non-HDL, non-LDL -cholesterol)	966	0.179275	0.0943652	0.264184	3.72e-05		966	-0.107786	-0.19012	-0.0254522	0.0103468		966	0.299275	0.204754	0.393796	7.72e-10
Total cholesterol in LDL	966	0.0862978	0.0037094	0.168886	0.0405791		966	-0.0460879	-0.133542	0.0413663	0.301304		966	0.135915	0.0465359	0.225295	0.0029155
Total cholesterol in HDL	966	-0.132277	-0.198654	-0.0658992	9.85e-05		966	0.0775348	0.0071293	0.14794	0.0309303		966	-0.204229	-0.267802	-0.140657	4.41e-10
Total cholesterol in HDL2	966	-0.139161	-0.205742	-0.072581	4.45e-05		966	0.078536	0.0079215	0.14915	0.0293083		966	-0.212594	-0.276519	-0.14867	1.09e-10
Total cholesterol in HDL3	966	-0.050797	-0.118835	0.0172415	0.143209		966	0.0563193	-0.0154741	0.128113	0.12402		966	-0.0982705	-0.163387	-0.0331537	0.003136
Esterified cholesterol	966	0.0518496	-0.0309861	0.134685	0.219613		966	-0.0404806	-0.125708	0.0447467	0.351515		966	0.0975453	0.0094004	0.18569	0.0301208
Free cholesterol	966	0.0647873	-0.0140204	0.143595	0.107006		966	-0.0087493	-0.0903583	0.0728597	0.833404		966	0.0909292	0.0061653	0.175693	0.0355354
Serum total triglycerides	966	0.226292	0.131901	0.320682	2.92e-06		966	-0.144337	-0.230254	-0.0584189	0.001014		966	0.382334	0.2788	0.485869	8.78e-13
Triglycerides in VLDL	966	0.227158	0.13216	0.322156	3.09e-06		966	-0.159319	-0.245261	-0.0733768	0.0002895		966	0.391033	0.287605	0.494462	2.6e-13
Triglycerides in LDL	966	0.106122	0.0334611	0.178783	0.0042457		966	0.0015232	-0.070128	0.0731744	0.966732		966	0.139375	0.0608199	0.217929	0.0005205
Triglycerides in HDL	966	0.111847	0.0348376	0.188856	0.0044627		966	-0.0465797	-0.121467	0.0283071	0.222521		966	0.190731	0.109926	0.271535	4.12e-06
Total phosphoglycerides	966	0.02589	-0.0469812	0.0987613	0.48583		966	-0.0241927	-0.0968333	0.048448	0.513536		966	0.0598458	-0.017307	0.136999	0.128282
Ratio of triglycerides to phosphoglycerides	966	0.206937	0.115364	0.29851	1.03e-05		966	-0.067383	-0.167826	0.0330598	0.188313		966	0.307369	0.203598	0.41114	8.37e-09
Phosphatidylcholine and other cholines	966	0.0467531	-0.0317375	0.125244	0.242721		966	-0.0258384	-0.104208	0.0525312	0.517776		966	0.0878183	0.0049711	0.170666	0.0377729
Total cholines	966	0.0400954	-0.0337425	0.113933	0.286852		966	3.97e-05	-0.0735788	0.0736581	0.999157		966	0.0593894	-0.0191802	0.137959	0.138303
Apolipoprotein A-I	966	-0.0781421	-0.148344	-0.0079406	0.0291735		966	0.0411167	-0.0330441	0.115278	0.276854		966	-0.112611	-0.180701	-0.0445203	0.0012128
Apolipoprotein B	966	0.16992	0.0841059	0.255733	0.000109		966	-0.11542	-0.198862	-0.0319782	0.0067564		966	0.291519	0.196124	0.386914	2.85e-09
Ratio of apolipoprotein B to apolipoprotein A-I	966	0.230189	0.149081	0.311296	3.32e-08		966	-0.130054	-0.212046	-0.0480618	0.0019084		966	0.366276	0.278866	0.453686	6.42e-16
Total fatty acids	966	0.129572	0.0451733	0.213971	0.0026565		966	-0.0581646	-0.139172	0.0228428	0.159139		966	0.20619	0.112918	0.299461	1.59e-05
Estimated degree of unsaturation	966	-0.03009	-0.127979	0.0677993	0.546496		966	0.156509	0.0489733	0.264045	0.0043807		966	-0.169496	-0.264048	-0.074943	0.0004555
22:6, docosahexaenoic acid	966	0.122151	0.046091	0.198211	0.001674		966	0.0935372	0.0234329	0.163642	0.0089738		966	0.0670514	-0.0090722	0.143175	0.0842092
18:2, linoleic acid	966	0.0281322	-0.0625362	0.118801	0.542736		966	-0.0527436	-0.140889	0.0354016	0.240577		966	0.0827522	-0.0124001	0.177904	0.0882016
Omega-3 fatty acids	966	0.123382	0.0415613	0.205202	0.0031595		966	0.066259	-0.0169489	0.149467	0.118452		966	0.0998922	0.0117168	0.188068	0.0264342
Omega-6 fatty acids	966	0.0736849	-0.0095754	0.156945	0.0827523		966	-0.0310024	-0.115013	0.0530082	0.469119		966	0.117043	0.0269165	0.20717	0.010973
Polyunsaturated fatty acids	966	0.0811187	-0.0022388	0.164476	0.0564654		966	-0.0203657	-0.10449	0.0637583	0.63483		966	0.117664	0.0272467	0.208082	0.010809
Monounsaturated fatty acids; 16:1, 18:1	966	0.137085	0.0511262	0.223043	0.0018031		966	-0.101051	-0.182565	-0.0195359	0.0151663		966	0.245695	0.151288	0.340102	3.94e-07
Saturated fatty acids	966	0.151592	0.0654339	0.23775	0.000579		966	-0.0470771	-0.129214	0.03506	0.260963		966	0.226831	0.132138	0.321524	2.97e-06
Ratio of 22:6 docosahexaenoic acid to total fatty acids	966	0.0642693	-0.0220005	0.150539	0.144074		966	0.195601	0.108948	0.282254	1.05e-05		966	-0.0906719	-0.167945	-0.0133987	0.0215084
Ratio of 18:2 linoleic acid to total fatty acids	966	-0.214482	-0.305387	-0.123577	4.16e-06		966	0.0060826	-0.087023	0.0991881	0.898012		966	-0.258055	-0.347349	-0.168761	1.88e-08
Ratio of omega-3 fatty acids to total fatty acids	966	0.0308655	-0.0517363	0.113467	0.463555		966	0.200891	0.109855	0.291926	1.64e-05		966	-0.120391	-0.200304	-0.0404774	0.0031884
Ratio of omega-6 fatty acids to total fatty acids	966	-0.165254	-0.260941	-0.0695678	0.0007295		966	0.0995093	-0.0032196	0.202238	0.0576098		966	-0.284085	-0.379038	-0.189133	5.96e-09
Ratio of polyunsaturated fatty acids to total fatty acids	966	-0.140702	-0.235551	-0.0458523	0.0036848		966	0.136197	0.0326303	0.239765	0.0100069		966	-0.282574	-0.376226	-0.188922	4.45e-09
Ratio of monounsaturated fatty acids to total fatty acids	966	0.0783732	-0.012559	0.169305	0.0910849		966	-0.165127	-0.260935	-0.0693189	0.0007479		966	0.218589	0.126623	0.310555	3.54e-06
Ratio of saturated fatty acids to total fatty acids	966	0.0810727	-0.0116765	0.173822	0.0865978		966	0.0678969	-0.0293073	0.165101	0.17077		966	0.0624849	-0.0328781	0.157848	0.198803
Insulin	966	0.207638	0.130046	0.285229	1.86e-07		966	-0.16525	-0.234363	-0.0961374	3.1e-06		966	0.372501	0.291194	0.453807	1.29e-18
Glucose	964	0.0169601	-0.0672029	0.101123	0.692589		964	-0.0280487	-0.103986	0.0478887	0.468713		964	0.0471805	-0.0277746	0.122136	0.217035
Lactate	966	0.038249	-0.0335878	0.110086	0.296338		966	-0.120052	-0.19191	-0.0481938	0.0010808		966	0.127865	0.0536556	0.202075	0.0007505
Citrate	966	-0.101953	-0.190793	-0.0131132	0.0245411		966	0.0503849	-0.0410013	0.141771	0.279535		966	-0.158899	-0.249451	-0.068347	0.0005988
Alanine	966	0.0156094	-0.0740918	0.105311	0.732805		966	-0.162914	-0.250087	-0.0757404	0.0002584		966	0.151325	0.0575117	0.245138	0.0015971
Glutamine	949	-0.0195728	-0.134889	0.0957435	0.739135		949	0.0948999	-0.0399788	0.229779	0.167669		949	-0.0825165	-0.168013	0.0029798	0.0585194
Histidine	966	0.0203703	-0.0679162	0.108657	0.650799		966	-0.0212714	-0.105641	0.0630985	0.620873		966	0.0460808	-0.0445852	0.136747	0.318817
Isoleucine	965	0.317693	0.213636	0.421751	2.94e-09		965	0.0001064	-0.0914348	0.0916476	0.99818		965	0.377212	0.272583	0.481841	2.89e-12
Leucine	966	0.368042	0.272543	0.463541	9.23e-14		966	0.124102	0.0310099	0.217193	0.0090327		966	0.347233	0.257052	0.437415	9.71e-14
Valine	965	0.364621	0.280721	0.44852	5.74e-17		965	0.202679	0.119634	0.285723	1.94e-06		965	0.278938	0.197043	0.360833	3.94e-11
Phenylalanine	966	0.15606	0.0689511	0.24317	0.000459		966	0.0694479	-0.0152902	0.154186	0.10809		966	0.154053	0.0641986	0.243907	0.0007971
Tyrosine	966	0.174075	0.0939513	0.2542	2.21e-05		966	-0.0609165	-0.142495	0.0206619	0.143139		966	0.263141	0.172971	0.353311	1.37e-08
Acetate	966	0.0391226	-0.0392863	0.117532	0.327741		966	0.17322	0.0296463	0.316793	0.0180987		966	-0.0787745	-0.148051	-0.0094984	0.0258779
Acetoacetate	966	0.0044162	-0.0846457	0.0934781	0.922501		966	0.114559	0.0327333	0.196385	0.0061182		966	-0.0841522	-0.170264	0.0019596	0.0554353
3-hydroxybutyrate	964	-0.0092832	-0.0818045	0.0632381	0.801709		964	0.0034451	-0.0643682	0.0712584	0.920604		964	-0.0222744	-0.0869364	0.0423877	0.499195
Creatinine	966	0.203706	0.12967	0.277742	8.43e-08		966	0.317659	0.239273	0.396046	5.13e-15		966	0.0295755	-0.0452718	0.104423	0.438265
Albumin (signal area)	966	-0.0990423	-0.180478	-0.0176069	0.0171919		966	-0.0314641	-0.109704	0.0467762	0.430195		966	-0.0869968	-0.166223	-0.0077702	0.0314176
Glycoprotein acetyls, mainly a1-acid glycoprotein	966	0.170967	0.0858342	0.256101	8.7e-05		966	-0.145426	-0.230796	-0.0600559	0.000861		966	0.320443	0.230157	0.410728	6.1e-12
C-reactive protein	873	0.0120887	-0.0323263	0.0565036	0.593338		873	-0.0092904	-0.0436731	0.0250923	0.596012		873	0.0264386	-0.0287177	0.081595	0.347066
Complete case sample
Standardized outcome at age 25y	N	Beta	LCL	UCL	P-value		N	Beta	LCL	UCL	P-value		N	Beta	LCL	UCL	P-value
Systolic blood pressure	300	0.355241	0.235103	0.47538	1.56e-08		300	0.0720438	-0.0781528	0.222241	0.345919		300	0.390158	0.244164	0.536152	2.81e-07
Diastolic blood pressure	300	0.0769112	-0.0740371	0.22786	0.316781		300	-0.296653	-0.439371	-0.153935	5.57e-05		300	0.353852	0.202049	0.505656	6.68e-06
Concentration of chylomicrons and extremely large VLDL particles	300	0.269819	0.0769555	0.462683	0.0062682		300	-0.141035	-0.290286	0.0082153	0.0639198		300	0.452276	0.254132	0.650419	1.02e-05
Total lipids in chylomicrons and extremely large VLDL	300	0.270721	0.0773882	0.464054	0.0062217		300	-0.139866	-0.289348	0.0096161	0.0665593		300	0.45217	0.25358	0.65076	1.07e-05
Phospholipids in chylomicrons and extremely large VLDL	300	0.276963	0.0819185	0.472007	0.0055393		300	-0.136552	-0.286724	0.0136204	0.0745501		300	0.453159	0.253953	0.652364	1.09e-05
Total cholesterol in chylomicrons and extremely large VLDL	300	0.273571	0.0769907	0.470152	0.0065439		300	-0.123346	-0.275248	0.0285559	0.11109		300	0.44022	0.236819	0.643622	2.77e-05
Cholesterol esters in chylomicrons and extremely large VLDL	300	0.261469	0.0681493	0.454788	0.0082011		300	-0.118944	-0.27063	0.0327424	0.123839		300	0.422093	0.218155	0.626031	5.98e-05
Free cholesterol in chylomicrons and extremely large VLDL	300	0.280859	0.0823735	0.479345	0.0057053		300	-0.125402	-0.278298	0.027494	0.107558		300	0.450372	0.248843	0.651901	1.53e-05
Triglycerides in chylomicrons and extremely large VLDL	300	0.267452	0.0757275	0.459176	0.0064179		300	-0.143776	-0.292605	0.0050525	0.0582456		300	0.452492	0.25557	0.649414	8.93e-06
Concentration of very large VLDL particles	300	0.287449	0.0916279	0.48327	0.0041545		300	-0.143642	-0.297911	0.0106267	0.0678868		300	0.474206	0.277483	0.67093	3.29e-06
Total lipids in very large VLDL	300	0.287239	0.0910664	0.483412	0.004249		300	-0.142294	-0.296502	0.0119148	0.0703859		300	0.472735	0.27543	0.67004	3.75e-06
Phospholipids in very large VLDL	300	0.285554	0.0895119	0.481596	0.0044497		300	-0.135105	-0.288332	0.0181211	0.0837289		300	0.462887	0.264854	0.660921	6.31e-06
Total cholesterol in very large VLDL	300	0.282021	0.0830611	0.48098	0.0056226		300	-0.127371	-0.282195	0.0274528	0.106492		300	0.454454	0.251758	0.65715	1.44e-05
Cholesterol esters in very large VLDL	300	0.281593	0.0838801	0.479305	0.0054013		300	-0.125753	-0.281131	0.0296248	0.112266		300	0.454871	0.25309	0.656651	1.3e-05
Free cholesterol in very large VLDL	300	0.281631	0.0815035	0.481758	0.0059721		300	-0.128754	-0.282959	0.0254506	0.101395		300	0.452443	0.248959	0.655927	1.69e-05
Triglycerides in very large VLDL	300	0.287597	0.0925998	0.482595	0.003982		300	-0.147621	-0.302137	0.0068952	0.0610624		300	0.477909	0.282655	0.673162	2.35e-06
Concentration of large VLDL particles	300	0.292042	0.103726	0.480358	0.0024817		300	-0.145455	-0.297007	0.0060974	0.0598902		300	0.481676	0.293386	0.669967	8.42e-07
Total lipids in large VLDL	300	0.292157	0.103577	0.480737	0.0025064		300	-0.144626	-0.296179	0.0069263	0.061353		300	0.481309	0.2928	0.669819	8.82e-07
Phospholipids in large VLDL	300	0.292164	0.104896	0.479432	0.0023386		300	-0.142305	-0.29243	0.0078197	0.0630983		300	0.479653	0.292509	0.666797	8.05e-07
Total cholesterol in large VLDL	300	0.290819	0.101727	0.479912	0.0026917		300	-0.136205	-0.287866	0.0154559	0.0781789		300	0.475173	0.285767	0.66458	1.34e-06
Cholesterol esters in large VLDL	300	0.286898	0.103436	0.470359	0.0022845		300	-0.133163	-0.283977	0.0176501	0.0833003		300	0.47046	0.285088	0.655832	1.02e-06
Free cholesterol in large VLDL	300	0.292057	0.0982384	0.485876	0.0032704		300	-0.138028	-0.29043	0.0143733	0.0757043		300	0.475578	0.282696	0.668461	1.99e-06
Triglycerides in large VLDL	300	0.291785	0.10326	0.48031	0.0025307		300	-0.148046	-0.299997	0.0039037	0.0561419		300	0.482674	0.294215	0.671132	8.19e-07
Concentration of medium VLDL particles	300	0.291116	0.110328	0.471904	0.0016915		300	-0.129553	-0.276142	0.0170362	0.0830174		300	0.467667	0.286548	0.648786	6.71e-07
Total lipids in medium VLDL	300	0.291332	0.110788	0.471876	0.0016546		300	-0.127694	-0.274101	0.0187138	0.0871182		300	0.466575	0.285548	0.647603	7.02e-07
Phospholipids in medium VLDL	300	0.290552	0.110812	0.470292	0.0016236		300	-0.125207	-0.270814	0.0204002	0.0916375		300	0.463745	0.283882	0.643609	6.96e-07
Total cholesterol in medium VLDL	300	0.288727	0.113336	0.464118	0.0013344		300	-0.10675	-0.251069	0.0375686	0.14652		300	0.447595	0.268603	0.626587	1.44e-06
Cholesterol esters in medium VLDL	300	0.278673	0.111295	0.446051	0.0011772		300	-0.0907318	-0.233619	0.0521552	0.212387		300	0.422383	0.24669	0.598076	3.49e-06
Free cholesterol in medium VLDL	300	0.291676	0.108836	0.474517	0.0018655		300	-0.121211	-0.268577	0.0261556	0.106565		300	0.462624	0.28069	0.644558	9.73e-07
Triglycerides in medium VLDL	300	0.289421	0.106935	0.471907	0.0019808		300	-0.136606	-0.284551	0.0113392	0.0701984		300	0.470812	0.288967	0.652657	6.28e-07
Concentration of small VLDL particles	300	0.291821	0.123907	0.459735	0.0007147		300	-0.0935096	-0.237533	0.0505138	0.202313		300	0.440304	0.272978	0.607631	4.19e-07
Total lipids in small VLDL	300	0.290771	0.12491	0.456632	0.0006429		300	-0.0864667	-0.229702	0.0567683	0.235751		300	0.433145	0.267135	0.599155	5.18e-07
Phospholipids in small VLDL	300	0.284005	0.119435	0.448576	0.0007777		300	-0.0874897	-0.234147	0.0591672	0.2413		300	0.424046	0.263505	0.584586	3.8e-07
Total cholesterol in small VLDL	300	0.263997	0.115041	0.412954	0.0005617		300	-0.0310502	-0.171672	0.109572	0.664183		300	0.354639	0.195753	0.513525	1.57e-05
Cholesterol esters in small VLDL	300	0.241584	0.0997842	0.383385	0.0009051		300	-0.0120019	-0.153954	0.12995	0.867951		300	0.311654	0.153765	0.469542	0.0001269
Free cholesterol in small VLDL	300	0.283506	0.118963	0.448049	0.0007926		300	-0.0625234	-0.207667	0.0826204	0.397228		300	0.403742	0.241364	0.56612	1.65e-06
Triglycerides in small VLDL	300	0.288309	0.110215	0.466403	0.0015988		300	-0.120964	-0.271113	0.0291844	0.113913		300	0.458779	0.284618	0.63294	4.07e-07
Concentration of very small VLDL particles	300	0.199639	0.0560978	0.34318	0.0065759		300	0.0092742	-0.135534	0.154083	0.899777		300	0.248425	0.0927137	0.404136	0.0018637
Total lipids in very small VLDL	300	0.189009	0.0457331	0.332286	0.0099004		300	0.0150936	-0.131997	0.162184	0.840085		300	0.230271	0.0742531	0.386289	0.0039571
Phospholipids in very small VLDL	300	0.151723	0.004471	0.298974	0.0434806		300	0.0186511	-0.137868	0.17517	0.814736		300	0.173623	0.016422	0.330823	0.0305306
Total cholesterol in very small VLDL	300	0.147749	0.0061863	0.289312	0.0408537		300	0.0339028	-0.120141	0.187947	0.665213		300	0.166248	0.0091109	0.323385	0.0381923
Cholesterol esters in very small VLDL	300	0.139355	0.0003818	0.278328	0.0493781		300	0.0277712	-0.12459	0.180132	0.720044		300	0.163041	0.0063388	0.319743	0.041481
Free cholesterol in very small VLDL	300	0.158515	0.0119034	0.305126	0.0341825		300	0.0449978	-0.112704	0.2027	0.574826		300	0.165311	0.0080575	0.322565	0.0394298
Triglycerides in very small VLDL	300	0.271023	0.110487	0.431559	0.0010057		300	-0.0335078	-0.17687	0.109854	0.645843		300	0.374287	0.216638	0.531936	4.56e-06
Concentration of IDL particles	300	0.121217	-0.0303474	0.272782	0.116556		300	0.047491	-0.115841	0.210823	0.567576		300	0.110336	-0.0482929	0.268966	0.17206
Total lipids in IDL	300	0.114219	-0.03784	0.266278	0.140387		300	0.0493291	-0.115821	0.214479	0.557066		300	0.0995323	-0.0595601	0.258625	0.219189
Phospholipids in IDL	300	0.0980386	-0.0546423	0.25072	0.207318		300	0.0508427	-0.116981	0.218666	0.551458		300	0.0775021	-0.0820478	0.237052	0.339838
Total cholesterol in IDL	300	0.105621	-0.0475375	0.25878	0.175743		300	0.0474881	-0.12099	0.215966	0.579481		300	0.0884616	-0.0719368	0.24886	0.27861
Cholesterol esters in IDL	300	0.120408	-0.0326573	0.273473	0.122651		300	0.0374431	-0.129118	0.204004	0.658492		300	0.11463	-0.0461398	0.275399	0.161588
Free cholesterol in IDL	300	0.0655114	-0.0888918	0.219915	0.404364		300	0.0721095	-0.100677	0.244896	0.412097		300	0.0196151	-0.140715	0.179945	0.809885
Triglycerides in IDL	300	0.181428	0.0450946	0.317761	0.0092776		300	0.0424964	-0.0854814	0.170474	0.513912		300	0.204637	0.0655968	0.343678	0.0040584
Concentration of large LDL particles	300	0.119032	-0.0321495	0.270214	0.12232		300	0.0484704	-0.119142	0.216083	0.569683		300	0.102762	-0.0561127	0.261636	0.204021
Total lipids in large LDL	300	0.114324	-0.0370159	0.265664	0.138158		300	0.0494053	-0.119375	0.218186	0.564974		300	0.095858	-0.0634333	0.255149	0.237218
Phospholipids in large LDL	300	0.115883	-0.0358958	0.267662	0.134004		300	0.0401461	-0.127944	0.208236	0.638651		300	0.103061	-0.0557796	0.261902	0.202614
Total cholesterol in large LDL	300	0.108399	-0.0431088	0.259906	0.160153		300	0.0489765	-0.122003	0.219956	0.573336		300	0.0882237	-0.0721459	0.248593	0.279816
Cholesterol esters in large LDL	300	0.119666	-0.0316088	0.270942	0.120578		300	0.042457	-0.127078	0.211992	0.622457		300	0.107247	-0.0530778	0.267571	0.189015
Free cholesterol in large LDL	300	0.0709635	-0.0816832	0.22361	0.360962		300	0.0689713	-0.105776	0.243719	0.437891		300	0.026443	-0.134127	0.187013	0.746076
Triglycerides in large LDL	300	0.132304	0.0021424	0.262466	0.0463704		300	0.0640452	-0.0628617	0.190952	0.321404		300	0.120686	-0.0103094	0.251682	0.0708217
Concentration of medium LDL particles	300	0.119947	-0.0255476	0.265442	0.105765		300	0.0470887	-0.121253	0.215431	0.58237		300	0.102294	-0.0530684	0.257656	0.196041
Total lipids in medium LDL	300	0.116893	-0.0281187	0.261905	0.113708		300	0.047297	-0.121551	0.216144	0.581835		300	0.0980402	-0.0571887	0.253269	0.214842
Phospholipids in medium LDL	300	0.141394	-0.0042416	0.28703	0.0570091		300	0.0213528	-0.141427	0.184132	0.79645		300	0.147287	-0.0052782	0.299852	0.0584134
Total cholesterol in medium LDL	300	0.106171	-0.0385335	0.250875	0.149799		300	0.0508929	-0.120331	0.222117	0.558997		300	0.0818218	-0.0745273	0.238171	0.303863
Cholesterol esters in medium LDL	300	0.108335	-0.0376526	0.254322	0.145221		300	0.0499952	-0.121466	0.221457	0.566485		300	0.0857909	-0.0720633	0.243645	0.285654
Free cholesterol in medium LDL	300	0.095531	-0.0420946	0.233157	0.172939		300	0.0532103	-0.115352	0.221773	0.534889		300	0.06474	-0.0840527	0.213533	0.392502
Triglycerides in medium LDL	300	0.116305	-0.0103585	0.242969	0.0717639		300	0.067301	-0.058881	0.193483	0.2947		300	0.0922822	-0.0345543	0.219119	0.153223
Concentration of small LDL particles	300	0.114145	-0.0261283	0.254418	0.110339		300	0.0471125	-0.119768	0.213993	0.578879		300	0.0928715	-0.0575305	0.243274	0.225227
Total lipids in small LDL	300	0.109195	-0.0302629	0.248653	0.124389		300	0.0486314	-0.118831	0.216094	0.568058		300	0.0853467	-0.0647415	0.235435	0.263981
Phospholipids in small LDL	300	0.117374	-0.0160083	0.250757	0.0843438		300	0.032005	-0.127274	0.191284	0.692777		300	0.105182	-0.0357018	0.246066	0.142802
Total cholesterol in small LDL	300	0.0942577	-0.0462321	0.234748	0.187711		300	0.0548876	-0.116198	0.225973	0.528252		300	0.0625838	-0.0902204	0.215388	0.420839
Cholesterol esters in small LDL	300	0.0957802	-0.0475941	0.239154	0.189607		300	0.0537096	-0.11856	0.225979	0.539935		300	0.066177	-0.0894696	0.221824	0.403379
Free cholesterol in small LDL	300	0.0852682	-0.0420798	0.212616	0.188601		300	0.0566439	-0.107909	0.221197	0.498622		300	0.0477761	-0.0927423	0.188294	0.50391
Triglycerides in small LDL	300	0.204549	0.0569424	0.352157	0.0067719		300	0.0163066	-0.11957	0.152183	0.81344		300	0.239534	0.0967053	0.382363	0.001085
Concentration of very large HDL particles	300	-0.107686	-0.230536	0.0151641	0.0855507		300	0.0803907	-0.0526268	0.213408	0.235216		300	-0.201471	-0.328765	-0.0741765	0.0020235
Total lipids in very large HDL	300	-0.108877	-0.231653	0.013899	0.08198		300	0.0796499	-0.0533778	0.212678	0.239584		300	-0.202347	-0.329616	-0.0750777	0.0019315
Phospholipids in very large HDL	300	-0.120902	-0.245128	0.0033234	0.0564092		300	0.0820921	-0.0493417	0.213526	0.219952		300	-0.222247	-0.350174	-0.0943203	0.000718
Total cholesterol in very large HDL	300	-0.103042	-0.226385	0.0203011	0.101211		300	0.0745551	-0.0612507	0.210361	0.280815		300	-0.188018	-0.317216	-0.0588202	0.004486
Cholesterol esters in very large HDL	300	-0.0995885	-0.224782	0.0256049	0.118523		300	0.0760731	-0.0622251	0.214371	0.27987		300	-0.183391	-0.314454	-0.0523286	0.0062596
Free cholesterol in very large HDL	300	-0.108952	-0.229127	0.0112218	0.0754055		300	0.0696908	-0.0613008	0.200682	0.295913		300	-0.194983	-0.320988	-0.0689781	0.0025359
Triglycerides in very large HDL	300	0.106681	-0.0340544	0.247417	0.136805		300	0.0499108	-0.0809942	0.180816	0.453608		300	0.105745	-0.049314	0.260803	0.180569
Concentration of large HDL particles	300	-0.116716	-0.243855	0.0104233	0.0718268		300	0.0904582	-0.0389391	0.219856	0.169912		300	-0.229611	-0.359622	-0.0995997	0.0005871
Total lipids in large HDL	300	-0.118757	-0.245813	0.0082998	0.0668477		300	0.0905059	-0.0391177	0.22013	0.170431		300	-0.232147	-0.362259	-0.102035	0.0005165
Phospholipids in large HDL	300	-0.109805	-0.238812	0.0192011	0.0949654		300	0.0878	-0.041385	0.216985	0.182052		300	-0.222	-0.352624	-0.0913762	0.0009314
Total cholesterol in large HDL	300	-0.130574	-0.256514	-0.0046341	0.0421961		300	0.090435	-0.0400975	0.220968	0.173753		300	-0.244946	-0.375307	-0.114585	0.0002598
Cholesterol esters in large HDL	300	-0.131556	-0.257779	-0.0053341	0.0411308		300	0.089255	-0.0412364	0.219746	0.179281		300	-0.244889	-0.37555	-0.114227	0.0002691
Free cholesterol in large HDL	300	-0.127338	-0.252432	-0.0022433	0.0460567		300	0.0939199	-0.0368024	0.224642	0.15841		300	-0.244763	-0.374264	-0.115262	0.0002393
Triglycerides in large HDL	300	-0.0181275	-0.131382	0.0951267	0.752967		300	0.0945292	-0.0221642	0.211223	0.111945		300	-0.0942312	-0.214976	0.0265139	0.125628
Concentration of medium HDL particles	300	-0.006949	-0.124779	0.110881	0.907674		300	0.0216294	-0.0954571	0.138716	0.716432		300	-0.0515114	-0.168856	0.0658336	0.388309
Total lipids in medium HDL	300	-0.0125293	-0.129717	0.104659	0.83348		300	0.0245038	-0.0929231	0.141931	0.681589		300	-0.0611016	-0.178649	0.0564456	0.307124
Phospholipids in medium HDL	300	-0.0063102	-0.121428	0.108807	0.914161		300	0.022003	-0.0908301	0.134836	0.701402		300	-0.0479558	-0.161564	0.0656522	0.406765
Total cholesterol in medium HDL	300	-0.0381441	-0.153934	0.0776462	0.517262		300	0.0362468	-0.0857801	0.158274	0.55925		300	-0.105495	-0.22654	0.0155496	0.0873496
Cholesterol esters in medium HDL	300	-0.0402051	-0.156282	0.0758715	0.495965		300	0.0354541	-0.0876953	0.158604	0.571401		300	-0.108366	-0.230528	0.0137957	0.0818845
Free cholesterol in medium HDL	300	-0.0300034	-0.1447	0.0846927	0.607045		300	0.0389763	-0.0790109	0.156964	0.516089		300	-0.093967	-0.211071	0.0231374	0.115354
Triglycerides in medium HDL	300	0.196932	0.0675248	0.326339	0.0029796		300	-0.0916364	-0.230198	0.0469251	0.194071		300	0.321677	0.188599	0.454755	3.1e-06
Concentration of small HDL particles	300	0.07475	-0.0170366	0.166537	0.110053		300	0.0004654	-0.119734	0.120664	0.993925		300	0.0708376	-0.0308311	0.172506	0.171331
Total lipids in small HDL	300	0.0680299	-0.0223103	0.15837	0.139395		300	0.0044434	-0.116048	0.124935	0.942189		300	0.0588392	-0.0427982	0.160477	0.255472
Phospholipids in small HDL	300	0.0767472	-0.0343334	0.187828	0.174936		300	-0.0272488	-0.146556	0.0920586	0.653392		300	0.0996444	-0.0123594	0.211648	0.0810037
Total cholesterol in small HDL	300	0.0290754	-0.0565867	0.114738	0.504641		300	0.0362906	-0.0958509	0.168432	0.589243		300	-0.017079	-0.125179	0.0910212	0.756054
Cholesterol esters in small HDL	300	0.0230214	-0.0654534	0.111496	0.608953		300	0.039879	-0.0958049	0.175563	0.563392		300	-0.0274832	-0.139217	0.0842502	0.628665
Free cholesterol in small HDL	300	0.0575917	-0.0401234	0.155307	0.246998		300	0.0085134	-0.112589	0.129616	0.89005		300	0.0454735	-0.0617477	0.152695	0.404557
Triglycerides in small HDL	300	0.254281	0.0939779	0.414584	0.0019775		300	-0.0981395	-0.249829	0.0535504	0.203907		300	0.411882	0.258372	0.565391	2.53e-07
Phospholipids to total lipds ratio in chylomicrons and extremely large VLDL	300	-0.0813318	-0.234745	0.0720817	0.297621		300	-0.207744	-0.376248	-0.0392395	0.0158552		300	0.0562586	-0.11504	0.227558	0.51853
Total cholesterol to total lipids ratio in chylomicrons and extremely large VLDL	300	0.0333066	-0.0593672	0.12598	0.479913		300	0.067581	-0.0493281	0.18449	0.256167		300	-0.005516	-0.117536	0.106504	0.92286
Cholesterol esters to total lipids ratio in chylomicrons and extremely large VLDL	300	0.0235944	-0.0642796	0.111468	0.597584		300	0.0851276	-0.0318766	0.202132	0.153228		300	-0.0364111	-0.144048	0.0712255	0.506069
Free cholesterol to total lipids ratio in chylomicrons and extremely large VLDL	300	0.0511462	-0.0548452	0.157138	0.343033		300	0.0286045	-0.090366	0.147575	0.636411		300	0.0571265	-0.0665242	0.180777	0.363945
Triglycerides to total lipids ratio in chylomicrons and extremely large VLDL	300	0.020524	-0.105035	0.146083	0.747897		300	0.0668555	-0.0681979	0.201909	0.330712		300	-0.0286732	-0.177756	0.12041	0.705303
Phospholipids to total lipds ratio in very large VLDL	300	-0.0264014	-0.195723	0.14292	0.759149		300	-0.127244	-0.29222	0.0377322	0.130094		300	0.0754089	-0.092641	0.243459	0.377867
Total cholesterol to total lipids ratio in very large VLDL	300	0.0171532	-0.0728104	0.107117	0.707735		300	0.0684517	-0.0411016	0.178005	0.219778		300	-0.042154	-0.151202	0.0668942	0.447376
Cholesterol esters to total lipids ratio in very large VLDL	300	0.0088793	-0.0791564	0.0969149	0.842785		300	0.0777222	-0.0291453	0.18459	0.153387		300	-0.0591856	-0.165933	0.0475615	0.276065
Free cholesterol to total lipids ratio in very large VLDL	300	0.0288757	-0.0637967	0.121548	0.540184		300	0.052082	-0.060429	0.164593	0.363005		300	-0.0151556	-0.126398	0.0960869	0.788777
Triglycerides to total lipids ratio in very large VLDL	300	0.003399	-0.12551	0.132308	0.958648		300	0.0281765	-0.105722	0.162076	0.679056		300	-0.0153694	-0.155887	0.125148	0.829702
Phospholipids to total lipds ratio in large VLDL	300	-0.0676781	-0.267513	0.132157	0.505581		300	-0.254337	-0.459139	-0.0495352	0.0151129		300	0.1194	-0.129246	0.368045	0.345381
Total cholesterol to total lipids ratio in large VLDL	300	0.053036	-0.0056602	0.111732	0.0763887		300	0.0426859	-0.0505612	0.135933	0.368344		300	0.0401316	-0.0451705	0.125434	0.355233
Cholesterol esters to total lipids ratio in large VLDL	300	0.0150406	-0.0364389	0.0665201	0.565712		300	0.0706474	-0.0149873	0.156282	0.105521		300	-0.0314153	-0.110526	0.0476958	0.435101
Free cholesterol to total lipids ratio in large VLDL	300	0.107118	0.0221687	0.192066	0.0136383		300	-0.0116997	-0.117043	0.0936438	0.827121		300	0.152639	0.0545802	0.250698	0.0023922
Triglycerides to total lipids ratio in large VLDL	300	-0.0113476	-0.130346	0.107651	0.851256		300	0.111341	-0.0106418	0.233323	0.0734595		300	-0.111431	-0.259894	0.0370326	0.140696
Phospholipids to total lipds ratio in medium VLDL	300	-0.0388225	-0.0868884	0.0092435	0.112996		300	0.0347135	-0.0237431	0.0931701	0.243453		300	-0.0785113	-0.137698	-0.0193244	0.0095037
Total cholesterol to total lipids ratio in medium VLDL	300	0.0721284	-0.0361987	0.180455	0.191067		300	0.0760514	-0.0427904	0.194893	0.208855		300	0.0303638	-0.0831307	0.143858	0.5989
Cholesterol esters to total lipids ratio in medium VLDL	300	0.016294	-0.0950988	0.127687	0.773633		300	0.0916257	-0.0429111	0.226163	0.181156		300	-0.0565766	-0.169667	0.0565137	0.325619
Free cholesterol to total lipids ratio in medium VLDL	300	0.153993	0.036235	0.271751	0.0105555		300	-0.0147602	-0.133005	0.103485	0.8061		300	0.215719	0.0866721	0.344765	0.0011255
Triglycerides to total lipids ratio in medium VLDL	300	-0.0458705	-0.148413	0.0566724	0.379358		300	-0.084986	-0.200393	0.0304208	0.148312		300	0.0107989	-0.0917461	0.113344	0.835945
Phospholipids to total lipds ratio in small VLDL	300	-0.135805	-0.240863	-0.0307479	0.011471		300	0.0262423	-0.0768826	0.129367	0.616856		300	-0.200633	-0.327352	-0.0739139	0.002016
Total cholesterol to total lipids ratio in small VLDL	300	0.0511794	-0.0929704	0.195329	0.485245		300	0.138158	-0.019591	0.295907	0.0858183		300	-0.0533507	-0.201658	0.0949568	0.479501
Cholesterol esters to total lipids ratio in small VLDL	300	0.0528691	-0.0900174	0.195756	0.467054		300	0.121687	-0.033173	0.276548	0.123056		300	-0.0367505	-0.185142	0.111641	0.626312
Free cholesterol to total lipids ratio in small VLDL	300	0.0036487	-0.0766962	0.0839936	0.928841		300	0.105403	-0.0118142	0.22262	0.0778095		300	-0.0874073	-0.189228	0.0144136	0.0921847
Triglycerides to total lipids ratio in small VLDL	300	0.0190748	-0.123007	0.161157	0.791788		300	-0.155521	-0.315499	0.0044575	0.0566892		300	0.160467	0.0163056	0.304628	0.029263
Phospholipids to total lipds ratio in very small VLDL	300	-0.0669161	-0.227151	0.0933191	0.41179		300	-0.0135796	-0.196229	0.16907	0.883761		300	-0.0971722	-0.25922	0.0648752	0.238875
Total cholesterol to total lipids ratio in very small VLDL	300	-0.110657	-0.251883	0.0305695	0.124127		300	0.079763	-0.0749133	0.234439	0.310974		300	-0.185536	-0.320119	-0.0509527	0.0070602
Cholesterol esters to total lipids ratio in very small VLDL	300	-0.0928511	-0.227614	0.0419118	0.176133		300	0.046209	-0.0982203	0.190638	0.529381		300	-0.13336	-0.266051	-0.0006685	0.0488644
Free cholesterol to total lipids ratio in very small VLDL	300	-0.0655938	-0.205056	0.0738679	0.35537		300	0.104415	-0.0629839	0.271814	0.220571		300	-0.17128	-0.323146	-0.0194147	0.0272067
Triglycerides to total lipids ratio in very small VLDL	300	0.126064	-0.0364482	0.288576	0.127912		300	-0.0551827	-0.241993	0.131628	0.561426		300	0.202692	0.0474273	0.357958	0.0106887
Phospholipids to total lipds ratio in IDL	300	-0.158772	-0.315496	-0.0020484	0.047099		300	-0.0138119	-0.170253	0.142629	0.862168		300	-0.196647	-0.354442	-0.0388519	0.0147654
Total cholesterol to total lipids ratio in IDL	300	-0.0021958	-0.128542	0.124151	0.972737		300	0.0013925	-0.148875	0.15166	0.985461		300	-0.0069583	-0.137933	0.124017	0.916794
Cholesterol esters to total lipids ratio in IDL	300	0.0856693	-0.0457641	0.217103	0.200561		300	-0.038549	-0.177736	0.100638	0.586099		300	0.133427	-0.0034592	0.270312	0.0560367
Free cholesterol to total lipids ratio in IDL	300	-0.214629	-0.394557	-0.0347009	0.0195587		300	0.0983189	-0.0896555	0.286293	0.304125		300	-0.34459	-0.524118	-0.165062	0.0001921
Triglycerides to total lipids ratio in IDL	300	0.0834554	-0.0433821	0.210293	0.196349		300	0.0052092	-0.144864	0.155282	0.945579		300	0.108752	-0.0200505	0.237554	0.0976336
Phospholipids to total lipds ratio in large LDL	300	-0.0771621	-0.216364	0.0620394	0.276179		300	-0.0358006	-0.189287	0.117686	0.646521		300	-0.0783517	-0.223972	0.0672688	0.290483
Total cholesterol to total lipids ratio in large LDL	300	0.021722	-0.100023	0.143467	0.725719		300	0.0092332	-0.132535	0.151001	0.89809		300	0.0222179	-0.107201	0.151637	0.735691
Cholesterol esters to total lipids ratio in large LDL	300	0.0961398	-0.0333495	0.225629	0.145021		300	-0.0131801	-0.152689	0.126328	0.852617		300	0.131071	-0.0061845	0.268327	0.0611793
Free cholesterol to total lipids ratio in large LDL	300	-0.255681	-0.415066	-0.0962964	0.0017602		300	0.0705768	-0.0701498	0.211303	0.324425		300	-0.370395	-0.527413	-0.213376	5.22e-06
Triglycerides to total lipids ratio in large LDL	300	0.0475296	-0.0545307	0.14959	0.360123		300	0.0236548	-0.0945194	0.141829	0.693891		300	0.0480605	-0.0646308	0.160752	0.401939
Phospholipids to total lipds ratio in medium LDL	300	-0.0278584	-0.166417	0.1107	0.692603		300	-0.042455	-0.200668	0.115758	0.5978		300	-0.0101175	-0.157305	0.13707	0.892475
Total cholesterol to total lipids ratio in medium LDL	300	0.011455	-0.110947	0.133857	0.853992		300	0.0218924	-0.122023	0.165808	0.764848		300	0.0029341	-0.12851	0.134378	0.964987
Cholesterol esters to total lipids ratio in medium LDL	300	0.0477117	-0.0812959	0.176719	0.46726		300	0.015193	-0.129557	0.159943	0.836481		300	0.0534637	-0.085482	0.192409	0.44947
Free cholesterol to total lipids ratio in medium LDL	300	-0.128506	-0.271354	0.0143411	0.0776805		300	0.0034907	-0.13677	0.143751	0.960967		300	-0.16807	-0.322561	-0.013579	0.0330941
Triglycerides to total lipids ratio in medium LDL	300	0.0230058	-0.0698056	0.115817	0.626014		300	0.0230237	-0.0822613	0.128309	0.66722		300	0.011743	-0.0943094	0.117795	0.827633
Phospholipids to total lipds ratio in small LDL	300	-0.044144	-0.178003	0.0897149	0.516809		300	-0.0266178	-0.175621	0.122386	0.725396		300	-0.0446896	-0.187315	0.0979358	0.537912
Total cholesterol to total lipids ratio in small LDL	300	-0.0092229	-0.139086	0.120641	0.888931		300	0.0269558	-0.125639	0.179551	0.728331		300	-0.0239501	-0.161734	0.113834	0.732508
Cholesterol esters to total lipids ratio in small LDL	300	0.0227681	-0.111534	0.15707	0.738875		300	0.0187032	-0.133892	0.171298	0.809541		300	0.0220176	-0.121953	0.165988	0.763631
Free cholesterol to total lipids ratio in small LDL	300	-0.137502	-0.277972	0.0029688	0.0550089		300	0.017937	-0.116764	0.152638	0.79344		300	-0.190119	-0.34561	-0.0346288	0.016732
Triglycerides to total lipids ratio in small LDL	300	0.141975	0.0148905	0.269059	0.0286824		300	-0.0194827	-0.165074	0.126109	0.792445		300	0.191199	0.0587135	0.323685	0.004825
Phospholipids to total lipds ratio in very large HDL	300	-0.177942	-0.401649	0.0457653	0.118548		300	0.0017134	-0.187958	0.191385	0.985827		300	-0.227564	-0.443013	-0.0121138	0.0385112
Total cholesterol to total lipids ratio in very large HDL	300	0.0159564	-0.173658	0.205571	0.868567		300	-0.0408824	-0.23376	0.151995	0.676855		300	0.0684953	-0.124782	0.261773	0.486044
Cholesterol esters to total lipids ratio in very large HDL	300	0.0975852	-0.0858712	0.281042	0.296006		300	-0.0160088	-0.206509	0.174492	0.868745		300	0.142811	-0.0431761	0.328797	0.131806
Free cholesterol to total lipids ratio in very large HDL	300	-0.336596	-0.531246	-0.141945	0.0007592		300	-0.0880503	-0.282054	0.105953	0.372446		300	-0.32348	-0.532924	-0.114037	0.0025837
Triglycerides to total lipids ratio in very large HDL	300	0.394916	0.0638146	0.726018	0.0195715		300	0.080551	-0.158487	0.319589	0.507702		300	0.405409	0.120163	0.690656	0.0054986
Phospholipids to total lipds ratio in large HDL	300	0.179979	-0.0599463	0.419904	0.140916		300	-0.116698	-0.305885	0.0724884	0.225711		300	0.298772	0.0760003	0.521543	0.0087491
Total cholesterol to total lipids ratio in large HDL	300	-0.374306	-0.608415	-0.140198	0.0018222		300	0.0266799	-0.138047	0.191407	0.750125		300	-0.478028	-0.71167	-0.244387	7.23e-05
Cholesterol esters to total lipids ratio in large HDL	300	-0.38423	-0.633314	-0.135147	0.0026146		300	-0.0088723	-0.181052	0.163307	0.919287		300	-0.454637	-0.702208	-0.207067	0.000355
Free cholesterol to total lipids ratio in large HDL	300	-0.306037	-0.502011	-0.110063	0.0023166		300	0.094067	-0.0618858	0.25002	0.236133		300	-0.4627	-0.662186	-0.263214	7.39e-06
Triglycerides to total lipids ratio in large HDL	300	0.282231	-0.064111	0.628573	0.109836		300	0.104137	-0.137087	0.345361	0.396206		300	0.277999	0.0099444	0.546053	0.0421368
Phospholipids to total lipds ratio in medium HDL	300	0.0916417	-0.0371325	0.220416	0.162389		300	0.003956	-0.144114	0.152026	0.958099		300	0.148197	0.0072035	0.28919	0.0394573
Total cholesterol to total lipids ratio in medium HDL	300	-0.18492	-0.315458	-0.054383	0.0056516		300	0.0457375	-0.100349	0.191825	0.538238		300	-0.297829	-0.440952	-0.154706	5.47e-05
Cholesterol esters to total lipids ratio in medium HDL	300	-0.186812	-0.312442	-0.0611819	0.0036971		300	0.0368988	-0.103791	0.177589	0.606108		300	-0.288591	-0.425153	-0.15203	4.21e-05
Free cholesterol to total lipids ratio in medium HDL	300	-0.0995588	-0.247824	0.0487059	0.187336		300	0.0478398	-0.0990437	0.194723	0.522003		300	-0.191152	-0.342624	-0.0396792	0.013566
Triglycerides to total lipids ratio in medium HDL	300	0.217456	0.087381	0.347531	0.0011242		300	-0.0711837	-0.213368	0.071001	0.325268		300	0.349291	0.204084	0.494498	3.45e-06
Phospholipids to total lipds ratio in small HDL	300	-0.0082876	-0.144663	0.128088	0.904877		300	-0.0416975	-0.21299	0.129596	0.632218		300	0.0428542	-0.108481	0.19419	0.577724
Total cholesterol to total lipids ratio in small HDL	300	-0.0472362	-0.183806	0.0893338	0.496576		300	0.0553478	-0.114659	0.225354	0.522177		300	-0.128341	-0.279868	0.0231867	0.0965914
Cholesterol esters to total lipids ratio in small HDL	300	-0.0389774	-0.177256	0.0993011	0.579471		300	0.0490487	-0.12058	0.218678	0.569722		300	-0.112653	-0.265665	0.0403596	0.148406
Free cholesterol to total lipids ratio in small HDL	300	-0.0453095	-0.187524	0.0969046	0.531111		300	0.0215336	-0.132708	0.175775	0.783682		300	-0.0596134	-0.222644	0.103417	0.472298
Triglycerides to total lipids ratio in small HDL	300	0.204851	0.0531881	0.356515	0.0082868		300	-0.073397	-0.225741	0.0789467	0.343793		300	0.344548	0.186008	0.503088	2.57e-05
Mean diameter for VLDL particles	300	0.20173	0.043856	0.359605	0.0124469		300	-0.172387	-0.331911	-0.0128629	0.0342746		300	0.39841	0.236302	0.560518	2.14e-06
Mean diameter for LDL particles	300	-0.0349608	-0.141918	0.071996	0.520515		300	0.0267555	-0.112354	0.165865	0.705299		300	-0.0504694	-0.176183	0.0752447	0.430082
Mean diameter for HDL particles	300	-0.160413	-0.296229	-0.0245976	0.0207819		300	0.0953635	-0.0484147	0.239142	0.192778		300	-0.281601	-0.42372	-0.139482	0.0001197
Serum total cholesterol	300	0.0976748	-0.052242	0.247591	0.200754		300	0.0553994	-0.109351	0.22015	0.508604		300	0.063717	-0.0884255	0.21586	0.41046
Total cholesterol in VLDL	300	0.273674	0.111687	0.43566	0.0009972		300	-0.0663596	-0.206709	0.07399	0.352837		300	0.398192	0.228834	0.56755	5.59e-06
Remnant cholesterol (non-HDL, non-LDL -cholesterol)	300	0.217562	0.0618888	0.373235	0.006322		300	-0.0172847	-0.166557	0.131988	0.819882		300	0.284901	0.120185	0.449617	0.0007572
Total cholesterol in LDL	300	0.10563	-0.0422626	0.253523	0.160872		300	0.051212	-0.120387	0.222811	0.557399		300	0.0815741	-0.0765481	0.239696	0.310773
Total cholesterol in HDL	300	-0.0909384	-0.213382	0.0315053	0.144891		300	0.0836944	-0.0444747	0.211864	0.199738		300	-0.20147	-0.327111	-0.0758283	0.0017679
Total cholesterol in HDL2	300	-0.0989835	-0.223665	0.0256983	0.119257		300	0.0808096	-0.0478078	0.209427	0.217235		300	-0.208994	-0.336333	-0.0816542	0.0013794
Total cholesterol in HDL3	300	-0.0055329	-0.11256	0.101494	0.919028		300	0.0962625	-0.0389049	0.23143	0.162077		300	-0.103544	-0.220174	0.0130846	0.0816313
Esterified cholesterol	300	0.0918493	-0.0614696	0.245168	0.239332		300	0.0457099	-0.122495	0.213915	0.593155		300	0.063812	-0.0910061	0.21863	0.417894
Free cholesterol	300	0.110778	-0.0309395	0.252495	0.12502		300	0.0782846	-0.0780367	0.234606	0.325122		300	0.0629044	-0.0827468	0.208556	0.396008
Serum total triglycerides	300	0.292893	0.111725	0.474062	0.0016218		300	-0.110619	-0.258732	0.0374941	0.142659		300	0.45696	0.277497	0.636422	9.42e-07
Triglycerides in VLDL	300	0.291913	0.107838	0.475988	0.0019828		300	-0.132882	-0.282596	0.0168323	0.0817133		300	0.471982	0.289413	0.654551	6.52e-07
Triglycerides in LDL	300	0.143306	0.0114197	0.275191	0.0333035		300	0.0566823	-0.0712652	0.18463	0.383966		300	0.136924	0.0056779	0.26817	0.040938
Triglycerides in HDL	300	0.175862	0.0452697	0.306454	0.00848		300	-0.0198956	-0.146071	0.10628	0.756519		300	0.245925	0.108411	0.383439	0.0005014
Total phosphoglycerides	300	0.119018	-0.0144087	0.252445	0.0802063		300	0.070855	-0.058036	0.199746	0.280164		300	0.0790886	-0.0546709	0.212848	0.245485
Ratio of triglycerides to phosphoglycerides	300	0.271733	0.090727	0.45274	0.0033864		300	-0.078458	-0.233738	0.0768221	0.320826		300	0.410625	0.234481	0.586769	6.67e-06
Phosphatidylcholine and other cholines	300	0.113116	-0.0306963	0.256929	0.122694		300	0.0511786	-0.0991057	0.201463	0.503225		300	0.088344	-0.0527584	0.229446	0.218842
Total cholines	300	0.121553	-0.0118431	0.25495	0.0739443		300	0.086885	-0.048019	0.221789	0.205953		300	0.069199	-0.0677222	0.20612	0.320705
Apolipoprotein A-I	300	-0.0153089	-0.141775	0.111157	0.811854		300	0.0723171	-0.0647576	0.209392	0.299963		300	-0.100621	-0.228233	0.0269913	0.121778
Apolipoprotein B	300	0.22115	0.0620949	0.380206	0.0065919		300	-0.019553	-0.171211	0.132106	0.799864		300	0.286477	0.120652	0.452303	0.0007681
Ratio of apolipoprotein B to apolipoprotein A-I	300	0.240781	0.0909227	0.390639	0.0017311		300	-0.0674033	-0.20537	0.0705636	0.337074		300	0.366275	0.206055	0.526496	9.88e-06
Total fatty acids	300	0.223318	0.0706816	0.375954	0.0042786		300	0.0349537	-0.109814	0.179721	0.634991		300	0.238628	0.0850277	0.392229	0.002439
Estimated degree of unsaturation	300	-0.0563037	-0.234123	0.121515	0.533648		300	0.170548	0.0049725	0.336124	0.0435478		300	-0.227679	-0.399548	-0.0558092	0.0095992
22:6, docosahexaenoic acid	300	0.185879	0.0669068	0.304851	0.0023054		300	0.200828	0.0760864	0.325569	0.0016953		300	0.053757	-0.0790351	0.186549	0.426238
18:2, linoleic acid	300	0.158326	-0.01471	0.331361	0.0727638		300	0.0628404	-0.116596	0.242276	0.491196		300	0.120737	-0.045756	0.28723	0.154573
Omega-3 fatty acids	300	0.178941	0.0468211	0.311061	0.0081144		300	0.151993	-2.51e-05	0.304012	0.0500376		300	0.0911455	-0.0611275	0.243419	0.239725
Omega-6 fatty acids	300	0.188176	0.0372829	0.33907	0.0146966		300	0.0860528	-0.0755863	0.247692	0.295594		300	0.14191	-0.0129531	0.296774	0.0723382
Polyunsaturated fatty acids	300	0.191304	0.0422589	0.340349	0.0120621		300	0.0956993	-0.0655573	0.256956	0.243749		300	0.139138	-0.0162812	0.294556	0.0791225
Monounsaturated fatty acids; 16:1, 18:1	300	0.215513	0.0581884	0.372838	0.007425		300	-0.025348	-0.168673	0.117977	0.728025		300	0.28631	0.131833	0.440788	0.0003136
Saturated fatty acids	300	0.231519	0.0758042	0.387234	0.0037013		300	0.0283034	-0.111136	0.167743	0.689815		300	0.257739	0.102689	0.412789	0.0011984
Ratio of 22:6 docosahexaenoic acid to total fatty acids	300	0.0685914	-0.100536	0.237718	0.425398		300	0.246474	0.0753583	0.417591	0.004906		300	-0.131773	-0.261065	-0.0024819	0.0457892
Ratio of 18:2 linoleic acid to total fatty acids	300	-0.140244	-0.305223	0.0247345	0.0953862		300	0.0263382	-0.164544	0.21722	0.786142		300	-0.230717	-0.385715	-0.0757185	0.0036634
Ratio of omega-3 fatty acids to total fatty acids	300	0.0009866	-0.146585	0.148558	0.98951		300	0.192135	0.0450053	0.339264	0.0106633		300	-0.155171	-0.297333	-0.0130087	0.0325201
Ratio of omega-6 fatty acids to total fatty acids	300	-0.114493	-0.28303	0.0540446	0.182255		300	0.140436	-0.036087	0.316958	0.11848		300	-0.300058	-0.46407	-0.136046	0.0003733
Ratio of polyunsaturated fatty acids to total fatty acids	300	-0.102176	-0.268882	0.0645308	0.228681		300	0.170735	-0.0025404	0.34401	0.0534317		300	-0.304933	-0.468276	-0.14159	0.0002842
Ratio of monounsaturated fatty acids to total fatty acids	300	0.0986486	-0.0672778	0.264575	0.242903		300	-0.143789	-0.320468	0.0328888	0.110287		300	0.259887	0.0961388	0.423635	0.0019668
Ratio of saturated fatty acids to total fatty acids	300	-0.0097494	-0.161921	0.142423	0.899742		300	-0.0187734	-0.180827	0.14328	0.819798		300	0.0280255	-0.135637	0.191688	0.736336
Insulin	300	0.203395	0.0709915	0.335799	0.0027224		300	-0.228315	-0.359267	-0.0973633	0.0006877		300	0.424347	0.301124	0.547571	6.85e-11
Glucose	300	-0.0905767	-0.296789	0.115636	0.388028		300	-0.141962	-0.317195	0.0332699	0.111913		300	-0.0257813	-0.200317	0.148755	0.771466
Lactate	300	0.032707	-0.100671	0.166085	0.629718		300	-0.0416422	-0.181437	0.098153	0.558138		300	0.0603367	-0.0787912	0.199465	0.394051
Citrate	300	-0.202428	-0.369042	-0.0358146	0.0174286		300	0.0627152	-0.114774	0.240204	0.487326		300	-0.314712	-0.474347	-0.155076	0.0001293
Alanine	300	0.0462862	-0.105454	0.198026	0.548731		300	-0.16961	-0.307034	-0.0321859	0.0157427		300	0.198946	0.0388897	0.359002	0.0150238
Glutamine	300	-0.0653181	-0.224896	0.0942594	0.421126		300	-0.0459831	-0.193574	0.101607	0.540219		300	-0.0471242	-0.211481	0.117233	0.572973
Histidine	300	-0.0119646	-0.169316	0.145387	0.88114		300	-0.0657811	-0.228363	0.0968011	0.426488		300	0.0150776	-0.159942	0.190097	0.865478
Isoleucine	300	0.211571	0.0728275	0.350315	0.0029222		300	-0.0201517	-0.148457	0.108154	0.757448		300	0.280315	0.130775	0.429855	0.0002685
Leucine	300	0.219542	0.108132	0.330953	0.0001301		300	0.0947201	-0.0120802	0.20152	0.0819464		300	0.201133	0.0770651	0.3252	0.0015752
Valine	300	0.181546	0.0641801	0.298911	0.0025449		300	0.149011	0.0245387	0.273484	0.0191296		300	0.10202	-0.0294713	0.233512	0.127837
Phenylalanine	300	0.137195	-0.0067745	0.281164	0.0617196		300	0.128093	-0.0352834	0.291469	0.12389		300	0.101556	-0.0607732	0.263886	0.219195
Tyrosine	300	0.125749	-0.0078018	0.2593	0.0648692		300	-0.177477	-0.315428	-0.0395268	0.0118661		300	0.30592	0.168207	0.443633	1.72e-05
Acetate	300	0.0294875	-0.0667096	0.125685	0.546774		300	0.190581	-0.142868	0.52403	0.261558		300	-0.0997143	-0.245379	0.0459499	0.178928
Acetoacetate	300	-0.0898573	-0.23819	0.0584756	0.234124		300	0.0989636	-0.0391887	0.237116	0.159645		300	-0.197636	-0.344931	-0.0503406	0.008719
3-hydroxybutyrate	300	-0.0835188	-0.1583	-0.0087373	0.0287296		300	-0.0053893	-0.080692	0.0699134	0.888077		300	-0.0920787	-0.169975	-0.0141824	0.0206805
Creatinine	300	0.233361	0.0829169	0.383805	0.0024763		300	0.398163	0.24723	0.549096	3.93e-07		300	0.0032258	-0.15075	0.157201	0.967138
Albumin (signal area)	300	-0.0068154	-0.15914	0.145509	0.929888		300	0.0941512	-0.0776391	0.265941	0.281624		300	-0.124515	-0.283541	0.0345117	0.124394
Glycoprotein acetyls, mainly a1-acid glycoprotein	300	0.236045	0.0896203	0.38247	0.0016718		300	-0.128842	-0.260778	0.0030937	0.0555819		300	0.392183	0.237312	0.547054	1.07e-06
C-reactive protein	300	0.0322206	-0.0049398	0.0693809	0.0889774		300	-0.0149565	-0.0736639	0.0437509	0.616452		300	0.057903	0.0127507	0.103055	0.0121382
