# Supplementary material for: Body muscle gain and markers of cardiovascular disease susceptibility in young adulthood: A cohort study
Source: PLoS Med. 2021 Sep 9;18(9):e1003751. doi: 10.1371/journal.pmed.1003751 (PMC8428664; doi:10.1371/journal.pmed.1003751)
Supplement: S11 Table — (XLSX) [file pmed.1003751.s023.xlsx]

## Sheet: S11 Table
S11 Table Associations of change in lean mass indices in childhood with cardiometabolic traits in young adulthood among ALSPAC G1 offspring
	Change in lean mass indices from age 10y to 13y (per SD-unit gain, sexes combined)
	Total limb lean mass index						Arm lean mass index						Leg lean mass index
	Adj. for age, sex, ethnicity, maternal						Adj. for age, sex, ethnicity, maternal						Adj. for age, sex, ethnicity, maternal
	education, change in total fat mass index						education, arm lean mass index at 10y,						education, leg lean mass index at 10y,
							change in leg lean mass index,						change in arm lean mass index,
							change in total fat mass index						change in total fat mass index
Standardized outcome at age 25y	N	Beta	LCL	UCL	P-value		N	Beta	LCL	UCL	P-value		N	Beta	LCL	UCL	P-value
Systolic blood pressure	2557	0.146062	0.091251	0.200874	1.88e-07		2557	0.117578	0.0458054	0.189351	0.001333		2557	0.125045	0.0544951	0.195594	0.0005183
Diastolic blood pressure	2557	0.118757	0.0579744	0.17954	0.0001306		2557	0.0685217	-0.0108479	0.147891	0.0905989		2557	0.107538	0.0269489	0.188128	0.0089331
Concentration of chylomicrons and extremely large VLDL particles	2088	0.153127	0.0841332	0.222122	1.41e-05		2088	0.13716	0.0487762	0.225543	0.0023687		2088	0.0715285	-0.0108474	0.153904	0.0887429
Total lipids in chylomicrons and extremely large VLDL	2088	0.152691	0.0836652	0.221718	1.51e-05		2088	0.137876	0.0494802	0.226272	0.0022503		2088	0.0703028	-0.012068	0.152674	0.0943228
Phospholipids in chylomicrons and extremely large VLDL	2088	0.152685	0.0832055	0.222164	1.71e-05		2088	0.137333	0.0487895	0.225877	0.0023817		2088	0.0691863	-0.0132859	0.151659	0.100084
Total cholesterol in chylomicrons and extremely large VLDL	2088	0.142675	0.0736637	0.211687	5.21e-05		2088	0.147043	0.0589918	0.235094	0.001074		2088	0.0503738	-0.0318342	0.132582	0.229621
Cholesterol esters in chylomicrons and extremely large VLDL	2088	0.133866	0.0653146	0.202416	0.0001321		2088	0.149159	0.0621009	0.236217	0.0007935		2088	0.0394289	-0.0423782	0.121236	0.344666
Free cholesterol in chylomicrons and extremely large VLDL	2088	0.149388	0.079775	0.219002	2.68e-05		2088	0.140979	0.0521503	0.229808	0.0018807		2088	0.0618237	-0.0209689	0.144616	0.143231
Triglycerides in chylomicrons and extremely large VLDL	2088	0.154322	0.0853993	0.223245	1.18e-05		2088	0.134994	0.0466082	0.223379	0.0027746		2088	0.0749965	-0.0074321	0.157425	0.0745233
Concentration of very large VLDL particles	2088	0.169052	0.0995513	0.238553	1.97e-06		2088	0.140451	0.0512093	0.229692	0.0020524		2088	0.0840184	0.0016031	0.166434	0.045711
Total lipids in very large VLDL	2088	0.167853	0.0983656	0.23734	2.31e-06		2088	0.140761	0.0515778	0.229944	0.0019925		2088	0.0824162	3.24e-05	0.1648	0.0499099
Phospholipids in very large VLDL	2088	0.164386	0.0947104	0.234063	3.94e-06		2088	0.139901	0.0510514	0.22875	0.0020422		2088	0.0785419	-0.0037114	0.160795	0.0612615
Total cholesterol in very large VLDL	2088	0.15376	0.0846482	0.222873	1.35e-05		2088	0.143693	0.0552614	0.232125	0.0014609		2088	0.0646918	-0.0175902	0.146974	0.123259
Cholesterol esters in very large VLDL	2088	0.154383	0.0855923	0.223173	1.13e-05		2088	0.145675	0.0575194	0.23383	0.0012113		2088	0.0647234	-0.0175777	0.147025	0.123163
Free cholesterol in very large VLDL	2088	0.152504	0.0830132	0.221994	1.76e-05		2088	0.14088	0.0521509	0.229608	0.0018724		2088	0.0644415	-0.0178648	0.146748	0.124827
Triglycerides in very large VLDL	2088	0.171851	0.10232	0.241381	1.35e-06		2088	0.139375	0.0499541	0.228797	0.0022667		2088	0.0880181	0.0055079	0.170528	0.0365579
Concentration of large VLDL particles	2088	0.186154	0.117339	0.254969	1.25e-07		2088	0.138408	0.0491681	0.227648	0.0023826		2088	0.103906	0.0217922	0.186021	0.0131594
Total lipids in large VLDL	2088	0.18562	0.116797	0.254443	1.36e-07		2088	0.139421	0.0502458	0.228596	0.0021967		2088	0.10257	0.0204528	0.184687	0.0143853
Phospholipids in large VLDL	2088	0.188563	0.119727	0.257398	8.66e-08		2088	0.142428	0.0533026	0.231554	0.0017487		2088	0.1031	0.0209286	0.185271	0.0139517
Total cholesterol in large VLDL	2088	0.180065	0.111514	0.248616	2.83e-07		2088	0.147281	0.0589747	0.235588	0.0010899		2088	0.0914097	0.0092699	0.173549	0.0291896
Cholesterol esters in large VLDL	2088	0.183246	0.115554	0.250938	1.22e-07		2088	0.147909	0.0602413	0.235577	0.0009534		2088	0.0960556	0.0141073	0.178004	0.0216204
Free cholesterol in large VLDL	2088	0.175345	0.105953	0.244736	7.8e-07		2088	0.145354	0.056456	0.234252	0.0013639		2088	0.0860327	0.0036289	0.168436	0.0407374
Triglycerides in large VLDL	2088	0.186221	0.117313	0.255128	1.28e-07		2088	0.135207	0.045735	0.22468	0.0030757		2088	0.106204	0.024075	0.188334	0.0112862
Concentration of medium VLDL particles	2088	0.193496	0.125955	0.261038	2.19e-08		2088	0.139243	0.051245	0.22724	0.0019405		2088	0.110294	0.0290238	0.191564	0.0078399
Total lipids in medium VLDL	2088	0.193611	0.126048	0.261175	2.17e-08		2088	0.140414	0.052442	0.228386	0.0017714		2088	0.109565	0.0282384	0.190892	0.0083026
Phospholipids in medium VLDL	2088	0.197606	0.130082	0.26513	1.09e-08		2088	0.144945	0.0571078	0.232783	0.0012307		2088	0.109745	0.0284013	0.191089	0.0082106
Total cholesterol in medium VLDL	2088	0.190536	0.122967	0.258106	3.61e-08		2088	0.146843	0.0595187	0.234168	0.0009911		2088	0.102193	0.020343	0.184042	0.0144266
Cholesterol esters in medium VLDL	2088	0.184878	0.117527	0.252228	8.14e-08		2088	0.144181	0.0578095	0.230552	0.0010789		2088	0.0990102	0.0168669	0.181153	0.0181806
Free cholesterol in medium VLDL	2088	0.191357	0.123537	0.259178	3.54e-08		2088	0.145662	0.0575583	0.233766	0.0012045		2088	0.102788	0.0209738	0.184603	0.0138258
Triglycerides in medium VLDL	2088	0.19142	0.123936	0.258904	3e-08		2088	0.134316	0.0461961	0.222436	0.0028299		2088	0.111606	0.030449	0.192763	0.0070557
Concentration of small VLDL particles	2088	0.224328	0.158252	0.290405	3.54e-11		2088	0.16418	0.077944	0.250415	0.0001938		2088	0.120153	0.0390496	0.201256	0.0037073
Total lipids in small VLDL	2088	0.226514	0.160574	0.292453	2.09e-11		2088	0.168172	0.0822296	0.254114	0.000128		2088	0.118727	0.0375238	0.199929	0.0041812
Phospholipids in small VLDL	2088	0.239615	0.173599	0.305631	1.5e-12		2088	0.17429	0.0881948	0.260385	7.43e-05		2088	0.126441	0.0447886	0.208094	0.0024206
Total cholesterol in small VLDL	2088	0.221161	0.156303	0.286019	2.91e-11		2088	0.179582	0.095998	0.263165	2.62e-05		2088	0.09998	0.0177789	0.182181	0.017156
Cholesterol esters in small VLDL	2088	0.2085	0.143959	0.273041	2.89e-10		2088	0.170452	0.0876891	0.253215	5.56e-05		2088	0.0928383	0.0102195	0.175457	0.0276559
Free cholesterol in small VLDL	2088	0.226678	0.160552	0.292805	2.3e-11		2088	0.182025	0.096531	0.267518	3.1e-05		2088	0.105008	0.022824	0.187192	0.0122955
Triglycerides in small VLDL	2088	0.204929	0.138127	0.27173	2.11e-09		2088	0.141892	0.0543673	0.229416	0.0014982		2088	0.119255	0.0381219	0.200388	0.003985
Concentration of very small VLDL particles	2088	0.191459	0.127058	0.255859	6.4e-09		2088	0.16884	0.0863791	0.251301	6.15e-05		2088	0.07413	-0.009688	0.157948	0.0829894
Total lipids in very small VLDL	2088	0.18611	0.121791	0.250429	1.59e-08		2088	0.166025	0.0837431	0.248306	7.84e-05		2088	0.0696926	-0.014279	0.153664	0.103755
Phospholipids in very small VLDL	2088	0.171822	0.108216	0.235428	1.3e-07		2088	0.143682	0.0620084	0.225356	0.0005718		2088	0.069419	-0.0147785	0.153616	0.106054
Total cholesterol in very small VLDL	2088	0.157825	0.0929335	0.222716	1.97e-06		2088	0.153147	0.0709086	0.235385	0.0002666		2088	0.0467091	-0.0380622	0.13148	0.280013
Cholesterol esters in very small VLDL	2088	0.14723	0.0815467	0.212913	1.16e-05		2088	0.146087	0.063732	0.228441	0.0005141		2088	0.0411749	-0.0438082	0.126158	0.342137
Free cholesterol in very small VLDL	2088	0.172745	0.109115	0.236375	1.12e-07		2088	0.160674	0.078472	0.242876	0.0001302		2088	0.0562613	-0.0282223	0.140745	0.191702
Triglycerides in very small VLDL	2088	0.210019	0.143858	0.27618	5.8e-10		2088	0.174548	0.0887043	0.260393	6.91e-05		2088	0.0977267	0.0146227	0.180831	0.0211988
Concentration of IDL particles	2088	0.131029	0.0667898	0.195268	6.55e-05		2088	0.147647	0.0658126	0.229482	0.0004116		2088	0.0157352	-0.0688357	0.100306	0.715237
Total lipids in IDL	2088	0.126862	0.0625636	0.19116	0.0001125		2088	0.144626	0.062675	0.226576	0.0005492		2088	0.0129544	-0.0716736	0.0975824	0.764058
Phospholipids in IDL	2088	0.121521	0.0576535	0.185389	0.0001955		2088	0.129994	0.0482006	0.211786	0.0018534		2088	0.0193218	-0.0653437	0.103987	0.654524
Total cholesterol in IDL	2088	0.120739	0.0559565	0.185522	0.0002635		2088	0.142059	0.0595926	0.224526	0.0007429		2088	0.0065497	-0.0782277	0.091327	0.879588
Cholesterol esters in IDL	2088	0.129735	0.0646476	0.194822	9.57e-05		2088	0.149083	0.0664237	0.231741	0.0004135		2088	0.0110025	-0.0737151	0.09572	0.798984
Free cholesterol in IDL	2088	0.0950901	0.0310276	0.159153	0.0036419		2088	0.121016	0.0388208	0.203211	0.0039253		2088	-0.0050131	-0.0898851	0.0798588	0.907793
Triglycerides in IDL	2088	0.144239	0.0808666	0.207612	8.49e-06		2088	0.155004	0.073643	0.236365	0.0001919		2088	0.038095	-0.0461421	0.122332	0.375245
Concentration of large LDL particles	2088	0.135553	0.0707997	0.200307	4.19e-05		2088	0.152424	0.0696853	0.235162	0.0003101		2088	0.0120663	-0.0725818	0.0967145	0.779851
Total lipids in large LDL	2088	0.133094	0.0682627	0.197925	5.88e-05		2088	0.150298	0.0674475	0.233149	0.0003826		2088	0.0106072	-0.0740708	0.0952852	0.805971
Phospholipids in large LDL	2088	0.136635	0.0719066	0.201363	3.62e-05		2088	0.147824	0.0650591	0.230588	0.0004703		2088	0.0165842	-0.0680215	0.10119	0.700713
Total cholesterol in large LDL	2088	0.130614	0.0654883	0.19574	8.66e-05		2088	0.147105	0.0638466	0.230363	0.000541		2088	0.0094831	-0.075258	0.0942242	0.826312
Cholesterol esters in large LDL	2088	0.138337	0.0731095	0.203565	3.32e-05		2088	0.151497	0.0681453	0.234848	0.0003729		2088	0.0147594	-0.0699023	0.099421	0.732471
Free cholesterol in large LDL	2088	0.104183	0.0394189	0.168946	0.0016294		2088	0.131089	0.0481237	0.214054	0.0019701		2088	-0.0074868	-0.0923215	0.0773479	0.862613
Triglycerides in large LDL	2088	0.1048	0.0433048	0.166295	0.0008461		2088	0.139737	0.0607674	0.218706	0.0005307		2088	0.0022163	-0.0813914	0.085824	0.958545
Concentration of medium LDL particles	2088	0.140418	0.0745494	0.206287	3.03e-05		2088	0.160356	0.0767402	0.243971	0.0001739		2088	0.006876	-0.0779754	0.0917273	0.873748
Total lipids in medium LDL	2088	0.1385	0.072513	0.204487	4e-05		2088	0.159268	0.0755284	0.243007	0.0001967		2088	0.0051784	-0.0796995	0.0900564	0.904774
Phospholipids in medium LDL	2088	0.151582	0.0854976	0.217666	7.23e-06		2088	0.168234	0.0846924	0.251776	8.1e-05		2088	0.0136977	-0.0709029	0.0982983	0.750878
Total cholesterol in medium LDL	2088	0.133674	0.0675207	0.199827	7.66e-05		2088	0.15353	0.0694307	0.237629	0.0003513		2088	0.0035941	-0.0813626	0.0885509	0.933887
Cholesterol esters in medium LDL	2088	0.13767	0.0717121	0.203628	4.42e-05		2088	0.152546	0.068483	0.23661	0.000381		2088	0.0094026	-0.0754926	0.0942979	0.828071
Free cholesterol in medium LDL	2088	0.115483	0.048538	0.182428	0.0007303		2088	0.154458	0.070302	0.238614	0.0003265		2088	-0.0191923	-0.104299	0.0659146	0.658357
Triglycerides in medium LDL	2088	0.0923893	0.0310277	0.153751	0.0031849		2088	0.128667	0.0502133	0.207121	0.0013186		2088	-0.0056288	-0.0889078	0.0776501	0.894561
Concentration of small LDL particles	2088	0.132645	0.0659669	0.199323	9.87e-05		2088	0.161367	0.0773909	0.245343	0.0001689		2088	-0.0041251	-0.0891516	0.0809013	0.924209
Total lipids in small LDL	2088	0.129475	0.0626864	0.196264	0.0001478		2088	0.159529	0.0754342	0.243623	0.0002043		2088	-0.0066589	-0.0917321	0.0784142	0.878017
Phospholipids in small LDL	2088	0.12521	0.0576042	0.192815	0.0002879		2088	0.162053	0.0780609	0.246045	0.0001589		2088	-0.0130973	-0.0981005	0.0719059	0.762554
Total cholesterol in small LDL	2088	0.124172	0.0574556	0.190889	0.0002687		2088	0.151845	0.0674175	0.236272	0.0004293		2088	-0.0072528	-0.0924158	0.0779101	0.867374
Cholesterol esters in small LDL	2088	0.129334	0.0629668	0.195701	0.0001364		2088	0.150098	0.0657343	0.234461	0.0004946		2088	0.0004741	-0.0846083	0.0855566	0.991282
Free cholesterol in small LDL	2088	0.101751	0.0336835	0.169818	0.0034094		2088	0.152419	0.0678124	0.237026	0.0004199		2088	-0.0338356	-0.119211	0.0515395	0.437117
Triglycerides in small LDL	2088	0.147473	0.0821764	0.21277	9.95e-06		2088	0.165341	0.0828341	0.247847	8.77e-05		2088	0.0284959	-0.055855	0.112847	0.507717
Concentration of very large HDL particles	2088	-0.154563	-0.213612	-0.0955136	3.11e-07		2088	-0.0521588	-0.130442	0.026124	0.191473		2088	-0.12649	-0.205117	-0.0478632	0.0016285
Total lipids in very large HDL	2088	-0.154763	-0.213781	-0.0957463	2.96e-07		2088	-0.0518463	-0.130112	0.0264197	0.19405		2088	-0.127276	-0.205825	-0.0487262	0.0015066
Phospholipids in very large HDL	2088	-0.15836	-0.217539	-0.0991824	1.69e-07		2088	-0.0694845	-0.148056	0.0090871	0.0830137		2088	-0.116052	-0.195231	-0.0368732	0.0040893
Total cholesterol in very large HDL	2088	-0.149218	-0.208422	-0.090014	8.32e-07		2088	-0.03361	-0.11196	0.0447399	0.400298		2088	-0.13841	-0.216295	-0.0605251	0.0005022
Cholesterol esters in very large HDL	2088	-0.145568	-0.205219	-0.0859165	1.82e-06		2088	-0.0260724	-0.104747	0.0526022	0.515828		2088	-0.141147	-0.219092	-0.0632015	0.0003919
Free cholesterol in very large HDL	2088	-0.154681	-0.213117	-0.0962452	2.29e-07		2088	-0.0498483	-0.127779	0.0280825	0.209831		2088	-0.129789	-0.20783	-0.0517469	0.0011264
Triglycerides in very large HDL	2088	-0.0569468	-0.119899	0.0060053	0.0762051		2088	0.057617	-0.0236135	0.138848	0.164369		2088	-0.0918925	-0.174032	-0.0097533	0.028348
Concentration of large HDL particles	2088	-0.142795	-0.201718	-0.0838712	2.15e-06		2088	-0.054653	-0.133046	0.02374	0.171705		2088	-0.112255	-0.191837	-0.0326741	0.00572
Total lipids in large HDL	2088	-0.144478	-0.203442	-0.0855131	1.66e-06		2088	-0.056127	-0.134563	0.0223092	0.160671		2088	-0.112989	-0.192555	-0.0334229	0.005403
Phospholipids in large HDL	2088	-0.123794	-0.183136	-0.0644523	4.46e-05		2088	-0.0438795	-0.122566	0.0348065	0.274249		2088	-0.102084	-0.182103	-0.0220643	0.0124307
Total cholesterol in large HDL	2088	-0.159846	-0.21899	-0.100703	1.28e-07		2088	-0.067486	-0.146116	0.0111441	0.0924938		2088	-0.11993	-0.199332	-0.0405286	0.0030902
Cholesterol esters in large HDL	2088	-0.160768	-0.219911	-0.101624	1.08e-07		2088	-0.0682394	-0.146897	0.0104179	0.0890241		2088	-0.119974	-0.199389	-0.0405588	0.0030843
Free cholesterol in large HDL	2088	-0.156627	-0.21581	-0.0974435	2.31e-07		2088	-0.0649336	-0.143513	0.0136457	0.105266		2088	-0.11961	-0.198993	-0.0402262	0.0031633
Triglycerides in large HDL	2088	-0.128088	-0.187884	-0.0682917	2.77e-05		2088	-0.023425	-0.101819	0.0549694	0.55794		2088	-0.10907	-0.189435	-0.028705	0.0078374
Concentration of medium HDL particles	2088	0.0193699	-0.0479244	0.0866641	0.572487		2088	0.0319621	-0.0512427	0.115167	0.451333		2088	-0.0119509	-0.0957605	0.0718587	0.779777
Total lipids in medium HDL	2088	0.0153717	-0.0520943	0.0828377	0.655048		2088	0.0303834	-0.0529209	0.113688	0.474523		2088	-0.0157703	-0.099561	0.0680205	0.712091
Phospholipids in medium HDL	2088	0.0181302	-0.0482644	0.0845248	0.592351		2088	0.0334607	-0.0489614	0.115883	0.426038		2088	-0.0137767	-0.0971991	0.0696458	0.746074
Total cholesterol in medium HDL	2088	-0.0032434	-0.0720749	0.0655881	0.926382		2088	0.0207198	-0.0636326	0.105072	0.63006		2088	-0.0318867	-0.115839	0.0520656	0.456437
Cholesterol esters in medium HDL	2088	-0.0056527	-0.0747726	0.0634672	0.872596		2088	0.0181944	-0.0663911	0.10278	0.673188		2088	-0.0327836	-0.116802	0.0512346	0.444229
Free cholesterol in medium HDL	2088	0.0053908	-0.0622978	0.0730794	0.875903		2088	0.0294716	-0.0539968	0.11294	0.488738		2088	-0.0283234	-0.112036	0.0553892	0.507069
Triglycerides in medium HDL	2088	0.157225	0.0893796	0.225071	5.82e-06		2088	0.068638	-0.0192909	0.156567	0.125957		2088	0.139187	0.053841	0.224532	0.0014033
Concentration of small HDL particles	2088	0.10413	0.0329095	0.175351	0.0041818		2088	0.089977	0.0052682	0.174686	0.0373668		2088	0.0276551	-0.0571864	0.112497	0.522733
Total lipids in small HDL	2088	0.0990894	0.027749	0.17043	0.0065054		2088	0.0882784	0.0034948	0.173062	0.0412832		2088	0.0226147	-0.0622496	0.107479	0.601311
Phospholipids in small HDL	2088	0.0871762	0.0177962	0.156556	0.0138148		2088	0.0518553	-0.0325448	0.136256	0.228379		2088	0.0531419	-0.0311731	0.137457	0.216582
Total cholesterol in small HDL	2088	0.0764448	0.0043473	0.148542	0.037707		2088	0.0916274	0.0053321	0.177923	0.0374389		2088	-0.0147972	-0.100364	0.0707698	0.734542
Cholesterol esters in small HDL	2088	0.0758846	0.0038355	0.147934	0.038999		2088	0.092872	0.0061131	0.179631	0.0359118		2088	-0.0185022	-0.104246	0.0672411	0.672208
Free cholesterol in small HDL	2088	0.064419	-0.0064637	0.135302	0.0748502		2088	0.0665663	-0.0177458	0.150878	0.121693		2088	0.0091347	-0.0756432	0.0939125	0.832669
Triglycerides in small HDL	2088	0.19285	0.125907	0.259793	1.83e-08		2088	0.123479	0.0349403	0.212018	0.0062906		2088	0.128172	0.0440164	0.212327	0.0028518
Phospholipids to total lipds ratio in chylomicrons and extremely large VLDL	2088	-0.0336554	-0.100086	0.0327748	0.320557		2088	-0.0232257	-0.125904	0.0794521	0.657377		2088	-0.0262533	-0.121516	0.0690099	0.58894
Total cholesterol to total lipids ratio in chylomicrons and extremely large VLDL	2088	-0.0113015	-0.0788685	0.0562655	0.742928		2088	0.0892695	-0.0022241	0.180763	0.0558297		2088	-0.0920448	-0.181796	-0.0022931	0.044432
Cholesterol esters to total lipids ratio in chylomicrons and extremely large VLDL	2088	-0.0150445	-0.0822728	0.0521838	0.660807		2088	0.0901291	-0.0010487	0.181307	0.0526914		2088	-0.0982036	-0.187179	-0.0092278	0.03054
Free cholesterol to total lipids ratio in chylomicrons and extremely large VLDL	2088	-0.003146	-0.0709835	0.0646916	0.927544		2088	0.0828199	-0.0084395	0.174079	0.0752636		2088	-0.0747508	-0.165028	0.0155262	0.104564
Triglycerides to total lipids ratio in chylomicrons and extremely large VLDL	2088	0.0292798	-0.0381077	0.0966673	0.394258		2088	-0.0602939	-0.155711	0.0351233	0.215404		2088	0.0918653	0.0002	0.183531	0.0495028
Phospholipids to total lipds ratio in very large VLDL	2088	-0.0347054	-0.102405	0.0329946	0.314854		2088	-0.0181702	-0.114353	0.0780125	0.711063		2088	-0.0176948	-0.111111	0.075721	0.710324
Total cholesterol to total lipids ratio in very large VLDL	2088	-0.0126358	-0.0784291	0.0531575	0.706483		2088	0.0945542	0.0026453	0.186463	0.0437664		2088	-0.105855	-0.195644	-0.016065	0.0208759
Cholesterol esters to total lipids ratio in very large VLDL	2088	-0.012349	-0.0773584	0.0526603	0.709538		2088	0.0998436	0.0093447	0.190342	0.0306082		2088	-0.109109	-0.19703	-0.0211884	0.0150283
Free cholesterol to total lipids ratio in very large VLDL	2088	-0.0125993	-0.0788309	0.0536323	0.709139		2088	0.0831234	-0.0095867	0.175834	0.0788408		2088	-0.0970525	-0.187878	-0.0062272	0.0362415
Triglycerides to total lipids ratio in very large VLDL	2088	0.0337535	-0.0326431	0.10015	0.318904		2088	-0.0665659	-0.158422	0.0252903	0.155419		2088	0.099984	0.0093768	0.190591	0.0305734
Phospholipids to total lipds ratio in large VLDL	2088	0.0513483	-0.0211748	0.123871	0.165129		2088	0.0447449	-0.0740688	0.163559	0.460265		2088	0.0110537	-0.0811828	0.10329	0.814216
Total cholesterol to total lipids ratio in large VLDL	2088	0.0172751	-0.0485017	0.0830519	0.606572		2088	0.104238	0.0163358	0.19214	0.0201379		2088	-0.0677317	-0.153364	0.0179002	0.121015
Cholesterol esters to total lipids ratio in large VLDL	2088	-0.0119744	-0.0782363	0.0542876	0.723078		2088	0.0718507	-0.0159488	0.15965	0.108674		2088	-0.0717474	-0.158074	0.0145796	0.103274
Free cholesterol to total lipids ratio in large VLDL	2088	0.0631102	-0.0028978	0.129118	0.060931		2088	0.13981	0.0526719	0.226948	0.0016757		2088	-0.0489326	-0.134601	0.036736	0.262777
Triglycerides to total lipids ratio in large VLDL	2088	-0.0479451	-0.114405	0.0185147	0.157285		2088	-0.129466	-0.224908	-0.0340241	0.007869		2088	0.0599248	-0.0263952	0.146245	0.173524
Phospholipids to total lipds ratio in medium VLDL	2088	-0.0089015	-0.101377	0.0835742	0.85029		2088	-0.0325746	-0.107066	0.0419167	0.391223		2088	0.0089572	-0.117282	0.135197	0.889347
Total cholesterol to total lipids ratio in medium VLDL	2088	0.0302513	-0.0468279	0.10733	0.441579		2088	0.0426487	-0.0460372	0.131335	0.345745		2088	-0.000375	-0.082304	0.081554	0.992839
Cholesterol esters to total lipids ratio in medium VLDL	2088	-0.0234044	-0.0931009	0.046292	0.510258		2088	-0.0112515	-0.0950202	0.0725172	0.792262		2088	-0.0166427	-0.0983024	0.065017	0.68943
Free cholesterol to total lipids ratio in medium VLDL	2088	0.136552	0.0558745	0.21723	0.000918		2088	0.140642	0.043163	0.238122	0.0047074		2088	0.0386552	-0.0450482	0.122359	0.36522
Triglycerides to total lipids ratio in medium VLDL	2088	-0.0227572	-0.0949221	0.0494078	0.536357		2088	-0.0222823	-0.103378	0.0588139	0.590055		2088	-0.0040818	-0.0869507	0.0787871	0.923056
Phospholipids to total lipds ratio in small VLDL	2088	-0.0828723	-0.151525	-0.0142196	0.0180097		2088	-0.08189	-0.169535	0.0057552	0.067045		2088	-0.0343698	-0.116416	0.0476761	0.411441
Total cholesterol to total lipids ratio in small VLDL	2088	0.0707654	0.0068333	0.134698	0.0300654		2088	0.0951001	0.0101328	0.180067	0.0282754		2088	-0.0074719	-0.0939616	0.0790178	0.865482
Cholesterol esters to total lipids ratio in small VLDL	2088	0.0707565	0.0063931	0.13512	0.031206		2088	0.082137	-0.0034819	0.167756	0.0600636		2088	0.0051937	-0.0812643	0.0916517	0.906231
Free cholesterol to total lipids ratio in small VLDL	2088	0.0159108	-0.0523678	0.0841894	0.647725		2088	0.079904	-0.0056121	0.16542	0.0670341		2088	-0.0589584	-0.14219	0.0242731	0.164926
Triglycerides to total lipids ratio in small VLDL	2088	-0.0289853	-0.0951303	0.0371598	0.390235		2088	-0.0544853	-0.138875	0.0299046	0.205596		2088	0.025772	-0.0593607	0.110905	0.55279
Phospholipids to total lipds ratio in very small VLDL	2088	0.0234779	-0.0460117	0.0929675	0.507671		2088	-0.0330032	-0.12011	0.0541035	0.457548		2088	0.0431363	-0.0432902	0.129563	0.327789
Total cholesterol to total lipids ratio in very small VLDL	2088	-0.0557194	-0.124112	0.012673	0.110258		2088	-0.0191159	-0.104922	0.0666904	0.662233		2088	-0.0603008	-0.146345	0.0257439	0.169478
Cholesterol esters to total lipids ratio in very small VLDL	2088	-0.0635466	-0.135549	0.0084558	0.0836364		2088	-0.0262945	-0.113595	0.0610064	0.554804		2088	-0.060797	-0.147596	0.0260015	0.169703
Free cholesterol to total lipids ratio in very small VLDL	2088	0.0128063	-0.054905	0.0805176	0.710746		2088	0.0168066	-0.0696303	0.103244	0.703009		2088	-0.0080579	-0.0922213	0.0761055	0.851084
Triglycerides to total lipids ratio in very small VLDL	2088	0.0304197	-0.0363757	0.097215	0.371897		2088	0.034151	-0.0504816	0.118784	0.428832		2088	0.0226782	-0.0620823	0.107439	0.599843
Phospholipids to total lipds ratio in IDL	2088	-0.126635	-0.194008	-0.0592621	0.0002335		2088	-0.177513	-0.263837	-0.0911887	5.71e-05		2088	0.012124	-0.0756094	0.0998574	0.786412
Total cholesterol to total lipids ratio in IDL	2088	0.0487086	-0.0141061	0.111523	0.128486		2088	0.0565943	-0.023768	0.136957	0.1674		2088	-0.0099333	-0.0909115	0.0710449	0.809918
Cholesterol esters to total lipids ratio in IDL	2088	0.0994804	0.0349679	0.163993	0.0025244		2088	0.10062	0.0182944	0.182946	0.0166221		2088	0.0124167	-0.0708881	0.0957215	0.770083
Free cholesterol to total lipids ratio in IDL	2088	-0.108982	-0.172786	-0.0451786	0.0008233		2088	-0.0899884	-0.176149	-0.0038274	0.0406636		2088	-0.0576371	-0.139759	0.0244844	0.168845
Triglycerides to total lipids ratio in IDL	2088	0.0033436	-0.0580321	0.0647194	0.914928		2088	0.0193748	-0.0600955	0.0988452	0.632617		2088	0.0062517	-0.0722559	0.0847593	0.875916
Phospholipids to total lipds ratio in large LDL	2088	-0.114279	-0.176231	-0.0523273	0.0003045		2088	-0.113431	-0.195308	-0.0315542	0.0066446		2088	-0.0263018	-0.108448	0.0558439	0.530128
Total cholesterol to total lipids ratio in large LDL	2088	0.0837668	0.0226996	0.144834	0.0072007		2088	0.0598297	-0.0201432	0.139803	0.142486		2088	0.0296637	-0.0506372	0.109965	0.468874
Cholesterol esters to total lipids ratio in large LDL	2088	0.136538	0.0733404	0.199736	2.36e-05		2088	0.104523	0.0206638	0.188382	0.0145942		2088	0.053965	-0.0295066	0.137436	0.204986
Free cholesterol to total lipids ratio in large LDL	2088	-0.211251	-0.274127	-0.148374	5.6e-11		2088	-0.174338	-0.259609	-0.0890667	6.3e-05		2088	-0.0933815	-0.175194	-0.0115691	0.0252989
Triglycerides to total lipids ratio in large LDL	2088	-0.0247784	-0.0859422	0.0363854	0.42701		2088	0.0187874	-0.0600788	0.0976536	0.640425		2088	-0.0250342	-0.104857	0.0547882	0.538589
Phospholipids to total lipds ratio in medium LDL	2088	-0.0981048	-0.163085	-0.0331243	0.0031032		2088	-0.0803191	-0.164325	0.0036865	0.0609268		2088	-0.0313826	-0.116234	0.0534686	0.468335
Total cholesterol to total lipids ratio in medium LDL	2088	0.0880682	0.0235083	0.152628	0.0075269		2088	0.0598306	-0.0229205	0.142582	0.156365		2088	0.033818	-0.0503732	0.118009	0.430939
Cholesterol esters to total lipids ratio in medium LDL	2088	0.12141	0.0563811	0.18644	0.0002571		2088	0.0845056	0.0003496	0.168662	0.0490568		2088	0.0526687	-0.0324695	0.137807	0.225194
Free cholesterol to total lipids ratio in medium LDL	2088	-0.183501	-0.248561	-0.118441	3.58e-08		2088	-0.131452	-0.217837	-0.0450677	0.0028761		2088	-0.0901537	-0.175984	-0.0043231	0.0395341
Triglycerides to total lipids ratio in medium LDL	2088	-0.0462285	-0.108877	0.0164197	0.148016		2088	-0.005139	-0.0850748	0.0747967	0.899682		2088	-0.0298497	-0.111964	0.0522649	0.475995
Phospholipids to total lipds ratio in small LDL	2088	-0.112517	-0.176443	-0.0485921	0.000568		2088	-0.086386	-0.169705	-0.003067	0.0421497		2088	-0.0442558	-0.127869	0.0393572	0.29939
Total cholesterol to total lipids ratio in small LDL	2088	0.0799183	0.0149085	0.144928	0.0160021		2088	0.051723	-0.0314076	0.134853	0.222535		2088	0.0315842	-0.0524353	0.115604	0.461078
Cholesterol esters to total lipids ratio in small LDL	2088	0.110764	0.0452341	0.176295	0.0009328		2088	0.0715244	-0.0130595	0.156108	0.0974043		2088	0.0512928	-0.0338546	0.13644	0.237591
Free cholesterol to total lipids ratio in small LDL	2088	-0.196017	-0.259419	-0.132615	1.58e-09		2088	-0.126351	-0.211864	-0.0408375	0.0037991		2088	-0.111223	-0.195187	-0.0272596	0.0094487
Triglycerides to total lipids ratio in small LDL	2088	0.0288868	-0.0377257	0.0954994	0.395177		2088	0.0531613	-0.031344	0.137667	0.217451		2088	0.0109975	-0.0738163	0.0958114	0.799296
Phospholipids to total lipds ratio in very large HDL	2088	-0.0503688	-0.122352	0.0216147	0.170137		2088	-0.115963	-0.205004	-0.0269209	0.0107193		2088	0.0511245	-0.0370442	0.139293	0.255609
Total cholesterol to total lipids ratio in very large HDL	2088	-0.0018104	-0.0752016	0.0715808	0.961421		2088	0.0892468	-3.32e-05	0.178527	0.0500851		2088	-0.0888697	-0.180617	0.0028777	0.0576247
Cholesterol esters to total lipids ratio in very large HDL	2088	0.0314501	-0.0419794	0.10488	0.401033		2088	0.0935991	0.004665	0.182533	0.0391439		2088	-0.0549857	-0.14819	0.0382183	0.247424
Free cholesterol to total lipids ratio in very large HDL	2088	-0.134425	-0.208177	-0.060673	0.000359		2088	-0.0457812	-0.128632	0.037069	0.278639		2088	-0.109487	-0.194775	-0.0241987	0.0118928
Triglycerides to total lipids ratio in very large HDL	2088	0.124915	0.0554003	0.194431	0.0004342		2088	0.0938325	-0.0223161	0.209981	0.113275		2088	0.0613364	-0.0173902	0.140063	0.126687
Phospholipids to total lipds ratio in large HDL	2088	0.183123	0.113076	0.253169	3.22e-07		2088	0.0691739	-0.028392	0.16674	0.164551		2088	0.141057	0.0586369	0.223477	0.0008041
Total cholesterol to total lipids ratio in large HDL	2088	-0.205188	-0.275676	-0.134701	1.3e-08		2088	-0.123068	-0.218212	-0.0279247	0.0112632		2088	-0.125083	-0.209388	-0.0407795	0.0036558
Cholesterol esters to total lipids ratio in large HDL	2088	-0.199547	-0.270924	-0.128169	4.7e-08		2088	-0.128393	-0.226037	-0.0307489	0.0099863		2088	-0.110883	-0.194497	-0.0272698	0.0093693
Free cholesterol to total lipids ratio in large HDL	2088	-0.189771	-0.258189	-0.121354	5.97e-08		2088	-0.0963516	-0.184562	-0.0081414	0.0323008		2088	-0.137177	-0.222332	-0.0520207	0.0016052
Triglycerides to total lipids ratio in large HDL	2088	0.0537155	-0.007718	0.115149	0.0865438		2088	0.0807602	-0.0605045	0.222025	0.262352		2088	-0.0023832	-0.0745865	0.0698201	0.948395
Phospholipids to total lipds ratio in medium HDL	2088	0.042166	-0.015999	0.100331	0.155269		2088	0.0307295	-0.0459326	0.107392	0.431901		2088	0.0419132	-0.0339467	0.117773	0.278701
Total cholesterol to total lipids ratio in medium HDL	2088	-0.109351	-0.169977	-0.0487253	0.0004132		2088	-0.0540056	-0.134248	0.0262369	0.18702		2088	-0.10177	-0.17823	-0.0253093	0.0091125
Cholesterol esters to total lipids ratio in medium HDL	2088	-0.122283	-0.182271	-0.0622942	6.62e-05		2088	-0.0696811	-0.149343	0.0099811	0.0864223		2088	-0.103473	-0.180497	-0.0264486	0.0084884
Free cholesterol to total lipids ratio in medium HDL	2088	-0.027646	-0.090068	0.0347759	0.385192		2088	0.0102949	-0.0710907	0.0916805	0.804105		2088	-0.0524268	-0.131828	0.0269742	0.195506
Triglycerides to total lipids ratio in medium HDL	2088	0.136614	0.0747866	0.198441	1.54e-05		2088	0.0608738	-0.0210125	0.14276	0.145026		2088	0.125257	0.0482861	0.202227	0.0014371
Phospholipids to total lipds ratio in small HDL	2088	-0.079386	-0.147717	-0.011055	0.0228047		2088	-0.0984613	-0.187113	-0.0098099	0.0295094		2088	0.0268974	-0.0602212	0.114016	0.544926
Total cholesterol to total lipids ratio in small HDL	2088	0.0356153	-0.0329961	0.104227	0.308803		2088	0.0636658	-0.025882	0.153214	0.16338		2088	-0.0481265	-0.134752	0.0384986	0.276044
Cholesterol esters to total lipids ratio in small HDL	2088	0.0483577	-0.0201549	0.11687	0.166448		2088	0.0676561	-0.0217391	0.157051	0.137906		2088	-0.0374947	-0.124093	0.0491039	0.395922
Free cholesterol to total lipids ratio in small HDL	2088	-0.147878	-0.213245	-0.0825112	9.62e-06		2088	-0.083654	-0.16869	0.0013823	0.0538385		2088	-0.068207	-0.151883	0.015469	0.11007
Triglycerides to total lipids ratio in small HDL	2088	0.124165	0.0590219	0.189309	0.0001906		2088	0.0805046	-0.0061967	0.167206	0.0687594		2088	0.0938756	0.0120315	0.17572	0.0245915
Mean diameter for VLDL particles	2088	0.138246	0.0718146	0.204677	4.65e-05		2088	0.0976494	0.0113903	0.183909	0.0265219		2088	0.0893566	0.0070773	0.171636	0.0333059
Mean diameter for LDL particles	2088	-0.0716803	-0.140651	-0.00271	0.0416601		2088	-0.0850276	-0.170388	0.0003324	0.050898		2088	0.0103058	-0.0747595	0.0953711	0.812222
Mean diameter for HDL particles	2088	-0.179067	-0.239375	-0.11876	6.68e-09		2088	-0.0788534	-0.158826	0.0011195	0.0532913		2088	-0.127421	-0.206687	-0.0481549	0.0016419
Serum total cholesterol	2088	0.0980334	0.0334932	0.162574	0.0029271		2088	0.140201	0.0582666	0.222136	0.0008059		2088	-0.0199216	-0.104412	0.0645689	0.643843
Total cholesterol in VLDL	2088	0.205176	0.138917	0.271434	1.49e-09		2088	0.171798	0.0867199	0.256877	7.75e-05		2088	0.0931037	0.010922	0.175285	0.0264083
Remnant cholesterol (non-HDL, non-LDL -cholesterol)	2088	0.18327	0.11775	0.248791	4.63e-08		2088	0.173296	0.0898757	0.256716	4.8e-05		2088	0.0597788	-0.0236757	0.143233	0.160246
Total cholesterol in LDL	2088	0.131384	0.0656641	0.197104	9.12e-05		2088	0.151393	0.0676351	0.23515	0.0004017		2088	0.0042325	-0.0806524	0.0891174	0.922113
Total cholesterol in HDL	2088	-0.0908517	-0.152448	-0.0292559	0.0038609		2088	-0.0067191	-0.0863278	0.0728895	0.86855		2088	-0.105268	-0.185553	-0.0249833	0.0101987
Total cholesterol in HDL2	2088	-0.0980305	-0.159226	-0.0368344	0.0017045		2088	-0.0166999	-0.0961856	0.0627858	0.680362		2088	-0.104009	-0.184096	-0.0239209	0.0109414
Total cholesterol in HDL3	2088	-0.0127798	-0.0793486	0.0537891	0.706592		2088	0.0825153	0.0008755	0.164155	0.0475954		2088	-0.0993363	-0.182968	-0.0157046	0.019935
Esterified cholesterol	2087	0.0953543	0.0305521	0.160157	0.0039457		2087	0.14133	0.0588333	0.223826	0.0007944		2087	-0.0254121	-0.110103	0.0592784	0.556296
Free cholesterol	2087	0.103955	0.039428	0.168482	0.0016037		2087	0.133498	0.0528235	0.214172	0.0011924		2087	-0.0043902	-0.0895432	0.0807628	0.919474
Serum total triglycerides	2088	0.193275	0.124874	0.261676	3.38e-08		2088	0.150972	0.0622405	0.239703	0.0008627		2088	0.101161	0.0185519	0.183769	0.0164144
Triglycerides in VLDL	2088	0.193924	0.126021	0.261828	2.42e-08		2088	0.140944	0.0524913	0.229396	0.0018032		2088	0.10939	0.0277709	0.191009	0.0086426
Triglycerides in LDL	2088	0.110837	0.0487713	0.172903	0.0004713		2088	0.143365	0.0639634	0.222767	0.0004075		2088	0.0050323	-0.0786859	0.0887506	0.906172
Triglycerides in HDL	2088	0.0620371	-0.0049136	0.128988	0.0693339		2088	0.070088	-0.0158065	0.155982	0.109702		2088	0.0340897	-0.051213	0.119392	0.433293
Total phosphoglycerides	2087	0.0579695	-0.0037411	0.11968	0.0655855		2087	0.125162	0.0476125	0.202711	0.0015725		2087	-0.0405588	-0.123132	0.042014	0.335522
Ratio of triglycerides to phosphoglycerides	2084	0.183031	0.116893	0.249168	6.39e-08		2084	0.156463	0.0703644	0.242561	0.0003737		2084	0.0857047	0.0022077	0.169202	0.0442477
Phosphatidylcholine and other cholines	2087	0.0929645	0.0297028	0.156226	0.0039936		2087	0.126141	0.046455	0.205827	0.0019325		2087	-0.0044419	-0.0883045	0.0794208	0.91728
Total cholines	2087	0.0648006	0.0025921	0.127009	0.0411959		2087	0.120088	0.0412602	0.198916	0.0028448		2087	-0.0302391	-0.113731	0.053253	0.477615
Apolipoprotein A-I	2088	-0.0338582	-0.0971146	0.0293981	0.293982		2088	0.0457676	-0.0344539	0.125989	0.263337		2088	-0.0859015	-0.167762	-0.004041	0.0397229
Apolipoprotein B	2088	0.187993	0.122279	0.253707	2.29e-08		2088	0.17692	0.0931808	0.260659	3.56e-05		2088	0.0590416	-0.0240859	0.142169	0.163804
Ratio of apolipoprotein B to apolipoprotein A-I	2088	0.206257	0.141733	0.27078	4.41e-10		2088	0.147985	0.0639058	0.232065	0.0005683		2088	0.109992	0.0283973	0.191586	0.0082639
Total fatty acids	2087	0.141478	0.0751722	0.207784	2.98e-05		2087	0.172204	0.0897631	0.254644	4.36e-05		2087	0.0116766	-0.072981	0.0963342	0.78681
Estimated degree of unsaturation	2087	0.0031456	-0.0603743	0.0666655	0.922643		2087	-0.0646358	-0.15184	0.0225685	0.146216		2087	0.0374287	-0.049333	0.12419	0.397642
22:6, docosahexaenoic acid	2087	0.0730515	0.0091885	0.136914	0.0249846		2087	0.0672725	-0.0142924	0.148837	0.105929		2087	0.0133512	-0.0752565	0.101959	0.767646
18:2, linoleic acid	2087	0.0798575	0.0112576	0.148457	0.0225348		2087	0.119645	0.0375848	0.201706	0.0042879		2087	-0.0218126	-0.11026	0.0666346	0.628691
Omega-3 fatty acids	2087	0.0970962	0.0303595	0.163833	0.0043704		2087	0.107025	0.0204907	0.19356	0.0153729		2087	0.0144669	-0.0744631	0.103397	0.749738
Omega-6 fatty acids	2087	0.105693	0.0396278	0.171758	0.0017282		2087	0.138496	0.057284	0.219709	0.0008393		2087	-0.0078979	-0.093824	0.0780281	0.856969
Polyunsaturated fatty acids	2087	0.107034	0.0406649	0.173402	0.0015857		2087	0.137897	0.0561621	0.219632	0.0009535		2087	-0.0054597	-0.0918945	0.080975	0.901426
Monounsaturated fatty acids; 16:1, 18:1	2087	0.1786	0.113339	0.243861	8.9e-08		2087	0.182707	0.0996837	0.265731	1.67e-05		2087	0.0465317	-0.0364044	0.129468	0.271334
Saturated fatty acids	2087	0.121443	0.0540588	0.188827	0.0004176		2087	0.172402	0.088429	0.256376	5.87e-05		2087	-0.0055918	-0.0907096	0.079526	0.897501
Ratio of 22:6 docosahexaenoic acid to total fatty acids	2087	-0.0275326	-0.086498	0.0314328	0.359933		2087	-0.0802273	-0.162429	0.0019743	0.0557569		2087	0.0209254	-0.0596207	0.101472	0.610467
Ratio of 18:2 linoleic acid to total fatty acids	2087	-0.111375	-0.179758	-0.0429916	0.001424		2087	-0.097211	-0.184024	-0.0103982	0.028202		2087	-0.0650759	-0.152701	0.0225493	0.145422
Ratio of omega-3 fatty acids to total fatty acids	2087	-0.0279023	-0.0871784	0.0313739	0.356049		2087	-0.0687438	-0.156025	0.0185373	0.122597		2087	0.0201041	-0.0641078	0.104316	0.639705
Ratio of omega-6 fatty acids to total fatty acids	2087	-0.115437	-0.183054	-0.0478192	0.0008285		2087	-0.129563	-0.219044	-0.0400814	0.0045618		2087	-0.0478788	-0.133936	0.0381782	0.275362
Ratio of polyunsaturated fatty acids to total fatty acids	2087	-0.109901	-0.175919	-0.043882	0.0011139		2087	-0.132062	-0.221123	-0.0430015	0.0036761		2087	-0.038218	-0.123721	0.0472854	0.380822
Ratio of monounsaturated fatty acids to total fatty acids	2087	0.176598	0.111151	0.242045	1.34e-07		2087	0.14435	0.0581228	0.230577	0.001044		2087	0.0848676	0.0001268	0.169608	0.0496584
Ratio of saturated fatty acids to total fatty acids	2087	-0.126293	-0.190408	-0.0621772	0.0001155		2087	-0.0399615	-0.12671	0.0467868	0.366416		2087	-0.0826963	-0.167123	0.0017307	0.0548803
Insulin	2087	0.0805802	0.0218322	0.139328	0.0072045		2087	0.063288	-0.0208545	0.147431	0.14035		2087	0.0443231	-0.0389571	0.127603	0.29673
Glucose	2085	0.0162236	-0.0316638	0.064111	0.50651		2085	0.107218	0.0235149	0.190921	0.0120787		2085	-0.0603566	-0.138917	0.0182037	0.132043
Lactate	2088	0.0229327	-0.0425821	0.0884475	0.492498		2088	-0.0266474	-0.11702	0.0637248	0.563153		2088	0.0345345	-0.0459964	0.115065	0.400449
Citrate	2088	-0.078519	-0.145537	-0.0115016	0.0216794		2088	-0.0590487	-0.143851	0.0257534	0.172231		2088	-0.0426556	-0.133505	0.0481939	0.357273
Alanine	2088	-0.026614	-0.0944041	0.041176	0.441435		2088	-0.0333816	-0.120393	0.0536294	0.451911		2088	0.0200278	-0.0661962	0.106252	0.648783
Glutamine	2058	-0.0608902	-0.119624	-0.0021559	0.0421705		2058	-0.0508135	-0.126436	0.0248092	0.187736		2058	-0.0112055	-0.0907628	0.0683519	0.782407
Histidine	2088	0.0087392	-0.0544582	0.0719365	0.786272		2088	0.0428968	-0.0400196	0.125813	0.310424		2088	-0.0190655	-0.107237	0.069106	0.67157
Isoleucine	2087	0.141257	0.0804879	0.202026	5.45e-06		2087	0.101379	0.0217256	0.181032	0.0126372		2087	0.102374	0.0262459	0.178502	0.0084213
Leucine	2088	0.142553	0.082756	0.202351	3.13e-06		2088	0.0931934	0.0178793	0.168508	0.0153228		2088	0.107779	0.0357939	0.179765	0.0033587
Valine	2087	0.108164	0.049798	0.16653	0.0002855		2087	0.0375843	-0.0404209	0.11559	0.344821		2087	0.120114	0.0441102	0.196117	0.001966
Phenylalanine	2087	0.0324095	-0.0345923	0.0994113	0.342929		2087	0.0206707	-0.062614	0.103955	0.626499		2087	0.0536611	-0.0340428	0.141365	0.230318
Tyrosine	2088	0.0142465	-0.0465084	0.0750015	0.645662		2088	0.0050494	-0.0828549	0.0929538	0.910318		2088	0.0464281	-0.0358117	0.128668	0.268365
Acetate	2088	-0.0609416	-0.122743	0.0008601	0.0532716		2088	0.0132572	-0.0594901	0.0860045	0.72084		2088	-0.0723393	-0.150822	0.0061437	0.070815
Acetoacetate	2088	0.0417474	-0.0222367	0.105731	0.200845		2088	0.0823632	-0.0099049	0.174631	0.0801651		2088	-0.0317929	-0.122157	0.0585713	0.490285
3-hydroxybutyrate	2085	-0.0119662	-0.0711597	0.0472273	0.691816		2085	-0.0372322	-0.1209	0.0464355	0.38293		2085	-0.0005107	-0.0900663	0.089045	0.991079
Creatinine	2088	0.0759225	0.0255498	0.126295	0.0031536		2088	0.11987	0.0542943	0.185446	0.0003451		2088	0.0323223	-0.0331061	0.0977506	0.332754
Albumin (signal area)	2088	-0.0203987	-0.084794	0.0439965	0.534518		2088	-0.040011	-0.122712	0.0426905	0.342841		2088	-0.0007556	-0.0858889	0.0843777	0.986115
Glycoprotein acetyls, mainly a1-acid glycoprotein	2088	0.177946	0.112823	0.243069	9.31e-08		2088	0.0995651	0.0159773	0.183153	0.019588		2088	0.113841	0.0306853	0.196997	0.0073156
C-reactive protein	1926	0.0334511	-0.0050931	0.0719953	0.0889066		1926	0.0101504	-0.0539927	0.0742936	0.756326		1926	0.0201295	-0.0424828	0.0827419	0.528432
Complete case sample
Standardized outcome at age 25y	N	Beta	LCL	UCL	P-value		N	Beta	LCL	UCL	P-value		N	Beta	LCL	UCL	P-value
Systolic blood pressure	770	0.147916	0.0518802	0.243952	0.0025821		770	0.153082	0.0262615	0.279903	0.0180565		770	0.093346	-0.0246987	0.211391	0.120995
Diastolic blood pressure	770	0.0956528	-0.0144876	0.205793	0.0886273		770	0.105167	-0.0331001	0.243435	0.135814		770	0.0472512	-0.0903075	0.18481	0.500313
Concentration of chylomicrons and extremely large VLDL particles	770	0.195718	0.0911909	0.300245	0.0002539		770	0.198059	0.0434139	0.352704	0.0121362		770	0.0596078	-0.0712107	0.190426	0.371343
Total lipids in chylomicrons and extremely large VLDL	770	0.195365	0.0908093	0.299922	0.0002614		770	0.199295	0.0444666	0.354124	0.0117099		770	0.0580362	-0.0727944	0.188867	0.384124
Phospholipids in chylomicrons and extremely large VLDL	770	0.195662	0.0918756	0.299449	0.0002304		770	0.207701	0.0531313	0.36227	0.0085134		770	0.0485817	-0.0815864	0.17875	0.463984
Total cholesterol in chylomicrons and extremely large VLDL	770	0.184838	0.0790844	0.290592	0.0006336		770	0.207459	0.0507043	0.364214	0.0095565		770	0.0382583	-0.0937841	0.170301	0.569665
Cholesterol esters in chylomicrons and extremely large VLDL	770	0.173301	0.0659475	0.280655	0.0015908		770	0.199766	0.0434294	0.356102	0.0123344		770	0.0313959	-0.102635	0.165427	0.64576
Free cholesterol in chylomicrons and extremely large VLDL	770	0.193667	0.090131	0.297204	0.0002575		770	0.211279	0.0553471	0.36721	0.0079818		770	0.0452649	-0.0847498	0.17528	0.494527
Triglycerides in chylomicrons and extremely large VLDL	770	0.196831	0.0924986	0.301164	0.000228		770	0.194727	0.0405971	0.348856	0.0133481		770	0.0642363	-0.0664486	0.194921	0.334886
Concentration of very large VLDL particles	770	0.213163	0.107374	0.318952	8.35e-05		770	0.203359	0.0481665	0.358551	0.0102895		770	0.0756809	-0.0551799	0.206542	0.256599
Total lipids in very large VLDL	770	0.212087	0.106377	0.317796	8.95e-05		770	0.204098	0.0488477	0.359348	0.010045		770	0.0736299	-0.0570967	0.204356	0.269213
Phospholipids in very large VLDL	770	0.209019	0.103686	0.314351	0.0001066		770	0.20849	0.0540861	0.362893	0.0081988		770	0.0644329	-0.0655944	0.19446	0.330973
Total cholesterol in very large VLDL	770	0.198354	0.0931178	0.30359	0.0002311		770	0.207112	0.0512916	0.362933	0.0092519		770	0.0545357	-0.075427	0.184498	0.410331
Cholesterol esters in very large VLDL	770	0.197843	0.0919266	0.30376	0.0002626		770	0.202902	0.0474729	0.358332	0.0105785		770	0.0592493	-0.0711519	0.18965	0.372699
Free cholesterol in very large VLDL	770	0.198251	0.0938404	0.302661	0.0002078		770	0.211271	0.0551674	0.367374	0.0080531		770	0.048866	-0.0805867	0.178319	0.458902
Triglycerides in very large VLDL	770	0.215645	0.109695	0.321595	7.08e-05		770	0.201042	0.0458986	0.356185	0.0111605		770	0.0810039	-0.0502734	0.212281	0.226151
Concentration of large VLDL particles	770	0.238998	0.132402	0.345593	1.23e-05		770	0.203403	0.0488108	0.357996	0.009983		770	0.103967	-0.0283313	0.236264	0.12332
Total lipids in large VLDL	770	0.238006	0.131485	0.344528	1.32e-05		770	0.203818	0.0493056	0.358331	0.0097951		770	0.102612	-0.0295714	0.234795	0.127945
Phospholipids in large VLDL	770	0.241828	0.135702	0.347954	8.88e-06		770	0.205763	0.0517416	0.359785	0.0089021		770	0.104722	-0.0274646	0.236909	0.12031
Total cholesterol in large VLDL	770	0.228413	0.122323	0.334504	2.66e-05		770	0.205272	0.0518015	0.358743	0.0088212		770	0.0925619	-0.0387861	0.22391	0.166946
Cholesterol esters in large VLDL	770	0.233168	0.127001	0.339334	1.84e-05		770	0.202346	0.0501692	0.354522	0.0092252		770	0.102537	-0.0290597	0.234135	0.126533
Free cholesterol in large VLDL	770	0.221686	0.11582	0.327553	4.37e-05		770	0.206292	0.0517949	0.360788	0.0089371		770	0.0819327	-0.0492314	0.213097	0.220479
Triglycerides in large VLDL	770	0.23969	0.13288	0.346501	1.21e-05		770	0.202134	0.0471889	0.357079	0.0106307		770	0.105339	-0.0272235	0.237901	0.11919
Concentration of medium VLDL particles	770	0.251321	0.145214	0.357428	3.92e-06		770	0.199568	0.0486692	0.350467	0.0096072		770	0.119874	-0.0110295	0.250777	0.0726234
Total lipids in medium VLDL	770	0.251482	0.145464	0.3575	3.79e-06		770	0.200738	0.0499589	0.351518	0.0091385		770	0.119058	-0.0118741	0.24999	0.0746502
Phospholipids in medium VLDL	770	0.255607	0.150136	0.361078	2.35e-06		770	0.20505	0.0548339	0.355266	0.0075288		770	0.119062	-0.0117592	0.249884	0.0743952
Total cholesterol in medium VLDL	770	0.248202	0.142623	0.35378	4.61e-06		770	0.206134	0.0574492	0.35482	0.0066457		770	0.111255	-0.0204908	0.243001	0.0977772
Cholesterol esters in medium VLDL	770	0.241585	0.136086	0.347084	8.03e-06		770	0.200721	0.0550486	0.346393	0.006985		770	0.108906	-0.0239079	0.241719	0.107875
Free cholesterol in medium VLDL	770	0.248462	0.142995	0.353928	4.41e-06		770	0.206271	0.0549973	0.357545	0.0075934		770	0.11069	-0.0206925	0.242072	0.0985591
Triglycerides in medium VLDL	770	0.248665	0.142273	0.355057	5.23e-06		770	0.194493	0.0429084	0.346077	0.0119808		770	0.121244	-0.0097974	0.252285	0.0697152
Concentration of small VLDL particles	770	0.286143	0.18178	0.390505	9.8e-08		770	0.215347	0.069079	0.361615	0.0039596		770	0.140776	0.0087349	0.272817	0.0366843
Total lipids in small VLDL	770	0.288493	0.184435	0.39255	7.09e-08		770	0.217789	0.0722843	0.363293	0.0034		770	0.140324	0.0078937	0.272755	0.0378507
Phospholipids in small VLDL	770	0.29952	0.196123	0.402917	1.85e-08		770	0.229165	0.0834457	0.374884	0.0020937		770	0.139429	0.0057652	0.273093	0.0409265
Total cholesterol in small VLDL	770	0.280136	0.177849	0.382422	1.01e-07		770	0.211261	0.0722598	0.350261	0.0029401		770	0.131219	-0.0048006	0.267238	0.0586302
Cholesterol esters in small VLDL	770	0.262738	0.160714	0.364762	5.39e-07		770	0.191508	0.0551983	0.327818	0.0059548		770	0.128219	-0.0094122	0.26585	0.0678151
Free cholesterol in small VLDL	770	0.289509	0.18654	0.392479	4.67e-08		770	0.230132	0.0861005	0.374164	0.0017751		770	0.126484	-0.0074523	0.26042	0.064146
Triglycerides in small VLDL	770	0.264592	0.158893	0.37029	1.09e-06		770	0.198561	0.0490057	0.348116	0.0093308		770	0.135261	0.0041887	0.266334	0.0431316
Concentration of very small VLDL particles	770	0.248237	0.146902	0.349573	1.83e-06		770	0.201188	0.0651024	0.337273	0.0038126		770	0.10468	-0.0371877	0.246548	0.147887
Total lipids in very small VLDL	770	0.240844	0.139244	0.342445	3.85e-06		770	0.195459	0.0597119	0.331207	0.0048281		770	0.100066	-0.0426044	0.242736	0.168958
Phospholipids in very small VLDL	770	0.212243	0.109335	0.315151	5.68e-05		770	0.166752	0.0329077	0.300597	0.0146813		770	0.0839971	-0.0598449	0.227839	0.252009
Total cholesterol in very small VLDL	770	0.208675	0.106279	0.311072	6.94e-05		770	0.172579	0.0372898	0.307868	0.0124823		770	0.0838654	-0.0612445	0.228975	0.256918
Cholesterol esters in very small VLDL	770	0.200405	0.0982311	0.302578	0.0001278		770	0.166802	0.0324822	0.301122	0.0150046		770	0.083872	-0.0606484	0.228392	0.254947
Free cholesterol in very small VLDL	770	0.216188	0.113552	0.318824	3.95e-05		770	0.176474	0.039952	0.312996	0.0113613		770	0.0797946	-0.0650344	0.224624	0.279782
Triglycerides in very small VLDL	770	0.27629	0.174974	0.377606	1.14e-07		770	0.225032	0.0806471	0.369417	0.0022944		770	0.126484	-0.0092131	0.262182	0.0676702
Concentration of IDL particles	770	0.170719	0.0659179	0.275521	0.001442		770	0.159089	0.0257846	0.292394	0.0193967		770	0.0388881	-0.105223	0.182999	0.596448
Total lipids in IDL	770	0.16455	0.0593939	0.269705	0.0022031		770	0.153542	0.020032	0.287052	0.0242516		770	0.0356252	-0.108674	0.179924	0.628058
Phospholipids in IDL	770	0.152645	0.047306	0.257984	0.0045652		770	0.136567	0.0027243	0.27041	0.0455268		770	0.0358616	-0.109042	0.180765	0.627222
Total cholesterol in IDL	770	0.155825	0.0497617	0.261888	0.0040362		770	0.146231	0.0120608	0.2804	0.0327086		770	0.0296766	-0.114698	0.174051	0.686678
Cholesterol esters in IDL	770	0.168076	0.0620873	0.274065	0.0019211		770	0.156138	0.0219882	0.290288	0.0225961		770	0.0357121	-0.10806	0.179484	0.625957
Free cholesterol in IDL	770	0.121074	0.0146301	0.227519	0.0258458		770	0.117742	-0.0173521	0.252837	0.0874995		770	0.0135306	-0.132125	0.159186	0.855348
Triglycerides in IDL	770	0.205617	0.10644	0.304793	5.2e-05		770	0.201716	0.0672688	0.336164	0.0033251		770	0.0657374	-0.0781066	0.209582	0.369926
Concentration of large LDL particles	770	0.171856	0.067097	0.276614	0.0013345		770	0.152591	0.0191796	0.286003	0.0250352		770	0.0380258	-0.104169	0.18022	0.599754
Total lipids in large LDL	770	0.168081	0.0631093	0.273053	0.0017355		770	0.148416	0.0147738	0.282057	0.0295559		770	0.0367097	-0.105632	0.179051	0.612807
Phospholipids in large LDL	770	0.170113	0.064991	0.275235	0.0015495		770	0.149227	0.0160677	0.282387	0.0281097		770	0.0376307	-0.104376	0.179637	0.603071
Total cholesterol in large LDL	770	0.163228	0.0578198	0.268635	0.0024477		770	0.140305	0.0058859	0.274725	0.0408003		770	0.0367385	-0.105814	0.179291	0.613053
Cholesterol esters in large LDL	770	0.172614	0.0673766	0.277851	0.0013368		770	0.146345	0.0119522	0.280737	0.0328615		770	0.0422609	-0.0998223	0.184344	0.559462
Free cholesterol in large LDL	770	0.131056	0.0251167	0.236995	0.015392		770	0.119145	-0.0156585	0.253947	0.0831352		770	0.0185929	-0.125186	0.162372	0.799672
Triglycerides in large LDL	770	0.156427	0.0571196	0.255734	0.0020593		770	0.178203	0.0482913	0.308115	0.0072414		770	0.0227299	-0.120584	0.166044	0.755619
Concentration of medium LDL particles	770	0.175065	0.071636	0.278495	0.0009341		770	0.149252	0.0168446	0.281659	0.0272059		770	0.0392934	-0.100184	0.178771	0.580398
Total lipids in medium LDL	770	0.172113	0.0686598	0.275566	0.0011399		770	0.14608	0.0135675	0.278592	0.0307688		770	0.0381188	-0.10133	0.177567	0.591687
Phospholipids in medium LDL	770	0.19042	0.0874551	0.293386	0.0003019		770	0.169536	0.0386292	0.300443	0.0112076		770	0.0404042	-0.0972924	0.178101	0.564766
Total cholesterol in medium LDL	770	0.163693	0.0598438	0.267542	0.0020449		770	0.133409	-0.0003015	0.26712	0.0505174		770	0.0382467	-0.10191	0.178403	0.592322
Cholesterol esters in medium LDL	770	0.167737	0.0635712	0.271903	0.0016339		770	0.133165	-0.0012438	0.267573	0.0521526		770	0.043531	-0.0972503	0.184312	0.544026
Free cholesterol in medium LDL	770	0.144753	0.042553	0.246953	0.0055625		770	0.131706	0.0011678	0.262245	0.0479904		770	0.0169906	-0.12027	0.154251	0.808072
Triglycerides in medium LDL	770	0.138317	0.0400052	0.236629	0.0058852		770	0.159771	0.0339461	0.285595	0.0128892		770	0.0118815	-0.127664	0.151427	0.867299
Concentration of small LDL particles	770	0.16379	0.061491	0.26609	0.0017368		770	0.145415	0.0147649	0.276064	0.0291979		770	0.0274238	-0.109821	0.164669	0.694977
Total lipids in small LDL	770	0.159501	0.0571953	0.261808	0.0022869		770	0.141196	0.0104395	0.271953	0.0343447		770	0.0256872	-0.111617	0.162991	0.713526
Phospholipids in small LDL	770	0.155656	0.055054	0.256259	0.0024681		770	0.153049	0.0259807	0.280117	0.0183065		770	0.0111924	-0.122482	0.144867	0.869485
Total cholesterol in small LDL	770	0.150996	0.0479112	0.254081	0.004147		770	0.126277	-0.0064257	0.258979	0.0621418		770	0.0280635	-0.110877	0.167004	0.691839
Cholesterol esters in small LDL	770	0.156499	0.0527317	0.260266	0.0031652		770	0.125875	-0.0079985	0.259748	0.0653097		770	0.035215	-0.104865	0.175295	0.621797
Free cholesterol in small LDL	770	0.126322	0.026062	0.226581	0.0136016		770	0.123136	-0.0051165	0.251389	0.0598415		770	0.0020664	-0.132521	0.136654	0.975963
Triglycerides in small LDL	770	0.200091	0.101229	0.298953	7.77e-05		770	0.206347	0.0740955	0.338598	0.0022692		770	0.0411592	-0.094319	0.176638	0.551084
Concentration of very large HDL particles	770	-0.179285	-0.283106	-0.0754632	0.0007351		770	-0.0613084	-0.194494	0.0718768	0.366462		770	-0.148259	-0.288208	-0.0083106	0.037891
Total lipids in very large HDL	770	-0.179726	-0.283525	-0.0759263	0.0007115		770	-0.061746	-0.194836	0.0713443	0.362711		770	-0.148668	-0.288451	-0.008885	0.0371421
Phospholipids in very large HDL	770	-0.185301	-0.288472	-0.0821301	0.0004475		770	-0.0721772	-0.206832	0.0624778	0.293019		770	-0.145647	-0.286052	-0.005242	0.0420582
Total cholesterol in very large HDL	770	-0.173403	-0.277883	-0.0689226	0.0011715		770	-0.0551055	-0.18715	0.0769389	0.412901		770	-0.149113	-0.287759	-0.0104671	0.0350731
Cholesterol esters in very large HDL	770	-0.169315	-0.274471	-0.064159	0.0016356		770	-0.0534331	-0.185626	0.0787597	0.427737		770	-0.146434	-0.285191	-0.0076762	0.0386311
Free cholesterol in very large HDL	770	-0.179484	-0.28239	-0.076579	0.0006503		770	-0.0577273	-0.189896	0.0744416	0.391483		770	-0.152583	-0.291223	-0.0139423	0.0310454
Triglycerides in very large HDL	770	-0.0391148	-0.143498	0.0652688	0.462193		770	0.0805996	-0.0576113	0.21881	0.25265		770	-0.0939044	-0.234778	0.0469691	0.191075
Concentration of large HDL particles	770	-0.172268	-0.275205	-0.0693312	0.0010655		770	-0.0551533	-0.189988	0.0796813	0.42223		770	-0.153654	-0.291731	-0.0155769	0.0292266
Total lipids in large HDL	770	-0.174539	-0.277486	-0.0715932	0.0009159		770	-0.0572045	-0.192071	0.0776617	0.405297		770	-0.154463	-0.292473	-0.0164536	0.0283123
Phospholipids in large HDL	770	-0.152894	-0.255381	-0.0504075	0.0035065		770	-0.04361	-0.177615	0.0903947	0.523104		770	-0.146062	-0.282761	-0.0093635	0.0362742
Total cholesterol in large HDL	770	-0.192257	-0.295483	-0.0890306	0.0002736		770	-0.0714416	-0.206907	0.0640234	0.300859		770	-0.159914	-0.298353	-0.0214751	0.023633
Cholesterol esters in large HDL	770	-0.19302	-0.29635	-0.0896909	0.0002625		770	-0.0723635	-0.208042	0.0633146	0.295428		770	-0.159425	-0.298061	-0.0207884	0.0242629
Free cholesterol in large HDL	770	-0.189422	-0.292336	-0.0865079	0.0003223		770	-0.0683316	-0.203115	0.0664514	0.319936		770	-0.161179	-0.298981	-0.0233773	0.0219407
Triglycerides in large HDL	770	-0.125782	-0.22815	-0.0234142	0.0160969		770	0.0020139	-0.131595	0.135623	0.976402		770	-0.128036	-0.270388	0.0143157	0.0778523
Concentration of medium HDL particles	770	0.0117474	-0.0854692	0.108964	0.812554		770	0.0653726	-0.0598724	0.190618	0.305853		770	-0.0682004	-0.197709	0.0613085	0.301567
Total lipids in medium HDL	770	0.0063707	-0.090857	0.103598	0.897685		770	0.0604921	-0.0643434	0.185328	0.341772		770	-0.070909	-0.199923	0.058105	0.280947
Phospholipids in medium HDL	770	0.0135876	-0.0831875	0.110363	0.782911		770	0.0717957	-0.0528475	0.196439	0.258512		770	-0.0691971	-0.198676	0.0602821	0.294452
Total cholesterol in medium HDL	770	-0.0208159	-0.118341	0.0767095	0.675331		770	0.0325947	-0.091376	0.156565	0.605905		770	-0.0823622	-0.209399	0.0446747	0.2035
Cholesterol esters in medium HDL	770	-0.0245913	-0.122205	0.0730225	0.62106		770	0.0279594	-0.096218	0.152137	0.658612		770	-0.0832457	-0.210267	0.0437758	0.198644
Free cholesterol in medium HDL	770	-0.0071005	-0.104369	0.0901682	0.886089		770	0.0488385	-0.0745895	0.172266	0.437539		770	-0.0784175	-0.205778	0.048943	0.227153
Triglycerides in medium HDL	770	0.203537	0.102834	0.30424	7.94e-05		770	0.17917	0.0320922	0.326249	0.0170252		770	0.0954074	-0.0456992	0.236514	0.184801
Concentration of small HDL particles	770	0.121464	0.0261113	0.216816	0.0126057		770	0.114394	-0.0049663	0.233755	0.0602979		770	0.0112601	-0.114815	0.137335	0.860867
Total lipids in small HDL	770	0.114546	0.0193709	0.209721	0.0183966		770	0.108531	-0.0101249	0.227187	0.0729582		770	0.0075129	-0.118067	0.133093	0.906539
Phospholipids in small HDL	770	0.10305	0.0054893	0.200611	0.038458		770	0.117627	-0.0138282	0.249083	0.0793907		770	0.0011016	-0.1321	0.134303	0.987051
Total cholesterol in small HDL	770	0.0831742	-0.0117199	0.178068	0.0857234		770	0.0679772	-0.0496798	0.185634	0.257071		770	-0.0015959	-0.126488	0.123296	0.979994
Cholesterol esters in small HDL	770	0.0819829	-0.0133227	0.177288	0.0916927		770	0.0602985	-0.0591447	0.179742	0.321987		770	0.0023964	-0.123751	0.128544	0.970262
Free cholesterol in small HDL	770	0.0734072	-0.0221583	0.168973	0.131991		770	0.0986447	-0.024303	0.221592	0.115661		770	-0.0243461	-0.151496	0.102803	0.707106
Triglycerides in small HDL	770	0.262209	0.157932	0.366485	9.79e-07		770	0.20991	0.0573309	0.36249	0.0070733		770	0.135966	-0.001847	0.273779	0.0531425
Phospholipids to total lipds ratio in chylomicrons and extremely large VLDL	770	-0.152417	-0.283492	-0.0213418	0.0227222		770	-0.114322	-0.296003	0.0673581	0.21711		770	-0.0808628	-0.271836	0.110111	0.406109
Total cholesterol to total lipids ratio in chylomicrons and extremely large VLDL	770	0.0395286	-0.0558235	0.134881	0.41601		770	0.0773134	-0.0587803	0.213407	0.265111		770	-0.0290211	-0.159476	0.101433	0.662443
Cholesterol esters to total lipids ratio in chylomicrons and extremely large VLDL	770	0.0310437	-0.0632732	0.125361	0.518386		770	0.0769934	-0.0584917	0.212479	0.264952		770	-0.0416942	-0.171531	0.0881426	0.52862
Free cholesterol to total lipids ratio in chylomicrons and extremely large VLDL	770	0.0545676	-0.0434619	0.152597	0.274852		770	0.0738874	-0.0639572	0.211732	0.293016		770	-0.0019193	-0.134255	0.130417	0.977293
Triglycerides to total lipids ratio in chylomicrons and extremely large VLDL	770	0.057401	-0.0517373	0.166539	0.302174		770	0.0035017	-0.150736	0.157739	0.964463		770	0.0719335	-0.080609	0.224476	0.354883
Phospholipids to total lipds ratio in very large VLDL	770	-0.0793847	-0.191855	0.0330858	0.166275		770	-0.17596	-0.337973	-0.0139469	0.0333202		770	0.069208	-0.0981757	0.236592	0.41723
Total cholesterol to total lipids ratio in very large VLDL	770	0.0706333	-0.0257176	0.166984	0.150531		770	0.0800493	-0.0658341	0.225933	0.281736		770	-0.0103968	-0.146123	0.125329	0.880508
Cholesterol esters to total lipids ratio in very large VLDL	770	0.0671204	-0.030393	0.164634	0.177022		770	0.0807461	-0.0673303	0.228823	0.284745		770	-0.0134275	-0.14687	0.120015	0.843462
Free cholesterol to total lipids ratio in very large VLDL	770	0.0732299	-0.0220503	0.16851	0.13177		770	0.076001	-0.0677329	0.219735	0.299596		770	-0.0054824	-0.141238	0.130274	0.936832
Triglycerides to total lipids ratio in very large VLDL	770	-0.0056683	-0.110879	0.0995421	0.915799		770	0.0511507	-0.0983521	0.200654	0.50201		770	-0.0376817	-0.18524	0.109877	0.616296
Phospholipids to total lipds ratio in large VLDL	770	-0.0589514	-0.184421	0.0665187	0.35664		770	-0.0928169	-0.286374	0.10074	0.346816		770	0.0047706	-0.144166	0.153707	0.949878
Total cholesterol to total lipids ratio in large VLDL	770	0.0534289	-0.0450274	0.151885	0.287077		770	0.0847275	-0.0452054	0.21466	0.200898		770	-0.0218432	-0.157536	0.11385	0.752081
Cholesterol esters to total lipids ratio in large VLDL	770	0.0337622	-0.0577439	0.125268	0.469101		770	0.0743226	-0.0482898	0.196935	0.234439		770	-0.0338998	-0.161496	0.0936964	0.602131
Free cholesterol to total lipids ratio in large VLDL	770	0.0767474	-0.0288789	0.182374	0.154172		770	0.0870235	-0.0482431	0.22229	0.206994		770	0.0021742	-0.13976	0.144109	0.976017
Triglycerides to total lipids ratio in large VLDL	770	-0.0170071	-0.125824	0.0918102	0.75907		770	-0.0273692	-0.18166	0.126921	0.727765		770	0.0185982	-0.122362	0.159558	0.795698
Phospholipids to total lipds ratio in medium VLDL	770	-0.083373	-0.17665	0.0099043	0.0797224		770	-0.0739328	-0.187175	0.0393093	0.200356		770	-0.0477663	-0.15043	0.0548972	0.361338
Total cholesterol to total lipids ratio in medium VLDL	770	0.023259	-0.0749027	0.121421	0.64196		770	0.0609446	-0.0719662	0.193855	0.368324		770	-0.0221224	-0.159402	0.115157	0.751825
Cholesterol esters to total lipids ratio in medium VLDL	770	-0.0493269	-0.155174	0.0565205	0.360567		770	-0.0004998	-0.139693	0.138693	0.994378		770	-0.0518453	-0.195638	0.0919473	0.479283
Free cholesterol to total lipids ratio in medium VLDL	770	0.179463	0.0803132	0.278613	0.000404		770	0.163411	0.0214062	0.305417	0.0241654		770	0.0646946	-0.0674639	0.196853	0.336868
Triglycerides to total lipids ratio in medium VLDL	770	0.0195964	-0.0836409	0.122834	0.709526		770	-0.0185279	-0.150648	0.113592	0.783165		770	0.0428069	-0.09108	0.176694	0.530422
Phospholipids to total lipds ratio in small VLDL	770	-0.14557	-0.24575	-0.0453911	0.0044547		770	-0.106934	-0.240323	0.0264557	0.115963		770	-0.0865343	-0.215232	0.0421635	0.187248
Total cholesterol to total lipids ratio in small VLDL	770	0.0833644	-0.0223775	0.189106	0.122122		770	0.0995077	-0.0401836	0.239199	0.162404		770	-0.0084485	-0.153815	0.136918	0.909195
Cholesterol esters to total lipids ratio in small VLDL	770	0.084537	-0.0213289	0.190403	0.117394		770	0.08737	-0.0529233	0.227663	0.221879		770	0.0082145	-0.136806	0.153235	0.91149
Free cholesterol to total lipids ratio in small VLDL	770	0.0136941	-0.0828483	0.110237	0.780738		770	0.0775558	-0.0397299	0.194841	0.194644		770	-0.0773837	-0.200752	0.0459845	0.218567
Triglycerides to total lipids ratio in small VLDL	770	-0.0089232	-0.114163	0.0963163	0.867848		770	-0.0458228	-0.180029	0.0883831	0.502888		770	0.0542465	-0.0854568	0.19395	0.446138
Phospholipids to total lipds ratio in very small VLDL	770	-0.0404894	-0.14649	0.0655117	0.45358		770	-0.0593622	-0.1965	0.0777758	0.395729		770	-0.0238494	-0.160222	0.112523	0.731456
Total cholesterol to total lipids ratio in very small VLDL	770	-0.0513424	-0.149574	0.0468895	0.305199		770	-0.014936	-0.144277	0.114405	0.820722		770	-0.0456366	-0.177379	0.0861055	0.49669
Cholesterol esters to total lipids ratio in very small VLDL	770	-0.040354	-0.137855	0.0571476	0.416767		770	-0.0089617	-0.131802	0.113879	0.886158		770	-0.0265769	-0.153607	0.100453	0.681398
Free cholesterol to total lipids ratio in very small VLDL	770	-0.0377051	-0.136614	0.0612042	0.454481		770	-0.01844	-0.152522	0.115642	0.787248		770	-0.0588329	-0.187298	0.0696323	0.368919
Triglycerides to total lipids ratio in very small VLDL	770	0.0639333	-0.0405187	0.168385	0.229903		770	0.0460989	-0.0935192	0.185717	0.517069		770	0.0497864	-0.088931	0.188504	0.481297
Phospholipids to total lipds ratio in IDL	770	-0.205719	-0.305378	-0.10606	5.59e-05		770	-0.231518	-0.36908	-0.093956	0.0009982		770	-0.0271769	-0.164258	0.109904	0.697243
Total cholesterol to total lipids ratio in IDL	770	0.0570108	-0.038585	0.152607	0.242072		770	0.0595051	-0.0670919	0.186102	0.356443		770	-0.0096008	-0.137101	0.117899	0.882522
Cholesterol esters to total lipids ratio in IDL	770	0.130653	0.0323052	0.229001	0.0092883		770	0.127206	-0.0029977	0.25741	0.0554988		770	0.0195371	-0.111186	0.15026	0.769301
Free cholesterol to total lipids ratio in IDL	770	-0.162163	-0.269043	-0.0552842	0.0029887		770	-0.146399	-0.305547	0.0127482	0.0713385		770	-0.0744363	-0.217764	0.0688918	0.308282
Triglycerides to total lipids ratio in IDL	770	0.0332387	-0.0619123	0.12839	0.493074		770	0.0431511	-0.0878658	0.174168	0.518114		770	0.025931	-0.102842	0.154704	0.692725
Phospholipids to total lipds ratio in large LDL	770	-0.154653	-0.249636	-0.0596705	0.0014494		770	-0.141298	-0.264198	-0.018398	0.0242937		770	-0.0388787	-0.166015	0.0882581	0.548473
Total cholesterol to total lipids ratio in large LDL	770	0.0939799	0.0017527	0.186207	0.0458127		770	0.0647688	-0.0597656	0.189303	0.307588		770	0.0278873	-0.0968953	0.15267	0.660984
Cholesterol esters to total lipids ratio in large LDL	770	0.162859	0.0669353	0.258784	0.000901		770	0.130537	0.0034922	0.257582	0.0440413		770	0.0496794	-0.0778731	0.177232	0.444753
Free cholesterol to total lipids ratio in large LDL	770	-0.26899	-0.36705	-0.170929	9.67e-08		770	-0.246466	-0.385724	-0.107209	0.0005411		770	-0.0841148	-0.215568	0.047338	0.209446
Triglycerides to total lipids ratio in large LDL	770	0.0022346	-0.0926489	0.0971182	0.963136		770	0.0415918	-0.0870707	0.170254	0.525883		770	-0.0076449	-0.139464	0.124174	0.909386
Phospholipids to total lipds ratio in medium LDL	770	-0.117474	-0.214142	-0.0208057	0.0172952		770	-0.0889732	-0.218277	0.0403309	0.177165		770	-0.0359255	-0.166909	0.095058	0.590439
Total cholesterol to total lipids ratio in medium LDL	770	0.0953589	0.0006587	0.190059	0.0484316		770	0.0613436	-0.0684972	0.191184	0.353977		770	0.0316986	-0.0982755	0.161673	0.632242
Cholesterol esters to total lipids ratio in medium LDL	770	0.136797	0.0404045	0.23319	0.0054702		770	0.0995649	-0.0304169	0.229547	0.133071		770	0.0478118	-0.0826418	0.178265	0.472064
Free cholesterol to total lipids ratio in medium LDL	770	-0.216167	-0.316015	-0.116319	2.4e-05		770	-0.177066	-0.306293	-0.0478398	0.0073059		770	-0.0794544	-0.211462	0.0525533	0.237745
Triglycerides to total lipids ratio in medium LDL	770	-0.0285478	-0.124514	0.0674187	0.559411		770	0.0075196	-0.121076	0.136115	0.908641		770	-0.0156619	-0.148903	0.117579	0.817569
Phospholipids to total lipds ratio in small LDL	770	-0.136971	-0.232333	-0.0416087	0.0049331		770	-0.102481	-0.229746	0.0247836	0.11434		770	-0.0491812	-0.178528	0.0801655	0.455642
Total cholesterol to total lipids ratio in small LDL	770	0.0897168	-0.0062294	0.185663	0.0668021		770	0.0522666	-0.0798862	0.184419	0.43775		770	0.0351677	-0.0971762	0.167512	0.602064
Cholesterol esters to total lipids ratio in small LDL	770	0.125035	0.0270957	0.222975	0.0124119		770	0.0829769	-0.049871	0.215825	0.220522		770	0.0503893	-0.0829923	0.183771	0.458544
Free cholesterol to total lipids ratio in small LDL	770	-0.223364	-0.32293	-0.123799	1.22e-05		770	-0.175904	-0.304065	-0.0477427	0.0072077		770	-0.0938127	-0.225224	0.0375984	0.161495
Triglycerides to total lipids ratio in small LDL	770	0.0596579	-0.0400266	0.159342	0.240424		770	0.0921772	-0.0497848	0.234139	0.202821		770	0.0122783	-0.128614	0.15317	0.864208
Phospholipids to total lipds ratio in very large HDL	770	-0.0812906	-0.205323	0.0427422	0.198625		770	-0.0961423	-0.238344	0.0460596	0.184827		770	-0.010966	-0.162446	0.140514	0.887027
Total cholesterol to total lipids ratio in very large HDL	770	0.0084974	-0.106717	0.123712	0.88492		770	0.0330636	-0.107573	0.1737	0.644556		770	-0.0185113	-0.171117	0.134095	0.811848
Cholesterol esters to total lipids ratio in very large HDL	770	0.0468134	-0.0684376	0.162064	0.425478		770	0.0479211	-0.0861623	0.182005	0.483139		770	0.0121461	-0.143892	0.168184	0.87859
Free cholesterol to total lipids ratio in very large HDL	770	-0.158301	-0.291013	-0.0255893	0.0194582		770	-0.0706393	-0.195718	0.0544393	0.267921		770	-0.118744	-0.271534	0.0340466	0.127512
Triglycerides to total lipids ratio in very large HDL	770	0.177928	0.0344728	0.321383	0.0151281		770	0.162736	-0.081933	0.407405	0.192047		770	0.0647475	-0.084634	0.214129	0.395105
Phospholipids to total lipds ratio in large HDL	770	0.198786	0.0699376	0.327634	0.0025398		770	0.0670628	-0.103827	0.237952	0.441311		770	0.155767	0.0114485	0.300086	0.0344297
Total cholesterol to total lipids ratio in large HDL	770	-0.257058	-0.394662	-0.119454	0.0002623		770	-0.199511	-0.362816	-0.0362053	0.0167111		770	-0.118956	-0.26511	0.0271978	0.110507
Cholesterol esters to total lipids ratio in large HDL	770	-0.256162	-0.398639	-0.113684	0.0004415		770	-0.218249	-0.38763	-0.0488674	0.0116253		770	-0.0954365	-0.240339	0.0494658	0.196423
Free cholesterol to total lipids ratio in large HDL	770	-0.225493	-0.349958	-0.101028	0.0003991		770	-0.135999	-0.280234	0.0082363	0.0645584		770	-0.15059	-0.295118	-0.0060624	0.0411559
Triglycerides to total lipids ratio in large HDL	770	0.10385	-0.0125571	0.220257	0.0802928		770	0.184848	-0.0817298	0.451427	0.173844		770	-0.0281705	-0.147496	0.0911552	0.643175
Phospholipids to total lipds ratio in medium HDL	770	0.074704	-0.0178895	0.167298	0.113652		770	0.0853271	-0.0421992	0.212853	0.189413		770	0.0472224	-0.0841406	0.178585	0.480595
Total cholesterol to total lipids ratio in medium HDL	770	-0.150767	-0.243374	-0.05816	0.0014513		770	-0.11249	-0.243445	0.018466	0.092153		770	-0.110846	-0.236489	0.0147958	0.0836943
Cholesterol esters to total lipids ratio in medium HDL	770	-0.166184	-0.258494	-0.0738739	0.0004339		770	-0.145799	-0.276416	-0.0151816	0.028736		770	-0.0950015	-0.222601	0.0325977	0.144269
Free cholesterol to total lipids ratio in medium HDL	770	-0.04485	-0.143213	0.0535132	0.371018		770	0.0228563	-0.100511	0.146223	0.71618		770	-0.103142	-0.227352	0.0210677	0.103489
Triglycerides to total lipids ratio in medium HDL	770	0.177242	0.0823502	0.272134	0.0002628		770	0.112539	-0.019834	0.244912	0.0955384		770	0.135276	0.0120529	0.258499	0.0314669
Phospholipids to total lipds ratio in small HDL	770	-0.0819549	-0.18285	0.0189402	0.111223		770	-0.0206816	-0.161543	0.120179	0.773251		770	-0.0337186	-0.176658	0.10922	0.643436
Total cholesterol to total lipids ratio in small HDL	770	0.0245057	-0.0769504	0.125962	0.635518		770	-0.01647	-0.158702	0.125762	0.820236		770	-0.002491	-0.143149	0.138167	0.972276
Cholesterol esters to total lipids ratio in small HDL	770	0.0406795	-0.0609925	0.142352	0.432438		770	-0.010321	-0.152919	0.132277	0.88705		770	0.0112536	-0.130069	0.152576	0.87582
Free cholesterol to total lipids ratio in small HDL	770	-0.172433	-0.274867	-0.0699981	0.0009959		770	-0.0478503	-0.190971	0.0952703	0.511809		770	-0.129836	-0.273543	0.0138705	0.0765273
Triglycerides to total lipids ratio in small HDL	770	0.174534	0.07339	0.275678	0.0007416		770	0.129191	-0.0145688	0.272952	0.0781085		770	0.119537	-0.0121256	0.251199	0.0750997
Mean diameter for VLDL particles	770	0.192736	0.0862528	0.29922	0.0004041		770	0.134356	-0.0133689	0.282081	0.0745896		770	0.118969	-0.0194542	0.257393	0.0919758
Mean diameter for LDL particles	770	-0.0701903	-0.168015	0.0276348	0.159382		770	-0.0592403	-0.181182	0.062702	0.340547		770	0.0088799	-0.123203	0.140963	0.895037
Mean diameter for HDL particles	770	-0.211677	-0.316579	-0.106775	8.16e-05		770	-0.0887699	-0.225328	0.0477883	0.202305		770	-0.159646	-0.300369	-0.0189225	0.0262357
Serum total cholesterol	770	0.123334	0.0188111	0.227858	0.0208022		770	0.139606	0.0094505	0.269761	0.0355642		770	-0.0090649	-0.14836	0.13023	0.898379
Total cholesterol in VLDL	770	0.264542	0.160618	0.368467	7.23e-07		770	0.218748	0.075249	0.362247	0.0028567		770	0.113914	-0.0205738	0.248401	0.0967687
Remnant cholesterol (non-HDL, non-LDL -cholesterol)	770	0.236395	0.132242	0.340548	9.63e-06		770	0.203835	0.0663557	0.341315	0.003713		770	0.0836872	-0.0555892	0.222964	0.238541
Total cholesterol in LDL	770	0.162272	0.0577004	0.266843	0.0023971		770	0.136424	0.0024494	0.270399	0.0459661		770	0.0357444	-0.105414	0.176903	0.619262
Total cholesterol in HDL	770	-0.115748	-0.215867	-0.0156294	0.0235146		770	-0.0169551	-0.144521	0.110611	0.794224		770	-0.139176	-0.269199	-0.0091537	0.035944
Total cholesterol in HDL2	770	-0.126414	-0.226583	-0.0262449	0.0134496		770	-0.0271401	-0.155624	0.101344	0.678499		770	-0.141042	-0.271648	-0.0104361	0.0343337
Total cholesterol in HDL3	770	-0.0033478	-0.102534	0.0958382	0.947188		770	0.0750069	-0.0455175	0.195531	0.222197		770	-0.10011	-0.227341	0.0271217	0.122854
Esterified cholesterol	770	0.121435	0.0157613	0.227108	0.0243612		770	0.139256	0.0079827	0.27053	0.037634		770	-0.0116332	-0.151435	0.128169	0.870284
Free cholesterol	770	0.126584	0.0248304	0.228338	0.0148278		770	0.13882	0.0113748	0.266265	0.0328106		770	-0.0026398	-0.140823	0.135543	0.970095
Serum total triglycerides	770	0.254508	0.149552	0.359463	2.31e-06		770	0.217565	0.0661311	0.369	0.004922		770	0.109348	-0.0227913	0.241487	0.104684
Triglycerides in VLDL	770	0.250525	0.144492	0.356558	4.14e-06		770	0.202556	0.0503046	0.354808	0.0091872		770	0.116922	-0.0144466	0.24829	0.0810049
Triglycerides in LDL	770	0.161706	0.0628725	0.260539	0.0013742		770	0.180832	0.05187	0.309794	0.0060524		770	0.0233744	-0.117536	0.164285	0.744786
Triglycerides in HDL	770	0.107785	0.0073365	0.208233	0.0354909		770	0.157023	0.014009	0.300037	0.0314451		770	0.0115072	-0.129437	0.152451	0.872707
Total phosphoglycerides	770	0.079863	-0.0185388	0.178265	0.111521		770	0.164787	0.0407988	0.288775	0.009258		770	-0.0623895	-0.196603	0.0718237	0.361768
Ratio of triglycerides to phosphoglycerides	770	0.221632	0.119684	0.323581	2.22e-05		770	0.166582	0.0220471	0.311118	0.023946		770	0.113668	-0.0182022	0.245538	0.0910323
Phosphatidylcholine and other cholines	770	0.119381	0.0188679	0.219893	0.0199826		770	0.159154	0.0327924	0.285516	0.0136338		770	-0.0200096	-0.156124	0.116105	0.772976
Total cholines	770	0.0906136	-0.0093526	0.19058	0.0755691		770	0.152143	0.025289	0.278997	0.0188042		770	-0.0441941	-0.180342	0.091954	0.524169
Apolipoprotein A-I	770	-0.0453535	-0.145632	0.0549246	0.374896		770	0.0399782	-0.0856357	0.165592	0.532303		770	-0.112617	-0.243262	0.0180276	0.0910165
Apolipoprotein B	770	0.239976	0.135666	0.344286	7.29e-06		770	0.202589	0.0659653	0.339212	0.0037092		770	0.0830432	-0.0540468	0.220133	0.234749
Ratio of apolipoprotein B to apolipoprotein A-I	770	0.25747	0.154238	0.360701	1.19e-06		770	0.170153	0.0320497	0.308256	0.0158117		770	0.148391	0.0149928	0.281789	0.0292877
Total fatty acids	770	0.189043	0.087397	0.290689	0.0002791		770	0.209247	0.0783173	0.340176	0.0017707		770	0.0189944	-0.115282	0.153271	0.781323
Estimated degree of unsaturation	770	-0.0588808	-0.157115	0.0393539	0.239701		770	-0.140667	-0.287605	0.0062716	0.0605856		770	0.0402513	-0.0979445	0.178447	0.567642
22:6, docosahexaenoic acid	770	0.102951	0.0066759	0.199225	0.0361272		770	0.0419342	-0.080699	0.164568	0.502247		770	0.0685172	-0.0743679	0.211402	0.346821
18:2, linoleic acid	770	0.132108	0.0253597	0.238857	0.0153525		770	0.155052	0.027766	0.282338	0.0170305		770	-0.0136809	-0.152672	0.12531	0.846832
Omega-3 fatty acids	770	0.124911	0.0224688	0.227353	0.0169229		770	0.074036	-0.0567284	0.2048	0.266721		770	0.0665874	-0.0761293	0.209304	0.359998
Omega-6 fatty acids	770	0.144485	0.0411348	0.247836	0.0062048		770	0.16956	0.044373	0.294746	0.0080044		770	-0.008444	-0.145243	0.128355	0.903586
Polyunsaturated fatty acids	770	0.14545	0.0419284	0.248972	0.0059521		770	0.162201	0.0367026	0.287699	0.0113732		770	0.0001508	-0.137274	0.137576	0.998282
Monounsaturated fatty acids; 16:1, 18:1	770	0.218215	0.120202	0.316227	1.41e-05		770	0.223081	0.0912095	0.354954	0.0009403		770	0.0475379	-0.0820268	0.177103	0.471581
Saturated fatty acids	770	0.17876	0.0752176	0.282302	0.0007372		770	0.213576	0.0736705	0.353481	0.0028172		770	0.0081858	-0.128896	0.145268	0.906712
Ratio of 22:6 docosahexaenoic acid to total fatty acids	770	-0.039009	-0.130328	0.0523095	0.401966		770	-0.150923	-0.271048	-0.0307972	0.0138685		770	0.0806079	-0.0448219	0.206038	0.207483
Ratio of 18:2 linoleic acid to total fatty acids	770	-0.117707	-0.22614	-0.0092733	0.0334116		770	-0.0644426	-0.208525	0.07964	0.380212		770	-0.111311	-0.257701	0.0350805	0.135939
Ratio of omega-3 fatty acids to total fatty acids	770	-0.0522337	-0.14677	0.0423029	0.278418		770	-0.164774	-0.302249	-0.0272988	0.0188815		770	0.0827829	-0.0521077	0.217673	0.228671
Ratio of omega-6 fatty acids to total fatty acids	770	-0.158379	-0.265402	-0.0513548	0.0037784		770	-0.118328	-0.269257	0.0326008	0.124205		770	-0.111859	-0.257553	0.0338362	0.132179
Ratio of polyunsaturated fatty acids to total fatty acids	770	-0.154024	-0.258522	-0.0495267	0.0039188		770	-0.144695	-0.295801	0.0064114	0.060518		770	-0.0806672	-0.222883	0.0615491	0.265847
Ratio of monounsaturated fatty acids to total fatty acids	770	0.197568	0.095147	0.299989	0.0001647		770	0.144625	0.0062263	0.283024	0.0405697		770	0.111668	-0.0233374	0.246674	0.104844
Ratio of saturated fatty acids to total fatty acids	770	-0.0948347	-0.197437	0.0077675	0.0699989		770	-0.0218305	-0.165635	0.121974	0.765776		770	-0.0630815	-0.206258	0.0800948	0.38736
Insulin	770	0.114795	0.0175804	0.21201	0.0207087		770	0.0940164	-0.0688104	0.256843	0.257365		770	0.0358256	-0.132743	0.204394	0.67664
Glucose	770	0.0467736	-0.0385314	0.132079	0.282097		770	0.1619	0.0465646	0.277235	0.0059979		770	-0.104764	-0.223707	0.0141792	0.0842024
Lactate	770	-0.0204561	-0.120924	0.0800113	0.689487		770	0.0617619	-0.0637368	0.18726	0.334301		770	-0.0876821	-0.214759	0.0393945	0.175972
Citrate	770	-0.0664108	-0.18286	0.0500384	0.26326		770	-0.0647239	-0.209094	0.0796463	0.379087		770	-0.0224522	-0.181894	0.13699	0.782287
Alanine	770	0.080302	-0.0271233	0.187727	0.14267		770	-0.0357991	-0.174451	0.102853	0.612401		770	0.134425	-0.0035868	0.272437	0.0562426
Glutamine	770	-0.0016388	-0.102497	0.0992199	0.974563		770	-0.0165935	-0.144588	0.111401	0.799178		770	0.0186591	-0.119431	0.156749	0.790883
Histidine	770	0.0459544	-0.0598548	0.151763	0.394151		770	0.0181667	-0.124932	0.161266	0.803258		770	0.0270692	-0.127985	0.182123	0.731907
Isoleucine	770	0.209787	0.115786	0.303788	1.35e-05		770	0.181297	0.0528562	0.309737	0.0057261		770	0.102708	-0.018254	0.223671	0.0959563
Leucine	770	0.178579	0.0933999	0.263757	4.28e-05		770	0.120055	0.0052166	0.234894	0.0404861		770	0.118188	0.0038463	0.232529	0.0427936
Valine	770	0.127988	0.0363378	0.219637	0.0062612		770	0.0823018	-0.0429744	0.207578	0.197554		770	0.0906083	-0.0368191	0.218036	0.16316
Phenylalanine	770	0.0783943	-0.0397056	0.196494	0.192937		770	0.0443272	-0.0940624	0.182717	0.529673		770	0.077913	-0.0725371	0.228363	0.309658
Tyrosine	770	0.0305726	-0.0753622	0.136507	0.571191		770	-0.0415299	-0.181569	0.098509	0.560621		770	0.0925469	-0.0427975	0.227891	0.179887
Acetate	770	-0.0569542	-0.15081	0.0369012	0.233923		770	-0.0042841	-0.108616	0.100048	0.935775		770	-0.0545944	-0.216817	0.107628	0.50903
Acetoacetate	770	0.0221655	-0.0731914	0.117522	0.648293		770	-0.0326352	-0.162377	0.0971068	0.621593		770	0.0364717	-0.106388	0.179331	0.616394
3-hydroxybutyrate	770	0.0404719	-0.0355693	0.116513	0.296434		770	-0.0789211	-0.18644	0.0285982	0.150012		770	0.096573	-0.0247388	0.217885	0.118524
Creatinine	770	0.0930049	0.0106379	0.175372	0.0269438		770	0.0611391	-0.0486091	0.170887	0.274472		770	0.108816	0.0031347	0.214498	0.0435969
Albumin (signal area)	770	0.0284877	-0.0793582	0.136333	0.604222		770	0.0297979	-0.108138	0.167734	0.671625		770	-0.029708	-0.169422	0.110006	0.676488
Glycoprotein acetyls, mainly a1-acid glycoprotein	770	0.251927	0.149873	0.353981	1.53e-06		770	0.17835	0.0446174	0.312083	0.0090199		770	0.121888	-0.0074682	0.251244	0.0647369
C-reactive protein	770	0.0823964	0.016978	0.147815	0.0136324		770	0.0044073	-0.112616	0.12143	0.941083		770	0.0767898	-0.0199191	0.173499	0.11947
