# Supplementary material for: Body muscle gain and markers of cardiovascular disease susceptibility in young adulthood: A cohort study
Source: PLoS Med. 2021 Sep 9;18(9):e1003751. doi: 10.1371/journal.pmed.1003751 (PMC8428664; doi:10.1371/journal.pmed.1003751)
Supplement: S12 Table — (XLSX) [file pmed.1003751.s024.xlsx]

## Sheet: S12 Table
S12 Table Associations of change in lean mass indices in childhood with cardiometabolic traits in young adulthood among ALSPAC G1 females
	Change in lean mass indices from age 10y to 13y (per SD-unit gain, females)
	Total limb lean mass index						Arm lean mass index						Leg lean mass index
	Adj. for age, ethnicity, maternal education,						Adj. for age, ethnicity, maternal education,						Adj. for age, ethnicity, maternal education,
	change in total fat mass index						arm lean mass index at age 10y,						leg lean mass index at age 10y,
							change in leg lean mass index,						change in arm lean mass index,
							change in total fat mass index						change in total fat mass index
Standardized outcome at age 25y	N	Beta	LCL	UCL	P-value		N	Beta	LCL	UCL	P-value		N	Beta	LCL	UCL	P-value
Systolic blood pressure	1542	0.141838	0.0643133	0.219362	0.0003427		1542	0.0709663	-0.0202466	0.162179	0.127188		1542	0.140382	0.0521158	0.228649	0.0018443
Diastolic blood pressure	1542	0.053669	-0.0340956	0.141434	0.230524		1542	0.0025107	-0.102277	0.107299	0.962521		1542	0.0790729	-0.020544	0.17869	0.119679
Concentration of chylomicrons and extremely large VLDL particles	1198	0.101855	0.0288978	0.174813	0.0062533		1198	0.117402	0.0335977	0.201207	0.0060771		1198	0.0265878	-0.054982	0.108158	0.522617
Total lipids in chylomicrons and extremely large VLDL	1198	0.10121	0.0283573	0.174064	0.0065121		1198	0.118068	0.0343874	0.201748	0.0057242		1198	0.025303	-0.0562076	0.106814	0.542612
Phospholipids in chylomicrons and extremely large VLDL	1198	0.0969109	0.0240558	0.169766	0.009174		1198	0.114801	0.0306371	0.198965	0.0075499		1198	0.0211752	-0.0601809	0.102531	0.609687
Total cholesterol in chylomicrons and extremely large VLDL	1198	0.0930033	0.0208228	0.165184	0.0116017		1198	0.129142	0.0463595	0.211925	0.0022579		1198	0.0081933	-0.0741249	0.0905114	0.845209
Cholesterol esters in chylomicrons and extremely large VLDL	1198	0.0910664	0.0183476	0.163785	0.014153		1198	0.135165	0.0517701	0.21856	0.0015113		1198	0.0030896	-0.0812307	0.08741	0.942702
Free cholesterol in chylomicrons and extremely large VLDL	1198	0.0929734	0.0202605	0.165686	0.0122522		1198	0.119003	0.0359809	0.202024	0.0050004		1198	0.0139077	-0.0668212	0.0946366	0.735422
Triglycerides in chylomicrons and extremely large VLDL	1198	0.103417	0.0301483	0.176686	0.0057058		1198	0.115286	0.0311963	0.199376	0.0072491		1198	0.0300771	-0.0515634	0.111717	0.469942
Concentration of very large VLDL particles	1198	0.11134	0.036062	0.186618	0.0037782		1198	0.123086	0.0387953	0.207377	0.004244		1198	0.0309874	-0.0515178	0.113492	0.461343
Total lipids in very large VLDL	1198	0.110087	0.0351724	0.185002	0.0040087		1198	0.122766	0.0388346	0.206697	0.0041807		1198	0.0298789	-0.0523791	0.112137	0.476201
Phospholipids in very large VLDL	1198	0.106391	0.0317979	0.180985	0.0052201		1198	0.119162	0.035362	0.202961	0.0053571		1198	0.0279076	-0.0544231	0.110238	0.50615
Total cholesterol in very large VLDL	1198	0.0966025	0.0250167	0.168188	0.0082139		1198	0.120166	0.0397028	0.200629	0.0034539		1198	0.0179951	-0.062465	0.0984553	0.660887
Cholesterol esters in very large VLDL	1198	0.0984072	0.0266566	0.170158	0.0072266		1198	0.123178	0.0432502	0.203106	0.0025514		1198	0.0188562	-0.0622849	0.0999973	0.648519
Free cholesterol in very large VLDL	1198	0.0941716	0.0225248	0.165819	0.0100345		1198	0.116245	0.0349037	0.197587	0.005132		1198	0.0169346	-0.0630225	0.0968917	0.677824
Triglycerides in very large VLDL	1198	0.114275	0.0380657	0.190484	0.0033249		1198	0.123746	0.0384712	0.209021	0.0044881		1198	0.0336121	-0.0494974	0.116722	0.427657
Concentration of large VLDL particles	1198	0.128401	0.0485738	0.208229	0.0016409		1198	0.129423	0.0391021	0.219744	0.0050146		1198	0.0448902	-0.0417083	0.131489	0.309348
Total lipids in large VLDL	1198	0.12784	0.0482069	0.207472	0.0016753		1198	0.130245	0.0401885	0.220302	0.0046241		1198	0.0436766	-0.0428161	0.130169	0.322013
Phospholipids in large VLDL	1198	0.131915	0.0516606	0.21217	0.0012945		1198	0.134786	0.0435834	0.225989	0.003806		1198	0.0440712	-0.0433302	0.131473	0.322718
Total cholesterol in large VLDL	1198	0.122007	0.0439799	0.200034	0.002205		1198	0.136122	0.0483042	0.223939	0.0024085		1198	0.0340506	-0.051975	0.120076	0.437559
Cholesterol esters in large VLDL	1198	0.125866	0.0469908	0.204742	0.0017857		1198	0.137304	0.0484999	0.226107	0.00247		1198	0.0395062	-0.048201	0.127213	0.37702
Free cholesterol in large VLDL	1198	0.117138	0.0395027	0.194773	0.0031348		1198	0.133773	0.0463751	0.221172	0.0027291		1198	0.0283754	-0.0565232	0.113274	0.512118
Triglycerides in large VLDL	1198	0.128363	0.0482203	0.208505	0.0017169		1198	0.126307	0.0356367	0.216977	0.0063675		1198	0.0469704	-0.0395909	0.133532	0.287268
Concentration of medium VLDL particles	1198	0.129922	0.0474751	0.21237	0.0020364		1198	0.12952	0.0364828	0.222557	0.0064017		1198	0.0476112	-0.0413624	0.136585	0.293988
Total lipids in medium VLDL	1198	0.131009	0.0484611	0.213558	0.0018914		1198	0.131364	0.0380718	0.224657	0.0058224		1198	0.0473231	-0.041932	0.136578	0.298443
Phospholipids in medium VLDL	1198	0.133784	0.0507658	0.216801	0.0016081		1198	0.135867	0.0417633	0.229972	0.004694		1198	0.0462713	-0.0435706	0.136113	0.312476
Total cholesterol in medium VLDL	1198	0.139841	0.055769	0.223913	0.0011321		1198	0.144065	0.0476496	0.24048	0.003437		1198	0.0471914	-0.0457587	0.140142	0.319403
Cholesterol esters in medium VLDL	1198	0.143209	0.0570439	0.229375	0.0011424		1198	0.143089	0.0437077	0.242471	0.0048098		1198	0.0522788	-0.0442556	0.148813	0.288219
Free cholesterol in medium VLDL	1198	0.132278	0.0496565	0.214899	0.0017246		1198	0.141133	0.047208	0.235057	0.0032601		1198	0.0403322	-0.0495959	0.13026	0.379076
Triglycerides in medium VLDL	1198	0.124545	0.0425318	0.206559	0.0029466		1198	0.122555	0.0305732	0.214537	0.0090599		1198	0.0471955	-0.0407112	0.135102	0.292398
Concentration of small VLDL particles	1198	0.158304	0.0698094	0.246798	0.0004655		1198	0.167006	0.0654478	0.268565	0.0012882		1198	0.047804	-0.0489606	0.144569	0.332615
Total lipids in small VLDL	1198	0.161971	0.0729877	0.250954	0.0003695		1198	0.173505	0.0710241	0.275986	0.0009219		1198	0.0464364	-0.0514135	0.144286	0.351999
Phospholipids in small VLDL	1198	0.177561	0.0854228	0.2697	0.000164		1198	0.187622	0.0808348	0.294409	0.0005864		1198	0.0495607	-0.0522674	0.151389	0.339819
Total cholesterol in small VLDL	1198	0.16966	0.0775075	0.261812	0.0003164		1198	0.196123	0.0881622	0.304083	0.0003796		1198	0.0361759	-0.0684732	0.140825	0.49776
Cholesterol esters in small VLDL	1198	0.162225	0.0687172	0.255732	0.0006868		1198	0.184437	0.0748366	0.294037	0.0009899		1198	0.0375097	-0.0687181	0.143737	0.488582
Free cholesterol in small VLDL	1198	0.169857	0.077932	0.261781	0.0003009		1198	0.201858	0.0956671	0.308048	0.0002009		1198	0.0310142	-0.0717712	0.1338	0.553964
Triglycerides in small VLDL	1198	0.135074	0.0483448	0.221802	0.0022961		1198	0.134815	0.0372821	0.232348	0.0067859		1198	0.0488065	-0.0438582	0.141471	0.301643
Concentration of very small VLDL particles	1198	0.150776	0.0538301	0.247722	0.0023286		1198	0.173411	0.0589668	0.287855	0.0030099		1198	0.0295609	-0.0826254	0.141747	0.60527
Total lipids in very small VLDL	1198	0.14784	0.0509339	0.244747	0.002818		1198	0.171678	0.0571123	0.286244	0.0033454		1198	0.0273829	-0.0850672	0.139833	0.632908
Phospholipids in very small VLDL	1198	0.153002	0.0555581	0.250447	0.0021135		1198	0.156274	0.0422825	0.270266	0.0072517		1198	0.0400656	-0.0744337	0.154565	0.492512
Total cholesterol in very small VLDL	1198	0.121669	0.0239357	0.219402	0.0147323		1198	0.154804	0.0393639	0.270244	0.0086244		1198	0.013138	-0.0993996	0.125675	0.818873
Cholesterol esters in very small VLDL	1198	0.106582	0.0072525	0.205912	0.0354822		1198	0.137186	0.0211922	0.25318	0.0204872		1198	0.0119549	-0.100473	0.124382	0.834778
Free cholesterol in very small VLDL	1198	0.14801	0.0516682	0.244352	0.0026315		1198	0.18468	0.0698711	0.299489	0.0016398		1198	0.0151948	-0.0985371	0.128927	0.793273
Triglycerides in very small VLDL	1198	0.151898	0.0534906	0.250305	0.0025114		1198	0.177425	0.0649787	0.28987	0.0020093		1198	0.0317406	-0.0769239	0.140405	0.566696
Concentration of IDL particles	1198	0.119626	0.0220302	0.217222	0.016332		1198	0.168698	0.0551357	0.282259	0.0036291		1198	-0.0054292	-0.11964	0.108782	0.925708
Total lipids in IDL	1198	0.116973	0.0192721	0.214675	0.0189886		1198	0.166555	0.0531022	0.280007	0.0040447		1198	-0.0067913	-0.120839	0.107257	0.907014
Phospholipids in IDL	1198	0.11764	0.019302	0.215978	0.0190856		1198	0.152983	0.0397432	0.266224	0.0081432		1198	0.0032045	-0.11123	0.117639	0.956195
Total cholesterol in IDL	1198	0.111349	0.0135389	0.209159	0.0256991		1198	0.165221	0.0519892	0.278452	0.0042732		1198	-0.011572	-0.124884	0.10174	0.841229
Cholesterol esters in IDL	1198	0.11571	0.0183947	0.213024	0.0198239		1198	0.170346	0.0572838	0.283408	0.003178		1198	-0.0100575	-0.122828	0.102713	0.861126
Free cholesterol in IDL	1198	0.0977538	-0.0008656	0.196373	0.0520416		1198	0.14857	0.0356075	0.261532	0.0099876		1198	-0.0152567	-0.1292	0.0986869	0.792826
Triglycerides in IDL	1198	0.118174	0.0124049	0.223944	0.0285682		1198	0.158742	0.0366467	0.280836	0.0108708		1198	0.0031954	-0.118991	0.125382	0.959088
Concentration of large LDL particles	1198	0.12237	0.0245854	0.220154	0.0142211		1198	0.18165	0.0686964	0.294604	0.0016442		1198	-0.0141965	-0.128285	0.099892	0.807168
Total lipids in large LDL	1198	0.12014	0.0222477	0.218033	0.0161984		1198	0.179558	0.0666596	0.292457	0.0018497		1198	-0.0149725	-0.12885	0.0989049	0.796484
Phospholipids in large LDL	1198	0.126428	0.0280518	0.224804	0.0118184		1198	0.178761	0.06604	0.291482	0.0019063		1198	-0.008012	-0.122179	0.106155	0.890513
Total cholesterol in large LDL	1198	0.116018	0.0178951	0.214142	0.020522		1198	0.175695	0.0627623	0.288627	0.0023212		1198	-0.0160591	-0.129278	0.0971593	0.780839
Cholesterol esters in large LDL	1198	0.120783	0.0227887	0.218777	0.0157462		1198	0.179616	0.0666445	0.292588	0.001856		1198	-0.0135996	-0.126654	0.0994552	0.813467
Free cholesterol in large LDL	1198	0.0993205	0.0011266	0.197514	0.0474328		1198	0.160938	0.0486227	0.273253	0.005015		1198	-0.0237151	-0.136893	0.0894625	0.681068
Triglycerides in large LDL	1198	0.104311	-9.4e-05	0.208716	0.0502063		1198	0.161234	0.0402195	0.282248	0.0090614		1198	-0.0184276	-0.142289	0.105434	0.770419
Concentration of medium LDL particles	1198	0.123827	0.0238056	0.223847	0.0152913		1198	0.197061	0.0830444	0.311078	0.0007194		1198	-0.0253624	-0.140346	0.089621	0.665268
Total lipids in medium LDL	1198	0.121815	0.0215247	0.222105	0.0173263		1198	0.196338	0.0821851	0.310491	0.0007634		1198	-0.0269031	-0.141819	0.088013	0.646091
Phospholipids in medium LDL	1198	0.134598	0.0337424	0.235453	0.0089476		1198	0.208467	0.094189	0.322746	0.0003588		1198	-0.0223488	-0.13769	0.0929924	0.703898
Total cholesterol in medium LDL	1198	0.115587	0.0150636	0.21611	0.0242539		1198	0.188968	0.0746577	0.303279	0.0012142		1198	-0.0275168	-0.141819	0.0867857	0.636788
Cholesterol esters in medium LDL	1198	0.117729	0.0178542	0.217604	0.0209096		1198	0.185276	0.0713334	0.299219	0.0014587		1198	-0.0220834	-0.135835	0.0916679	0.703353
Free cholesterol in medium LDL	1198	0.104974	0.0010956	0.208852	0.047636		1198	0.199871	0.0836167	0.316126	0.0007672		1198	-0.0482986	-0.164999	0.0684023	0.416959
Triglycerides in medium LDL	1198	0.101913	-0.0032359	0.207062	0.0574672		1198	0.158646	0.0385541	0.278737	0.0096638		1198	-0.021871	-0.146338	0.102596	0.730342
Concentration of small LDL particles	1198	0.122145	0.0188157	0.225474	0.0205517		1198	0.206454	0.0906286	0.32228	0.0004877		1198	-0.0351136	-0.151895	0.0816683	0.555359
Total lipids in small LDL	1198	0.119243	0.0155735	0.222912	0.0242083		1198	0.20481	0.0887495	0.320871	0.0005547		1198	-0.0369721	-0.153777	0.0798329	0.534707
Phospholipids in small LDL	1198	0.124788	0.0158543	0.233722	0.0247905		1198	0.218882	0.0999206	0.337843	0.0003191		1198	-0.0427837	-0.162367	0.0767994	0.482855
Total cholesterol in small LDL	1198	0.1107	0.0079073	0.213493	0.0348187		1198	0.192178	0.0765341	0.307821	0.0011441		1198	-0.0360507	-0.151726	0.0796249	0.541017
Cholesterol esters in small LDL	1198	0.112669	0.0112251	0.214112	0.0295231		1198	0.185977	0.0712055	0.300749	0.0015151		1198	-0.0289108	-0.143626	0.0858047	0.621074
Free cholesterol in small LDL	1198	0.0998094	-0.0090457	0.208665	0.0722841		1198	0.206706	0.0871298	0.326282	0.0007178		1198	-0.0595426	-0.178904	0.0598187	0.327921
Triglycerides in small LDL	1198	0.142478	0.0393673	0.24559	0.0068041		1198	0.203242	0.0854474	0.321036	0.0007346		1198	-0.0081139	-0.128101	0.111874	0.894473
Concentration of very large HDL particles	1198	-0.0654604	-0.168645	0.0377242	0.213498		1198	-0.028827	-0.147136	0.0894818	0.632702		1198	-0.05499	-0.167473	0.0574929	0.337677
Total lipids in very large HDL	1198	-0.0662777	-0.169412	0.0368571	0.207621		1198	-0.0284953	-0.146673	0.0896829	0.636249		1198	-0.0562302	-0.168563	0.0561024	0.326252
Phospholipids in very large HDL	1198	-0.0642244	-0.166831	0.0383823	0.219672		1198	-0.0486448	-0.166361	0.0690716	0.417668		1198	-0.0390858	-0.151511	0.0733397	0.495311
Total cholesterol in very large HDL	1198	-0.0700237	-0.172923	0.0328757	0.18209		1198	-0.0082258	-0.125941	0.109489	0.890975		1198	-0.0757819	-0.187097	0.0355332	0.18191
Cholesterol esters in very large HDL	1198	-0.0689675	-0.171954	0.0340193	0.189142		1198	0.000371	-0.117362	0.118104	0.995068		1198	-0.0810655	-0.192226	0.0300955	0.152755
Free cholesterol in very large HDL	1198	-0.0710602	-0.173567	0.031446	0.17406		1198	-0.027195	-0.144845	0.0904545	0.650262		1198	-0.0626079	-0.174398	0.0491818	0.272079
Triglycerides in very large HDL	1198	-0.0067255	-0.102873	0.0894222	0.890866		1198	0.0827704	-0.0328905	0.198431	0.160568		1198	-0.0636972	-0.176478	0.0490837	0.268046
Concentration of large HDL particles	1198	-0.0360182	-0.137856	0.0658194	0.487873		1198	-0.0029149	-0.11772	0.11189	0.960279		1198	-0.046569	-0.159657	0.0665187	0.419294
Total lipids in large HDL	1198	-0.0377458	-0.139524	0.0640321	0.466989		1198	-0.0051445	-0.119889	0.1096	0.929921		1198	-0.0467327	-0.159645	0.0661795	0.416938
Phospholipids in large HDL	1198	-0.0171914	-0.120331	0.0859485	0.74371		1198	0.0148994	-0.0995287	0.129327	0.79841		1198	-0.0415787	-0.155527	0.0723695	0.474191
Total cholesterol in large HDL	1198	-0.0542253	-0.155677	0.0472261	0.294548		1198	-0.0236198	-0.138708	0.0914686	0.687272		1198	-0.0494179	-0.161498	0.062662	0.387179
Cholesterol esters in large HDL	1198	-0.055117	-0.156577	0.0463424	0.286721		1198	-0.0247071	-0.139927	0.0905129	0.674042		1198	-0.049296	-0.161462	0.06287	0.388715
Free cholesterol in large HDL	1198	-0.0513133	-0.152804	0.0501774	0.321419		1198	-0.0201376	-0.134836	0.0945606	0.730559		1198	-0.0497287	-0.161555	0.0620976	0.383124
Triglycerides in large HDL	1198	-0.0399845	-0.146487	0.0665184	0.461522		1198	0.0180139	-0.106147	0.142175	0.77596		1198	-0.0567257	-0.176509	0.0630574	0.353012
Concentration of medium HDL particles	1198	0.0902783	-0.036361	0.216918	0.162182		1198	0.103886	-0.0271072	0.23488	0.119983		1198	0.0028362	-0.123926	0.129599	0.964993
Total lipids in medium HDL	1198	0.0871537	-0.0398597	0.214167	0.178477		1198	0.102976	-0.0280454	0.233997	0.12334		1198	3.36e-05	-0.126579	0.126646	0.999585
Phospholipids in medium HDL	1198	0.0878659	-0.0376878	0.21342	0.17		1198	0.104624	-0.0256212	0.23487	0.115288		1198	-0.0004886	-0.127243	0.126266	0.993967
Total cholesterol in medium HDL	1198	0.0722553	-0.0569197	0.20143	0.27267		1198	0.0950596	-0.0367118	0.226831	0.157226		1198	-0.0102154	-0.135994	0.115563	0.873424
Cholesterol esters in medium HDL	1198	0.0704286	-0.0591526	0.20001	0.286484		1198	0.0920463	-0.0400797	0.224172	0.171943		1198	-0.0097739	-0.135442	0.115894	0.878745
Free cholesterol in medium HDL	1198	0.0781473	-0.0493262	0.205621	0.229302		1198	0.104947	-0.0254996	0.235393	0.114731		1198	-0.0116758	-0.137834	0.114483	0.855946
Triglycerides in medium HDL	1198	0.138612	0.0289911	0.248233	0.0132451		1198	0.0636721	-0.0638888	0.191233	0.327623		1198	0.103137	-0.0174802	0.223754	0.0936825
Concentration of small HDL particles	1198	0.120722	-0.01503	0.256474	0.0812885		1198	0.16103	0.0225902	0.299469	0.022659		1198	-0.005796	-0.135881	0.124288	0.930355
Total lipids in small HDL	1198	0.117179	-0.0188564	0.253214	0.0912891		1198	0.160399	0.0219606	0.298838	0.0231927		1198	-0.0093495	-0.139479	0.12078	0.887923
Phospholipids in small HDL	1198	0.118231	-0.0117942	0.248256	0.0746791		1198	0.115531	-0.0215387	0.2526	0.0984596		1198	0.0287263	-0.0981916	0.155644	0.657076
Total cholesterol in small HDL	1198	0.089388	-0.0441	0.222876	0.189169		1198	0.161637	0.0254683	0.297806	0.0200305		1198	-0.040847	-0.169905	0.0882111	0.534743
Cholesterol esters in small HDL	1198	0.0846449	-0.0469381	0.216228	0.207163		1198	0.158798	0.0235153	0.294081	0.0214511		1198	-0.0435866	-0.171854	0.0846809	0.505096
Free cholesterol in small HDL	1198	0.0988258	-0.0354009	0.233053	0.148858		1198	0.145901	0.0087977	0.283004	0.0370232		1198	-0.017018	-0.145523	0.111487	0.795045
Triglycerides in small HDL	1198	0.118821	0.0163548	0.221288	0.0230766		1198	0.106302	-0.0102364	0.22284	0.0737681		1198	0.0517518	-0.057262	0.160766	0.351837
Phospholipids to total lipds ratio in chylomicrons and extremely large VLDL	1198	-0.0605593	-0.180435	0.0593169	0.321815		1198	-0.0495574	-0.208519	0.109404	0.540882		1198	-0.0339652	-0.163921	0.0959908	0.608203
Total cholesterol to total lipids ratio in chylomicrons and extremely large VLDL	1198	-0.0507707	-0.16467	0.063129	0.381999		1198	0.146079	0.0198313	0.272326	0.0233768		1198	-0.159085	-0.279506	-0.0386636	0.0096621
Cholesterol esters to total lipids ratio in chylomicrons and extremely large VLDL	1198	-0.0420223	-0.154403	0.0703585	0.463318		1198	0.152266	0.0266896	0.277843	0.0175193		1198	-0.154868	-0.273761	-0.0359745	0.0107239
Free cholesterol to total lipids ratio in chylomicrons and extremely large VLDL	1198	-0.0657477	-0.18168	0.0501845	0.266074		1198	0.125905	-0.0009945	0.252805	0.0518197		1198	-0.159216	-0.281592	-0.0368397	0.0108169
Triglycerides to total lipids ratio in chylomicrons and extremely large VLDL	1198	0.0779293	-0.0376459	0.193505	0.186123		1198	-0.0918305	-0.227831	0.0441699	0.185505		1198	0.152027	0.0269934	0.27706	0.0172105
Phospholipids to total lipds ratio in very large VLDL	1198	-0.0277367	-0.135494	0.080021	0.613647		1198	-0.0658361	-0.199946	0.0682736	0.335667		1198	0.0184952	-0.103503	0.140494	0.766185
Total cholesterol to total lipids ratio in very large VLDL	1198	-0.0126213	-0.122541	0.0972988	0.821802		1198	0.156021	0.0285123	0.28353	0.0165178		1198	-0.128089	-0.248509	-0.0076681	0.0371102
Cholesterol esters to total lipids ratio in very large VLDL	1198	-0.0020528	-0.109743	0.105638	0.970173		1198	0.164329	0.0377365	0.290922	0.0109965		1198	-0.121835	-0.239174	-0.0044968	0.0418561
Free cholesterol to total lipids ratio in very large VLDL	1198	-0.0279641	-0.13988	0.0839515	0.624061		1198	0.137781	0.0094873	0.266074	0.0353224		1198	-0.132676	-0.254817	-0.0105351	0.0332784
Triglycerides to total lipids ratio in very large VLDL	1198	0.0290701	-0.0805686	0.138709	0.603019		1198	-0.0858291	-0.214774	0.0431156	0.191827		1198	0.0942587	-0.0288409	0.217358	0.133286
Phospholipids to total lipds ratio in large VLDL	1198	0.0603756	-0.0489696	0.169721	0.278891		1198	0.0700495	-0.0992068	0.239306	0.416959		1198	-0.0001101	-0.121464	0.121244	0.99858
Total cholesterol to total lipids ratio in large VLDL	1198	0.0171436	-0.104125	0.138412	0.781551		1198	0.149836	0.0072498	0.292422	0.0394516		1198	-0.0908831	-0.21808	0.0363134	0.161224
Cholesterol esters to total lipids ratio in large VLDL	1198	0.0035282	-0.112288	0.119345	0.95235		1198	0.10579	-0.0357075	0.247288	0.14268		1198	-0.0714923	-0.201955	0.0589699	0.28253
Free cholesterol to total lipids ratio in large VLDL	1198	0.0368658	-0.0867175	0.160449	0.558478		1198	0.196781	0.0577356	0.335826	0.005579		1198	-0.107094	-0.231446	0.0172587	0.0913544
Triglycerides to total lipids ratio in large VLDL	1198	-0.0532808	-0.168248	0.0616868	0.3634		1198	-0.18957	-0.335786	-0.0433536	0.0110947		1198	0.0894084	-0.033046	0.211863	0.152264
Phospholipids to total lipds ratio in medium VLDL	1198	0.0038667	-0.199016	0.20675	0.970178		1198	-0.0684322	-0.212614	0.0757496	0.351942		1198	0.0451078	-0.173636	0.263852	0.685857
Total cholesterol to total lipids ratio in medium VLDL	1198	0.0994181	-0.0719155	0.270752	0.255163		1198	0.0597944	-0.109049	0.228638	0.487309		1198	0.0533314	-0.0746058	0.181269	0.413603
Cholesterol esters to total lipids ratio in medium VLDL	1198	0.0412447	-0.100517	0.183006	0.568228		1198	-0.0217443	-0.170483	0.126995	0.774299		1198	0.0528741	-0.0704569	0.176205	0.400446
Free cholesterol to total lipids ratio in medium VLDL	1198	0.167519	-0.0124835	0.347521	0.0681167		1198	0.211233	0.0338223	0.388643	0.019657		1198	0.0168552	-0.110968	0.144679	0.795903
Triglycerides to total lipids ratio in medium VLDL	1198	-0.0909662	-0.242836	0.0609036	0.240163		1198	-0.0202663	-0.171851	0.131319	0.793131		1198	-0.0697443	-0.199822	0.0603331	0.293033
Phospholipids to total lipds ratio in small VLDL	1198	-0.0402223	-0.177919	0.0974746	0.566683		1198	-0.0684118	-0.214143	0.0773194	0.357227		1198	-0.0072586	-0.126179	0.111662	0.904699
Total cholesterol to total lipids ratio in small VLDL	1198	0.0905652	-0.011204	0.192334	0.0810754		1198	0.111597	-0.0126345	0.235828	0.0782541		1198	0.0097347	-0.107316	0.126786	0.870413
Cholesterol esters to total lipids ratio in small VLDL	1198	0.0811789	-0.0236656	0.186023	0.129002		1198	0.0814305	-0.0457386	0.2086	0.209251		1198	0.0250956	-0.0920591	0.14225	0.674364
Free cholesterol to total lipids ratio in small VLDL	1198	0.0628064	-0.0717482	0.197361	0.359963		1198	0.161458	0.0223746	0.300542	0.0229283		1198	-0.0673141	-0.192603	0.0579752	0.29205
Triglycerides to total lipids ratio in small VLDL	1198	-0.0717512	-0.18267	0.0391672	0.204633		1198	-0.0785017	-0.201735	0.0447319	0.211618		1198	-0.006149	-0.121847	0.109549	0.916971
Phospholipids to total lipds ratio in very small VLDL	1198	0.093682	-0.0286074	0.215971	0.133106		1198	-0.0195053	-0.142279	0.103268	0.755322		1198	0.095304	-0.0198873	0.210495	0.104804
Total cholesterol to total lipids ratio in very small VLDL	1198	-0.0695726	-0.176781	0.0376355	0.203191		1198	-0.0507116	-0.173424	0.0720006	0.417647		1198	-0.0373208	-0.151308	0.0766666	0.520757
Cholesterol esters to total lipids ratio in very small VLDL	1198	-0.103191	-0.226165	0.0197837	0.0999604		1198	-0.0897257	-0.221536	0.0420851	0.181956		1198	-0.0400747	-0.160643	0.0804935	0.514449
Free cholesterol to total lipids ratio in very small VLDL	1198	0.0809441	-0.0419952	0.203883	0.196688		1198	0.0987904	-0.0259105	0.223491	0.120378		1198	0.0016236	-0.108014	0.111261	0.976827
Triglycerides to total lipids ratio in very small VLDL	1198	0.0007723	-0.0984747	0.100019	0.987821		1198	0.0512854	-0.0594903	0.162061	0.363892		1198	-0.0256047	-0.131551	0.080342	0.635474
Phospholipids to total lipds ratio in IDL	1198	-0.0950272	-0.187678	-0.0023759	0.0444165		1198	-0.162926	-0.27791	-0.0479408	0.0055222		1198	0.0206276	-0.088509	0.129764	0.710834
Total cholesterol to total lipids ratio in IDL	1198	0.0553307	-0.0433568	0.154018	0.271553		1198	0.0570255	-0.0571195	0.171171	0.3272		1198	0.010052	-0.0964522	0.116556	0.853125
Cholesterol esters to total lipids ratio in IDL	1198	0.0881811	-0.0100287	0.186391	0.0783914		1198	0.0915861	-0.0238787	0.207051	0.119922		1198	0.02219	-0.0874029	0.131783	0.691253
Free cholesterol to total lipids ratio in IDL	1198	-0.0629451	-0.147467	0.0215765	0.144248		1198	-0.0667823	-0.156575	0.0230101	0.144777		1198	-0.0263259	-0.11025	0.0575984	0.538381
Triglycerides to total lipids ratio in IDL	1198	-0.0210691	-0.124065	0.0819269	0.688239		1198	0.0114368	-0.101006	0.123879	0.841862		1198	-0.0231658	-0.128229	0.0818969	0.665381
Phospholipids to total lipds ratio in large LDL	1198	-0.0992726	-0.191133	-0.007412	0.0341902		1198	-0.106298	-0.219279	0.0066826	0.065153		1198	-0.0213997	-0.124642	0.0818425	0.684324
Total cholesterol to total lipids ratio in large LDL	1198	0.0728852	-0.0251186	0.170889	0.1448		1198	0.0561611	-0.0577414	0.170064	0.333555		1198	0.0311093	-0.0729505	0.135169	0.557623
Cholesterol esters to total lipids ratio in large LDL	1198	0.120042	0.0204122	0.219672	0.0182425		1198	0.100879	-0.0176396	0.219397	0.0951915		1198	0.0481256	-0.0606439	0.156895	0.385525
Free cholesterol to total lipids ratio in large LDL	1198	-0.188031	-0.276963	-0.0990993	3.59e-05		1198	-0.172936	-0.278027	-0.067845	0.0012781		1198	-0.0698136	-0.169184	0.0295565	0.168339
Triglycerides to total lipids ratio in large LDL	1198	-0.0215587	-0.131338	0.0882206	0.700088		1198	0.0174912	-0.101758	0.13674	0.773569		1198	-0.0332056	-0.146882	0.0804713	0.566686
Phospholipids to total lipds ratio in medium LDL	1198	-0.0970267	-0.196505	0.002452	0.055911		1198	-0.0857587	-0.19976	0.0282426	0.140234		1198	-0.0317442	-0.137164	0.0736758	0.554774
Total cholesterol to total lipids ratio in medium LDL	1198	0.0829315	-0.0220753	0.187938	0.121527		1198	0.0659387	-0.0514392	0.183317	0.270615		1198	0.0328041	-0.0763976	0.142006	0.555724
Cholesterol esters to total lipids ratio in medium LDL	1198	0.11434	0.0110434	0.217637	0.0300745		1198	0.084115	-0.0324892	0.200719	0.157241		1198	0.0524859	-0.0567313	0.161703	0.345949
Free cholesterol to total lipids ratio in medium LDL	1198	-0.172793	-0.272184	-0.0734015	0.0006693		1198	-0.115405	-0.228928	-0.0018831	0.0463249		1198	-0.0919154	-0.201663	0.0178324	0.100612
Triglycerides to total lipids ratio in medium LDL	1198	-0.0347297	-0.148391	0.0789312	0.548961		1198	-0.0110073	-0.133497	0.111482	0.860081		1198	-0.0265473	-0.145159	0.0920648	0.660655
Phospholipids to total lipds ratio in small LDL	1198	-0.102118	-0.200931	-0.0033043	0.0428269		1198	-0.0804719	-0.195236	0.0342921	0.169168		1198	-0.0433907	-0.148788	0.0620067	0.419417
Total cholesterol to total lipids ratio in small LDL	1198	0.0700249	-0.0330305	0.17308	0.182745		1198	0.0476879	-0.0674759	0.162852	0.416711		1198	0.0326039	-0.073978	0.139186	0.548504
Cholesterol esters to total lipids ratio in small LDL	1198	0.0985094	-0.0041111	0.20113	0.059895		1198	0.0605898	-0.0543529	0.175533	0.301248		1198	0.0532958	-0.0541858	0.160777	0.330821
Free cholesterol to total lipids ratio in small LDL	1198	-0.178262	-0.275961	-0.0805626	0.0003577		1198	-0.092518	-0.202249	0.0172135	0.0983529		1198	-0.116222	-0.224157	-0.0082871	0.0348433
Triglycerides to total lipids ratio in small LDL	1198	0.0343849	-0.0780843	0.146854	0.548737		1198	0.0512546	-0.0680233	0.170533	0.399359		1198	0.0054389	-0.108518	0.119396	0.925412
Phospholipids to total lipds ratio in very large HDL	1198	0.0087698	-0.0906266	0.108166	0.862599		1198	-0.105956	-0.216211	0.0042989	0.059611		1198	0.0912272	-0.0169451	0.1994	0.098265
Total cholesterol to total lipids ratio in very large HDL	1198	-0.0403014	-0.150323	0.0697206	0.472483		1198	0.104301	-0.0215427	0.230145	0.104193		1198	-0.125226	-0.246128	-0.004323	0.0423641
Cholesterol esters to total lipids ratio in very large HDL	1198	-0.0224198	-0.131178	0.0863383	0.685958		1198	0.112724	-0.0124392	0.237886	0.0774892		1198	-0.110017	-0.232412	0.0123792	0.0780683
Free cholesterol to total lipids ratio in very large HDL	1198	-0.0598301	-0.161606	0.0419456	0.248993		1198	-0.0669936	-0.163172	0.0291845	0.172003		1198	-0.0222606	-0.125075	0.0805537	0.671066
Triglycerides to total lipids ratio in very large HDL	1198	0.062431	-0.0001847	0.125047	0.0506786		1198	0.0385301	-0.0058518	0.0829119	0.088778		1198	0.0402337	-0.0256075	0.106075	0.230806
Phospholipids to total lipds ratio in large HDL	1198	0.112464	0.019319	0.205608	0.0180007		1198	0.106231	0.0072295	0.205232	0.0354805		1198	0.0412238	-0.0567993	0.139247	0.409476
Total cholesterol to total lipids ratio in large HDL	1198	-0.116656	-0.201301	-0.0320103	0.0069506		1198	-0.0983529	-0.18914	-0.0075661	0.0337532		1198	-0.055157	-0.14993	0.0396156	0.253746
Cholesterol esters to total lipids ratio in large HDL	1198	-0.119767	-0.206138	-0.0333969	0.0066116		1198	-0.0999374	-0.192762	-0.0071127	0.0348692		1198	-0.0542584	-0.151359	0.0428418	0.273161
Free cholesterol to total lipids ratio in large HDL	1198	-0.0952565	-0.178169	-0.0123445	0.0243732		1198	-0.0821075	-0.167467	0.0032516	0.0593735		1198	-0.0498984	-0.139142	0.039345	0.272869
Triglycerides to total lipids ratio in large HDL	1198	0.0205901	-0.0147693	0.0559494	0.253489		1198	0.0035851	-0.038929	0.0460992	0.868619		1198	0.0241056	-0.0254156	0.0736268	0.339756
Phospholipids to total lipds ratio in medium HDL	1198	0.0085252	-0.0840515	0.101102	0.856655		1198	-0.0004382	-0.10765	0.106773	0.993603		1198	0.0133197	-0.08871	0.115349	0.797896
Total cholesterol to total lipids ratio in medium HDL	1198	-0.0526653	-0.142724	0.0373933	0.251474		1198	-0.0083541	-0.110739	0.0940311	0.87284		1198	-0.0610293	-0.158695	0.0366362	0.220444
Cholesterol esters to total lipids ratio in medium HDL	1198	-0.0767115	-0.16911	0.0156869	0.103605		1198	-0.0399339	-0.146803	0.066935	0.463623		1198	-0.0590818	-0.161282	0.0431188	0.256938
Free cholesterol to total lipids ratio in medium HDL	1198	0.0328943	-0.0624922	0.128281	0.498799		1198	0.0775027	-0.0217033	0.176709	0.125605		1198	-0.0394962	-0.141415	0.0624222	0.447217
Triglycerides to total lipids ratio in medium HDL	1198	0.0736308	-0.0143753	0.161637	0.100961		1198	0.0130369	-0.085314	0.111388	0.794856		1198	0.0829198	-0.0129237	0.178763	0.0898812
Phospholipids to total lipds ratio in small HDL	1198	-0.0563003	-0.160025	0.0474246	0.287127		1198	-0.151978	-0.273244	-0.0307129	0.0140794		1198	0.067942	-0.0482786	0.184163	0.251631
Total cholesterol to total lipids ratio in small HDL	1198	0.0352259	-0.0696796	0.140131	0.510151		1198	0.124611	0.0043855	0.244837	0.0422209		1198	-0.0715381	-0.186215	0.0431391	0.221227
Cholesterol esters to total lipids ratio in small HDL	1198	0.0418076	-0.0623641	0.145979	0.431204		1198	0.122242	0.0020506	0.242433	0.0462233		1198	-0.0621275	-0.176374	0.0521186	0.286223
Free cholesterol to total lipids ratio in small HDL	1198	-0.0873417	-0.182365	0.0076818	0.0715856		1198	-0.064332	-0.1809	0.0522357	0.279126		1198	-0.0398238	-0.14767	0.0680225	0.468912
Triglycerides to total lipids ratio in small HDL	1198	0.0505227	-0.0476018	0.148647	0.312613		1198	0.0250632	-0.0823428	0.132469	0.647163		1198	0.0485005	-0.0549083	0.151909	0.357658
Mean diameter for VLDL particles	1198	0.0981598	0.0045113	0.191808	0.0399547		1198	0.118093	0.0117235	0.224463	0.0295873		1198	0.0291385	-0.0685391	0.126816	0.558471
Mean diameter for LDL particles	1198	-0.0913132	-0.216337	0.0337102	0.152133		1198	-0.167883	-0.301206	-0.0345606	0.01363		1198	0.0401562	-0.0823624	0.162675	0.520319
Mean diameter for HDL particles	1198	-0.0756965	-0.170838	0.0194444	0.118793		1198	-0.0671985	-0.176909	0.0425123	0.229714		1198	-0.0346462	-0.13978	0.0704875	0.518046
Serum total cholesterol	1198	0.117352	0.015401	0.219304	0.0241051		1198	0.192227	0.0781082	0.306345	0.0009787		1198	-0.0305089	-0.147862	0.0868445	0.610104
Total cholesterol in VLDL	1198	0.151481	0.0635825	0.23938	0.0007453		1198	0.172796	0.0703025	0.27529	0.0009688		1198	0.0358316	-0.0633339	0.134997	0.478514
Remnant cholesterol (non-HDL, non-LDL -cholesterol)	1198	0.14608	0.0536729	0.238486	0.0019705		1198	0.185162	0.0761293	0.294194	0.0008892		1198	0.0161576	-0.0908502	0.123165	0.767094
Total cholesterol in LDL	1198	0.115752	0.0164042	0.2151	0.0224344		1198	0.184805	0.0712393	0.29837	0.0014465		1198	-0.0239821	-0.13782	0.0898556	0.679443
Total cholesterol in HDL	1198	0.0067296	-0.10321	0.116669	0.904429		1198	0.0649463	-0.0512503	0.181143	0.273034		1198	-0.057279	-0.173041	0.0584829	0.331856
Total cholesterol in HDL2	1198	0.001104	-0.107569	0.109777	0.984102		1198	0.0508839	-0.0644903	0.166258	0.387053		1198	-0.052288	-0.167146	0.0625696	0.371948
Total cholesterol in HDL3	1198	0.0554536	-0.0648342	0.175741	0.365924		1198	0.178445	0.0548234	0.302067	0.0047032		1198	-0.091747	-0.216082	0.0325877	0.147954
Esterified cholesterol	1197	0.107405	0.0052639	0.209547	0.0393226		1197	0.191721	0.0773105	0.306131	0.0010396		1197	-0.0418014	-0.158954	0.0753513	0.484032
Free cholesterol	1197	0.14337	0.0351638	0.251576	0.0094506		1197	0.188709	0.0746429	0.302776	0.0012038		1197	0.0016003	-0.12099	0.124191	0.979571
Serum total triglycerides	1198	0.136619	0.0500412	0.223197	0.0020077		1198	0.14618	0.0475337	0.244826	0.0037127		1198	0.0400984	-0.0538487	0.134046	0.402534
Triglycerides in VLDL	1198	0.129691	0.0472486	0.212134	0.002073		1198	0.131111	0.0381659	0.224056	0.0057348		1198	0.0455175	-0.0432154	0.13425	0.314412
Triglycerides in LDL	1198	0.112364	0.0079066	0.216821	0.0350267		1198	0.170726	0.0502497	0.291201	0.0055169		1198	-0.0176675	-0.141482	0.106147	0.779558
Triglycerides in HDL	1198	0.0761188	-0.034183	0.18642	0.176012		1198	0.0844043	-0.0422471	0.211056	0.191292		1198	0.0215501	-0.100172	0.143272	0.728388
Total phosphoglycerides	1197	0.1356	0.0247677	0.246431	0.01653		1197	0.207603	0.0899858	0.325219	0.0005532		1197	-0.0189141	-0.142858	0.10503	0.764687
Ratio of triglycerides to phosphoglycerides	1194	0.13404	0.0550746	0.213005	0.0008941		1194	0.178413	0.0925121	0.264313	4.91e-05		1194	0.0118833	-0.0765441	0.100311	0.792089
Phosphatidylcholine and other cholines	1197	0.131242	0.0261584	0.236326	0.0144152		1197	0.184499	0.0676366	0.301361	0.0019975		1197	-0.007892	-0.12908	0.113296	0.898356
Total cholines	1197	0.131571	0.023488	0.239653	0.0170807		1197	0.197706	0.0797854	0.315626	0.0010334		1197	-0.0173981	-0.140662	0.105866	0.781889
Apolipoprotein A-I	1198	0.0519806	-0.0612977	0.165259	0.368145		1198	0.123608	0.0039664	0.243249	0.0428847		1198	-0.0529169	-0.173163	0.0673295	0.38809
Apolipoprotein B	1198	0.151064	0.0590034	0.243124	0.0013192		1198	0.198284	0.0904931	0.306075	0.0003201		1198	0.010709	-0.0955814	0.116999	0.843336
Ratio of apolipoprotein B to apolipoprotein A-I	1198	0.124149	0.0344943	0.213804	0.006687		1198	0.12674	0.0248448	0.228635	0.0148187		1198	0.0449288	-0.0539659	0.143823	0.372928
Total fatty acids	1197	0.159913	0.0600346	0.259792	0.0017239		1197	0.226855	0.114173	0.339537	8.28e-05		1197	-0.0076533	-0.123311	0.108005	0.896726
Estimated degree of unsaturation	1197	0.0139173	-0.0940051	0.12184	0.800306		1197	-0.0606965	-0.174803	0.0534095	0.296869		1197	0.0524352	-0.0613543	0.166225	0.36613
22:6, docosahexaenoic acid	1197	0.139273	0.0273452	0.2512	0.01478		1197	0.139707	0.0195311	0.259882	0.0227354		1197	0.0302999	-0.098941	0.159541	0.64562
18:2, linoleic acid	1197	0.128448	0.0258995	0.230997	0.014134		1197	0.207361	0.0938781	0.320843	0.0003508		1197	-0.0331162	-0.149314	0.0830813	0.576159
Omega-3 fatty acids	1197	0.149752	0.0457091	0.253795	0.0048234		1197	0.180956	0.063927	0.297985	0.0024684		1197	0.0156459	-0.106459	0.137751	0.801552
Omega-6 fatty acids	1197	0.153059	0.0503601	0.255758	0.0035207		1197	0.215899	0.102641	0.329157	0.0001928		1197	-0.0112229	-0.129291	0.106845	0.85209
Polyunsaturated fatty acids	1197	0.15603	0.0530721	0.258987	0.0030055		1197	0.216589	0.103142	0.330037	0.0001885		1197	-0.0083591	-0.127188	0.110469	0.890251
Monounsaturated fatty acids; 16:1, 18:1	1197	0.15634	0.0624117	0.250269	0.0011235		1197	0.210035	0.103175	0.316895	0.0001213		1197	0.0041414	-0.105656	0.113939	0.94102
Saturated fatty acids	1197	0.145782	0.0427765	0.248787	0.0055771		1197	0.22219	0.105571	0.33881	0.0001943		1197	-0.0168749	-0.133316	0.0995665	0.776206
Ratio of 22:6 docosahexaenoic acid to total fatty acids	1197	0.0078058	-0.0883549	0.103967	0.87349		1197	-0.050713	-0.170889	0.0694634	0.407879		1197	0.0352505	-0.0718823	0.142383	0.518691
Ratio of 18:2 linoleic acid to total fatty acids	1197	-0.0534837	-0.153101	0.0461333	0.292388		1197	-0.0316334	-0.148958	0.0856915	0.596911		1197	-0.0507156	-0.159222	0.0577911	0.359321
Ratio of omega-3 fatty acids to total fatty acids	1197	0.0322008	-0.0621932	0.126595	0.503441		1197	-0.0141818	-0.13374	0.105376	0.816015		1197	0.0390329	-0.0688223	0.146888	0.47782
Ratio of omega-6 fatty acids to total fatty acids	1197	-0.0555391	-0.149528	0.0384495	0.246546		1197	-0.0976996	-0.208375	0.0129761	0.0835449		1197	-0.0012082	-0.104683	0.102266	0.981728
Ratio of polyunsaturated fatty acids to total fatty acids	1197	-0.0421041	-0.135227	0.0510191	0.375221		1197	-0.0906342	-0.200193	0.0189248	0.104842		1197	0.0080233	-0.0942411	0.110288	0.877692
Ratio of monounsaturated fatty acids to total fatty acids	1197	0.0981461	0.0020428	0.194249	0.0453325		1197	0.121979	0.0169684	0.226989	0.0228444		1197	0.0213536	-0.0851668	0.127874	0.694164
Ratio of saturated fatty acids to total fatty acids	1197	-0.0984252	-0.192949	-0.0039008	0.0412798		1197	-0.0648678	-0.180004	0.050268	0.26922		1197	-0.0472721	-0.157031	0.0624866	0.39828
Insulin	1196	0.0218166	-0.0644959	0.108129	0.620048		1196	0.0311227	-0.0759613	0.138207	0.568635		1196	-0.0034193	-0.125067	0.118228	0.956031
Glucose	1197	0.059394	-0.0164965	0.135285	0.12493		1197	0.167927	0.0428949	0.292959	0.0085219		1197	-0.0539562	-0.174231	0.0663187	0.378955
Lactate	1198	-0.0500517	-0.162009	0.061906	0.380603		1198	-0.019798	-0.154627	0.115031	0.773328		1198	-0.0507193	-0.164422	0.0629829	0.381655
Citrate	1198	-0.0027154	-0.110693	0.105262	0.960658		1198	-0.0511205	-0.167279	0.065038	0.388066		1198	0.0368843	-0.0856209	0.159389	0.554824
Alanine	1198	-0.0195851	-0.119635	0.0804644	0.701001		1198	-0.0032597	-0.119739	0.11322	0.956222		1198	-0.0055645	-0.115243	0.104114	0.920726
Glutamine	1182	-0.0799375	-0.171444	0.0115691	0.0868048		1182	-0.0629785	-0.167595	0.0416376	0.237798		1182	-0.0259772	-0.129648	0.0776937	0.623078
Histidine	1198	-0.0268543	-0.128212	0.074503	0.603289		1198	0.0213723	-0.0978063	0.140551	0.725021		1198	-0.0324387	-0.152504	0.0876265	0.596159
Isoleucine	1198	0.127677	0.0501817	0.205172	0.0012612		1198	0.115325	0.0243918	0.206259	0.0129742		1198	0.0702162	-0.0197251	0.160158	0.125867
Leucine	1198	0.133684	0.0573481	0.21002	0.000611		1198	0.105795	0.0138984	0.197691	0.0240835		1198	0.0785702	-0.0110113	0.168152	0.0855474
Valine	1198	0.122706	0.0360916	0.20932	0.0055301		1198	0.0498135	-0.0529564	0.152583	0.341807		1198	0.112496	0.0109052	0.214087	0.0300099
Phenylalanine	1197	-0.0244536	-0.12885	0.0799427	0.645911		1197	-0.0110795	-0.126676	0.104517	0.850872		1197	0.0024815	-0.114144	0.119107	0.966709
Tyrosine	1198	-0.0473363	-0.148442	0.0537695	0.358511		1198	-0.0388174	-0.161357	0.0837224	0.534391		1198	0.0090266	-0.103409	0.121462	0.874868
Acetate	1198	-0.0296044	-0.109602	0.0503932	0.467947		1198	0.0463676	-0.0238621	0.116597	0.195454		1198	-0.0599135	-0.140514	0.0206872	0.144995
Acetoacetate	1198	0.0705627	-0.0350637	0.176189	0.190223		1198	0.11791	-0.0249845	0.260804	0.10573		1198	-0.0146156	-0.143921	0.11469	0.824536
3-hydroxybutyrate	1196	-0.0255834	-0.142943	0.0917766	0.668954		1196	-0.0211182	-0.156554	0.114318	0.759715		1196	-0.0227149	-0.164457	0.119028	0.753262
Creatinine	1198	0.136569	0.0646908	0.208448	0.0002023		1198	0.167997	0.0831977	0.252796	0.0001072		1198	0.0537588	-0.0268727	0.13439	0.191098
Albumin (signal area)	1198	0.0242791	-0.080357	0.128915	0.649018		1198	0.0159614	-0.102427	0.13435	0.791428		1198	0.0009902	-0.115293	0.117273	0.986673
Glycoprotein acetyls, mainly a1-acid glycoprotein	1198	0.13075	0.0372265	0.224273	0.0061812		1198	0.0635278	-0.0434428	0.170498	0.244183		1198	0.080601	-0.0237582	0.18496	0.129961
C-reactive protein	1128	0.0368272	-0.0414094	0.115064	0.355901		1128	-0.0283069	-0.111265	0.0546515	0.503315		1128	0.0448323	-0.0419834	0.131648	0.311165
Complete case sample
Standardized outcome at age 25y	N	Beta	LCL	UCL	P-value		N	Beta	LCL	UCL	P-value		N	Beta	LCL	UCL	P-value
Systolic blood pressure	470	0.174189	0.0341707	0.314208	0.014871		470	0.147823	-0.0141821	0.309828	0.0736128		470	0.101487	-0.0494698	0.252445	0.187109
Diastolic blood pressure	470	0.123675	-0.0381718	0.285521	0.133873		470	0.086303	-0.0934834	0.266089	0.346008		470	0.0736226	-0.100822	0.248067	0.407326
Concentration of chylomicrons and extremely large VLDL particles	470	0.113368	-0.0024229	0.229159	0.0549693		470	0.160704	0.0183182	0.30309	0.027046		470	-0.0023521	-0.12724	0.122536	0.970492
Total lipids in chylomicrons and extremely large VLDL	470	0.112785	-0.0027058	0.228276	0.0555908		470	0.161342	0.0190453	0.303639	0.0263533		470	-0.0034705	-0.128101	0.12116	0.956384
Phospholipids in chylomicrons and extremely large VLDL	470	0.113112	0.0005247	0.225699	0.0489462		470	0.165157	0.0218281	0.308486	0.0240137		470	-0.0069118	-0.130415	0.116591	0.912474
Total cholesterol in chylomicrons and extremely large VLDL	470	0.101833	-0.0130151	0.216681	0.0821005		470	0.169004	0.0271385	0.310869	0.0196555		470	-0.0211396	-0.146164	0.103885	0.739834
Cholesterol esters in chylomicrons and extremely large VLDL	470	0.0946417	-0.0250831	0.214366	0.121009		470	0.173825	0.0306477	0.317003	0.0174469		470	-0.0331623	-0.164615	0.0982906	0.620303
Free cholesterol in chylomicrons and extremely large VLDL	470	0.107654	-0.0027371	0.218045	0.0559322		470	0.15926	0.0176388	0.300882	0.0276047		470	-0.0066989	-0.126611	0.113213	0.912629
Triglycerides in chylomicrons and extremely large VLDL	470	0.1148	-0.0015798	0.231179	0.0531787		470	0.157924	0.0154324	0.300416	0.029916		470	0.0014792	-0.123728	0.126686	0.981488
Concentration of very large VLDL particles	470	0.122159	0.0062572	0.23806	0.0388946		470	0.144125	0.0021091	0.286141	0.046707		470	0.0219221	-0.101624	0.145468	0.727477
Total lipids in very large VLDL	470	0.121249	0.0059182	0.236579	0.0393902		470	0.145335	0.0038745	0.286795	0.0440713		470	0.0198598	-0.10309	0.142809	0.751065
Phospholipids in very large VLDL	470	0.120128	0.0055452	0.23471	0.0399379		470	0.151701	0.0102969	0.293106	0.0355512		470	0.0127284	-0.110845	0.136302	0.839681
Total cholesterol in very large VLDL	470	0.109433	-0.0013298	0.220195	0.0528029		470	0.153831	0.0182464	0.289415	0.0262566		470	-0.000561	-0.118417	0.117295	0.992541
Cholesterol esters in very large VLDL	470	0.108079	-0.0043366	0.220494	0.0594767		470	0.150349	0.0164436	0.284254	0.0278458		470	0.0011974	-0.117418	0.119813	0.984182
Free cholesterol in very large VLDL	470	0.110626	0.0016393	0.219612	0.0466661		470	0.157373	0.0195723	0.295173	0.0252913		470	-0.0026285	-0.119931	0.114674	0.964896
Triglycerides in very large VLDL	470	0.124257	0.0069824	0.241532	0.0378821		470	0.140503	-0.0030632	0.28407	0.0550712		470	0.0273997	-0.0975955	0.152395	0.666837
Concentration of large VLDL particles	470	0.143749	0.0187816	0.268716	0.0242583		470	0.145542	-0.0056672	0.296752	0.0591877		470	0.0435186	-0.0897237	0.176761	0.521297
Total lipids in large VLDL	470	0.143123	0.0185029	0.267743	0.0244823		470	0.146623	-0.0042706	0.297517	0.0568171		470	0.0420127	-0.0909703	0.174996	0.535014
Phospholipids in large VLDL	470	0.152375	0.0270509	0.277698	0.0172821		470	0.153736	0.0007492	0.306724	0.0488932		470	0.04558	-0.0896733	0.180833	0.508144
Total cholesterol in large VLDL	470	0.133783	0.01076	0.256807	0.0331238		470	0.153782	0.0059524	0.301612	0.0414967		470	0.0272143	-0.104446	0.158874	0.684786
Cholesterol esters in large VLDL	470	0.134666	0.0075749	0.261756	0.0378707		470	0.154318	0.0056682	0.302968	0.0419144		470	0.0289682	-0.106366	0.164302	0.674216
Free cholesterol in large VLDL	470	0.131696	0.0124164	0.250975	0.0305412		470	0.151902	0.00421	0.299593	0.0438428		470	0.0252019	-0.103511	0.153915	0.700584
Triglycerides in large VLDL	470	0.143334	0.0181319	0.268536	0.0249383		470	0.14138	-0.0101462	0.292906	0.0673668		470	0.0462682	-0.0868629	0.179399	0.494974
Concentration of medium VLDL particles	470	0.152394	0.0215847	0.283203	0.0225083		470	0.146201	-0.0063337	0.298736	0.0602583		470	0.0518992	-0.0865831	0.190381	0.461815
Total lipids in medium VLDL	470	0.154032	0.0231619	0.284902	0.0211667		470	0.149686	-0.0032453	0.302617	0.0550425		470	0.0508116	-0.0882272	0.18985	0.473024
Phospholipids in medium VLDL	470	0.162607	0.031686	0.293528	0.0150333		470	0.158538	0.0045731	0.312502	0.043599		470	0.0520528	-0.0883353	0.192441	0.466598
Total cholesterol in medium VLDL	470	0.164425	0.0308673	0.297983	0.015937		470	0.179212	0.0215902	0.336834	0.0259426		470	0.0384278	-0.10849	0.185345	0.607496
Cholesterol esters in medium VLDL	470	0.166031	0.0279171	0.304145	0.018575		470	0.1913	0.0298127	0.352787	0.0203491		470	0.0311845	-0.12408	0.186449	0.693251
Free cholesterol in medium VLDL	470	0.158116	0.0283891	0.287844	0.0170112		470	0.161107	0.0065056	0.315709	0.0411444		470	0.0452202	-0.0943421	0.184782	0.524614
Triglycerides in medium VLDL	470	0.144576	0.014137	0.275014	0.0299046		470	0.131552	-0.0195606	0.282666	0.0877991		470	0.0553753	-0.0808843	0.191635	0.42492
Concentration of small VLDL particles	470	0.199736	0.0585114	0.340961	0.0056705		470	0.184735	0.0202639	0.349206	0.0277897		470	0.0683832	-0.0869941	0.223761	0.387556
Total lipids in small VLDL	470	0.205766	0.06347	0.348063	0.0046873		470	0.194663	0.0289203	0.360405	0.0214405		470	0.0663094	-0.091581	0.2242	0.409628
Phospholipids in small VLDL	470	0.229819	0.0853819	0.374257	0.0018792		470	0.20567	0.0321068	0.379233	0.0203098		470	0.0806196	-0.0831747	0.244414	0.333931
Total cholesterol in small VLDL	470	0.221547	0.0705858	0.372507	0.004111		470	0.243635	0.0720282	0.415243	0.0054907		470	0.0413453	-0.133269	0.215959	0.64193
Cholesterol esters in small VLDL	470	0.208796	0.0540506	0.363541	0.0082894		470	0.242496	0.0701924	0.4148	0.0059091		470	0.0289974	-0.150668	0.208662	0.75126
Free cholesterol in small VLDL	470	0.227192	0.0830168	0.371368	0.0020767		470	0.226833	0.0557235	0.397943	0.0094825		470	0.0602326	-0.104554	0.225019	0.47294
Triglycerides in small VLDL	470	0.165299	0.0288388	0.301759	0.0176986		470	0.135055	-0.0233192	0.293429	0.0944592		470	0.0736718	-0.0707402	0.218084	0.316621
Concentration of very small VLDL particles	470	0.232444	0.0764389	0.388449	0.0035807		470	0.253595	0.0756049	0.431585	0.0053277		470	0.0425018	-0.146085	0.231089	0.658058
Total lipids in very small VLDL	470	0.228672	0.0716904	0.385654	0.004394		470	0.256982	0.0789184	0.435046	0.0047686		470	0.0351925	-0.154527	0.224911	0.71563
Phospholipids in very small VLDL	470	0.234077	0.0756859	0.392469	0.0038597		470	0.260752	0.0835026	0.438001	0.0040232		470	0.0328616	-0.159225	0.224948	0.73688
Total cholesterol in very small VLDL	470	0.194623	0.0348992	0.354347	0.0170419		470	0.250762	0.073337	0.428187	0.0057036		470	0.0051283	-0.185945	0.196201	0.957959
Cholesterol esters in very small VLDL	470	0.175913	0.017324	0.334502	0.0297785		470	0.230565	0.0555975	0.405532	0.0099144		470	0.0046555	-0.183945	0.193256	0.961332
Free cholesterol in very small VLDL	470	0.22498	0.0645396	0.385421	0.0060903		470	0.281456	0.100708	0.462204	0.0023425		470	0.0059247	-0.187438	0.199287	0.952012
Triglycerides in very small VLDL	470	0.224879	0.0755025	0.374256	0.0032517		470	0.188691	0.0093726	0.36801	0.039213		470	0.0910213	-0.0824817	0.264524	0.303115
Concentration of IDL particles	470	0.209114	0.0475803	0.370647	0.011286		470	0.278272	0.102273	0.454272	0.0020066		470	-0.0101673	-0.200983	0.180649	0.916652
Total lipids in IDL	470	0.204458	0.0423056	0.36661	0.013576		470	0.27757	0.101677	0.453464	0.0020467		470	-0.0150323	-0.205742	0.175678	0.87697
Phospholipids in IDL	470	0.202126	0.0394018	0.36485	0.015024		470	0.27017	0.0950056	0.445335	0.0025752		470	-0.0124467	-0.20358	0.178687	0.898228
Total cholesterol in IDL	470	0.191992	0.0285788	0.355405	0.0213965		470	0.276748	0.100658	0.452838	0.0021338		470	-0.0281759	-0.218205	0.161853	0.770896
Cholesterol esters in IDL	470	0.19435	0.0317734	0.356926	0.0192362		470	0.278375	0.102393	0.454357	0.001997		470	-0.0259705	-0.215237	0.163296	0.78755
Free cholesterol in IDL	470	0.181764	0.0170709	0.346458	0.0306076		470	0.266677	0.0912352	0.442119	0.0029674		470	-0.03331	-0.223765	0.157145	0.73123
Triglycerides in IDL	470	0.234695	0.0739574	0.395432	0.0043029		470	0.214867	0.0239962	0.405738	0.0274443		470	0.0766934	-0.122746	0.276133	0.450225
Concentration of large LDL particles	470	0.212575	0.0518095	0.37334	0.0096656		470	0.284683	0.109749	0.459616	0.0014793		470	-0.016062	-0.204568	0.172444	0.867094
Total lipids in large LDL	470	0.208535	0.0474201	0.36965	0.0113004		470	0.282958	0.108059	0.457857	0.0015763		470	-0.0192398	-0.207652	0.169173	0.841044
Phospholipids in large LDL	470	0.211499	0.0500911	0.372906	0.0103356		470	0.283364	0.109332	0.457397	0.001471		470	-0.0160459	-0.204418	0.172326	0.867133
Total cholesterol in large LDL	470	0.199075	0.0373597	0.360791	0.015945		470	0.278214	0.102939	0.453489	0.0019271		470	-0.026055	-0.214126	0.162016	0.785554
Cholesterol esters in large LDL	470	0.202755	0.0416154	0.363895	0.0137723		470	0.279898	0.104551	0.455245	0.0018174		470	-0.0232596	-0.210938	0.164419	0.807691
Free cholesterol in large LDL	470	0.184833	0.0218472	0.347819	0.0263265		470	0.269256	0.0948131	0.443699	0.0025566		470	-0.034583	-0.222814	0.153648	0.718229
Triglycerides in large LDL	470	0.226735	0.0626065	0.390864	0.0068824		470	0.235994	0.0463459	0.425642	0.0148445		470	0.0469356	-0.154882	0.248753	0.647871
Concentration of medium LDL particles	470	0.208744	0.0504894	0.366999	0.009843		470	0.280786	0.104404	0.457169	0.0018698		470	-0.0196759	-0.205404	0.166052	0.835176
Total lipids in medium LDL	470	0.204583	0.0462739	0.362891	0.0114277		470	0.278746	0.102	0.455491	0.0020594		470	-0.0226682	-0.208225	0.162888	0.810384
Phospholipids in medium LDL	470	0.217515	0.0608571	0.374173	0.0066053		470	0.290031	0.114668	0.465394	0.0012383		470	-0.0154693	-0.199675	0.168736	0.868993
Total cholesterol in medium LDL	470	0.191924	0.0328458	0.351002	0.0181566		470	0.269351	0.0915394	0.447163	0.0030665		470	-0.0293148	-0.215071	0.156441	0.756606
Cholesterol esters in medium LDL	470	0.194073	0.0344671	0.35368	0.0172728		470	0.268154	0.0908327	0.445476	0.0031162		470	-0.0259219	-0.212225	0.160381	0.784648
Free cholesterol in medium LDL	470	0.179982	0.0230689	0.336894	0.0246633		470	0.268783	0.0887022	0.448864	0.0035237		470	-0.0417712	-0.225314	0.141771	0.654917
Triglycerides in medium LDL	470	0.226745	0.0633865	0.390103	0.0066228		470	0.231132	0.0471634	0.415102	0.0139144		470	0.0472615	-0.150972	0.245495	0.639637
Concentration of small LDL particles	470	0.199694	0.0429242	0.356464	0.0126534		470	0.27768	0.0994024	0.455958	0.0023365		470	-0.027881	-0.211849	0.156087	0.765971
Total lipids in small LDL	470	0.194935	0.0380613	0.351808	0.0149849		470	0.274697	0.0958163	0.453578	0.0026881		470	-0.0307944	-0.214758	0.153169	0.742341
Phospholipids in small LDL	470	0.19488	0.0398125	0.349948	0.0138858		470	0.277855	0.0986489	0.45706	0.0024453		470	-0.0320137	-0.213529	0.149502	0.729058
Total cholesterol in small LDL	470	0.183105	0.0250169	0.341192	0.0232982		470	0.263918	0.0841705	0.443665	0.0040937		470	-0.0354282	-0.220334	0.149477	0.7067
Cholesterol esters in small LDL	470	0.187236	0.0282075	0.346264	0.0211243		470	0.263728	0.0851763	0.442279	0.003879		470	-0.0307323	-0.216441	0.154976	0.745173
Free cholesterol in small LDL	470	0.162258	0.0075195	0.316996	0.0399		470	0.255332	0.0709084	0.439755	0.0067614		470	-0.0505602	-0.232656	0.131536	0.585582
Triglycerides in small LDL	470	0.243143	0.090036	0.396249	0.0019174		470	0.259669	0.0791061	0.440232	0.0049176		470	0.0439783	-0.14165	0.229607	0.641741
Concentration of very large HDL particles	470	-0.0483983	-0.219735	0.122939	0.579096		470	0.0375597	-0.15009	0.225209	0.694251		470	-0.0844011	-0.268084	0.0992815	0.367014
Total lipids in very large HDL	470	-0.0489336	-0.220304	0.122437	0.574983		470	0.0374442	-0.149879	0.224767	0.694638		470	-0.0850584	-0.26855	0.0984336	0.3628
Phospholipids in very large HDL	470	-0.049306	-0.21898	0.120368	0.568242		470	0.0143955	-0.174928	0.203719	0.881285		470	-0.0659733	-0.249433	0.117486	0.480123
Total cholesterol in very large HDL	470	-0.049745	-0.221704	0.122214	0.569985		470	0.0577119	-0.126725	0.242149	0.538919		470	-0.104058	-0.286516	0.0784	0.262982
Cholesterol esters in very large HDL	470	-0.0483628	-0.220239	0.123513	0.580564		470	0.0679481	-0.11566	0.251556	0.467446		470	-0.111511	-0.293776	0.0707544	0.229872
Free cholesterol in very large HDL	470	-0.0520258	-0.223593	0.119541	0.551531		470	0.0338834	-0.153041	0.220808	0.721841		470	-0.08565	-0.268927	0.0976266	0.35891
Triglycerides in very large HDL	470	0.0028089	-0.154977	0.160595	0.972108		470	0.155598	-0.0286399	0.339836	0.0976653		470	-0.115296	-0.295335	0.0647436	0.208864
Concentration of large HDL particles	470	-0.0192351	-0.187945	0.149475	0.822818		470	0.0545921	-0.127772	0.236956	0.556632		470	-0.0702128	-0.250474	0.110048	0.444405
Total lipids in large HDL	470	-0.0217053	-0.190383	0.146973	0.80048		470	0.0515266	-0.130789	0.233842	0.578894		470	-0.0704434	-0.250488	0.109601	0.442363
Phospholipids in large HDL	470	0.0040871	-0.163517	0.171691	0.9618		470	0.0718082	-0.106947	0.250563	0.430272		470	-0.0611697	-0.239919	0.11758	0.501609
Total cholesterol in large HDL	470	-0.0433698	-0.212374	0.125634	0.614297		470	0.0295921	-0.154336	0.21352	0.752016		470	-0.0750008	-0.255124	0.105123	0.413634
Cholesterol esters in large HDL	470	-0.0441669	-0.213085	0.124751	0.607623		470	0.0287321	-0.155547	0.213012	0.759441		470	-0.0748097	-0.255054	0.105435	0.415138
Free cholesterol in large HDL	470	-0.0407956	-0.210012	0.128421	0.635892		470	0.0322211	-0.15055	0.214992	0.729171		470	-0.0754822	-0.255187	0.104223	0.409558
Triglycerides in large HDL	470	-0.0183494	-0.189256	0.152558	0.832991		470	0.10435	-0.0923977	0.301098	0.297837		470	-0.0966279	-0.289158	0.0959018	0.324516
Concentration of medium HDL particles	470	0.124088	-0.0388245	0.287	0.135128		470	0.140621	-0.0336679	0.31491	0.113534		470	0.0074057	-0.174463	0.189274	0.936255
Total lipids in medium HDL	470	0.119861	-0.0428633	0.282585	0.148439		470	0.137441	-0.0359056	0.310788	0.119898		470	0.0049327	-0.175926	0.185791	0.95728
Phospholipids in medium HDL	470	0.128284	-0.0360886	0.292657	0.125795		470	0.147756	-0.0277782	0.32329	0.0987783		470	0.0068536	-0.177267	0.190974	0.941719
Total cholesterol in medium HDL	470	0.0940742	-0.0665678	0.254716	0.250408		470	0.11433	-0.0553695	0.284029	0.186176		470	-0.0064912	-0.181449	0.168466	0.94191
Cholesterol esters in medium HDL	470	0.0890532	-0.0710974	0.249204	0.275084		470	0.108237	-0.061285	0.27776	0.210221		470	-0.0070883	-0.181228	0.167052	0.936279
Free cholesterol in medium HDL	470	0.111197	-0.0512398	0.273633	0.17921		470	0.135069	-0.0357663	0.305904	0.12094		470	-0.0042862	-0.182544	0.173972	0.962333
Triglycerides in medium HDL	470	0.181189	0.0250446	0.337334	0.0230449		470	0.141294	-0.0711528	0.353742	0.191874		470	0.0938834	-0.098871	0.286638	0.338996
Concentration of small HDL particles	470	0.164597	0.0053512	0.323842	0.0428122		470	0.164611	-0.0169898	0.346213	0.0755253		470	0.0314167	-0.148886	0.21172	0.732196
Total lipids in small HDL	470	0.159934	0.0011518	0.318716	0.0483679		470	0.162698	-0.0181914	0.343587	0.077806		470	0.0274009	-0.152128	0.20693	0.764364
Phospholipids in small HDL	470	0.146999	-0.0157721	0.309769	0.0766058		470	0.128956	-0.0615162	0.319429	0.184024		470	0.0486017	-0.139243	0.236446	0.611382
Total cholesterol in small HDL	470	0.130328	-0.0243576	0.285013	0.0984658		470	0.154214	-0.0276636	0.336092	0.0963463		470	-0.0023238	-0.17859	0.173942	0.979342
Cholesterol esters in small HDL	470	0.125819	-0.028297	0.279936	0.10933		470	0.150927	-0.032914	0.334768	0.107363		470	-0.005072	-0.182015	0.171871	0.955103
Free cholesterol in small HDL	470	0.13011	-0.029161	0.289381	0.109106		470	0.142532	-0.0406019	0.325666	0.126839		470	0.0136817	-0.165922	0.193285	0.881067
Triglycerides in small HDL	470	0.185618	0.031185	0.34005	0.0185943		470	0.121717	-0.0727873	0.316221	0.219421		470	0.10988	-0.0624766	0.282236	0.210912
Phospholipids to total lipds ratio in chylomicrons and extremely large VLDL	470	-0.141464	-0.367865	0.0849374	0.220117		470	-0.149057	-0.36949	0.0713769	0.184565		470	-0.0341994	-0.26869	0.200291	0.774542
Total cholesterol to total lipids ratio in chylomicrons and extremely large VLDL	470	0.0164352	-0.13922	0.17209	0.835717		470	0.0947426	-0.103621	0.293106	0.348432		470	-0.065883	-0.241443	0.109677	0.461216
Cholesterol esters to total lipids ratio in chylomicrons and extremely large VLDL	470	0.0213586	-0.131629	0.174346	0.783937		470	0.107286	-0.0913904	0.305963	0.289163		470	-0.0713868	-0.246543	0.10377	0.423595
Free cholesterol to total lipids ratio in chylomicrons and extremely large VLDL	470	0.0055968	-0.156247	0.16744	0.945849		470	0.0644328	-0.13468	0.263546	0.525145		470	-0.0513378	-0.228368	0.125693	0.569037
Triglycerides to total lipids ratio in chylomicrons and extremely large VLDL	470	0.0700789	-0.11272	0.252878	0.451616		470	0.0095986	-0.195288	0.214485	0.926688		470	0.0748985	-0.122407	0.272204	0.45606
Phospholipids to total lipds ratio in very large VLDL	470	0.00715	-0.163954	0.178254	0.934589		470	-0.207684	-0.389775	-0.025593	0.0254807		470	0.168963	-0.0201316	0.358058	0.0797672
Total cholesterol to total lipids ratio in very large VLDL	470	0.0437751	-0.115138	0.202688	0.588545		470	0.120404	-0.092939	0.333747	0.267983		470	-0.0576968	-0.229543	0.114149	0.509718
Cholesterol esters to total lipids ratio in very large VLDL	470	0.0487581	-0.109023	0.20654	0.543971		470	0.12932	-0.0877638	0.346403	0.242341		470	-0.057898	-0.226399	0.110603	0.499865
Free cholesterol to total lipids ratio in very large VLDL	470	0.0346561	-0.125784	0.195097	0.671414		470	0.10254	-0.109371	0.314451	0.342157		470	-0.0552516	-0.22817	0.117667	0.530376
Triglycerides to total lipids ratio in very large VLDL	470	-0.0412411	-0.210032	0.127549	0.631351		470	0.038784	-0.162705	0.240273	0.705408		470	-0.0650794	-0.246138	0.115979	0.48033
Phospholipids to total lipds ratio in large VLDL	470	-0.0062422	-0.171655	0.159171	0.940917		470	-0.0271216	-0.185865	0.131622	0.737214		470	0.011275	-0.103537	0.126087	0.847055
Total cholesterol to total lipids ratio in large VLDL	470	0.0140616	-0.161179	0.189302	0.874773		470	0.0906437	-0.132824	0.314111	0.425799		470	-0.0669091	-0.263857	0.130039	0.504713
Cholesterol esters to total lipids ratio in large VLDL	470	0.009619	-0.150897	0.170135	0.906308		470	0.0776548	-0.13439	0.289699	0.472092		470	-0.0586949	-0.243015	0.125625	0.53177
Free cholesterol to total lipids ratio in large VLDL	470	0.018917	-0.169472	0.207306	0.843658		470	0.0962384	-0.128909	0.321386	0.40135		470	-0.0688094	-0.272743	0.135125	0.507625
Triglycerides to total lipids ratio in large VLDL	470	-0.0100981	-0.185854	0.165658	0.910154		470	-0.072825	-0.284648	0.138998	0.499623		470	0.0589942	-0.123411	0.241399	0.52537
Phospholipids to total lipds ratio in medium VLDL	470	-0.0680191	-0.23068	0.094642	0.411645		470	-0.0722762	-0.272654	0.128102	0.478792		470	-0.034608	-0.190874	0.121658	0.663609
Total cholesterol to total lipids ratio in medium VLDL	470	0.0441078	-0.12921	0.217425	0.617237		470	0.116398	-0.0927717	0.325568	0.274722		470	-0.0459138	-0.232568	0.140741	0.629048
Cholesterol esters to total lipids ratio in medium VLDL	470	-0.0167359	-0.20977	0.176298	0.86479		470	0.0513582	-0.173202	0.275919	0.653327		470	-0.0578251	-0.255113	0.139462	0.564907
Free cholesterol to total lipids ratio in medium VLDL	470	0.157733	-0.0087666	0.324233	0.0632878		470	0.187875	0.0013253	0.374424	0.0484011		470	0.015662	-0.158206	0.18953	0.859571
Triglycerides to total lipids ratio in medium VLDL	470	-0.006583	-0.189465	0.176299	0.943638		470	-0.0690032	-0.285459	0.147453	0.531324		470	0.0577053	-0.127379	0.242789	0.540384
Phospholipids to total lipds ratio in small VLDL	470	-0.0872902	-0.26467	0.0900896	0.334022		470	-0.126343	-0.318295	0.0656086	0.196501		470	-0.0052965	-0.187166	0.176572	0.954386
Total cholesterol to total lipids ratio in small VLDL	470	0.142213	-0.0299545	0.31438	0.105225		470	0.237313	0.037474	0.437152	0.0200448		470	-0.0452554	-0.237592	0.147082	0.644025
Cholesterol esters to total lipids ratio in small VLDL	470	0.124352	-0.0504124	0.299115	0.162705		470	0.2101	0.00796	0.41224	0.0416698		470	-0.0381437	-0.231489	0.155202	0.698426
Free cholesterol to total lipids ratio in small VLDL	470	0.112916	-0.0556744	0.281506	0.18877		470	0.175949	-0.0060782	0.357976	0.0581219		470	-0.0418755	-0.221658	0.137907	0.647364
Triglycerides to total lipids ratio in small VLDL	470	-0.0999553	-0.26664	0.0667299	0.239237		470	-0.177015	-0.365809	0.01178	0.0660425		470	0.0492691	-0.132874	0.231412	0.595284
Phospholipids to total lipds ratio in very small VLDL	470	0.0719216	-0.0819831	0.225826	0.358926		470	0.0632732	-0.106588	0.233134	0.464533		470	0.0070674	-0.159288	0.173423	0.933501
Total cholesterol to total lipids ratio in very small VLDL	470	-0.0605777	-0.206278	0.0851225	0.414327		470	0.0540663	-0.120402	0.228534	0.542837		470	-0.105415	-0.272868	0.062038	0.216683
Cholesterol esters to total lipids ratio in very small VLDL	470	-0.0827701	-0.225082	0.059542	0.253657		470	0.0003226	-0.16649	0.167135	0.996969		470	-0.0774241	-0.23945	0.0846014	0.3482
Free cholesterol to total lipids ratio in very small VLDL	470	0.0513902	-0.0926797	0.19546	0.483676		470	0.15563	-0.0081254	0.319385	0.0624499		470	-0.0928389	-0.246562	0.0608843	0.235912
Triglycerides to total lipids ratio in very small VLDL	470	0.0062323	-0.144077	0.156542	0.935095		470	-0.0793088	-0.250194	0.0915761	0.362228		470	0.079139	-0.0844204	0.242698	0.342183
Phospholipids to total lipds ratio in IDL	470	-0.198167	-0.335587	-0.0607473	0.0048016		470	-0.257974	-0.42924	-0.0867072	0.0032352		470	-0.0008406	-0.162699	0.161018	0.991861
Total cholesterol to total lipids ratio in IDL	470	0.0768217	-0.0718604	0.225504	0.310471		470	0.172588	-0.0001384	0.345315	0.050183		470	-0.0676155	-0.234209	0.0989784	0.425518
Cholesterol esters to total lipids ratio in IDL	470	0.115691	-0.0347277	0.266109	0.131364		470	0.193535	0.0187821	0.368288	0.0300378		470	-0.0385391	-0.208599	0.13152	0.656281
Free cholesterol to total lipids ratio in IDL	470	-0.0711056	-0.203135	0.0609238	0.290456		470	0.0015554	-0.136123	0.139233	0.982297		470	-0.0912436	-0.226008	0.043521	0.184008
Triglycerides to total lipids ratio in IDL	470	0.0045751	-0.147596	0.156746	0.952912		470	-0.0849562	-0.254278	0.0843661	0.324654		470	0.0851254	-0.0840733	0.254324	0.323339
Phospholipids to total lipds ratio in large LDL	470	-0.198072	-0.334649	-0.0614957	0.0045687		470	-0.251654	-0.411275	-0.092034	0.0020664		470	0.0031095	-0.154	0.160219	0.968992
Total cholesterol to total lipids ratio in large LDL	470	0.118446	-0.0280151	0.264908	0.112692		470	0.181991	0.0160779	0.347904	0.0316357		470	-0.0341635	-0.197874	0.129547	0.68193
Cholesterol esters to total lipids ratio in large LDL	470	0.181215	0.031441	0.330988	0.0178305		470	0.23429	0.0632415	0.405338	0.0073682		470	-0.0082381	-0.176835	0.160359	0.923545
Free cholesterol to total lipids ratio in large LDL	470	-0.259878	-0.390537	-0.12922	0.0001068		470	-0.252472	-0.405312	-0.0996306	0.0012554		470	-0.0715114	-0.219907	0.0768838	0.344137
Triglycerides to total lipids ratio in large LDL	470	0.0067641	-0.159083	0.172611	0.936155		470	-0.0497727	-0.230229	0.130684	0.58807		470	0.0597993	-0.128372	0.247971	0.532604
Phospholipids to total lipds ratio in medium LDL	470	-0.176967	-0.319541	-0.034393	0.0150976		470	-0.221842	-0.386509	-0.0571749	0.0083886		470	0.006548	-0.152939	0.166035	0.93573
Total cholesterol to total lipids ratio in medium LDL	470	0.134035	-0.01904	0.28711	0.0859769		470	0.186186	0.0123511	0.360022	0.0358543		470	-0.0235935	-0.192887	0.145701	0.784307
Cholesterol esters to total lipids ratio in medium LDL	470	0.178024	0.0263244	0.329724	0.0215464		470	0.218225	0.0453167	0.391132	0.0134891		470	-0.0009886	-0.170075	0.168098	0.990837
Free cholesterol to total lipids ratio in medium LDL	470	-0.257206	-0.403496	-0.110917	0.0006011		470	-0.262158	-0.431311	-0.0930054	0.0024555		470	-0.0541274	-0.22313	0.114875	0.529407
Triglycerides to total lipids ratio in medium LDL	470	-0.0175175	-0.190944	0.155909	0.842745		470	-0.0700679	-0.256793	0.116657	0.461247		470	0.050028	-0.144205	0.244261	0.61299
Phospholipids to total lipds ratio in small LDL	470	-0.184529	-0.329246	-0.0398126	0.0125633		470	-0.222194	-0.387443	-0.0569442	0.0085152		470	-0.0033023	-0.164788	0.158183	0.967962
Total cholesterol to total lipids ratio in small LDL	470	0.131063	-0.0192605	0.281387	0.0873221		470	0.17677	0.0072883	0.346251	0.0409659		470	-0.0187289	-0.184171	0.146713	0.824051
Cholesterol esters to total lipids ratio in small LDL	470	0.16698	0.0157617	0.318199	0.0305208		470	0.201227	0.031008	0.371446	0.0206085		470	0.0011678	-0.16649	0.168826	0.989085
Free cholesterol to total lipids ratio in small LDL	470	-0.255807	-0.399593	-0.11202	0.0005179		470	-0.236419	-0.402817	-0.0700203	0.0054557		470	-0.0766897	-0.245298	0.0919186	0.371884
Triglycerides to total lipids ratio in small LDL	470	0.0477705	-0.113992	0.209533	0.561976		470	-0.0043788	-0.183195	0.174437	0.96164		470	0.0694416	-0.110487	0.24937	0.448584
Phospholipids to total lipds ratio in very large HDL	470	-0.0116818	-0.133378	0.110014	0.85046		470	-0.11697	-0.277459	0.0435189	0.152748		470	0.0798401	-0.0776452	0.237325	0.319645
Total cholesterol to total lipids ratio in very large HDL	470	-0.0116361	-0.143192	0.11992	0.862086		470	0.106353	-0.0813132	0.294018	0.266002		470	-0.0985866	-0.277566	0.0803924	0.279618
Cholesterol esters to total lipids ratio in very large HDL	470	-0.0044768	-0.137932	0.128978	0.947469		470	0.107694	-0.0752588	0.290648	0.247967		470	-0.0908891	-0.27414	0.0923615	0.330233
Free cholesterol to total lipids ratio in very large HDL	470	-0.0253854	-0.180083	0.129313	0.747242		470	-0.0388212	-0.148323	0.0706803	0.486345		470	-0.0002591	-0.182516	0.181998	0.997772
Triglycerides to total lipids ratio in very large HDL	470	0.0521756	-0.0304278	0.134779	0.215143		470	0.0608415	-0.0034066	0.12509	0.0633906		470	0.0123231	-0.074566	0.0992122	0.780594
Phospholipids to total lipds ratio in large HDL	470	0.101629	-0.0224888	0.225748	0.108286		470	0.106601	-0.0346483	0.247851	0.138735		470	0.0222875	-0.126058	0.170633	0.76794
Total cholesterol to total lipids ratio in large HDL	470	-0.100074	-0.218877	0.0187292	0.0985392		470	-0.111852	-0.236788	0.0130838	0.0791846		470	-0.0197596	-0.154458	0.114939	0.773264
Cholesterol esters to total lipids ratio in large HDL	470	-0.102845	-0.213	0.0073113	0.0671952		470	-0.119571	-0.24341	0.0042669	0.0583977		470	-0.0139922	-0.142884	0.114899	0.831163
Free cholesterol to total lipids ratio in large HDL	470	-0.0815508	-0.216214	0.0531119	0.234632		470	-0.08126	-0.205079	0.0425593	0.19781		470	-0.029158	-0.173041	0.114725	0.69064
Triglycerides to total lipids ratio in large HDL	470	0.0113719	-0.0386716	0.0614154	0.655404		470	0.0209819	-0.0321687	0.0741325	0.438287		470	-0.0003597	-0.047616	0.0468966	0.988072
Phospholipids to total lipds ratio in medium HDL	470	0.0695872	-0.0619925	0.201167	0.29922		470	0.0596135	-0.110091	0.229318	0.490348		470	0.0382359	-0.119356	0.195828	0.633735
Total cholesterol to total lipids ratio in medium HDL	470	-0.085737	-0.21138	0.0399058	0.180588		470	-0.0466997	-0.211952	0.118553	0.578931		470	-0.0694841	-0.214715	0.075747	0.347609
Cholesterol esters to total lipids ratio in medium HDL	470	-0.12614	-0.258631	0.0063502	0.0619871		470	-0.0982156	-0.272411	0.0759795	0.268442		470	-0.0693174	-0.228348	0.0897129	0.392136
Free cholesterol to total lipids ratio in medium HDL	470	0.0564905	-0.0733763	0.186357	0.393101		470	0.106852	-0.0353386	0.249043	0.140429		470	-0.0392345	-0.180681	0.102212	0.585954
Triglycerides to total lipids ratio in medium HDL	470	0.0824537	-0.0455136	0.210421	0.206081		470	0.0305418	-0.130292	0.191376	0.709191		470	0.0788886	-0.063848	0.221625	0.278
Phospholipids to total lipds ratio in small HDL	470	-0.106783	-0.254226	0.0406595	0.15535		470	-0.155447	-0.350074	0.0391794	0.117209		470	0.0310181	-0.149826	0.211862	0.736226
Total cholesterol to total lipids ratio in small HDL	470	0.0709186	-0.0762983	0.218136	0.344308		470	0.130285	-0.0627272	0.323298	0.185336		470	-0.0497026	-0.226231	0.126826	0.580328
Cholesterol esters to total lipids ratio in small HDL	470	0.0800534	-0.0674223	0.227529	0.286657		470	0.131204	-0.0614335	0.323842	0.181413		470	-0.0398147	-0.217112	0.137483	0.659202
Free cholesterol to total lipids ratio in small HDL	470	-0.136225	-0.288484	0.0160336	0.0793792		470	-0.0993838	-0.284017	0.0852488	0.290705		470	-0.0594432	-0.240765	0.121878	0.519741
Triglycerides to total lipids ratio in small HDL	470	0.0802435	-0.0622774	0.222765	0.269119		470	0.0148093	-0.154082	0.1837	0.863266		470	0.0864541	-0.0657936	0.238702	0.265044
Mean diameter for VLDL particles	470	0.101403	-0.0531599	0.255967	0.197958		470	0.0895824	-0.0897232	0.268888	0.326715		470	0.0488324	-0.111057	0.208722	0.548681
Mean diameter for LDL particles	470	-0.113709	-0.26245	0.0350329	0.133709		470	-0.175477	-0.360989	0.0100356	0.0636899		470	0.0407377	-0.128715	0.21019	0.63684
Mean diameter for HDL particles	470	-0.0804793	-0.237129	0.0761705	0.313221		470	-0.0256518	-0.20305	0.151746	0.776416		470	-0.0652715	-0.237614	0.107071	0.457099
Serum total cholesterol	470	0.195334	0.0329346	0.357733	0.01851		470	0.290356	0.115035	0.465678	0.0012196		470	-0.0402196	-0.226422	0.145983	0.671422
Total cholesterol in VLDL	470	0.195346	0.0523938	0.338298	0.0075065		470	0.226932	0.0616646	0.392199	0.0072246		470	0.0300723	-0.133158	0.193303	0.717486
Remnant cholesterol (non-HDL, non-LDL -cholesterol)	470	0.211893	0.0591345	0.364652	0.0066582		470	0.272147	0.100384	0.443911	0.0019635		470	0.0046511	-0.174996	0.184298	0.959445
Total cholesterol in LDL	470	0.195217	0.0349449	0.355489	0.0170836		470	0.274837	0.0982536	0.45142	0.0023539		470	-0.0292578	-0.215991	0.157475	0.758295
Total cholesterol in HDL	470	0.0359484	-0.129594	0.201491	0.66977		470	0.110182	-0.0596709	0.280035	0.203035		470	-0.0636276	-0.236771	0.109516	0.470563
Total cholesterol in HDL2	470	0.0256705	-0.139608	0.190949	0.760338		470	0.095076	-0.0747956	0.264948	0.271961		470	-0.0617167	-0.234489	0.111056	0.483049
Total cholesterol in HDL3	470	0.120262	-0.0421642	0.282689	0.146349		470	0.225166	0.0533849	0.396947	0.0103108		470	-0.0703323	-0.245934	0.105269	0.431639
Esterified cholesterol	470	0.191957	0.0293691	0.354545	0.0207718		470	0.295322	0.119814	0.470829	0.0010181		470	-0.0476273	-0.233065	0.13781	0.613996
Free cholesterol	470	0.201406	0.0397962	0.363016	0.0146956		470	0.274933	0.100443	0.449423	0.0020791		470	-0.0216508	-0.209462	0.166161	0.820882
Serum total triglycerides	470	0.178472	0.0471407	0.309803	0.0078419		470	0.171759	0.0109895	0.332529	0.0363205		470	0.0583879	-0.0864523	0.203228	0.42866
Triglycerides in VLDL	470	0.153032	0.023635	0.282429	0.0205561		470	0.141908	-0.0114405	0.295256	0.0696337		470	0.0557819	-0.0814267	0.19299	0.424747
Triglycerides in LDL	470	0.232924	0.0704777	0.39537	0.005045		470	0.242416	0.0553582	0.429475	0.0111997		470	0.0470188	-0.151859	0.245896	0.642437
Triglycerides in HDL	470	0.125654	-0.0307149	0.282022	0.114993		470	0.169698	-0.0334632	0.37286	0.101387		470	0.0105569	-0.179529	0.200643	0.91314
Total phosphoglycerides	470	0.172654	0.0128968	0.332412	0.0342221		470	0.277475	0.100899	0.45405	0.0021367		470	-0.0429602	-0.227355	0.141435	0.647285
Ratio of triglycerides to phosphoglycerides	470	0.15675	0.0328033	0.280696	0.0133014		470	0.134884	0.0006782	0.269089	0.0488583		470	0.0583082	-0.0745107	0.191127	0.388748
Phosphatidylcholine and other cholines	470	0.202387	0.042209	0.362565	0.0133845		470	0.281178	0.105097	0.457259	0.0018101		470	-0.0199005	-0.206007	0.166206	0.833655
Total cholines	470	0.188262	0.0258827	0.350641	0.0231622		470	0.282763	0.103177	0.46235	0.0020942		470	-0.0351796	-0.221253	0.150894	0.710409
Apolipoprotein A-I	470	0.0906524	-0.0747498	0.256055	0.282029		470	0.178809	0.0056602	0.351958	0.0429955		470	-0.061811	-0.237963	0.114341	0.490818
Apolipoprotein B	470	0.217668	0.0668367	0.368499	0.0047708		470	0.27427	0.105672	0.442868	0.0014854		470	0.0062752	-0.169765	0.182315	0.944184
Ratio of apolipoprotein B to apolipoprotein A-I	470	0.157914	0.0140123	0.301816	0.0315632		470	0.167898	0.0130345	0.322762	0.0336575		470	0.0355871	-0.124267	0.195441	0.661965
Total fatty acids	470	0.231275	0.0802027	0.382348	0.0027703		470	0.289746	0.118408	0.461085	0.0009611		470	0.0056937	-0.171684	0.183071	0.949731
Estimated degree of unsaturation	470	-0.0531503	-0.194261	0.0879607	0.459568		470	-0.128735	-0.30805	0.0505792	0.15897		470	0.043969	-0.118848	0.206786	0.59589
22:6, docosahexaenoic acid	470	0.192672	0.0234592	0.361886	0.0257269		470	0.109307	-0.0705126	0.289126	0.232879		470	0.106492	-0.100216	0.3132	0.311876
18:2, linoleic acid	470	0.243473	0.0851368	0.401809	0.0026531		470	0.333669	0.167195	0.500143	9.46e-05		470	-0.0234436	-0.205537	0.15865	0.80038
Omega-3 fatty acids	470	0.19396	0.0226182	0.365302	0.0265963		470	0.174881	-0.0093273	0.35909	0.0627292		470	0.0575818	-0.144855	0.260019	0.576454
Omega-6 fatty acids	470	0.230833	0.0736198	0.388045	0.0040933		470	0.3133	0.146572	0.480027	0.0002485		470	-0.0183278	-0.201284	0.164628	0.844024
Polyunsaturated fatty acids	470	0.231668	0.072714	0.390622	0.0043733		470	0.304094	0.136678	0.47151	0.0003954		470	-0.0098587	-0.194981	0.175264	0.916697
Monounsaturated fatty acids; 16:1, 18:1	470	0.203983	0.0635236	0.344442	0.0045138		470	0.228968	0.0676318	0.390305	0.0055081		470	0.0299337	-0.135075	0.194943	0.721638
Saturated fatty acids	470	0.225476	0.0710919	0.37986	0.0042931		470	0.29363	0.108011	0.479249	0.0019962		470	-0.0025329	-0.181404	0.176338	0.977812
Ratio of 22:6 docosahexaenoic acid to total fatty acids	470	-0.002497	-0.14223	0.137236	0.972002		470	-0.174789	-0.336042	-0.0135357	0.0336945		470	0.130485	-0.0307184	0.291687	0.112372
Ratio of 18:2 linoleic acid to total fatty acids	470	0.0242824	-0.141796	0.190361	0.773994		470	0.143488	-0.0525367	0.339513	0.150983		470	-0.100959	-0.287355	0.0854375	0.28771
Ratio of omega-3 fatty acids to total fatty acids	470	-0.0157861	-0.166665	0.135093	0.837188		470	-0.127848	-0.317007	0.0613106	0.184773		470	0.0816236	-0.0951851	0.258432	0.364773
Ratio of omega-6 fatty acids to total fatty acids	470	-0.058831	-0.213877	0.0962154	0.456258		470	0.0250287	-0.161996	0.212054	0.792679		470	-0.0926578	-0.264209	0.0788939	0.289063
Ratio of polyunsaturated fatty acids to total fatty acids	470	-0.0561525	-0.208059	0.0957539	0.467954		470	-0.0076403	-0.191564	0.176283	0.934974		470	-0.0635542	-0.229039	0.10193	0.450809
Ratio of monounsaturated fatty acids to total fatty acids	470	0.096618	-0.0498635	0.243099	0.195561		470	0.0336203	-0.122452	0.189693	0.672259		470	0.0818528	-0.0759537	0.239659	0.308596
Ratio of saturated fatty acids to total fatty acids	470	-0.0747521	-0.221316	0.0718118	0.316736		470	-0.043817	-0.233033	0.145399	0.649273		470	-0.039451	-0.222872	0.14397	0.672732
Insulin	470	0.020666	-0.16589	0.207223	0.827767		470	0.103516	-0.105857	0.312888	0.331767		470	-0.078099	-0.359864	0.203666	0.586228
Glucose	470	0.0943824	-0.032957	0.221722	0.145927		470	0.216053	0.057712	0.374393	0.0075956		470	-0.0697378	-0.227721	0.0882459	0.386142
Lactate	470	-0.0724582	-0.235135	0.0902185	0.38187		470	0.112141	-0.0715692	0.295851	0.230925		470	-0.167214	-0.339595	0.005166	0.0572416
Citrate	470	0.10183	-0.0794132	0.283073	0.27013		470	-0.0658073	-0.258025	0.12641	0.501423		470	0.158931	-0.0540411	0.371903	0.143198
Alanine	470	0.0615538	-0.0935351	0.216643	0.435822		470	0.0286815	-0.162637	0.22	0.768429		470	0.0429065	-0.132416	0.218228	0.630796
Glutamine	470	-0.0660078	-0.216979	0.0849634	0.390678		470	-0.0522164	-0.22434	0.119907	0.551364		470	-0.0195213	-0.203392	0.164349	0.834824
Histidine	470	-0.086829	-0.243725	0.070067	0.277368		470	-0.110149	-0.308799	0.0885013	0.27644		470	-0.0008955	-0.199297	0.197506	0.992927
Isoleucine	470	0.150281	0.0293058	0.271256	0.0150153		470	0.130582	-0.0224797	0.283644	0.0943153		470	0.0731235	-0.0781099	0.224357	0.342523
Leucine	470	0.151199	0.0310201	0.271378	0.0137828		470	0.064853	-0.0813305	0.211037	0.383763		470	0.119343	-0.0313119	0.269998	0.120228
Valine	470	0.109474	-0.0306873	0.249635	0.1255		470	0.0549615	-0.113368	0.223291	0.521426		470	0.0838381	-0.0888791	0.256555	0.340639
Phenylalanine	470	0.0218899	-0.156502	0.200282	0.809557		470	0.0013426	-0.180059	0.182745	0.988402		470	0.0248633	-0.171985	0.221711	0.804082
Tyrosine	470	-0.115296	-0.288832	0.0582404	0.192335		470	-0.11905	-0.322298	0.0841974	0.250306		470	-0.0157968	-0.204633	0.173039	0.869496
Acetate	470	-0.0022481	-0.0458018	0.0413057	0.919252		470	-0.0314365	-0.0815778	0.0187048	0.218556		470	0.0157418	-0.0315505	0.063034	0.513361
Acetoacetate	470	0.0363977	-0.106311	0.179106	0.616466		470	-0.146497	-0.325677	0.0326838	0.10881		470	0.145507	-0.0476007	0.338614	0.139362
3-hydroxybutyrate	470	0.087867	-0.0502127	0.225947	0.211748		470	-0.119818	-0.289755	0.0501194	0.166552		470	0.167648	-0.0130436	0.34834	0.0689101
Creatinine	470	0.127067	0.0127342	0.2414	0.029466		470	0.0677518	-0.0717524	0.207256	0.340386		470	0.111341	-0.0150648	0.237748	0.0841338
Albumin (signal area)	470	0.139426	-0.0275385	0.30639	0.101478		470	0.136913	-0.0508893	0.324715	0.15264		470	0.0235298	-0.161867	0.208927	0.803157
Glycoprotein acetyls, mainly a1-acid glycoprotein	470	0.215837	0.0736002	0.358074	0.0030158		470	0.14697	-0.01364	0.30758	0.0727938		470	0.102746	-0.0610022	0.266493	0.218186
C-reactive protein	470	0.126894	-0.0249526	0.278741	0.10123		470	0.0006185	-0.139127	0.140364	0.993064		470	0.115673	-0.0457481	0.277095	0.159746
