# Supplementary material for: Body muscle gain and markers of cardiovascular disease susceptibility in young adulthood: A cohort study
Source: PLoS Med. 2021 Sep 9;18(9):e1003751. doi: 10.1371/journal.pmed.1003751 (PMC8428664; doi:10.1371/journal.pmed.1003751)
Supplement: S13 Table — (XLSX) [file pmed.1003751.s025.xlsx]

## Sheet: S13 Table
S13 Table Associations of change in lean mass indices in childhood with cardiometabolic traits in young adulthood among ALSPAC G1 males
	Change in lean mass indices from age 10y to 13y (per SD-unit gain, males)
	Total limb lean mass index						Arm lean mass index						Leg lean mass index
	Adj. for age, ethnicity, maternal education,						Adj. for age, ethnicity, maternal education,						Adj. for age, ethnicity, maternal education,
	change in total fat mass index						arm lean mass index at age 10y,						leg lean mass index at age 10y,
							change in leg lean mass index,						change in arm lean mass index,
							change in total fat mass index						change in total fat mass index
Standardized outcome at age 25y	N	Beta	LCL	UCL	P-value		N	Beta	LCL	UCL	P-value		N	Beta	LCL	UCL	P-value
Systolic blood pressure	1015	0.138551	0.0503471	0.226756	0.0021092		1015	0.17065	0.0469414	0.294358	0.0069059		1015	0.0984052	-0.0240767	0.220887	0.115205
Diastolic blood pressure	1015	0.165888	0.0699997	0.261777	0.0007135		1015	0.120345	-0.0160354	0.256725	0.0836517		1015	0.13643	-0.0032038	0.276063	0.0554826
Concentration of chylomicrons and extremely large VLDL particles	890	0.217757	0.0945965	0.340917	0.0005455		890	0.166681	-0.0059383	0.3393	0.0584007		890	0.146846	-0.0194676	0.31316	0.0834588
Total lipids in chylomicrons and extremely large VLDL	890	0.21786	0.0945438	0.341176	0.000551		890	0.167732	-0.0050149	0.340478	0.0570165		890	0.145967	-0.0204366	0.31237	0.0854895
Phospholipids in chylomicrons and extremely large VLDL	890	0.224387	0.0998321	0.348942	0.0004278		890	0.172096	-0.0008179	0.34501	0.0510912		890	0.15033	-0.0167157	0.317375	0.0776979
Total cholesterol in chylomicrons and extremely large VLDL	890	0.210077	0.0858389	0.334314	0.0009415		890	0.177983	0.0054186	0.350548	0.0432418		890	0.125807	-0.0398714	0.291486	0.136493
Cholesterol esters in chylomicrons and extremely large VLDL	890	0.196034	0.072583	0.319485	0.0018888		890	0.17654	0.0069852	0.346094	0.0412984		890	0.108841	-0.0535427	0.271225	0.188679
Free cholesterol in chylomicrons and extremely large VLDL	890	0.221197	0.0966177	0.345776	0.0005168		890	0.175266	0.0007004	0.349832	0.0490899		890	0.142384	-0.0263577	0.311126	0.0980595
Triglycerides in chylomicrons and extremely large VLDL	890	0.217465	0.0947814	0.340149	0.0005281		890	0.163583	-0.0088264	0.335992	0.06291		890	0.149353	-0.0169012	0.315606	0.0782238
Concentration of very large VLDL particles	890	0.235605	0.114202	0.357007	0.0001493		890	0.162644	-0.0114589	0.336748	0.0670677		890	0.167459	0.0026003	0.332317	0.0465019
Total lipids in very large VLDL	890	0.234954	0.113256	0.356652	0.0001614		890	0.164075	-0.0101475	0.338297	0.0648872		890	0.165546	0.0004165	0.330676	0.0494262
Phospholipids in very large VLDL	890	0.23569	0.112785	0.358596	0.0001785		890	0.168759	-0.0046722	0.34219	0.0564851		890	0.161998	-0.0031319	0.327129	0.0544964
Total cholesterol in very large VLDL	890	0.223566	0.099723	0.347409	0.0004163		890	0.176367	0.0014427	0.35129	0.0481442		890	0.142324	-0.0253938	0.310042	0.0961687
Cholesterol esters in very large VLDL	890	0.221491	0.0987018	0.34428	0.0004206		890	0.175919	0.0014996	0.350338	0.0480668		890	0.140355	-0.0266537	0.307364	0.0994157
Free cholesterol in very large VLDL	890	0.225196	0.100256	0.350135	0.0004249		890	0.17625	0.0009712	0.351528	0.0487468		890	0.144137	-0.02425	0.312523	0.0933097
Triglycerides in very large VLDL	890	0.236745	0.116119	0.35737	0.0001257		890	0.158486	-0.0153684	0.33234	0.0739316		890	0.172178	0.0079573	0.336398	0.0399069
Concentration of large VLDL particles	890	0.248507	0.131784	0.36523	3.23e-05		890	0.144247	-0.0251114	0.313605	0.0949484		890	0.193498	0.0347333	0.352262	0.0169641
Total lipids in large VLDL	890	0.248605	0.131696	0.365514	3.3e-05		890	0.146066	-0.0233155	0.315448	0.0909042		890	0.192463	0.033506	0.35142	0.0176972
Phospholipids in large VLDL	890	0.253116	0.136431	0.3698	2.29e-05		890	0.149903	-0.0183958	0.318202	0.0807891		890	0.195077	0.0369456	0.353208	0.01567
Total cholesterol in large VLDL	890	0.246328	0.128598	0.364057	4.39e-05		890	0.158776	-0.0099258	0.327477	0.0650554		890	0.182044	0.0218704	0.342218	0.0259558
Cholesterol esters in large VLDL	890	0.244511	0.129215	0.359807	3.46e-05		890	0.153469	-0.0125454	0.319483	0.0699645		890	0.183529	0.0257433	0.341314	0.0226752
Free cholesterol in large VLDL	890	0.245945	0.126151	0.365739	6.07e-05		890	0.162556	-0.0082709	0.333384	0.0621448		890	0.179001	0.0168985	0.341104	0.0304825
Triglycerides in large VLDL	890	0.24732	0.130724	0.363916	3.45e-05		890	0.139801	-0.0299629	0.309565	0.106397		890	0.194895	0.0362117	0.353578	0.0161329
Concentration of medium VLDL particles	890	0.25779	0.145258	0.370321	7.85e-06		890	0.138089	-0.0257984	0.301976	0.0985432		890	0.203279	0.0497746	0.356784	0.0095043
Total lipids in medium VLDL	890	0.258353	0.145768	0.370937	7.57e-06		890	0.139889	-0.0236707	0.303448	0.0935805		890	0.20293	0.0495452	0.356314	0.0095714
Phospholipids in medium VLDL	890	0.265917	0.153508	0.378326	3.96e-06		890	0.146333	-0.016213	0.308879	0.0775916		890	0.206485	0.0536352	0.359335	0.008161
Total cholesterol in medium VLDL	890	0.255838	0.14365	0.368026	8.61e-06		890	0.151311	-0.0073967	0.310018	0.0616501		890	0.194356	0.0435171	0.345196	0.0116161
Cholesterol esters in medium VLDL	890	0.246151	0.135476	0.356826	1.42e-05		890	0.151134	-0.0021596	0.304428	0.0533088		890	0.183498	0.0359985	0.330998	0.0148157
Free cholesterol in medium VLDL	890	0.259215	0.146038	0.372392	7.88e-06		890	0.147322	-0.0159363	0.31058	0.0768935		890	0.200734	0.0466897	0.354778	0.0107084
Triglycerides in medium VLDL	890	0.253916	0.14155	0.366282	1.04e-05		890	0.130819	-0.0344563	0.296095	0.120665		890	0.203292	0.0490653	0.357519	0.0098393
Concentration of small VLDL particles	890	0.300968	0.195224	0.406712	3.1e-08		890	0.151558	0.0006983	0.302417	0.0489512		890	0.236179	0.092935	0.379424	0.0012574
Total lipids in small VLDL	890	0.304889	0.199678	0.410101	1.75e-08		890	0.154919	0.0059315	0.303906	0.0415685		890	0.237328	0.0952664	0.379389	0.0010833
Phospholipids in small VLDL	890	0.323695	0.220609	0.426782	1.09e-09		890	0.15934	0.0147834	0.303896	0.0307806		890	0.257292	0.118992	0.395592	0.0002763
Total cholesterol in small VLDL	890	0.302189	0.200731	0.403648	7.1e-09		890	0.164039	0.0279098	0.300167	0.0182434		890	0.220158	0.0846209	0.355694	0.0014831
Cholesterol esters in small VLDL	890	0.282916	0.182516	0.383316	4.21e-08		890	0.155881	0.0232081	0.288553	0.021343		890	0.200923	0.0659531	0.335893	0.0035701
Free cholesterol in small VLDL	890	0.313285	0.209806	0.416764	4.05e-09		890	0.16598	0.0228856	0.309073	0.0230519		890	0.237531	0.0993603	0.375702	0.0007731
Triglycerides in small VLDL	890	0.271868	0.1639	0.379837	9.25e-07		890	0.132242	-0.026612	0.291096	0.102644		890	0.220928	0.0721544	0.369701	0.0036524
Concentration of very small VLDL particles	890	0.273345	0.176143	0.370546	4.48e-08		890	0.185106	0.059261	0.31095	0.0039859		890	0.171493	0.0415914	0.301394	0.0097265
Total lipids in very small VLDL	890	0.267099	0.169995	0.364203	8.64e-08		890	0.181833	0.0566399	0.307025	0.0044655		890	0.165288	0.0352299	0.295345	0.0128028
Phospholipids in very small VLDL	890	0.248335	0.153372	0.343299	3.52e-07		890	0.168105	0.0441388	0.292071	0.0079216		890	0.155317	0.0272443	0.28339	0.0175167
Total cholesterol in very small VLDL	890	0.230393	0.131867	0.328918	5.09e-06		890	0.16536	0.0402677	0.290453	0.0096318		890	0.127456	-0.0058479	0.26076	0.0609085
Cholesterol esters in very small VLDL	890	0.213125	0.113191	0.313059	3.13e-05		890	0.160959	0.0351362	0.286782	0.0122262		890	0.107974	-0.0268982	0.242847	0.116486
Free cholesterol in very small VLDL	890	0.255858	0.16059	0.351126	1.71e-07		890	0.166704	0.0429867	0.290421	0.0083243		890	0.162573	0.0332249	0.291922	0.0138222
Triglycerides in very small VLDL	890	0.290811	0.191656	0.389967	1.19e-08		890	0.181322	0.0431806	0.319463	0.0101526		890	0.209524	0.0760702	0.342977	0.0021244
Concentration of IDL particles	890	0.210818	0.114412	0.307225	1.97e-05		890	0.170593	0.0458146	0.295372	0.0074271		890	0.0974931	-0.0323163	0.227303	0.140824
Total lipids in IDL	890	0.205576	0.109029	0.302122	3.22e-05		890	0.166436	0.041051	0.291822	0.0093361		890	0.0932115	-0.0372299	0.223653	0.161121
Phospholipids in IDL	890	0.195834	0.100982	0.290685	5.52e-05		890	0.153174	0.0275123	0.278835	0.016949		890	0.0949309	-0.0353556	0.225217	0.153055
Total cholesterol in IDL	890	0.197645	0.099595	0.295696	8.23e-05		890	0.158978	0.0315808	0.286376	0.0145118		890	0.084595	-0.0479393	0.217129	0.210631
Cholesterol esters in IDL	890	0.208045	0.108613	0.307478	4.39e-05		890	0.16424	0.036127	0.292354	0.0120425		890	0.0915114	-0.0416074	0.22463	0.177614
Free cholesterol in IDL	890	0.166793	0.0719738	0.261612	0.000582		890	0.142052	0.0147108	0.269394	0.0288302		890	0.0651102	-0.0669615	0.197182	0.333522
Triglycerides in IDL	890	0.222579	0.137296	0.307862	3.71e-07		890	0.200938	0.0896578	0.312219	0.0004149		890	0.121348	0.0089477	0.233748	0.0343783
Concentration of large LDL particles	890	0.223597	0.126586	0.320608	6.91e-06		890	0.166189	0.0391298	0.293249	0.0104198		890	0.107369	-0.0228892	0.237626	0.106068
Total lipids in large LDL	890	0.220392	0.123214	0.31757	9.64e-06		890	0.162937	0.035345	0.290529	0.0123778		890	0.104802	-0.0260323	0.235635	0.116276
Phospholipids in large LDL	890	0.221702	0.124857	0.318547	7.96e-06		890	0.159458	0.0317666	0.287149	0.0144425		890	0.109566	-0.0207467	0.239878	0.0992603
Total cholesterol in large LDL	890	0.216985	0.119065	0.314905	1.53e-05		890	0.155917	0.026842	0.284993	0.0179637		890	0.102698	-0.0296864	0.235082	0.128231
Cholesterol esters in large LDL	890	0.226439	0.128064	0.324814	7.11e-06		890	0.158933	0.0297136	0.288153	0.015983		890	0.11146	-0.0208138	0.243733	0.0985187
Free cholesterol in large LDL	890	0.183824	0.0872381	0.280411	0.0001995		890	0.144076	0.0147656	0.273387	0.0290217		890	0.0734004	-0.0596772	0.206478	0.279314
Triglycerides in large LDL	890	0.17912	0.0990139	0.259227	1.28e-05		890	0.188787	0.0857571	0.291818	0.0003408		890	0.0790383	-0.0256664	0.183743	0.138817
Concentration of medium LDL particles	890	0.233346	0.136218	0.330473	2.81e-06		890	0.161932	0.0347331	0.28913	0.0126502		890	0.113892	-0.0156566	0.243441	0.0847946
Total lipids in medium LDL	890	0.230978	0.13378	0.328176	3.58e-06		890	0.159225	0.031772	0.286679	0.014403		890	0.111901	-0.0179296	0.241731	0.0910726
Phospholipids in medium LDL	890	0.245438	0.148233	0.342644	8.65e-07		890	0.167314	0.0406414	0.293986	0.0096901		890	0.126079	-0.0018252	0.253984	0.0533528
Total cholesterol in medium LDL	890	0.223939	0.126386	0.321491	7.52e-06		890	0.149874	0.0211207	0.278627	0.0225725		890	0.107351	-0.0240309	0.238733	0.109144
Cholesterol esters in medium LDL	890	0.227615	0.12978	0.32545	5.67e-06		890	0.149773	0.0203782	0.279168	0.0233416		890	0.112224	-0.0198717	0.24432	0.0957881
Free cholesterol in medium LDL	890	0.20531	0.109508	0.301111	2.86e-05		890	0.147342	0.0218224	0.272862	0.0214614		890	0.0863252	-0.0416435	0.214294	0.185855
Triglycerides in medium LDL	890	0.165153	0.0863764	0.24393	4.24e-05		890	0.17653	0.0744853	0.278574	0.0007163		890	0.070094	-0.0319235	0.172111	0.177843
Concentration of small LDL particles	890	0.22411	0.128126	0.320094	5.26e-06		890	0.157569	0.0319545	0.283183	0.0140097		890	0.104817	-0.0226534	0.232287	0.106914
Total lipids in small LDL	890	0.220099	0.12418	0.316018	7.58e-06		890	0.154428	0.0286975	0.280159	0.016129		890	0.101208	-0.0264758	0.228893	0.120139
Phospholipids in small LDL	890	0.212575	0.119332	0.305818	8.66e-06		890	0.153219	0.0313328	0.275106	0.013807		890	0.097631	-0.0252801	0.220542	0.119359
Total cholesterol in small LDL	890	0.2128	0.1162	0.309401	1.71e-05		890	0.145347	0.0176352	0.273058	0.0257547		890	0.0956225	-0.0344702	0.225715	0.149482
Cholesterol esters in small LDL	890	0.218295	0.121123	0.315468	1.17e-05		890	0.145694	0.0167391	0.27465	0.0268488		890	0.10211	-0.0292873	0.233507	0.127568
Free cholesterol in small LDL	890	0.186025	0.0922664	0.279784	0.000106		890	0.138881	0.0163734	0.261389	0.0263357		890	0.0695907	-0.0553603	0.194542	0.274651
Triglycerides in small LDL	890	0.231548	0.13888	0.324215	1.12e-06		890	0.193807	0.0747627	0.312852	0.0014468		890	0.1337	0.0165912	0.250809	0.0252931
Concentration of very large HDL particles	890	-0.177763	-0.251132	-0.104394	2.32e-06		890	0.0132776	-0.098319	0.124874	0.815416		890	-0.196481	-0.303686	-0.089276	0.0003397
Total lipids in very large HDL	890	-0.177182	-0.250579	-0.103785	2.52e-06		890	0.0134749	-0.0982436	0.125193	0.812925		890	-0.196515	-0.303768	-0.0892617	0.000341
Phospholipids in very large HDL	890	-0.192721	-0.26702	-0.118422	4.36e-07		890	-0.0046019	-0.117505	0.108302	0.936257		890	-0.198544	-0.307816	-0.0892714	0.0003819
Total cholesterol in very large HDL	890	-0.157486	-0.232136	-0.0828356	3.8e-05		890	0.029747	-0.0831044	0.142598	0.605043		890	-0.191411	-0.29861	-0.0842116	0.0004806
Cholesterol esters in very large HDL	890	-0.149966	-0.225838	-0.0740941	0.0001126		890	0.0356629	-0.0784592	0.149785	0.539818		890	-0.18886	-0.296801	-0.0809187	0.0006226
Free cholesterol in very large HDL	890	-0.171505	-0.244395	-0.0986158	4.45e-06		890	0.0158769	-0.0949825	0.126736	0.778711		890	-0.193634	-0.30014	-0.0871279	0.0003788
Triglycerides in very large HDL	890	-0.0383607	-0.128173	0.0514516	0.402093		890	0.11231	-0.0107412	0.235361	0.073582		890	-0.0922034	-0.212535	0.0281279	0.13297
Concentration of large HDL particles	890	-0.172147	-0.247102	-0.097192	7.44e-06		890	-0.0109635	-0.125991	0.104063	0.851651		890	-0.164281	-0.274202	-0.0543606	0.003441
Total lipids in large HDL	890	-0.17442	-0.249578	-0.0992633	5.98e-06		890	-0.0120087	-0.127304	0.103286	0.838069		890	-0.166344	-0.276558	-0.0561296	0.0031367
Phospholipids in large HDL	890	-0.147311	-0.222674	-0.0719483	0.0001338		890	-0.0057262	-0.122202	0.110749	0.923154		890	-0.141645	-0.252223	-0.0310657	0.012113
Total cholesterol in large HDL	890	-0.195109	-0.270982	-0.119235	5.45e-07		890	-0.0194047	-0.135054	0.0962443	0.741996		890	-0.184628	-0.295732	-0.073523	0.0011511
Cholesterol esters in large HDL	890	-0.196753	-0.272548	-0.120958	4.27e-07		890	-0.0201856	-0.135673	0.0953019	0.731645		890	-0.185461	-0.296463	-0.0744592	0.0010819
Free cholesterol in large HDL	890	-0.189502	-0.265693	-0.11331	1.25e-06		890	-0.0167863	-0.133031	0.0994586	0.776923		890	-0.181707	-0.293236	-0.0701788	0.001435
Triglycerides in large HDL	890	-0.149352	-0.218543	-0.0801604	2.51e-05		890	0.021391	-0.0795521	0.122334	0.677576		890	-0.148771	-0.246632	-0.0509098	0.0029267
Concentration of medium HDL particles	890	0.0305131	-0.0461043	0.107131	0.434638		890	0.0350012	-0.0766116	0.146614	0.538396		890	0.0215829	-0.0826354	0.125801	0.684507
Total lipids in medium HDL	890	0.0259256	-0.0507257	0.102577	0.506975		890	0.0325062	-0.079596	0.144609	0.569425		890	0.0167206	-0.0879866	0.121428	0.754039
Phospholipids in medium HDL	890	0.0314309	-0.0434506	0.106313	0.41027		890	0.0396746	-0.0695544	0.148904	0.476104		890	0.0218671	-0.0803014	0.124036	0.674538
Total cholesterol in medium HDL	890	0.0023177	-0.075823	0.0804584	0.953591		890	0.017052	-0.0988461	0.13295	0.772828		890	-0.0072889	-0.115703	0.101125	0.89505
Cholesterol esters in medium HDL	890	-0.0019159	-0.0805235	0.0766918	0.961859		890	0.0136632	-0.10286	0.130187	0.818039		890	-0.0107265	-0.119779	0.0983259	0.846964
Free cholesterol in medium HDL	890	0.017469	-0.0589156	0.0938535	0.653646		890	0.0289195	-0.0845723	0.142411	0.617117		890	0.0052272	-0.100822	0.111277	0.922955
Triglycerides in medium HDL	890	0.183079	0.0901193	0.276038	0.0001191		890	0.0921556	-0.0338146	0.218126	0.151409		890	0.189752	0.0674325	0.312072	0.002399
Concentration of small HDL particles	890	0.147697	0.0720485	0.223345	0.0001362		890	0.0513378	-0.0525089	0.155185	0.33218		890	0.123417	0.0179071	0.228928	0.0219237
Total lipids in small HDL	890	0.142113	0.0665401	0.217686	0.0002374		890	0.0489326	-0.0551639	0.153029	0.356474		890	0.117071	0.0113917	0.222751	0.0299539
Phospholipids in small HDL	890	0.10578	0.0270418	0.184517	0.0085187		890	0.0266959	-0.0804258	0.133818	0.624881		890	0.123843	0.0163292	0.231356	0.0240181
Total cholesterol in small HDL	890	0.125402	0.0462511	0.204554	0.0019342		890	0.0465656	-0.0640656	0.157197	0.40897		890	0.0746852	-0.0366474	0.186018	0.188311
Cholesterol esters in small HDL	890	0.126009	0.0451359	0.206883	0.0022953		890	0.0472185	-0.0658113	0.160248	0.41249		890	0.0683425	-0.0449713	0.181656	0.236838
Free cholesterol in small HDL	890	0.0967925	0.0191778	0.174407	0.0145749		890	0.0339705	-0.0713159	0.139257	0.526734		890	0.0955447	-0.0130019	0.204091	0.0844157
Triglycerides in small HDL	890	0.258803	0.161513	0.356093	2.22e-07		890	0.131464	-0.011811	0.274739	0.0720657		890	0.230526	0.0926432	0.368408	0.0010737
Phospholipids to total lipds ratio in chylomicrons and extremely large VLDL	890	-0.0696464	-0.161603	0.0223102	0.137508		890	-0.040615	-0.176713	0.0954834	0.558223		890	-0.050582	-0.185287	0.0841229	0.461328
Total cholesterol to total lipids ratio in chylomicrons and extremely large VLDL	890	0.0296905	-0.0574024	0.116783	0.503618		890	0.0011717	-0.141758	0.144101	0.987167		890	0.0157582	-0.123653	0.15517	0.824484
Cholesterol esters to total lipids ratio in chylomicrons and extremely large VLDL	890	0.0160483	-0.0709504	0.103047	0.717405		890	-0.0005279	-0.143331	0.142275	0.994213		890	-0.0022973	-0.14149	0.136896	0.974167
Free cholesterol to total lipids ratio in chylomicrons and extremely large VLDL	890	0.0556597	-0.0315232	0.142843	0.210534		890	0.0044914	-0.136431	0.145413	0.950137		890	0.0514012	-0.0861675	0.18897	0.463552
Triglycerides to total lipids ratio in chylomicrons and extremely large VLDL	890	0.0165771	-0.0740485	0.107203	0.719675		890	0.0230565	-0.11934	0.165453	0.75072		890	0.0168541	-0.119298	0.153006	0.808096
Phospholipids to total lipds ratio in very large VLDL	890	-0.0734802	-0.174852	0.0278915	0.155191		890	0.0246501	-0.121456	0.170757	0.740627		890	-0.0834223	-0.229435	0.0625902	0.262448
Total cholesterol to total lipids ratio in very large VLDL	890	-0.0155001	-0.1019	0.0709001	0.724848		890	0.0071555	-0.135259	0.14957	0.921469		890	-0.0637981	-0.204918	0.077322	0.375166
Cholesterol esters to total lipids ratio in very large VLDL	890	-0.0265756	-0.111985	0.0588333	0.541557		890	0.0103866	-0.128657	0.14943	0.883473		890	-0.0804896	-0.219473	0.0584935	0.255997
Free cholesterol to total lipids ratio in very large VLDL	890	0.0016339	-0.0848095	0.0880774	0.970415		890	0.0020629	-0.142123	0.146249	0.977605		890	-0.0364688	-0.178592	0.105654	0.614655
Triglycerides to total lipids ratio in very large VLDL	890	0.0621043	-0.0302028	0.154411	0.187018		890	-0.022471	-0.161106	0.116163	0.750466		890	0.108985	-0.0286774	0.246647	0.12059
Phospholipids to total lipds ratio in large VLDL	890	-0.0071329	-0.123092	0.108826	0.903933		890	-0.0024608	-0.17026	0.165338	0.977044		890	-0.0016933	-0.139413	0.136027	0.980753
Total cholesterol to total lipids ratio in large VLDL	890	0.0339172	-0.0359031	0.103737	0.340639		890	0.0561619	-0.0493228	0.161647	0.29633		890	-0.0106417	-0.119818	0.0985351	0.848331
Cholesterol esters to total lipids ratio in large VLDL	890	-0.0131019	-0.0814923	0.0552885	0.70701		890	0.0391727	-0.0600818	0.138427	0.438782		890	-0.0503613	-0.15373	0.0530074	0.339228
Free cholesterol to total lipids ratio in large VLDL	890	0.106475	0.0317504	0.181199	0.0052769		890	0.0745353	-0.0384268	0.187497	0.195654		890	0.0576691	-0.0577285	0.173067	0.326947
Triglycerides to total lipids ratio in large VLDL	890	-0.02903	-0.112649	0.0545885	0.495809		890	-0.0537258	-0.178377	0.0709257	0.397825		890	0.0114874	-0.105865	0.12884	0.847692
Phospholipids to total lipds ratio in medium VLDL	890	-4.93e-05	-0.0363399	0.0362412	0.997872		890	0.0298866	-0.0366068	0.0963799	0.377935		890	-0.0273682	-0.0878448	0.0331084	0.374682
Total cholesterol to total lipids ratio in medium VLDL	890	0.0305565	-0.0361222	0.0972352	0.368675		890	0.100537	0.0015791	0.199494	0.0464622		890	-0.0299063	-0.131447	0.071634	0.563374
Cholesterol esters to total lipids ratio in medium VLDL	890	-0.033543	-0.103263	0.0361766	0.345295		890	0.0663573	-0.0308671	0.163582	0.180737		890	-0.0813496	-0.184748	0.0220486	0.122912
Free cholesterol to total lipids ratio in medium VLDL	890	0.16146	0.0858849	0.237035	3.03e-05		890	0.110866	-0.0091044	0.230837	0.0700613		890	0.11353	0.0019633	0.225097	0.0461109
Triglycerides to total lipids ratio in medium VLDL	890	-0.0273182	-0.087465	0.0328286	0.372945		890	-0.104473	-0.190502	-0.0184452	0.0173613		890	0.0399889	-0.0496751	0.129653	0.381638
Phospholipids to total lipds ratio in small VLDL	890	-0.0923441	-0.168746	-0.0159418	0.0178974		890	-0.0570944	-0.176278	0.0620888	0.347368		890	-0.0535983	-0.170547	0.0633505	0.368632
Total cholesterol to total lipids ratio in small VLDL	890	0.0980765	0.0080264	0.188127	0.0328242		890	0.109493	-0.0152934	0.234279	0.0853979		890	0.0085495	-0.121958	0.139057	0.897725
Cholesterol esters to total lipids ratio in small VLDL	890	0.0891476	-0.0009398	0.179235	0.0524329		890	0.0997569	-0.0254762	0.22499	0.118318		890	0.0045793	-0.127023	0.136181	0.945567
Free cholesterol to total lipids ratio in small VLDL	890	0.0624246	-0.0101941	0.135043	0.0919293		890	0.06871	-0.041565	0.178985	0.221697		890	0.0198727	-0.0890803	0.128826	0.720441
Triglycerides to total lipids ratio in small VLDL	890	-0.0520286	-0.140769	0.0367117	0.250163		890	-0.0823191	-0.209986	0.0453479	0.206021		890	0.019435	-0.109625	0.148495	0.767639
Phospholipids to total lipds ratio in very small VLDL	890	0.0296097	-0.0640844	0.123304	0.535253		890	0.0334232	-0.110998	0.177845	0.649785		890	0.0154216	-0.124483	0.155327	0.82877
Total cholesterol to total lipids ratio in very small VLDL	890	-0.0505278	-0.153229	0.0521732	0.334505		890	-0.0093693	-0.141625	0.122886	0.88945		890	-0.0896708	-0.226744	0.0474028	0.199502
Cholesterol esters to total lipids ratio in very small VLDL	890	-0.066837	-0.17027	0.0365956	0.205043		890	-0.0065861	-0.136891	0.123719	0.921002		890	-0.113547	-0.245654	0.0185599	0.0919719
Free cholesterol to total lipids ratio in very small VLDL	890	0.0366604	-0.0516441	0.124965	0.415397		890	-0.0090958	-0.147093	0.128902	0.897099		890	0.051147	-0.0928451	0.195139	0.485891
Triglycerides to total lipids ratio in very small VLDL	890	0.0227177	-0.0777616	0.123197	0.657336		890	-0.011998	-0.152023	0.128027	0.866489		890	0.06183	-0.0833719	0.207032	0.403526
Phospholipids to total lipds ratio in IDL	890	-0.199791	-0.303631	-0.0959504	0.0001699		890	-0.221888	-0.361038	-0.0827376	0.0018079		890	-0.0327916	-0.177723	0.11214	0.657105
Total cholesterol to total lipids ratio in IDL	890	0.089557	-0.0023069	0.181421	0.056024		890	0.0771765	-0.0455248	0.199878	0.217356		890	0.002646	-0.127273	0.132564	0.968124
Cholesterol esters to total lipids ratio in IDL	890	0.140413	0.0451011	0.235725	0.0039299		890	0.116526	-0.0111925	0.244245	0.0736903		890	0.0290935	-0.102078	0.160265	0.66344
Free cholesterol to total lipids ratio in IDL	890	-0.0970499	-0.199264	0.0051639	0.0627238		890	-0.0721952	-0.234185	0.0897945	0.381967		890	-0.0642071	-0.22984	0.101426	0.446969
Triglycerides to total lipids ratio in IDL	890	-0.0106567	-0.09624	0.0749265	0.806987		890	0.0160779	-0.106159	0.138315	0.79635		890	0.0133584	-0.11345	0.140167	0.836251
Phospholipids to total lipds ratio in large LDL	890	-0.19894	-0.290911	-0.106969	2.41e-05		890	-0.170653	-0.300275	-0.041031	0.0099283		890	-0.0819569	-0.216363	0.0524497	0.231718
Total cholesterol to total lipids ratio in large LDL	890	0.142783	0.0558634	0.229703	0.0013104		890	0.0816256	-0.0416939	0.204945	0.194252		890	0.0672081	-0.0630506	0.197467	0.311504
Cholesterol esters to total lipids ratio in large LDL	890	0.205859	0.115626	0.296092	8.54e-06		890	0.133533	0.0032917	0.263774	0.0444961		890	0.104808	-0.0274745	0.237091	0.120299
Free cholesterol to total lipids ratio in large LDL	890	-0.27086	-0.365418	-0.176301	2.53e-08		890	-0.207657	-0.352667	-0.0626469	0.0050553		890	-0.153809	-0.29425	-0.0133677	0.0318687
Triglycerides to total lipids ratio in large LDL	890	-0.0376293	-0.115026	0.0397675	0.340234		890	0.0438119	-0.0676446	0.155268	0.440621		890	-0.0311681	-0.146663	0.0843269	0.596484
Phospholipids to total lipds ratio in medium LDL	890	-0.171662	-0.265842	-0.0774822	0.000366		890	-0.122313	-0.258629	0.014003	0.0785773		890	-0.082903	-0.226036	0.0602296	0.255938
Total cholesterol to total lipids ratio in medium LDL	890	0.147028	0.0576012	0.236455	0.0012979		890	0.0767258	-0.0514632	0.204915	0.240422		890	0.0785964	-0.0584068	0.2156	0.260495
Cholesterol esters to total lipids ratio in medium LDL	890	0.186499	0.0944873	0.278511	7.52e-05		890	0.116737	-0.0173496	0.250823	0.0878569		890	0.097707	-0.0419218	0.237336	0.169978
Free cholesterol to total lipids ratio in medium LDL	890	-0.253305	-0.348273	-0.158337	2.06e-07		890	-0.195838	-0.340154	-0.0515221	0.0078781		890	-0.128872	-0.268959	0.0112138	0.0713297
Triglycerides to total lipids ratio in medium LDL	890	-0.0619752	-0.139141	0.0151902	0.115314		890	0.0305314	-0.079765	0.140828	0.587068		890	-0.0501342	-0.165024	0.064756	0.391987
Phospholipids to total lipds ratio in small LDL	890	-0.184339	-0.276897	-0.0917803	9.99e-05		890	-0.130719	-0.264569	0.0031302	0.0555915		890	-0.0903579	-0.228801	0.0480857	0.200541
Total cholesterol to total lipids ratio in small LDL	890	0.141756	0.0489216	0.234591	0.0028036		890	0.0790999	-0.0529865	0.211186	0.240176		890	0.0709609	-0.0696163	0.211538	0.322095
Cholesterol esters to total lipids ratio in small LDL	890	0.176581	0.0817477	0.271414	0.0002729		890	0.11139	-0.026194	0.248973	0.11242		890	0.0893339	-0.0536728	0.232341	0.22051
Free cholesterol to total lipids ratio in small LDL	890	-0.258177	-0.351766	-0.164588	7.94e-08		890	-0.202042	-0.348424	-0.0556592	0.0068812		890	-0.133564	-0.271209	0.0040812	0.0571748
Triglycerides to total lipids ratio in small LDL	890	0.01234	-0.0774524	0.102132	0.787435		890	0.0776401	-0.0500767	0.205357	0.233144		890	0.0015679	-0.134124	0.13726	0.981912
Phospholipids to total lipds ratio in very large HDL	890	-0.129861	-0.239504	-0.0202186	0.0203207		890	-0.13339	-0.290034	0.023253	0.095015		890	-0.0208175	-0.172714	0.131079	0.788005
Total cholesterol to total lipids ratio in very large HDL	890	0.0698388	-0.0328343	0.172512	0.182217		890	0.0834987	-0.0555848	0.222582	0.239002		890	-0.0079002	-0.150748	0.134947	0.913588
Cholesterol esters to total lipids ratio in very large HDL	890	0.115634	0.0158697	0.215398	0.0231537		890	0.0711771	-0.0654531	0.207807	0.306852		890	0.0511795	-0.092071	0.19443	0.483359
Free cholesterol to total lipids ratio in very large HDL	890	-0.207832	-0.325068	-0.0905951	0.0005274		890	0.0237712	-0.128232	0.175774	0.758967		890	-0.237183	-0.391428	-0.0829378	0.0026179
Triglycerides to total lipids ratio in very large HDL	890	0.167574	0.0410836	0.294065	0.0094751		890	0.147646	-0.0870534	0.382345	0.217278		890	0.0665	-0.135858	0.268858	0.519107
Phospholipids to total lipds ratio in large HDL	890	0.275399	0.16457	0.386229	1.28e-06		890	0.0011854	-0.177425	0.179795	0.98961		890	0.303143	0.143966	0.46232	0.0001976
Total cholesterol to total lipids ratio in large HDL	890	-0.287557	-0.403583	-0.171531	1.36e-06		890	-0.116493	-0.298103	0.0651174	0.208386		890	-0.225222	-0.387012	-0.0634327	0.0064181
Cholesterol esters to total lipids ratio in large HDL	890	-0.283402	-0.400503	-0.1663	2.38e-06		890	-0.137425	-0.322316	0.0474664	0.144978		890	-0.199308	-0.35954	-0.0390763	0.0148304
Free cholesterol to total lipids ratio in large HDL	890	-0.258565	-0.370776	-0.146354	6.95e-06		890	-0.059853	-0.231283	0.111577	0.49337		890	-0.247544	-0.41205	-0.083038	0.003227
Triglycerides to total lipids ratio in large HDL	890	0.052815	-0.0507436	0.156374	0.317121		890	0.153362	-0.137024	0.443748	0.300233		890	-0.0631698	-0.277071	0.150732	0.562321
Phospholipids to total lipds ratio in medium HDL	890	0.0768138	-0.0024538	0.156081	0.0575097		890	0.0832692	-0.0342865	0.200825	0.16481		890	0.0740555	-0.0422597	0.190371	0.211782
Total cholesterol to total lipids ratio in medium HDL	890	-0.140027	-0.226737	-0.0533171	0.0015799		890	-0.0899522	-0.222112	0.0422079	0.181944		890	-0.136359	-0.262905	-0.0098132	0.0347223
Cholesterol esters to total lipids ratio in medium HDL	890	-0.166435	-0.251142	-0.0817288	0.0001235		890	-0.113465	-0.239221	0.0122902	0.0769317		890	-0.158253	-0.279728	-0.0367776	0.0107285
Free cholesterol to total lipids ratio in medium HDL	890	-0.0095471	-0.0972122	0.0781179	0.830797		890	0.0102913	-0.129022	0.149604	0.884755		890	-0.0186654	-0.149659	0.112329	0.779803
Triglycerides to total lipids ratio in medium HDL	890	0.159615	0.0683313	0.250898	0.0006274		890	0.0796032	-0.0604415	0.219648	0.264896		890	0.15591	0.0242181	0.287602	0.0203742
Phospholipids to total lipds ratio in small HDL	890	-0.146457	-0.244142	-0.048773	0.0033401		890	-0.0420263	-0.177771	0.0937188	0.543586		890	-0.0736534	-0.208313	0.0610062	0.283342
Total cholesterol to total lipids ratio in small HDL	890	0.0837428	-0.0138575	0.181343	0.0925363		890	0.0066876	-0.133946	0.147321	0.925661		890	0.0288891	-0.107888	0.165666	0.67858
Cholesterol esters to total lipids ratio in small HDL	890	0.0969619	-0.0013403	0.195264	0.0531996		890	0.0112685	-0.129303	0.15184	0.87502		890	0.037954	-0.0992135	0.175122	0.587222
Free cholesterol to total lipids ratio in small HDL	890	-0.1871	-0.287747	-0.086454	0.0002792		890	-0.0501108	-0.18453	0.0843083	0.464563		890	-0.107333	-0.242597	0.027932	0.119741
Triglycerides to total lipids ratio in small HDL	890	0.161069	0.0669882	0.25515	0.0008126		890	0.11149	-0.0361262	0.259106	0.138608		890	0.130922	-0.0072672	0.269111	0.0632969
Mean diameter for VLDL particles	890	0.150678	0.0491812	0.252175	0.0036623		890	0.0433615	-0.105462	0.192185	0.567573		890	0.159124	0.0151509	0.303098	0.0303345
Mean diameter for LDL particles	890	-0.121681	-0.201995	-0.0413664	0.0030241		890	-0.0307295	-0.145324	0.0838648	0.598808		890	-0.089617	-0.208517	0.0292826	0.139418
Mean diameter for HDL particles	890	-0.224368	-0.308837	-0.139899	2.31e-07		890	-0.0031644	-0.130453	0.124124	0.961097		890	-0.232362	-0.355659	-0.109065	0.0002301
Serum total cholesterol	890	0.174521	0.0817945	0.267248	0.0002344		890	0.15506	0.0321315	0.277989	0.0134859		890	0.0654977	-0.0584531	0.189448	0.299972
Total cholesterol in VLDL	890	0.283428	0.175719	0.391137	2.98e-07		890	0.17575	0.0288679	0.322632	0.0190747		890	0.198084	0.0542726	0.341895	0.0069969
Remnant cholesterol (non-HDL, non-LDL -cholesterol)	890	0.26817	0.164305	0.372036	4.92e-07		890	0.18389	0.0487249	0.319054	0.007721		890	0.161495	0.0246864	0.298303	0.0207426
Total cholesterol in LDL	890	0.220238	0.122433	0.318043	1.11e-05		890	0.153182	0.0241633	0.282201	0.0200187		890	0.103608	-0.0282387	0.235454	0.123359
Total cholesterol in HDL	890	-0.0935097	-0.169442	-0.0175773	0.0158517		890	0.016873	-0.100565	0.134312	0.77802		890	-0.114585	-0.225105	-0.0040652	0.0421647
Total cholesterol in HDL2	890	-0.105985	-0.182171	-0.029799	0.0064535		890	0.0100278	-0.108289	0.128345	0.867925		890	-0.122011	-0.233281	-0.0107411	0.031659
Total cholesterol in HDL3	890	0.0314181	-0.0476694	0.110506	0.435787		890	0.0746855	-0.0360607	0.185432	0.185983		890	-0.031017	-0.140465	0.0784312	0.57821
Esterified cholesterol	890	0.174344	0.0810861	0.267602	0.000258		890	0.154206	0.0297253	0.278686	0.015242		890	0.064566	-0.060779	0.189911	0.312303
Free cholesterol	890	0.172989	0.0812371	0.264742	0.0002286		890	0.155475	0.0360514	0.274899	0.0107816		890	0.0670027	-0.0540771	0.188082	0.277736
Serum total triglycerides	890	0.264133	0.152027	0.376238	4.32e-06		890	0.161482	0.0004436	0.32252	0.0493736		890	0.199177	0.0471739	0.351179	0.0102811
Triglycerides in VLDL	890	0.259205	0.146012	0.372399	7.91e-06		890	0.141735	-0.0235153	0.306985	0.0926574		890	0.203752	0.0488536	0.35865	0.009993
Triglycerides in LDL	890	0.187563	0.10581	0.269316	7.61e-06		890	0.18879	0.0839152	0.293665	0.0004321		890	0.0879838	-0.0174738	0.193441	0.101892
Triglycerides in HDL	890	0.0892454	0.0010602	0.177431	0.0473143		890	0.1112	-0.0104322	0.232831	0.073104		890	0.0717588	-0.0462317	0.189749	0.23294
Total phosphoglycerides	890	0.0927195	0.012953	0.172486	0.0227645		890	0.142072	0.0378147	0.246329	0.0076222		890	0.0046851	-0.100726	0.110096	0.930507
Ratio of triglycerides to phosphoglycerides	890	0.256736	0.143646	0.369827	9.44e-06		890	0.143278	-0.0200464	0.306601	0.0854632		890	0.211652	0.0498788	0.373424	0.0103986
Phosphatidylcholine and other cholines	890	0.155649	0.0688459	0.242452	0.0004549		890	0.14933	0.0372972	0.261362	0.0090475		890	0.0703885	-0.0435657	0.184343	0.225715
Total cholines	890	0.108992	0.026986	0.190997	0.0092475		890	0.135368	0.02854	0.242196	0.0130668		890	0.0287332	-0.0805016	0.137968	0.605802
Apolipoprotein A-I	890	-0.0129812	-0.0904437	0.0644813	0.742306		890	0.0660352	-0.0476837	0.179754	0.254723		890	-0.0628465	-0.170912	0.0452189	0.254011
Apolipoprotein B	890	0.277043	0.172652	0.381433	2.37e-07		890	0.177374	0.0403871	0.314361	0.0112147		890	0.170852	0.0344243	0.307279	0.0141672
Ratio of apolipoprotein B to apolipoprotein A-I	890	0.279867	0.17942	0.380314	5.92e-08		890	0.137681	-0.007692	0.283053	0.063387		890	0.204558	0.0630893	0.346026	0.0046451
Total fatty acids	890	0.215513	0.116371	0.314655	2.2e-05		890	0.188239	0.0626741	0.313804	0.0033434		890	0.106135	-0.0213589	0.233628	0.102646
Estimated degree of unsaturation	890	0.0176926	-0.0771089	0.112494	0.714238		890	-0.0728834	-0.22542	0.0796532	0.348615		890	0.0392036	-0.105923	0.18433	0.59612
22:6, docosahexaenoic acid	890	0.119308	0.0343726	0.204244	0.0059554		890	0.0802568	-0.0349909	0.195504	0.172046		890	0.0675394	-0.0526167	0.187695	0.270238
18:2, linoleic acid	890	0.135643	0.0289742	0.242311	0.0127501		890	0.102723	-0.0217491	0.227196	0.105649		890	0.0736337	-0.0680687	0.215336	0.308069
Omega-3 fatty acids	890	0.169537	0.0728235	0.266251	0.0006079		890	0.1182	-0.016638	0.253037	0.0856958		890	0.105347	-0.0258763	0.236571	0.115468
Omega-6 fatty acids	890	0.166308	0.0687094	0.263907	0.0008595		890	0.137636	0.0170389	0.258233	0.0253423		890	0.0772252	-0.0516422	0.206093	0.239853
Polyunsaturated fatty acids	890	0.170394	0.0725377	0.26825	0.0006609		890	0.138434	0.0168327	0.260036	0.0257108		890	0.082243	-0.0470022	0.211488	0.212031
Monounsaturated fatty acids; 16:1, 18:1	890	0.259759	0.161947	0.357571	2.33e-07		890	0.200823	0.0666957	0.334951	0.0033831		890	0.14777	0.0186915	0.276848	0.0248954
Saturated fatty acids	890	0.189442	0.0875827	0.2913	0.0002774		890	0.199085	0.0717432	0.326427	0.002218		890	0.0767951	-0.052512	0.206102	0.244083
Ratio of 22:6 docosahexaenoic acid to total fatty acids	890	-0.0179344	-0.101372	0.0655027	0.673227		890	-0.0815211	-0.208963	0.0459214	0.209646		890	0.0284389	-0.0976006	0.154478	0.657987
Ratio of 18:2 linoleic acid to total fatty acids	890	-0.136258	-0.244109	-0.0284056	0.0133399		890	-0.158229	-0.294545	-0.0219125	0.0229563		890	-0.0522877	-0.202826	0.0982507	0.495603
Ratio of omega-3 fatty acids to total fatty acids	890	-0.0135423	-0.0987045	0.0716199	0.75504		890	-0.0851993	-0.229917	0.0595189	0.248211		890	0.051259	-0.083103	0.185621	0.454205
Ratio of omega-6 fatty acids to total fatty acids	890	-0.147908	-0.25365	-0.0421667	0.0061685		890	-0.159125	-0.311009	-0.0072406	0.040055		890	-0.0883039	-0.236375	0.0597672	0.242134
Ratio of polyunsaturated fatty acids to total fatty acids	890	-0.135665	-0.237644	-0.0336852	0.0091826		890	-0.162522	-0.31495	-0.010095	0.0366666		890	-0.0670855	-0.214791	0.0806202	0.372953
Ratio of monounsaturated fatty acids to total fatty acids	890	0.226716	0.129354	0.324078	5.57e-06		890	0.148361	0.0022219	0.2945	0.0466243		890	0.148616	0.0081151	0.289117	0.0381816
Ratio of saturated fatty acids to total fatty acids	890	-0.17035	-0.269349	-0.0713519	0.0007643		890	-0.0012831	-0.14392	0.141354	0.985918		890	-0.144441	-0.280004	-0.0088774	0.0367974
Insulin	891	0.106724	0.0014493	0.211998	0.0469349		891	0.0814759	-0.0362368	0.199189	0.174661		891	0.087823	-0.0390898	0.214736	0.174763
Glucose	888	-0.0028041	-0.083305	0.0776968	0.94551		888	0.0715195	-0.0332264	0.176265	0.180562		888	-0.0494578	-0.141678	0.0427627	0.292823
Lactate	890	0.090591	0.0011858	0.179996	0.0470444		890	-0.0470862	-0.178437	0.0842644	0.481886		890	0.140588	0.0278877	0.253288	0.0145465
Citrate	890	-0.129032	-0.226343	-0.0317208	0.009412		890	-0.0269566	-0.160649	0.106736	0.692396		890	-0.15311	-0.296408	-0.0098119	0.0362739
Alanine	890	-0.0480735	-0.148908	0.0527614	0.34968		890	-0.0685135	-0.208235	0.071208	0.336109		890	0.0334273	-0.106126	0.17298	0.638386
Glutamine	876	-0.0506232	-0.136701	0.0354549	0.248702		876	-0.0617614	-0.185008	0.0614853	0.32561		876	0.0067616	-0.123047	0.13657	0.918593
Histidine	890	0.0541447	-0.0349283	0.143218	0.233175		890	0.0396771	-0.0859686	0.165323	0.535562		890	0.0231211	-0.108584	0.154826	0.730515
Isoleucine	889	0.167151	0.0701165	0.264186	0.0007544		889	0.0799485	-0.065441	0.225338	0.28077		889	0.165298	0.0308785	0.299717	0.0160027
Leucine	890	0.181399	0.0909181	0.27188	8.98e-05		890	0.0903493	-0.0411099	0.221808	0.177716		890	0.177159	0.0581357	0.296183	0.0035748
Valine	889	0.124714	0.0363719	0.213056	0.0057111		889	0.0410068	-0.0852103	0.167224	0.523866		889	0.155222	0.0357964	0.274648	0.0109114
Phenylalanine	890	0.101038	0.0035062	0.198569	0.04233		890	0.0400501	-0.0959171	0.176017	0.563333		890	0.144247	0.0083916	0.280102	0.0374578
Tyrosine	890	0.0498312	-0.031932	0.131594	0.231956		890	0.0123455	-0.124672	0.149363	0.859675		890	0.0814781	-0.0430769	0.206033	0.19952
Acetate	890	-0.107792	-0.212141	-0.0034432	0.0429198		890	-0.023435	-0.201791	0.154921	0.796557		890	-0.101833	-0.257349	0.0536821	0.199069
Acetoacetate	890	0.0365839	-0.048443	0.121611	0.398642		890	0.0678091	-0.0550927	0.190711	0.279163		890	-0.0389105	-0.164103	0.0862821	0.542015
3-hydroxybutyrate	889	0.0255574	-0.0370924	0.0882072	0.42355		889	-0.0419356	-0.137078	0.0532066	0.387231		889	0.0411139	-0.0636893	0.145917	0.441538
Creatinine	890	0.0647987	-0.0116141	0.141212	0.0963974		890	0.120772	0.0076147	0.23393	0.0364799		890	0.0302275	-0.0793089	0.139764	0.588221
Albumin (signal area)	890	-0.0305842	-0.122494	0.061326	0.513863		890	-0.0778533	-0.199285	0.0435781	0.208609		890	0.0235674	-0.107109	0.154244	0.72345
Glycoprotein acetyls, mainly a1-acid glycoprotein	890	0.229696	0.126715	0.332678	1.34e-05		890	0.144965	0.0057527	0.284177	0.0412739		890	0.167429	0.0246765	0.310181	0.0215716
C-reactive protein	798	0.0244385	-0.0170259	0.065903	0.247643		798	0.0673342	-0.0159388	0.150607	0.112856		798	-0.0174402	-0.113019	0.0781387	0.720302
Complete case sample
Standardized outcome at age 25y	N	Beta	LCL	UCL	P-value		N	Beta	LCL	UCL	P-value		N	Beta	LCL	UCL	P-value
Systolic blood pressure	300	0.0586454	-0.0891818	0.206473	0.435552		300	0.132641	-0.0843069	0.349589	0.229824		300	0.0502821	-0.15589	0.256454	0.63158
Diastolic blood pressure	300	-0.0074701	-0.168342	0.153402	0.927244		300	0.104262	-0.128739	0.337262	0.379201		300	-0.0365557	-0.2665	0.193389	0.754584
Concentration of chylomicrons and extremely large VLDL particles	300	0.209173	0.0292644	0.389081	0.0228378		300	0.219427	-0.107392	0.546245	0.187394		300	0.0864845	-0.202123	0.375092	0.555789
Total lipids in chylomicrons and extremely large VLDL	300	0.209083	0.0290152	0.38915	0.0230158		300	0.221591	-0.105851	0.549034	0.183926		300	0.084156	-0.204713	0.373025	0.566822
Phospholipids in chylomicrons and extremely large VLDL	300	0.211383	0.0313585	0.391408	0.0215333		300	0.236409	-0.0905118	0.56333	0.155732		300	0.0677022	-0.220086	0.35549	0.643698
Total cholesterol in chylomicrons and extremely large VLDL	300	0.199871	0.0174176	0.382324	0.0319007		300	0.232728	-0.100032	0.565489	0.169721		300	0.0607507	-0.229827	0.351329	0.681018
Cholesterol esters in chylomicrons and extremely large VLDL	300	0.18527	0.0011684	0.369372	0.048573		300	0.209662	-0.119689	0.539011	0.211239		300	0.0629205	-0.224416	0.350257	0.666794
Free cholesterol in chylomicrons and extremely large VLDL	300	0.211893	0.0325958	0.39119	0.0207086		300	0.253752	-0.0784953	0.585999	0.133878		300	0.0567377	-0.234957	0.348432	0.702122
Triglycerides in chylomicrons and extremely large VLDL	300	0.209785	0.0305396	0.389031	0.0219573		300	0.215013	-0.110231	0.540257	0.194245		300	0.0923397	-0.195764	0.380443	0.528652
Concentration of very large VLDL particles	300	0.227536	0.0455768	0.409495	0.0144311		300	0.245794	-0.0831804	0.574769	0.142501		300	0.0838263	-0.207689	0.375341	0.571857
Total lipids in very large VLDL	300	0.226639	0.0446225	0.408657	0.014849		300	0.246366	-0.0832513	0.575983	0.142353		300	0.0820022	-0.209691	0.373695	0.580477
Phospholipids in very large VLDL	300	0.226352	0.0443467	0.408357	0.0149685		300	0.249629	-0.0778134	0.577071	0.134581		300	0.074231	-0.214276	0.362738	0.612958
Total cholesterol in very large VLDL	300	0.213113	0.0306354	0.395591	0.0222384		300	0.247366	-0.0886464	0.583379	0.148434		300	0.0652789	-0.228863	0.359421	0.662579
Cholesterol esters in very large VLDL	300	0.211081	0.0282736	0.393889	0.0237832		300	0.242303	-0.0932202	0.577826	0.156288		300	0.0715804	-0.223068	0.366229	0.632908
Free cholesterol in very large VLDL	300	0.214715	0.0327423	0.396688	0.0209085		300	0.252309	-0.0835582	0.588176	0.14035		300	0.057764	-0.235334	0.350863	0.698379
Triglycerides in very large VLDL	300	0.22936	0.0476412	0.411078	0.0135497		300	0.244002	-0.0835423	0.571547	0.14368		300	0.0882594	-0.203114	0.379633	0.551517
Concentration of large VLDL particles	300	0.256355	0.0762302	0.436479	0.0054349		300	0.237886	-0.0790079	0.554781	0.140632		300	0.124484	-0.160505	0.409473	0.390659
Total lipids in large VLDL	300	0.255168	0.0750566	0.435279	0.0056478		300	0.237782	-0.0791518	0.554715	0.140855		300	0.123524	-0.161367	0.408416	0.394153
Phospholipids in large VLDL	300	0.256498	0.0773006	0.435695	0.0051773		300	0.235572	-0.0774886	0.548632	0.139686		300	0.127197	-0.154626	0.40902	0.375106
Total cholesterol in large VLDL	300	0.244367	0.0647394	0.423995	0.0078394		300	0.232092	-0.0838503	0.548034	0.149303		300	0.12021	-0.163258	0.403678	0.404602
Cholesterol esters in large VLDL	300	0.248105	0.0704325	0.425777	0.0063642		300	0.218754	-0.0906555	0.528164	0.165134		300	0.140125	-0.139665	0.419916	0.325093
Free cholesterol in large VLDL	300	0.238542	0.0574693	0.419614	0.0100013		300	0.243042	-0.0779849	0.56407	0.137293		300	0.0996757	-0.186441	0.385792	0.49347
Triglycerides in large VLDL	300	0.258008	0.0775188	0.438497	0.0052355		300	0.239971	-0.0780665	0.558008	0.138611		300	0.123154	-0.162957	0.409265	0.397586
Concentration of medium VLDL particles	300	0.270609	0.0935157	0.447703	0.002865		300	0.221038	-0.080936	0.523013	0.150757		300	0.154292	-0.119501	0.428085	0.268286
Total lipids in medium VLDL	300	0.270951	0.0939375	0.447965	0.0028182		300	0.220549	-0.0804725	0.521571	0.150373		300	0.155387	-0.117733	0.428507	0.263739
Phospholipids in medium VLDL	300	0.273612	0.0974441	0.449781	0.0024453		300	0.221532	-0.0764386	0.519503	0.144472		300	0.157291	-0.11355	0.428132	0.253971
Total cholesterol in medium VLDL	300	0.270357	0.0943627	0.446351	0.0027225		300	0.20588	-0.0816617	0.493422	0.15984		300	0.169403	-0.0947141	0.433521	0.207824
Cholesterol esters in medium VLDL	300	0.265856	0.0913296	0.440382	0.0029518		300	0.181574	-0.0908033	0.453952	0.190541		300	0.184619	-0.0698391	0.439076	0.154369
Free cholesterol in medium VLDL	300	0.267688	0.0913599	0.444017	0.0030489		300	0.226557	-0.0743735	0.527488	0.13949		300	0.148136	-0.125372	0.421644	0.28731
Triglycerides in medium VLDL	300	0.267189	0.0899661	0.444412	0.0032545		300	0.224246	-0.0821993	0.530692	0.150875		300	0.146678	-0.130504	0.423861	0.298501
Concentration of small VLDL particles	300	0.304354	0.13307	0.475638	0.0005438		300	0.210118	-0.059731	0.479967	0.126482		300	0.201815	-0.0502464	0.453876	0.116152
Total lipids in small VLDL	300	0.306956	0.136377	0.477534	0.000463		300	0.204902	-0.060392	0.470197	0.129564		300	0.208645	-0.0406035	0.457894	0.100526
Phospholipids in small VLDL	300	0.313792	0.146397	0.481187	0.0002683		300	0.227327	-0.0299313	0.484586	0.0830624		300	0.192698	-0.0510596	0.436456	0.120819
Total cholesterol in small VLDL	300	0.301491	0.136445	0.466537	0.0003807		300	0.136409	-0.0969229	0.369742	0.250831		300	0.256616	0.0244609	0.488771	0.0303965
Cholesterol esters in small VLDL	300	0.286018	0.122664	0.449371	0.0006528		300	0.0902866	-0.13391	0.314484	0.42865		300	0.276669	0.047695	0.505642	0.0180483
Free cholesterol in small VLDL	300	0.305779	0.138433	0.473125	0.0003793		300	0.208051	-0.0450905	0.461192	0.106835		300	0.20107	-0.0413185	0.443459	0.103621
Triglycerides in small VLDL	300	0.280903	0.107142	0.454664	0.0016227		300	0.229789	-0.0605265	0.520104	0.12036		300	0.159936	-0.105813	0.425684	0.237177
Concentration of very small VLDL particles	300	0.269004	0.113249	0.424759	0.0007704		300	0.134844	-0.079294	0.348982	0.216206		300	0.223108	-0.003893	0.45011	0.0540335
Total lipids in very small VLDL	300	0.26278	0.106624	0.418936	0.0010434		300	0.118596	-0.0948872	0.33208	0.27513		300	0.228131	-0.0002241	0.456487	0.0502237
Phospholipids in very small VLDL	300	0.230199	0.0719874	0.38841	0.0044926		300	0.0651143	-0.14671	0.276939	0.54564		300	0.219064	-0.0105732	0.4487	0.0614451
Total cholesterol in very small VLDL	300	0.2366	0.0791632	0.394036	0.0033532		300	0.0695062	-0.146985	0.285997	0.527946		300	0.239524	0.0030068	0.476041	0.0471765
Cholesterol esters in very small VLDL	300	0.229442	0.0716083	0.387275	0.0045284		300	0.0750896	-0.143289	0.293469	0.499095		300	0.229579	-0.0090443	0.468202	0.0592757
Free cholesterol in very small VLDL	300	0.240412	0.0837476	0.397076	0.0027501		300	0.0542874	-0.158393	0.266968	0.615775		300	0.249031	0.0182013	0.479862	0.0345697
Triglycerides in very small VLDL	300	0.284611	0.130242	0.43898	0.0003365		300	0.260042	0.0191725	0.500912	0.034446		300	0.149024	-0.0821128	0.380161	0.205466
Concentration of IDL particles	300	0.191138	0.0306166	0.351659	0.0197753		300	0.0403521	-0.170899	0.251603	0.707225		300	0.18677	-0.0468248	0.420364	0.116657
Total lipids in IDL	300	0.185705	0.0244763	0.346935	0.0241284		300	0.0286334	-0.184012	0.241279	0.791179		300	0.188557	-0.0466148	0.423728	0.115642
Phospholipids in IDL	300	0.170642	0.0100332	0.33125	0.0373865		300	0.0005293	-0.215579	0.216638	0.996157		300	0.192937	-0.0450263	0.4309	0.111628
Total cholesterol in IDL	300	0.180745	0.0167965	0.344693	0.0308325		300	0.00979	-0.206	0.22558	0.92891		300	0.194084	-0.0438035	0.431971	0.109412
Cholesterol esters in IDL	300	0.194793	0.0294946	0.360091	0.0210699		300	0.0253888	-0.190382	0.24116	0.81702		300	0.197627	-0.0389371	0.434191	0.101212
Free cholesterol in IDL	300	0.140959	-0.0198376	0.301755	0.0855276		300	-0.0303828	-0.25127	0.190505	0.786796		300	0.180902	-0.0624467	0.424252	0.144516
Triglycerides in IDL	300	0.201232	0.0688925	0.333571	0.0030025		300	0.228405	0.0419929	0.414816	0.0165069		300	0.0766962	-0.121188	0.27458	0.44618
Concentration of large LDL particles	300	0.19063	0.0283137	0.352947	0.0215064		300	0.0142741	-0.199116	0.227664	0.895347		300	0.200015	-0.0327909	0.43282	0.0919183
Total lipids in large LDL	300	0.187685	0.0248807	0.35049	0.0240051		300	0.0059811	-0.208706	0.220669	0.956309		300	0.202559	-0.0314941	0.436611	0.0895749
Phospholipids in large LDL	300	0.190021	0.0267165	0.353326	0.0227293		300	0.0077435	-0.206867	0.222354	0.943434		300	0.199852	-0.0327471	0.432452	0.0918943
Total cholesterol in large LDL	300	0.18498	0.0206487	0.349311	0.0275034		300	-0.0116217	-0.229535	0.206292	0.916474		300	0.212453	-0.0242218	0.449128	0.0783212
Cholesterol esters in large LDL	300	0.194973	0.0300086	0.359938	0.0206967		300	-0.0032895	-0.2207	0.214121	0.976264		300	0.217595	-0.0176957	0.452886	0.0697655
Free cholesterol in large LDL	300	0.150487	-0.0118773	0.312852	0.0691506		300	-0.0380456	-0.259771	0.18368	0.735818		300	0.193078	-0.0489527	0.435109	0.117481
Triglycerides in large LDL	300	0.146451	0.0185307	0.274371	0.0249878		300	0.173426	0.0030167	0.343834	0.0461056		300	0.0457029	-0.140046	0.231452	0.628561
Concentration of medium LDL particles	300	0.192543	0.0319499	0.353136	0.01895		300	0.0044851	-0.204344	0.213314	0.966311		300	0.204528	-0.0218253	0.430882	0.0763846
Total lipids in medium LDL	300	0.190282	0.029631	0.350933	0.0204283		300	-0.001461	-0.210544	0.207622	0.989036		300	0.206026	-0.0204793	0.432531	0.07446
Phospholipids in medium LDL	300	0.209015	0.0481916	0.369839	0.0110375		300	0.0390314	-0.165248	0.243311	0.707147		300	0.191382	-0.027988	0.410751	0.0870331
Total cholesterol in medium LDL	300	0.184014	0.0225243	0.345503	0.0256718		300	-0.0238647	-0.237133	0.189404	0.825838		300	0.216713	-0.013209	0.446635	0.0645954
Cholesterol esters in medium LDL	300	0.188563	0.0260292	0.351096	0.0231315		300	-0.0250841	-0.241557	0.191389	0.819754		300	0.224393	-0.0081434	0.456929	0.0585233
Free cholesterol in medium LDL	300	0.162739	0.0071148	0.318362	0.0404682		300	-0.0187788	-0.216851	0.179293	0.852103		300	0.182725	-0.0344958	0.399945	0.0988792
Triglycerides in medium LDL	300	0.119424	-0.0060269	0.244875	0.0619881		300	0.144876	-0.0195473	0.3093	0.0839457		300	0.026744	-0.150262	0.20375	0.766392
Concentration of small LDL particles	300	0.179874	0.022853	0.336894	0.0249026		300	0.0028362	-0.197065	0.202737	0.977742		300	0.186388	-0.0311563	0.403933	0.0928126
Total lipids in small LDL	300	0.176042	0.019271	0.332813	0.027878		300	-0.0038775	-0.203718	0.195964	0.969563		300	0.186803	-0.0308178	0.404424	0.0922052
Phospholipids in small LDL	300	0.1701	0.0192827	0.320918	0.0272044		300	0.0280739	-0.156688	0.212836	0.765108		300	0.146841	-0.0548816	0.348563	0.153017
Total cholesterol in small LDL	300	0.169605	0.0111126	0.328097	0.0360484		300	-0.0303031	-0.237713	0.177107	0.77389		300	0.201732	-0.0228098	0.426275	0.078071
Cholesterol esters in small LDL	300	0.175663	0.0150538	0.336272	0.0321707		300	-0.0336894	-0.247235	0.179856	0.756398		300	0.213283	-0.0165645	0.44313	0.0688272
Free cholesterol in small LDL	300	0.142174	-0.0064113	0.290758	0.0606668		300	-0.0178072	-0.200329	0.164715	0.84786		300	0.154315	-0.0487627	0.357392	0.135848
Triglycerides in small LDL	300	0.192705	0.05011	0.335299	0.008253		300	0.190998	-0.0056402	0.387637	0.0568968		300	0.0739953	-0.121435	0.269425	0.456746
Concentration of very large HDL particles	300	-0.200919	-0.331776	-0.0700622	0.0027355		300	-0.0920332	-0.285522	0.101456	0.349963		300	-0.165813	-0.370514	0.0388888	0.111964
Total lipids in very large HDL	300	-0.200859	-0.331858	-0.0698594	0.0027725		300	-0.0927689	-0.286307	0.10077	0.346253		300	-0.165393	-0.370298	0.039512	0.113227
Phospholipids in very large HDL	300	-0.21191	-0.341783	-0.0820359	0.0014695		300	-0.087547	-0.283961	0.108867	0.381061		300	-0.188729	-0.393086	0.0156284	0.0701475
Total cholesterol in very large HDL	300	-0.187543	-0.322351	-0.0527352	0.0065616		300	-0.10522	-0.298817	0.0883774	0.285639		300	-0.134559	-0.342801	0.0736831	0.204471
Cholesterol esters in very large HDL	300	-0.182256	-0.319616	-0.0448958	0.0094845		300	-0.116745	-0.31259	0.0791002	0.241655		300	-0.115364	-0.326677	0.0959486	0.283484
Free cholesterol in very large HDL	300	-0.196052	-0.325784	-0.06632	0.0031832		300	-0.0775065	-0.266965	0.111952	0.421376		300	-0.175262	-0.376789	0.0262644	0.0880256
Triglycerides in very large HDL	300	-0.0404051	-0.183068	0.102258	0.577665		300	0.0454919	-0.171246	0.26223	0.679829		300	-0.0431456	-0.256825	0.170534	0.691354
Concentration of large HDL particles	300	-0.196294	-0.326932	-0.0656559	0.0033583		300	-0.0822618	-0.28431	0.119787	0.423597		300	-0.183717	-0.38222	0.0147859	0.0695493
Total lipids in large HDL	300	-0.19864	-0.329508	-0.0677717	0.0030538		300	-0.0832026	-0.285513	0.119108	0.418924		300	-0.185824	-0.384822	0.0131751	0.0671039
Phospholipids in large HDL	300	-0.176704	-0.307249	-0.0461581	0.0081518		300	-0.0759758	-0.279095	0.127143	0.462207		300	-0.172045	-0.368895	0.0248049	0.0864676
Total cholesterol in large HDL	300	-0.216553	-0.348662	-0.0844447	0.0013978		300	-0.0903919	-0.293489	0.112705	0.381766		300	-0.19824	-0.400225	0.0037441	0.0543713
Cholesterol esters in large HDL	300	-0.217313	-0.34975	-0.0848751	0.0013825		300	-0.0914532	-0.294996	0.11209	0.377254		300	-0.197623	-0.399968	0.0047211	0.0555528
Free cholesterol in large HDL	300	-0.213546	-0.344715	-0.0823777	0.0015051		300	-0.0866642	-0.288478	0.115149	0.398698		300	-0.199817	-0.400788	0.0011543	0.0513217
Triglycerides in large HDL	300	-0.142236	-0.260624	-0.0238474	0.0187065		300	-0.040574	-0.217647	0.136499	0.652336		300	-0.112867	-0.292296	0.0665631	0.216698
Concentration of medium HDL particles	300	0.0036938	-0.123378	0.130765	0.954415		300	0.0670189	-0.110918	0.244955	0.459104		300	-0.100504	-0.271264	0.0702557	0.247646
Total lipids in medium HDL	300	-0.0018729	-0.128942	0.125196	0.976876		300	0.0602463	-0.11758	0.238073	0.505423		300	-0.102489	-0.273835	0.068858	0.240062
Phospholipids in medium HDL	300	0.00296	-0.120387	0.126307	0.962362		300	0.0739748	-0.0980531	0.246003	0.398052		300	-0.101601	-0.2653	0.0620979	0.222861
Total cholesterol in medium HDL	300	-0.0280782	-0.157606	0.101449	0.669952		300	0.0249396	-0.156486	0.206366	0.786924		300	-0.111454	-0.290431	0.0675227	0.221325
Cholesterol esters in medium HDL	300	-0.031361	-0.161852	0.0991296	0.636558		300	0.0213479	-0.161617	0.204313	0.81853		300	-0.114033	-0.295204	0.0671382	0.216413
Free cholesterol in medium HDL	300	-0.0158689	-0.141924	0.110186	0.804487		300	0.037651	-0.138206	0.213508	0.673782		300	-0.101018	-0.272265	0.0702291	0.246585
Triglycerides in medium HDL	300	0.213439	0.0731354	0.353743	0.0029896		300	0.231818	0.0211276	0.442508	0.0311616		300	0.0784813	-0.124125	0.281088	0.446443
Concentration of small HDL particles	300	0.118529	-0.0010264	0.238085	0.0519863		300	0.0899359	-0.0569907	0.236863	0.229279		300	0.0253251	-0.142595	0.193245	0.766803
Total lipids in small HDL	300	0.111336	-0.007608	0.23028	0.0664538		300	0.0796505	-0.065456	0.224757	0.280878		300	0.0241523	-0.14266	0.190965	0.775871
Phospholipids in small HDL	300	0.101227	-0.0286526	0.231106	0.126125		300	0.157889	-0.022939	0.338718	0.0867711		300	-0.0399903	-0.227733	0.147753	0.675353
Total cholesterol in small HDL	300	0.0792396	-0.0397255	0.198205	0.190911		300	-0.0150692	-0.158446	0.128307	0.836263		300	0.0571531	-0.110983	0.22529	0.504007
Cholesterol esters in small HDL	300	0.0782274	-0.0427694	0.199224	0.204224		300	-0.034896	-0.184441	0.114649	0.646381		300	0.0713058	-0.101074	0.243686	0.416226
Free cholesterol in small HDL	300	0.0692113	-0.0539764	0.192399	0.269732		300	0.101759	-0.056401	0.259919	0.206414		300	-0.0356347	-0.210263	0.138994	0.688252
Triglycerides in small HDL	300	0.264967	0.111826	0.418109	0.000754		300	0.29011	0.0353756	0.544845	0.0257503		300	0.114459	-0.12824	0.357157	0.354066
Phospholipids to total lipds ratio in chylomicrons and extremely large VLDL	300	-0.312018	-0.529655	-0.0943818	0.0051068		300	-0.177406	-0.48934	0.134529	0.26391		300	-0.240449	-0.598343	0.117445	0.187105
Total cholesterol to total lipids ratio in chylomicrons and extremely large VLDL	300	0.0420973	-0.0797393	0.163934	0.497015		300	0.0655797	-0.109069	0.240229	0.460476		300	0.0051075	-0.189247	0.199462	0.958785
Cholesterol esters to total lipids ratio in chylomicrons and extremely large VLDL	300	0.0266359	-0.0952468	0.148519	0.667428		300	0.051693	-0.120375	0.223761	0.554787		300	-0.0111786	-0.201906	0.179549	0.908242
Free cholesterol to total lipids ratio in chylomicrons and extremely large VLDL	300	0.0710967	-0.0523511	0.194545	0.257931		300	0.0901372	-0.0921863	0.272461	0.331346		300	0.0377354	-0.164715	0.240186	0.713992
Triglycerides to total lipids ratio in chylomicrons and extremely large VLDL	300	0.14969	-0.0101378	0.309517	0.0663001		300	0.05056	-0.186714	0.287834	0.675236		300	0.138038	-0.123034	0.399109	0.298903
Phospholipids to total lipds ratio in very large VLDL	300	-0.243888	-0.442183	-0.0455932	0.0161042		300	-0.163634	-0.47041	0.143143	0.294671		300	-0.131499	-0.463462	0.200463	0.436229
Total cholesterol to total lipids ratio in very large VLDL	300	0.0734119	-0.046836	0.19366	0.230506		300	0.0130395	-0.194831	0.22091	0.901826		300	0.0454177	-0.177831	0.268667	0.68915
Cholesterol esters to total lipids ratio in very large VLDL	300	0.0600929	-0.0599395	0.180125	0.325275		300	0.0044418	-0.20154	0.210424	0.966175		300	0.038172	-0.182497	0.258841	0.733753
Free cholesterol to total lipids ratio in very large VLDL	300	0.0905726	-0.0280103	0.209156	0.133856		300	0.0254101	-0.180148	0.230968	0.807946		300	0.0545436	-0.167273	0.276361	0.628772
Triglycerides to total lipids ratio in very large VLDL	300	0.102147	-0.052685	0.256979	0.195161		300	0.0986942	-0.142949	0.340337	0.42213		300	0.0502051	-0.212864	0.313274	0.707475
Phospholipids to total lipds ratio in large VLDL	300	-0.239271	-0.48509	0.0065475	0.0563795		300	-0.25615	-0.638374	0.126074	0.188211		300	-0.0677927	-0.458403	0.322818	0.732905
Total cholesterol to total lipids ratio in large VLDL	300	0.0631216	-0.0397868	0.16603	0.228326		300	0.0643708	-0.0336763	0.162418	0.197325		300	0.0323388	-0.113168	0.177846	0.662124
Cholesterol esters to total lipids ratio in large VLDL	300	0.031437	-0.0644964	0.12737	0.51946		300	0.0569711	-0.0321969	0.146139	0.209579		300	-0.0062209	-0.143098	0.130656	0.928784
Free cholesterol to total lipids ratio in large VLDL	300	0.104805	-0.0119933	0.221603	0.0784351		300	0.0651965	-0.0717719	0.202165	0.349613		300	0.0910847	-0.0777668	0.259936	0.289248
Triglycerides to total lipids ratio in large VLDL	300	0.0821815	-0.0734047	0.237768	0.299391		300	0.0911481	-0.123937	0.306233	0.404923		300	0.0090441	-0.226586	0.244674	0.939834
Phospholipids to total lipds ratio in medium VLDL	300	-0.0567737	-0.113719	0.0001719	0.0506909		300	-0.0236797	-0.10508	0.0577212	0.567391		300	-0.0532827	-0.132506	0.0259403	0.186633
Total cholesterol to total lipids ratio in medium VLDL	300	0.0671385	-0.0499444	0.184221	0.259997		300	0.0554905	-0.100768	0.211749	0.485147		300	0.0455639	-0.141493	0.232621	0.632001
Cholesterol esters to total lipids ratio in medium VLDL	300	-0.012945	-0.132845	0.106955	0.831871		300	-0.0046888	-0.16684	0.157462	0.954654		300	-0.0079349	-0.202646	0.186777	0.936127
Free cholesterol to total lipids ratio in medium VLDL	300	0.209809	0.0808293	0.338789	0.0015186		300	0.159237	-0.0579947	0.376468	0.150174		300	0.140298	-0.0787785	0.359375	0.208523
Triglycerides to total lipids ratio in medium VLDL	300	-0.0325678	-0.140492	0.0753568	0.553025		300	-0.0380817	-0.180762	0.104598	0.599763		300	-0.0150631	-0.187108	0.156981	0.863304
Phospholipids to total lipds ratio in small VLDL	300	-0.150665	-0.274744	-0.0265861	0.0174918		300	-0.0297739	-0.21109	0.151542	0.746778		300	-0.179041	-0.367769	0.0096856	0.0628864
Total cholesterol to total lipids ratio in small VLDL	300	0.0878197	-0.0637448	0.239384	0.255059		300	-0.0333147	-0.245069	0.17844	0.757048		300	0.122556	-0.106451	0.351563	0.293079
Cholesterol esters to total lipids ratio in small VLDL	300	0.0910253	-0.0609348	0.242985	0.239383		300	-0.0455429	-0.25741	0.166325	0.672548		300	0.13939	-0.0894737	0.368254	0.231611
Free cholesterol to total lipids ratio in small VLDL	300	0.0056156	-0.105706	0.116937	0.920981		300	0.0491441	-0.0861107	0.184399	0.475101		300	-0.049711	-0.207282	0.10786	0.535132
Triglycerides to total lipids ratio in small VLDL	300	-0.0108486	-0.155164	0.133467	0.882482		300	0.0499252	-0.161061	0.260911	0.641757		300	-0.0315428	-0.253838	0.190752	0.780229
Phospholipids to total lipds ratio in very small VLDL	300	-0.0366345	-0.197515	0.124246	0.654359		300	-0.152481	-0.394197	0.0892345	0.215391		300	0.0386234	-0.209509	0.286755	0.759548
Total cholesterol to total lipids ratio in very small VLDL	300	-0.0056515	-0.154591	0.143288	0.940519		300	-0.100645	-0.321089	0.119798	0.369613		300	0.0913886	-0.133623	0.3164	0.424721
Cholesterol esters to total lipids ratio in very small VLDL	300	0.0032562	-0.147644	0.154156	0.966153		300	-0.037699	-0.247337	0.171939	0.723641		300	0.0545761	-0.160805	0.269957	0.618349
Free cholesterol to total lipids ratio in very small VLDL	300	-0.0245894	-0.171592	0.122413	0.742227		300	-0.187577	-0.421613	0.0464591	0.115776		300	0.115701	-0.125309	0.35671	0.345514
Triglycerides to total lipids ratio in very small VLDL	300	0.0255596	-0.137375	0.188495	0.757735		300	0.167601	-0.0864526	0.421656	0.195171		300	-0.0946199	-0.363084	0.173844	0.488432
Phospholipids to total lipds ratio in IDL	300	-0.230608	-0.39161	-0.0696051	0.0051479		300	-0.24709	-0.485219	-0.0089605	0.0420325		300	-0.0759533	-0.329963	0.178056	0.556637
Total cholesterol to total lipids ratio in IDL	300	0.0998735	-0.0469224	0.246669	0.181599		300	-0.0564603	-0.254209	0.141288	0.574583		300	0.148483	-0.0623004	0.359267	0.166671
Cholesterol esters to total lipids ratio in IDL	300	0.166587	0.0135632	0.31961	0.0329754		300	0.0599937	-0.154526	0.274513	0.582443		300	0.129958	-0.0850763	0.344992	0.235218
Free cholesterol to total lipids ratio in IDL	300	-0.132557	-0.299408	0.0342945	0.118993		300	-0.299954	-0.63594	0.0360333	0.0799555		300	0.0888419	-0.248226	0.42591	0.604321
Triglycerides to total lipids ratio in IDL	300	-0.0078598	-0.144585	0.128865	0.909995		300	0.19619	-0.0170702	0.409451	0.0712313		300	-0.147208	-0.365907	0.0714922	0.186282
Phospholipids to total lipds ratio in large LDL	300	-0.177627	-0.330305	-0.024948	0.0227521		300	-0.0451657	-0.246869	0.156538	0.659743		300	-0.188737	-0.417098	0.0396241	0.104892
Total cholesterol to total lipids ratio in large LDL	300	0.125146	-0.0136777	0.26397	0.077069		300	-0.0682372	-0.267717	0.131243	0.501311		300	0.203685	-0.0072274	0.414597	0.0583281
Cholesterol esters to total lipids ratio in large LDL	300	0.186457	0.0369504	0.335963	0.0146912		300	0.0184765	-0.183589	0.220542	0.857303		300	0.203351	-0.006155	0.412857	0.0570734
Free cholesterol to total lipids ratio in large LDL	300	-0.256851	-0.417398	-0.0963032	0.0018106		300	-0.258983	-0.526152	0.0081853	0.0573943		300	-0.0858636	-0.352208	0.180481	0.526253
Triglycerides to total lipids ratio in large LDL	300	-0.0296484	-0.150868	0.0915708	0.630605		300	0.178551	-0.010104	0.367205	0.0635059		300	-0.162952	-0.347385	0.0214805	0.0831044
Phospholipids to total lipds ratio in medium LDL	300	-0.137765	-0.28817	0.0126399	0.0724618		300	0.0392974	-0.178927	0.257522	0.723275		300	-0.209714	-0.453233	0.0338047	0.0911554
Total cholesterol to total lipids ratio in medium LDL	300	0.120645	-0.0175366	0.258826	0.0867916		300	-0.0745641	-0.281239	0.132111	0.478222		300	0.211065	-0.0107477	0.432879	0.0621
Cholesterol esters to total lipids ratio in medium LDL	300	0.159757	0.0135573	0.305956	0.0323269		300	-0.0224573	-0.231323	0.186409	0.832551		300	0.21516	-0.0090457	0.439366	0.0599201
Free cholesterol to total lipids ratio in medium LDL	300	-0.229566	-0.390163	-0.0689692	0.0052367		300	-0.10769	-0.319318	0.103938	0.317398		300	-0.191124	-0.418629	0.0363823	0.0993242
Triglycerides to total lipids ratio in medium LDL	300	-0.0568851	-0.174555	0.0607849	0.342156		300	0.123419	-0.0557475	0.302585	0.176221		300	-0.159907	-0.332002	0.0121885	0.0684586
Phospholipids to total lipds ratio in small LDL	300	-0.155369	-0.303151	-0.0075861	0.039412		300	0.0174174	-0.193708	0.228543	0.871126		300	-0.214849	-0.448642	0.018944	0.071533
Total cholesterol to total lipids ratio in small LDL	300	0.11722	-0.0262571	0.260698	0.108925		300	-0.0832919	-0.305669	0.139085	0.461601		300	0.217743	-0.0237416	0.459228	0.0769998
Cholesterol esters to total lipids ratio in small LDL	300	0.150614	0.0007958	0.300432	0.0488033		300	-0.0419608	-0.266025	0.182104	0.712704		300	0.223504	-0.0185507	0.465559	0.0701965
Free cholesterol to total lipids ratio in small LDL	300	-0.234303	-0.393426	-0.0751802	0.004041		300	-0.127614	-0.340578	0.0853502	0.239208		300	-0.181182	-0.407272	0.044908	0.115829
Triglycerides to total lipids ratio in small LDL	300	0.0175316	-0.117231	0.152294	0.798098		300	0.224024	-0.0139705	0.462019	0.0649489		300	-0.154809	-0.403205	0.0935856	0.220948
Phospholipids to total lipds ratio in very large HDL	300	-0.102438	-0.309375	0.104499	0.330724		300	-0.0381345	-0.330436	0.254167	0.797533		300	-0.112686	-0.406909	0.181537	0.451575
Total cholesterol to total lipids ratio in very large HDL	300	0.024497	-0.153058	0.202052	0.786164		300	-0.0771738	-0.323944	0.169597	0.538691		300	0.124072	-0.14414	0.392284	0.363331
Cholesterol esters to total lipids ratio in very large HDL	300	0.0798296	-0.100735	0.260394	0.384935		300	-0.058844	-0.293982	0.176294	0.622704		300	0.174084	-0.0964621	0.44463	0.206372
Free cholesterol to total lipids ratio in very large HDL	300	-0.232381	-0.462091	-0.0026722	0.0474109		300	-0.0498597	-0.323947	0.224228	0.720575		300	-0.242266	-0.535679	0.051148	0.10523
Triglycerides to total lipids ratio in very large HDL	300	0.195616	-0.0405175	0.43175	0.104089		300	0.251744	-0.365807	0.869294	0.423017		300	0.0137817	-0.477145	0.504709	0.955975
Phospholipids to total lipds ratio in large HDL	300	0.267826	0.046589	0.489063	0.017833		300	-0.070157	-0.45772	0.317406	0.721886		300	0.367717	0.0219059	0.713527	0.0372312
Total cholesterol to total lipids ratio in large HDL	300	-0.302964	-0.558972	-0.0469559	0.0205368		300	-0.244847	-0.616405	0.126711	0.195667		300	-0.168907	-0.502219	0.164405	0.319407
Cholesterol esters to total lipids ratio in large HDL	300	-0.303416	-0.571503	-0.0353297	0.0266775		300	-0.282976	-0.674446	0.108495	0.155894		300	-0.12242	-0.464207	0.219367	0.4814
Free cholesterol to total lipids ratio in large HDL	300	-0.262749	-0.48422	-0.041278	0.0202252		300	-0.137458	-0.452489	0.177572	0.391166		300	-0.239305	-0.545448	0.066838	0.12502
Triglycerides to total lipids ratio in large HDL	300	0.0822939	-0.0421196	0.206707	0.193997		300	0.409341	-0.252721	1.0714	0.224633		300	-0.215341	-0.717057	0.286375	0.398938
Phospholipids to total lipds ratio in medium HDL	300	0.0517821	-0.0930742	0.196638	0.482266		300	0.128152	-0.078542	0.334846	0.223344		300	0.0324476	-0.203056	0.267951	0.786447
Total cholesterol to total lipids ratio in medium HDL	300	-0.145854	-0.290441	-0.001266	0.0480405		300	-0.168648	-0.390709	0.0534122	0.136059		300	-0.106207	-0.338061	0.125646	0.368024
Cholesterol esters to total lipids ratio in medium HDL	300	-0.16338	-0.301948	-0.0248126	0.0210016		300	-0.200236	-0.407855	0.0073841	0.0586651		300	-0.0908824	-0.307459	0.125694	0.409529
Free cholesterol to total lipids ratio in medium HDL	300	-0.0365515	-0.191407	0.118304	0.642594		300	-0.012674	-0.241587	0.216239	0.913301		300	-0.0992588	-0.330597	0.132079	0.399096
Triglycerides to total lipids ratio in medium HDL	300	0.185303	0.0388744	0.331732	0.0133088		300	0.168325	-0.064894	0.401545	0.156526		300	0.138227	-0.0907907	0.367244	0.235833
Phospholipids to total lipds ratio in small HDL	300	-0.078898	-0.233983	0.0761874	0.317522		300	0.171834	-0.0543158	0.397983	0.135878		300	-0.190722	-0.432048	0.0506035	0.120923
Total cholesterol to total lipids ratio in small HDL	300	0.0217837	-0.130388	0.173955	0.778337		300	-0.209895	-0.443282	0.0234914	0.0777652		300	0.142947	-0.0977955	0.38369	0.243498
Cholesterol esters to total lipids ratio in small HDL	300	0.0383058	-0.115476	0.192088	0.624324		300	-0.203744	-0.439788	0.0323005	0.0904189		300	0.157625	-0.0845807	0.39983	0.20126
Free cholesterol to total lipids ratio in small HDL	300	-0.174666	-0.338556	-0.010775	0.0368081		300	0.0869178	-0.158754	0.332589	0.486772		300	-0.241023	-0.483096	0.0010496	0.050995
Triglycerides to total lipids ratio in small HDL	300	0.174989	0.0247202	0.325259	0.0226247		300	0.231221	-0.0238559	0.486298	0.0754514		300	0.0829893	-0.161286	0.327265	0.504238
Mean diameter for VLDL particles	300	0.191608	0.0319632	0.351254	0.0188257		300	0.129122	-0.139152	0.397396	0.344272		300	0.146089	-0.120189	0.412367	0.281121
Mean diameter for LDL particles	300	-0.0554227	-0.190758	0.0799123	0.420896		300	0.0719647	-0.0902065	0.234136	0.383167		300	-0.0952693	-0.302557	0.112018	0.366438
Mean diameter for HDL particles	300	-0.231601	-0.385085	-0.0781166	0.0032281		300	-0.0764682	-0.304949	0.152013	0.510599		300	-0.226156	-0.462363	0.0100514	0.0605073
Serum total cholesterol	300	0.136185	-0.0203453	0.292715	0.0878993		300	0.0048014	-0.194725	0.204328	0.962257		300	0.132174	-0.0852474	0.349596	0.23248
Total cholesterol in VLDL	300	0.288448	0.117845	0.459051	0.0009886		300	0.17823	-0.0805541	0.437014	0.176302		300	0.213295	-0.0338269	0.460417	0.0904346
Remnant cholesterol (non-HDL, non-LDL -cholesterol)	300	0.263094	0.0947459	0.431443	0.0022992		300	0.113038	-0.116916	0.342991	0.334099		300	0.223934	-0.0115957	0.459464	0.0623128
Total cholesterol in LDL	300	0.183136	0.0202847	0.345988	0.027653		300	-0.0194554	-0.234741	0.19583	0.858952		300	0.213439	-0.0194286	0.446307	0.0722731
Total cholesterol in HDL	300	-0.134285	-0.261628	-0.0069422	0.0388238		300	-0.0651313	-0.256027	0.125764	0.50242		300	-0.145926	-0.333261	0.0414084	0.126332
Total cholesterol in HDL2	300	-0.145183	-0.273424	-0.0169419	0.0266344		300	-0.0684076	-0.263367	0.126552	0.490368		300	-0.155639	-0.346421	0.0351438	0.109444
Total cholesterol in HDL3	300	-0.0171527	-0.144121	0.109816	0.790513		300	-0.0268769	-0.186863	0.133109	0.741148		300	-0.0369641	-0.21112	0.137192	0.676443
Esterified cholesterol	300	0.136436	-0.0235543	0.296427	0.0943431		300	-0.0047185	-0.208088	0.198651	0.963608		300	0.138698	-0.083929	0.361324	0.22112
Free cholesterol	300	0.134061	-0.0143385	0.282461	0.0764497		300	0.0279833	-0.162841	0.218808	0.773074		300	0.114874	-0.0908228	0.320572	0.272608
Serum total triglycerides	300	0.267981	0.0941191	0.441842	0.002635		300	0.249358	-0.0453004	0.544016	0.0968734		300	0.131723	-0.136405	0.39985	0.334392
Triglycerides in VLDL	300	0.267613	0.0903775	0.444848	0.0032086		300	0.236233	-0.0698475	0.542313	0.12984		300	0.139037	-0.137873	0.415947	0.32386
Triglycerides in LDL	300	0.149515	0.0204149	0.278615	0.0233691		300	0.171068	0.0002593	0.341877	0.0496555		300	0.0461958	-0.136415	0.228807	0.61893
Triglycerides in HDL	300	0.105687	-0.0260974	0.237472	0.115559		300	0.179789	-0.026958	0.386537	0.0880488		300	0.0143483	-0.181378	0.210074	0.885376
Total phosphoglycerides	300	0.0780181	-0.0548667	0.210903	0.248821		300	0.111396	-0.059816	0.282609	0.201368		300	-0.0112153	-0.191705	0.169275	0.902746
Ratio of triglycerides to phosphoglycerides	300	0.213625	0.0482141	0.379036	0.0115468		300	0.179744	-0.122103	0.481591	0.242151		300	0.138249	-0.14451	0.421009	0.336697
Phosphatidylcholine and other cholines	300	0.121734	-0.0219041	0.265371	0.0963871		300	0.0805679	-0.10223	0.263365	0.386396		300	0.062935	-0.130171	0.256041	0.521734
Total cholines	300	0.0894058	-0.0470356	0.225847	0.198187		300	0.0754366	-0.0998756	0.250749	0.397742		300	0.0335724	-0.153414	0.220558	0.72406
Apolipoprotein A-I	300	-0.0553527	-0.185202	0.0744966	0.402159		300	-0.0273889	-0.207442	0.152665	0.764855		300	-0.0845564	-0.266183	0.09707	0.360273
Apolipoprotein B	300	0.267074	0.0956396	0.438509	0.0023725		300	0.109281	-0.122837	0.341398	0.354892		300	0.222385	-0.0122378	0.457008	0.063118
Ratio of apolipoprotein B to apolipoprotein A-I	300	0.287351	0.117917	0.456786	0.0009543		300	0.114997	-0.13697	0.366965	0.369782		300	0.276009	0.0299773	0.52204	0.0280281
Total fatty acids	300	0.190925	0.0347612	0.34709	0.0167414		300	0.160076	-0.0507181	0.370871	0.136098		300	0.0858845	-0.127027	0.298796	0.427884
Estimated degree of unsaturation	300	-0.0122763	-0.165967	0.141414	0.875188		300	-0.200764	-0.460842	0.0593136	0.129771		300	0.111997	-0.148098	0.372092	0.397413
22:6, docosahexaenoic acid	300	0.113519	-0.0047569	0.231795	0.0598866		300	0.036874	-0.123481	0.197229	0.651181		300	0.0937479	-0.0841893	0.271685	0.300617
18:2, linoleic acid	300	0.0779314	-0.090827	0.24669	0.364163		300	-0.0224232	-0.232623	0.187777	0.833847		300	0.0767927	-0.149077	0.302662	0.503925
Omega-3 fatty acids	300	0.14618	0.0057092	0.286652	0.0414435		300	-0.0088105	-0.189184	0.171563	0.923477		300	0.176876	-0.0205986	0.374352	0.0789737
Omega-6 fatty acids	300	0.121835	-0.0359817	0.279653	0.129741		300	0.0396981	-0.158229	0.237625	0.69331		300	0.0837988	-0.1303	0.297897	0.441714
Polyunsaturated fatty acids	300	0.127461	-0.0291787	0.2841	0.110344		300	0.0349718	-0.161923	0.231866	0.726903		300	0.0965761	-0.116167	0.309319	0.372344
Monounsaturated fatty acids; 16:1, 18:1	300	0.237144	0.0824009	0.391887	0.0027861		300	0.250027	0.017094	0.482959	0.0354886		300	0.0727192	-0.149668	0.295106	0.520351
Saturated fatty acids	300	0.183744	0.0277118	0.339776	0.0211598		300	0.175364	-0.0425609	0.393289	0.11433		300	0.0765091	-0.13991	0.292928	0.487109
Ratio of 22:6 docosahexaenoic acid to total fatty acids	300	0.005957	-0.139929	0.151843	0.936001		300	-0.0805194	-0.276046	0.115007	0.418306		300	0.055961	-0.157864	0.269786	0.606872
Ratio of 18:2 linoleic acid to total fatty acids	300	-0.234794	-0.405801	-0.0637863	0.0072917		300	-0.344164	-0.586821	-0.101507	0.0055954		300	-0.0624025	-0.316864	0.192059	0.629695
Ratio of omega-3 fatty acids to total fatty acids	300	-0.0063433	-0.145073	0.132386	0.928355		300	-0.21488	-0.416085	-0.0136752	0.0364205		300	0.173329	-0.0480914	0.39475	0.124479
Ratio of omega-6 fatty acids to total fatty acids	300	-0.21502	-0.384529	-0.0455113	0.0130935		300	-0.324695	-0.598773	-0.0506179	0.0204035		300	-0.0652355	-0.341553	0.211082	0.642517
Ratio of polyunsaturated fatty acids to total fatty acids	300	-0.194168	-0.358189	-0.0301463	0.0204967		300	-0.341266	-0.615359	-0.067174	0.0148558		300	-0.0179258	-0.292155	0.256304	0.897718
Ratio of monounsaturated fatty acids to total fatty acids	300	0.227362	0.0684148	0.386309	0.0052065		300	0.27583	0.0188288	0.53283	0.0355095		300	0.065173	-0.195354	0.3257	0.622837
Ratio of saturated fatty acids to total fatty acids	300	-0.084111	-0.25366	0.0854379	0.329686		300	0.05579	-0.191632	0.303212	0.657519		300	-0.0805146	-0.325154	0.164125	0.51765
Insulin	300	0.133873	0.0108803	0.256865	0.0330028		300	0.0683262	-0.140936	0.277589	0.520969		300	0.124131	-0.0345635	0.282826	0.124768
Glucose	300	0.0256398	-0.119429	0.170709	0.728198		300	0.125343	-0.0482112	0.298896	0.156261		300	-0.139498	-0.326678	0.0476824	0.143511
Lactate	300	0.031795	-0.109257	0.172847	0.657623		300	0.023036	-0.167892	0.213964	0.812461		300	0.003173	-0.183656	0.190002	0.973357
Citrate	300	-0.155994	-0.336043	0.0240563	0.0892259		300	0.027105	-0.222422	0.276632	0.830856		300	-0.267987	-0.516239	-0.0197356	0.0344623
Alanine	300	0.0722347	-0.0916863	0.236156	0.386488		300	-0.12071	-0.342212	0.100791	0.284344		300	0.216251	-0.0044094	0.43691	0.0547253
Glutamine	300	0.0247756	-0.126544	0.176095	0.747495		300	-0.0366951	-0.240229	0.166838	0.722962		300	0.0478296	-0.173042	0.268701	0.670269
Histidine	300	0.155629	0.0049287	0.306329	0.0430091		300	0.0961943	-0.139647	0.332035	0.422757		300	0.0488671	-0.19933	0.297064	0.698659
Isoleucine	300	0.211314	0.0513085	0.37132	0.0098192		300	0.204363	-0.0139028	0.422629	0.0663766		300	0.103212	-0.11356	0.319985	0.349476
Leucine	300	0.200868	0.0618241	0.339911	0.0047821		300	0.193867	0.00428	0.383455	0.0450799		300	0.11038	-0.0768706	0.29763	0.24692
Valine	300	0.153142	0.0113492	0.294934	0.0343722		300	0.115105	-0.0766	0.306811	0.238269		300	0.10888	-0.0978087	0.315568	0.300689
Phenylalanine	300	0.122736	-0.0594829	0.304955	0.185985		300	0.0701036	-0.181099	0.321307	0.583244		300	0.177557	-0.0751977	0.430311	0.167843
Tyrosine	300	0.0847727	-0.0634615	0.233007	0.261279		300	-0.0223809	-0.216945	0.172183	0.821047		300	0.159941	-0.0270171	0.3469	0.0933033
Acetate	300	-0.111496	-0.294401	0.0714086	0.231206		300	0.0895915	-0.278815	0.457998	0.632556		300	-0.167461	-0.605434	0.270512	0.452332
Acetoacetate	300	0.05145	-0.0949333	0.197833	0.489639		300	0.126324	-0.073244	0.325891	0.213829		300	-0.094637	-0.29122	0.101946	0.344169
3-hydroxybutyrate	300	0.0522145	-0.0474804	0.151909	0.303484		300	0.0121487	-0.128234	0.152531	0.864871		300	0.0410619	-0.0953571	0.177481	0.554028
Creatinine	300	0.168804	0.0396301	0.297978	0.0106091		300	0.133219	-0.0728978	0.339335	0.204358		300	0.181419	-0.0103264	0.373164	0.0635884
Albumin (signal area)	300	-0.0321346	-0.193859	0.12959	0.696028		300	-0.0744627	-0.293028	0.144103	0.503046		300	-0.049296	-0.276065	0.177473	0.669074
Glycoprotein acetyls, mainly a1-acid glycoprotein	300	0.234229	0.0687928	0.399666	0.0056778		300	0.218958	-0.0220769	0.459992	0.0748342		300	0.107244	-0.125775	0.340264	0.365775
C-reactive protein	300	0.0548938	-0.0063838	0.116171	0.0789305		300	0.0830562	0.0029752	0.163137	0.0421262		300	0.009467	-0.0754115	0.0943455	0.826395
