# Supplementary material for: Body muscle gain and markers of cardiovascular disease susceptibility in young adulthood: A cohort study
Source: PLoS Med. 2021 Sep 9;18(9):e1003751. doi: 10.1371/journal.pmed.1003751 (PMC8428664; doi:10.1371/journal.pmed.1003751)
Supplement: S14 Table — (XLSX) [file pmed.1003751.s026.xlsx]

## Sheet: S14 Table
S14 Table Associations of change in lean mass indices in adolescence with cardiometabolic traits in young adulthood among ALSPAC G1 offspring
	Change in lean mass indices from age 13y to 18y (per SD-unit gain, sexes combined)
	Total limb lean mass index						Arm lean mass index						Leg lean mass index
	Adj. for age, sex, ethnicity, maternal education,						Adj. for age, sex, ethnicity, maternal education,						Adj. for age, sex, ethnicity, maternal education,
	puberty timing, limb lean mass index at 13y,						puberty timing, arm lean mass index at 13y,						puberty timing, leg lean mass index at 13y,
	change in total fat mass index						change in leg lean mass index,						change in arm lean mass index,
							change in total fat mass index						change in total fat mass index
Standardized outcome at age 25y	N	Beta	LCL	UCL	P-value		N	Beta	LCL	UCL	P-value		N	Beta	LCL	UCL	P-value
Systolic blood pressure	2344	0.218632	0.157223	0.280041	3.79e-12		2344	0.0622558	-0.017918	0.14243	0.127964		2344	0.205501	0.130133	0.280869	9.82e-08
Diastolic blood pressure	2344	0.0972552	0.0268217	0.167689	0.0068237		2344	-0.125681	-0.203021	-0.0483404	0.0014583		2344	0.197223	0.117272	0.277175	1.4e-06
Concentration of chylomicrons and extremely large VLDL particles	1901	-0.0035773	-0.0707043	0.0635497	0.91677		1901	-0.154417	-0.25447	-0.0543646	0.0025044		1901	0.114409	0.0351303	0.193688	0.0046999
Total lipids in chylomicrons and extremely large VLDL	1901	-0.0038315	-0.0709628	0.0632998	0.910886		1901	-0.15467	-0.255021	-0.0543189	0.0025381		1901	0.114262	0.0348915	0.193632	0.0048018
Phospholipids in chylomicrons and extremely large VLDL	1901	-0.0097342	-0.0772726	0.0578042	0.777462		1901	-0.159115	-0.260276	-0.0579535	0.0020666		1901	0.110686	0.0309741	0.190397	0.0065227
Total cholesterol in chylomicrons and extremely large VLDL	1901	-0.0026073	-0.0697537	0.0645392	0.939305		1901	-0.154685	-0.258996	-0.0503749	0.0036758		1901	0.114779	0.0339316	0.195627	0.0054172
Cholesterol esters in chylomicrons and extremely large VLDL	1901	0.0034617	-0.0639694	0.0708929	0.919812		1901	-0.152435	-0.258324	-0.0465449	0.0048031		1901	0.119229	0.0370116	0.201447	0.0045017
Free cholesterol in chylomicrons and extremely large VLDL	1901	-0.0095749	-0.0767331	0.0575832	0.779802		1901	-0.153489	-0.255449	-0.0515292	0.0031921		1901	0.106801	0.0275115	0.186091	0.0083169
Triglycerides in chylomicrons and extremely large VLDL	1901	-0.0030481	-0.0701205	0.0640244	0.928991		1901	-0.153066	-0.252166	-0.0539657	0.0024851		1901	0.114184	0.0352888	0.19308	0.0045819
Concentration of very large VLDL particles	1901	-0.014847	-0.0812182	0.0515243	0.660917		1901	-0.146947	-0.244764	-0.0491302	0.0032556		1901	0.0976552	0.0194848	0.175826	0.0143729
Total lipids in very large VLDL	1901	-0.0144196	-0.0808029	0.0519636	0.670148		1901	-0.147654	-0.2459	-0.0494091	0.0032423		1901	0.0985414	0.0202212	0.176862	0.013691
Phospholipids in very large VLDL	1901	-0.0171795	-0.0838855	0.0495264	0.613551		1901	-0.153461	-0.253041	-0.0538807	0.0025415		1901	0.0992026	0.0198611	0.178544	0.0142901
Total cholesterol in very large VLDL	1901	-0.0068175	-0.0732801	0.0596452	0.840584		1901	-0.150121	-0.25234	-0.0479024	0.0040178		1901	0.10776	0.0283516	0.187169	0.0078466
Cholesterol esters in very large VLDL	1901	-0.00306	-0.0693161	0.0631961	0.927838		1901	-0.145953	-0.247517	-0.0443882	0.0048772		1901	0.109009	0.0300771	0.187941	0.0068189
Free cholesterol in very large VLDL	1901	-0.0111451	-0.0779034	0.0556131	0.743386		1901	-0.154432	-0.257321	-0.0515424	0.0032828		1901	0.105943	0.0259672	0.185919	0.0094496
Triglycerides in very large VLDL	1901	-0.0158338	-0.0821777	0.0505101	0.639788		1901	-0.144687	-0.241359	-0.0480147	0.0033724		1901	0.0951917	0.01747	0.172913	0.0163992
Concentration of large VLDL particles	1901	-0.018334	-0.0849088	0.0482409	0.589193		1901	-0.135151	-0.228731	-0.0415699	0.0046687		1901	0.0867042	0.0096697	0.163739	0.0274059
Total lipids in large VLDL	1901	-0.0182614	-0.0848722	0.0483494	0.590867		1901	-0.135987	-0.229836	-0.0421386	0.0045339		1901	0.0873393	0.0101852	0.164493	0.0265287
Phospholipids in large VLDL	1901	-0.0219655	-0.0888525	0.0449215	0.519616		1901	-0.138412	-0.232319	-0.0445042	0.0038881		1901	0.0853563	0.0078411	0.162871	0.0309284
Total cholesterol in large VLDL	1901	-0.0141366	-0.0810046	0.0527314	0.678465		1901	-0.139157	-0.234901	-0.0434136	0.0044123		1901	0.0937645	0.0158693	0.17166	0.018338
Cholesterol esters in large VLDL	1901	-0.0083028	-0.0751729	0.0585674	0.807637		1901	-0.130975	-0.225318	-0.0366324	0.0065338		1901	0.0948104	0.0173253	0.172295	0.0165031
Free cholesterol in large VLDL	1901	-0.019765	-0.0867255	0.0471955	0.562724		1901	-0.145992	-0.242965	-0.0490188	0.00319		1901	0.0919011	0.0135157	0.170286	0.0215916
Triglycerides in large VLDL	1901	-0.0186343	-0.0850939	0.0478253	0.582454		1901	-0.133681	-0.226769	-0.0405923	0.0049064		1901	0.0852807	0.0085132	0.162048	0.0294762
Concentration of medium VLDL particles	1901	-0.010058	-0.0768292	0.0567133	0.767701		1901	-0.127266	-0.218452	-0.03608	0.006254		1901	0.0896715	0.0127599	0.166583	0.0223298
Total lipids in medium VLDL	1901	-0.0109183	-0.0778347	0.0559981	0.749005		1901	-0.127958	-0.219342	-0.0365736	0.0060873		1901	0.0893104	0.0121943	0.166427	0.023238
Phospholipids in medium VLDL	1901	-0.0149855	-0.0822132	0.0522421	0.662038		1901	-0.131957	-0.223476	-0.0404375	0.0047367		1901	0.0878783	0.0104106	0.165346	0.0262136
Total cholesterol in medium VLDL	1901	-0.0149705	-0.0833275	0.0533865	0.667597		1901	-0.129617	-0.22232	-0.0369132	0.0061614		1901	0.0866685	0.0076345	0.165703	0.0316289
Cholesterol esters in medium VLDL	1901	-0.0108576	-0.0802894	0.0585742	0.759111		1901	-0.124326	-0.216888	-0.0317651	0.0085007		1901	0.0873452	0.0069368	0.167753	0.0332662
Free cholesterol in medium VLDL	1901	-0.0189805	-0.08632	0.0483591	0.58047		1901	-0.131728	-0.224134	-0.0393223	0.0052296		1901	0.0835477	0.0061714	0.160924	0.0343355
Triglycerides in medium VLDL	1901	-0.0075513	-0.0737486	0.0586459	0.822997		1901	-0.124358	-0.214821	-0.0338949	0.0070789		1901	0.0899802	0.0139819	0.165978	0.0203366
Concentration of small VLDL particles	1901	-0.0276593	-0.0961792	0.0408606	0.428646		1901	-0.121034	-0.208445	-0.0336226	0.0066758		1901	0.0676941	-0.0093957	0.144784	0.0851995
Total lipids in small VLDL	1901	-0.0296689	-0.0985807	0.0392429	0.398568		1901	-0.12045	-0.207637	-0.0332633	0.0068001		1901	0.0652883	-0.0120391	0.142616	0.0979124
Phospholipids in small VLDL	1901	-0.0504646	-0.119504	0.0185752	0.151865		1901	-0.12073	-0.206405	-0.0350547	0.005771		1901	0.0443893	-0.0317216	0.1205	0.252843
Total cholesterol in small VLDL	1901	-0.028872	-0.10077	0.0430264	0.431053		1901	-0.105643	-0.191048	-0.0202384	0.0153605		1901	0.0554056	-0.0233232	0.134134	0.167684
Cholesterol esters in small VLDL	1901	-0.0172212	-0.0904916	0.0560493	0.644883		1901	-0.0925772	-0.177409	-0.0077457	0.0324588		1901	0.0577411	-0.0215679	0.13705	0.153494
Free cholesterol in small VLDL	1901	-0.0473816	-0.117071	0.0223081	0.182554		1901	-0.120779	-0.207489	-0.0340694	0.0063574		1901	0.0470048	-0.0301752	0.124185	0.232456
Triglycerides in small VLDL	1901	-0.0188848	-0.0856734	0.0479038	0.579272		1901	-0.121	-0.209501	-0.0325005	0.0073941		1901	0.0758751	0.0002354	0.151515	0.0492921
Concentration of very small VLDL particles	1901	-0.045747	-0.118802	0.0273079	0.219556		1901	-0.117696	-0.20141	-0.0339813	0.0058839		1901	0.0431518	-0.0358201	0.122124	0.284015
Total lipids in very small VLDL	1901	-0.0433088	-0.116755	0.0301374	0.247636		1901	-0.113177	-0.196602	-0.0297517	0.0078651		1901	0.0421605	-0.0368072	0.121128	0.295193
Phospholipids in very small VLDL	1901	-0.0602639	-0.134255	0.0137269	0.11035		1901	-0.107045	-0.189462	-0.0246288	0.0109348		1901	0.0198709	-0.0571634	0.0969052	0.612989
Total cholesterol in very small VLDL	1901	-0.0202328	-0.0950498	0.0545843	0.595916		1901	-0.0930183	-0.176117	-0.0099197	0.0282608		1901	0.0499057	-0.0300231	0.129834	0.220901
Cholesterol esters in very small VLDL	1901	-0.0086718	-0.0837905	0.0664469	0.82091		1901	-0.0922933	-0.17572	-0.0088669	0.0301564		1901	0.0604078	-0.0209612	0.141777	0.14556
Free cholesterol in very small VLDL	1901	-0.0438812	-0.11829	0.0305273	0.247583		1901	-0.0903196	-0.172642	-0.0079976	0.0315432		1901	0.0252651	-0.0519352	0.102465	0.521053
Triglycerides in very small VLDL	1901	-0.0557801	-0.125334	0.0137736	0.115922		1901	-0.130258	-0.217812	-0.0427046	0.0035666		1901	0.0437995	-0.032607	0.120206	0.261047
Concentration of IDL particles	1901	-0.0599019	-0.133127	0.0133233	0.108798		1901	-0.102743	-0.184969	-0.0205164	0.0143532		1901	0.0141539	-0.0620041	0.0903118	0.715532
Total lipids in IDL	1901	-0.0581536	-0.131535	0.0152275	0.120294		1901	-0.0990831	-0.181259	-0.0169072	0.0181438		1901	0.0131662	-0.0628791	0.0892115	0.734226
Phospholipids in IDL	1901	-0.0607157	-0.134446	0.0130146	0.106471		1901	-0.0921903	-0.173792	-0.0105887	0.0268302		1901	0.0055837	-0.0697371	0.0809045	0.884418
Total cholesterol in IDL	1901	-0.050328	-0.124107	0.0234506	0.181108		1901	-0.0922752	-0.17491	-0.0096404	0.0286446		1901	0.0161305	-0.0601834	0.0924445	0.678522
Cholesterol esters in IDL	1901	-0.04739	-0.121216	0.0264356	0.208206		1901	-0.0970868	-0.180429	-0.0137443	0.0224437		1901	0.0230751	-0.0540419	0.100192	0.557381
Free cholesterol in IDL	1901	-0.0567508	-0.130096	0.0165947	0.129311		1901	-0.0779579	-0.158952	0.0030362	0.0592194		1901	-0.0019964	-0.0761188	0.072126	0.957879
Triglycerides in IDL	1901	-0.0887353	-0.158593	-0.0188779	0.0128161		1901	-0.134481	-0.216676	-0.0522863	0.0013552		1901	0.0078893	-0.0654585	0.0812371	0.83295
Concentration of large LDL particles	1901	-0.0646728	-0.138056	0.00871	0.0840733		1901	-0.0947526	-0.176267	-0.0132385	0.0227342		1901	0.0033686	-0.0718207	0.0785579	0.929993
Total lipids in large LDL	1901	-0.0624588	-0.135979	0.0110612	0.0958488		1901	-0.0917495	-0.173295	-0.0102039	0.0274599		1901	0.0033774	-0.0718156	0.0785703	0.929814
Phospholipids in large LDL	1901	-0.0657272	-0.139207	0.0077528	0.0795423		1901	-0.0937133	-0.175321	-0.0121056	0.0244274		1901	0.0017789	-0.0734065	0.0769643	0.962995
Total cholesterol in large LDL	1901	-0.055195	-0.129131	0.0187409	0.143333		1901	-0.0849137	-0.16678	-0.0030476	0.0420679		1901	0.0059184	-0.0695235	0.0813603	0.877739
Cholesterol esters in large LDL	1901	-0.0542704	-0.128305	0.0197646	0.150699		1901	-0.0879928	-0.170205	-0.0057803	0.0359394		1901	0.0095288	-0.0663591	0.0854167	0.805509
Free cholesterol in large LDL	1901	-0.057402	-0.130768	0.015964	0.125081		1901	-0.0739705	-0.154748	0.0068069	0.0726615		1901	-0.0056644	-0.0795219	0.0681931	0.880455
Triglycerides in large LDL	1901	-0.105488	-0.174143	-0.0368343	0.0026173		1901	-0.124363	-0.201366	-0.0473602	0.0015624		1901	-0.0187398	-0.087915	0.0504354	0.595272
Concentration of medium LDL particles	1901	-0.0651295	-0.138313	0.0080541	0.081081		1901	-0.0847199	-0.165807	-0.0036332	0.0405906		1901	-0.0041543	-0.0787949	0.0704863	0.91309
Total lipids in medium LDL	1901	-0.0629492	-0.136194	0.0102962	0.0920515		1901	-0.0819721	-0.163122	-0.0008227	0.0477244		1901	-0.0039431	-0.0785918	0.0707056	0.917501
Phospholipids in medium LDL	1901	-0.0725631	-0.14515	2.4e-05	0.0500758		1901	-0.0971392	-0.179093	-0.0151853	0.020198		1901	-0.0021555	-0.0774784	0.0731674	0.955249
Total cholesterol in medium LDL	1901	-0.053484	-0.127094	0.0201262	0.154325		1901	-0.0721118	-0.153417	0.0091928	0.0821146		1901	-0.0014081	-0.0760865	0.0732702	0.970504
Cholesterol esters in medium LDL	1901	-0.0510742	-0.124933	0.0227848	0.175197		1901	-0.0726401	-0.15407	0.0087903	0.0803653		1901	0.0016328	-0.0732824	0.0765479	0.96591
Free cholesterol in medium LDL	1901	-0.0618592	-0.13445	0.0107319	0.0948333		1901	-0.068749	-0.149672	0.0121736	0.0958424		1901	-0.0131836	-0.0871084	0.0607411	0.726557
Triglycerides in medium LDL	1901	-0.120444	-0.18901	-0.0518774	0.0005834		1901	-0.116956	-0.191364	-0.0425478	0.0020811		1901	-0.0399107	-0.107243	0.0274215	0.245179
Concentration of small LDL particles	1901	-0.0684103	-0.141149	0.0043278	0.0652623		1901	-0.079097	-0.160092	0.0018982	0.0556104		1901	-0.01162	-0.0859167	0.0626766	0.759078
Total lipids in small LDL	1901	-0.0662453	-0.138995	0.0065043	0.0742799		1901	-0.0756319	-0.156627	0.0053636	0.0672064		1901	-0.0120145	-0.0862429	0.0622139	0.750945
Phospholipids in small LDL	1901	-0.0788868	-0.150822	-0.0069518	0.0316222		1901	-0.0814256	-0.163094	0.0002426	0.0506837		1901	-0.0205004	-0.0951545	0.0541538	0.590254
Total cholesterol in small LDL	1901	-0.0558726	-0.128993	0.0172477	0.134143		1901	-0.0655339	-0.146515	0.0154476	0.112656		1901	-0.0089803	-0.0830167	0.0650562	0.811995
Cholesterol esters in small LDL	1901	-0.0535829	-0.127057	0.0198909	0.152803		1901	-0.0670504	-0.148108	0.0140068	0.104902		1901	-0.0054458	-0.0796743	0.0687828	0.885607
Free cholesterol in small LDL	1901	-0.061797	-0.133771	0.010177	0.0923649		1901	-0.0579642	-0.139085	0.0231563	0.161265		1901	-0.0208841	-0.0948326	0.0530644	0.579728
Triglycerides in small LDL	1901	-0.109445	-0.180032	-0.0388588	0.0023911		1901	-0.13774	-0.221311	-0.0541686	0.0012486		1901	-0.0095285	-0.0830589	0.0640018	0.799409
Concentration of very large HDL particles	1901	-0.0601368	-0.127754	0.0074802	0.0812765		1901	-0.0331558	-0.105917	0.0396059	0.371605		1901	-0.0461179	-0.11361	0.0213742	0.180368
Total lipids in very large HDL	1901	-0.0601803	-0.127827	0.0074664	0.0811904		1901	-0.0333997	-0.106148	0.039349	0.368013		1901	-0.0461137	-0.113599	0.0213713	0.180362
Phospholipids in very large HDL	1901	-0.062911	-0.129729	0.0039071	0.0649699		1901	-0.0221937	-0.094688	0.0503006	0.548301		1901	-0.0565681	-0.123756	0.0106199	0.0988587
Total cholesterol in very large HDL	1901	-0.05566	-0.124175	0.0128553	0.111273		1901	-0.0420797	-0.115746	0.0315869	0.262735		1901	-0.0359117	-0.103952	0.0321283	0.300737
Cholesterol esters in very large HDL	1901	-0.0519936	-0.120884	0.0168968	0.138989		1901	-0.043088	-0.117413	0.0312369	0.255696		1901	-0.031283	-0.0997534	0.0371873	0.370339
Free cholesterol in very large HDL	1901	-0.0628619	-0.130511	0.0047869	0.068546		1901	-0.0391053	-0.111628	0.0334178	0.290412		1901	-0.0455942	-0.112757	0.0215689	0.183221
Triglycerides in very large HDL	1901	-0.0292991	-0.0992625	0.0406643	0.411571		1901	-0.0956871	-0.183808	-0.0075663	0.0333323		1901	0.0380144	-0.0366711	0.1127	0.318287
Concentration of large HDL particles	1901	-0.0746466	-0.140966	-0.0083275	0.0274		1901	-0.0118461	-0.0831322	0.0594401	0.74453		1901	-0.0739972	-0.141435	-0.0065594	0.0315252
Total lipids in large HDL	1901	-0.0739973	-0.140381	-0.007613	0.0289281		1901	-0.0109368	-0.0822934	0.0604198	0.763756		1901	-0.0740781	-0.141619	-0.0065371	0.0315994
Phospholipids in large HDL	1901	-0.0845231	-0.150673	-0.018373	0.012296		1901	-0.0133629	-0.0845606	0.0578347	0.712842		1901	-0.0823008	-0.150003	-0.0145981	0.0172191
Total cholesterol in large HDL	1901	-0.0654038	-0.132111	0.0013037	0.0546439		1901	-0.0066739	-0.0785614	0.0652137	0.855544		1901	-0.0690211	-0.136919	-0.0011227	0.0463341
Cholesterol esters in large HDL	1901	-0.0642777	-0.130889	0.0023339	0.0585765		1901	-0.0075436	-0.0794563	0.0643692	0.837024		1901	-0.0672512	-0.13501	0.0005075	0.0517391
Free cholesterol in large HDL	1901	-0.0689847	-0.136028	-0.0019412	0.0437316		1901	-0.0039685	-0.0758295	0.0678925	0.913763		1901	-0.0745961	-0.142994	-0.0061986	0.032567
Triglycerides in large HDL	1901	-0.0443982	-0.111801	0.0230041	0.196562		1901	-0.0389449	-0.113812	0.035922	0.307762		1901	-0.0217384	-0.0896694	0.0461926	0.530339
Concentration of medium HDL particles	1901	-0.10415	-0.171379	-0.0369195	0.0024123		1901	-0.0288702	-0.106351	0.0486109	0.46501		1901	-0.0848068	-0.158273	-0.0113409	0.0236887
Total lipids in medium HDL	1901	-0.103458	-0.170876	-0.0360411	0.0026498		1901	-0.0261698	-0.103888	0.0515481	0.50908		1901	-0.0862452	-0.160105	-0.0123854	0.0221257
Phospholipids in medium HDL	1901	-0.10802	-0.17481	-0.0412307	0.0015386		1901	-0.0334394	-0.109526	0.0426473	0.38883		1901	-0.0859952	-0.157966	-0.0140243	0.0192129
Total cholesterol in medium HDL	1901	-0.0950163	-0.163597	-0.026436	0.0066433		1901	-0.0101511	-0.0899798	0.0696775	0.803085		1901	-0.0897599	-0.166289	-0.0132305	0.021541
Cholesterol esters in medium HDL	1901	-0.0923077	-0.161109	-0.0235064	0.0085755		1901	-0.0076385	-0.0880006	0.0727236	0.852139		1901	-0.0887428	-0.165839	-0.0116469	0.0240905
Free cholesterol in medium HDL	1901	-0.103958	-0.171793	-0.0361226	0.0026857		1901	-0.019135	-0.0969751	0.0587051	0.62978		1901	-0.092645	-0.167053	-0.0182369	0.0147012
Triglycerides in medium HDL	1901	-0.0442325	-0.112463	0.0239978	0.203734		1901	-0.0962338	-0.179256	-0.0132117	0.0231188		1901	0.0324657	-0.0406459	0.105577	0.383923
Concentration of small HDL particles	1901	-0.0804638	-0.151007	-0.0099207	0.0254004		1901	-0.0160937	-0.0974358	0.0652484	0.698037		1901	-0.0664958	-0.143547	0.0105558	0.0907079
Total lipids in small HDL	1901	-0.0803287	-0.150974	-0.0096832	0.0258619		1901	-0.0134365	-0.0949772	0.0681041	0.746598		1901	-0.0685455	-0.145825	0.0087342	0.0820987
Phospholipids in small HDL	1901	-0.0668752	-0.13609	0.0023396	0.0582548		1901	-0.0151915	-0.095259	0.0648761	0.709854		1901	-0.0514054	-0.126774	0.0239633	0.18117
Total cholesterol in small HDL	1901	-0.0759518	-0.147085	-0.0048189	0.0363856		1901	-0.0002524	-0.0834821	0.0829772	0.995254		1901	-0.0763161	-0.153381	0.0007485	0.0522646
Cholesterol esters in small HDL	1901	-0.0732607	-0.144292	-0.0022293	0.0432372		1901	0.0016739	-0.0820208	0.0853687	0.968715		1901	-0.0754935	-0.15185	0.0008633	0.0526442
Free cholesterol in small HDL	1901	-0.076372	-0.147829	-0.0049149	0.0362047		1901	-0.0112943	-0.0921719	0.0695832	0.784207		1901	-0.0659151	-0.144704	0.0128733	0.101011
Triglycerides in small HDL	1901	-0.0338119	-0.102959	0.0353351	0.337677		1901	-0.109355	-0.195451	-0.02326	0.012821		1901	0.0513288	-0.022708	0.125366	0.17409
Phospholipids to total lipds ratio in chylomicrons and extremely large VLDL	1901	-0.0321063	-0.100071	0.0358587	0.35432		1901	-0.0102114	-0.0908025	0.0703797	0.803776		1901	-0.0328946	-0.101389	0.0355996	0.346373
Total cholesterol to total lipids ratio in chylomicrons and extremely large VLDL	1901	0.0385178	-0.0298217	0.106857	0.269131		1901	0.0131663	-0.0678728	0.0942053	0.750038		1901	0.0284341	-0.042165	0.0990332	0.429691
Cholesterol esters to total lipids ratio in chylomicrons and extremely large VLDL	1901	0.0422176	-0.0249174	0.109353	0.217615		1901	0.01505	-0.064666	0.0947659	0.711224		1901	0.0308046	-0.0389135	0.100523	0.386295
Free cholesterol to total lipids ratio in chylomicrons and extremely large VLDL	1901	0.0290212	-0.0415308	0.0995732	0.419919		1901	0.0086741	-0.0743957	0.0917438	0.837759		1901	0.0221486	-0.0500574	0.0943546	0.54752
Triglycerides to total lipids ratio in chylomicrons and extremely large VLDL	1901	-0.0129374	-0.0842192	0.0583444	0.721914		1901	-0.0048691	-0.0874989	0.0777607	0.908007		1901	-0.0041131	-0.0764235	0.0681973	0.911187
Phospholipids to total lipds ratio in very large VLDL	1901	0.0049928	-0.064507	0.0744926	0.887971		1901	0.0103666	-0.07998	0.100713	0.821976		1901	-0.003524	-0.0735333	0.0664853	0.921371
Total cholesterol to total lipids ratio in very large VLDL	1901	0.0705425	-0.001621	0.142706	0.0553676		1901	0.0472701	-0.0330983	0.127639	0.24884		1901	0.0355359	-0.0354204	0.106492	0.326124
Cholesterol esters to total lipids ratio in very large VLDL	1901	0.0721132	0.0019336	0.142293	0.0440192		1901	0.0515912	-0.0268792	0.130062	0.197408		1901	0.0349517	-0.0341906	0.104094	0.321615
Free cholesterol to total lipids ratio in very large VLDL	1901	0.0655555	-0.0077146	0.138826	0.0794687		1901	0.0390484	-0.0428123	0.120909	0.349638		1901	0.0350735	-0.0375192	0.107666	0.343468
Triglycerides to total lipids ratio in very large VLDL	1901	-0.0620801	-0.134524	0.0103636	0.0929954		1901	-0.0462976	-0.130826	0.0382307	0.282873		1901	-0.0272318	-0.100132	0.0456686	0.463887
Phospholipids to total lipds ratio in large VLDL	1901	-0.0447051	-0.115521	0.0261112	0.215838		1901	0.0006	-0.0741567	0.0753568	0.987442		1901	-0.0440989	-0.111526	0.0233283	0.199761
Total cholesterol to total lipids ratio in large VLDL	1901	0.0410242	-0.0280755	0.110124	0.244422		1901	0.0175777	-0.0631071	0.0982625	0.669236		1901	0.031357	-0.0412382	0.103952	0.397027
Cholesterol esters to total lipids ratio in large VLDL	1901	0.0668101	-0.0080083	0.141628	0.0800568		1901	0.0458724	-0.0314244	0.123169	0.244611		1901	0.0379	-0.0381872	0.113987	0.328739
Free cholesterol to total lipids ratio in large VLDL	1901	-0.0094571	-0.0752781	0.0563639	0.778138		1901	-0.0329152	-0.115457	0.0496267	0.434269		1901	0.0148067	-0.0561693	0.0857826	0.682483
Triglycerides to total lipids ratio in large VLDL	1901	-0.0133803	-0.0816548	0.0548942	0.700758		1901	-0.017627	-0.0971662	0.0619121	0.663877		1901	-0.0042539	-0.074636	0.0661283	0.905656
Phospholipids to total lipds ratio in medium VLDL	1901	-0.0806734	-0.169543	0.0081963	0.0751809		1901	0.0145308	-0.0670751	0.0961366	0.726966		1901	-0.0926329	-0.198395	0.0131287	0.0860033
Total cholesterol to total lipids ratio in medium VLDL	1901	-0.0131559	-0.0768249	0.050513	0.685342		1901	0.0203531	-0.085557	0.126263	0.706294		1901	-0.0221865	-0.104673	0.0603003	0.597901
Cholesterol esters to total lipids ratio in medium VLDL	1901	0.0051677	-0.058329	0.0686645	0.873201		1901	0.0372323	-0.0509098	0.125374	0.407524		1901	-0.0184643	-0.0927433	0.0558147	0.625945
Free cholesterol to total lipids ratio in medium VLDL	1901	-0.0475044	-0.113013	0.0180037	0.155129		1901	-0.0341015	-0.146595	0.0783916	0.552229		1901	-0.0154839	-0.100099	0.0691312	0.719718
Triglycerides to total lipids ratio in medium VLDL	1901	0.0509376	-0.0144154	0.116291	0.126526		1901	-0.0253118	-0.113019	0.0623952	0.571463		1901	0.0648478	-0.0106127	0.140308	0.0920774
Phospholipids to total lipds ratio in small VLDL	1901	-0.0756694	-0.145331	-0.0060076	0.0332713		1901	0.0532431	-0.0347354	0.141222	0.235417		1901	-0.118655	-0.198765	-0.0385453	0.0037168
Total cholesterol to total lipids ratio in small VLDL	1901	0.0076174	-0.062045	0.0772798	0.830216		1901	0.0133142	-0.0660596	0.0926879	0.742211		1901	0.0026235	-0.0681827	0.0734296	0.94208
Cholesterol esters to total lipids ratio in small VLDL	1901	0.0302509	-0.0406706	0.101172	0.402957		1901	0.0126934	-0.0678843	0.0932711	0.757392		1901	0.0262782	-0.0461525	0.0987089	0.476838
Free cholesterol to total lipids ratio in small VLDL	1901	-0.101102	-0.168894	-0.0333095	0.0034872		1901	0.0059498	-0.0753603	0.08726	0.885902		1901	-0.106988	-0.182423	-0.0315527	0.0054637
Triglycerides to total lipids ratio in small VLDL	1901	0.0320892	-0.0357491	0.0999276	0.353678		1901	-0.0416853	-0.124343	0.0409722	0.322756		1901	0.0598413	-0.0106733	0.130356	0.0962055
Phospholipids to total lipds ratio in very small VLDL	1901	-0.0940949	-0.1668	-0.0213902	0.0112213		1901	0.000502	-0.089124	0.0901281	0.991236		1901	-0.0926778	-0.167703	-0.0176521	0.015501
Total cholesterol to total lipids ratio in very small VLDL	1901	0.0951175	0.0182801	0.171955	0.0152832		1901	0.0493716	-0.0370104	0.135754	0.262458		1901	0.0561431	-0.0202673	0.132553	0.149745
Cholesterol esters to total lipids ratio in very small VLDL	1901	0.105283	0.0258025	0.184764	0.0094522		1901	0.0237357	-0.0650126	0.112484	0.599974		1901	0.0822353	-0.0003818	0.164852	0.0510672
Free cholesterol to total lipids ratio in very small VLDL	1901	-0.0124963	-0.0841119	0.0591193	0.732226		1901	0.077658	-0.0089114	0.164227	0.0786825		1901	-0.0620039	-0.139383	0.0153752	0.116228
Triglycerides to total lipids ratio in very small VLDL	1901	-0.0207432	-0.0953587	0.0538724	0.585666		1901	-0.0392889	-0.125399	0.0468208	0.370988		1901	0.009221	-0.0616484	0.0800904	0.798613
Phospholipids to total lipds ratio in IDL	1901	0.0176746	-0.0524309	0.0877802	0.621044		1901	0.0776905	-0.0087335	0.164115	0.078057		1901	-0.0398512	-0.115824	0.0361222	0.303733
Total cholesterol to total lipids ratio in IDL	1901	0.022204	-0.0480794	0.0924874	0.535603		1901	0.0035508	-0.0741535	0.0812551	0.928598		1901	0.0209398	-0.0470076	0.0888872	0.545648
Cholesterol esters to total lipids ratio in IDL	1901	0.0288671	-0.0408246	0.0985588	0.416688		1901	-0.0258733	-0.105586	0.0538391	0.524476		1901	0.0507843	-0.0201987	0.121767	0.160739
Free cholesterol to total lipids ratio in IDL	1901	-0.0095384	-0.0764892	0.0574123	0.779958		1901	0.0728076	-0.0091692	0.154784	0.0816965		1901	-0.0664413	-0.13443	0.0015477	0.0554426
Triglycerides to total lipids ratio in IDL	1901	-0.036771	-0.106683	0.0331409	0.302426		1901	-0.04392	-0.123621	0.0357809	0.279946		1901	-0.0059538	-0.0713105	0.0594028	0.858222
Phospholipids to total lipds ratio in large LDL	1901	0.0375095	-0.0317273	0.106746	0.288143		1901	0.0416059	-0.0327688	0.115981	0.272726		1901	0.0053163	-0.0649534	0.075586	0.882061
Total cholesterol to total lipids ratio in large LDL	1901	0.0109967	-0.0585186	0.0805121	0.756407		1901	-0.0011482	-0.0772824	0.074986	0.976406		1901	0.0143872	-0.0537998	0.0825743	0.679059
Cholesterol esters to total lipids ratio in large LDL	1901	-0.0061539	-0.0767954	0.0644876	0.86436		1901	-0.0308926	-0.108649	0.0468633	0.435961		1901	0.0206763	-0.0509701	0.0923227	0.571472
Free cholesterol to total lipids ratio in large LDL	1901	0.0521524	-0.0131857	0.11749	0.117649		1901	0.0996233	0.0225419	0.176705	0.0113324		1901	-0.0273933	-0.0976108	0.0428243	0.444301
Triglycerides to total lipids ratio in large LDL	1901	-0.0633165	-0.133645	0.007012	0.0776112		1901	-0.0455619	-0.124953	0.0338288	0.260506		1901	-0.0327182	-0.0989924	0.0335561	0.333062
Phospholipids to total lipds ratio in medium LDL	1901	0.0230252	-0.0497669	0.0958173	0.535094		1901	0.0142511	-0.0652019	0.093704	0.725047		1901	0.0106133	-0.0604318	0.0816584	0.769567
Total cholesterol to total lipids ratio in medium LDL	1901	0.0118505	-0.0608706	0.0845715	0.749309		1901	0.004106	-0.077092	0.0853041	0.921009		1901	0.0114413	-0.0590546	0.0819372	0.750291
Cholesterol esters to total lipids ratio in medium LDL	1901	-0.0053933	-0.0787742	0.0679876	0.885402		1901	-0.0173706	-0.0986319	0.0638907	0.675092		1901	0.0105874	-0.0613272	0.082502	0.772816
Free cholesterol to total lipids ratio in medium LDL	1901	0.0465066	-0.0268803	0.119893	0.214074		1901	0.066972	-0.0126119	0.146556	0.0990233		1901	-0.0068982	-0.0810851	0.0672888	0.855318
Triglycerides to total lipids ratio in medium LDL	1901	-0.0759535	-0.147052	-0.0048547	0.0362918		1901	-0.0383556	-0.11834	0.0416289	0.347092		1901	-0.051	-0.118987	0.0169874	0.141407
Phospholipids to total lipds ratio in small LDL	1901	0.0147465	-0.0570609	0.0865539	0.68717		1901	0.0185202	-0.0599035	0.0969439	0.643308		1901	-0.0015381	-0.0727567	0.0696804	0.966219
Total cholesterol to total lipids ratio in small LDL	1901	0.008752	-0.0647034	0.0822074	0.815264		1901	0.0060988	-0.0760349	0.0882325	0.88423		1901	0.0059305	-0.0649413	0.0768024	0.869659
Cholesterol esters to total lipids ratio in small LDL	1901	-0.0038767	-0.078414	0.0706605	0.918764		1901	-0.0124631	-0.0953308	0.0704047	0.768055		1901	0.0075876	-0.0650164	0.0801916	0.837625
Free cholesterol to total lipids ratio in small LDL	1901	0.0506884	-0.0223608	0.123738	0.173714		1901	0.0793405	4.87e-05	0.158632	0.0498596		1901	-0.0117193	-0.086559	0.0631205	0.758794
Triglycerides to total lipids ratio in small LDL	1901	-0.0658899	-0.142404	0.0106246	0.0914053		1901	-0.0668606	-0.155839	0.0221182	0.140728		1901	-0.0152903	-0.0862127	0.0556322	0.672473
Phospholipids to total lipds ratio in very large HDL	1901	-0.0179302	-0.0845359	0.0486755	0.597591		1901	0.101249	0.0111815	0.191316	0.0275955		1901	-0.0845468	-0.160817	-0.008277	0.0298245
Total cholesterol to total lipids ratio in very large HDL	1901	0.0139081	-0.0543213	0.0821376	0.689362		1901	-0.104706	-0.196254	-0.0131587	0.0250046		1901	0.0798017	0.0016663	0.157937	0.045315
Cholesterol esters to total lipids ratio in very large HDL	1901	0.0221027	-0.0459901	0.0901954	0.524459		1901	-0.0869203	-0.17389	4.95e-05	0.0501305		1901	0.0784266	0.0021336	0.15472	0.0439343
Free cholesterol to total lipids ratio in very large HDL	1901	-0.037645	-0.110252	0.034962	0.309357		1901	-0.0392159	-0.121556	0.0431242	0.350389		1901	-0.0195482	-0.092904	0.0538076	0.601289
Triglycerides to total lipids ratio in very large HDL	1901	0.0143087	-0.0486894	0.0773069	0.656045		1901	-0.0263942	-0.101224	0.0484352	0.489166		1901	0.037894	-0.0422931	0.118081	0.354142
Phospholipids to total lipds ratio in large HDL	1901	-0.0064074	-0.0704737	0.0576589	0.844517		1901	-0.0452968	-0.125844	0.0352501	0.270201		1901	0.033702	-0.0378682	0.105272	0.35585
Total cholesterol to total lipids ratio in large HDL	1901	-0.005444	-0.0698999	0.0590119	0.868452		1901	0.0267227	-0.0542489	0.107694	0.517546		1901	-0.0354152	-0.10622	0.0353894	0.326734
Cholesterol esters to total lipids ratio in large HDL	1901	0.0082102	-0.0551818	0.0716023	0.799517		1901	0.015025	-0.0659112	0.0959612	0.715839		1901	-0.012653	-0.0819878	0.0566819	0.720455
Free cholesterol to total lipids ratio in large HDL	1901	-0.0319904	-0.0989766	0.0349958	0.349076		1901	0.0467355	-0.0337205	0.127192	0.254748		1901	-0.0763131	-0.149503	-0.0031236	0.0410008
Triglycerides to total lipids ratio in large HDL	1901	0.01493	-0.0218893	0.0517493	0.42656		1901	0.0187355	-0.0598109	0.097282	0.639977		1901	0.0067412	-0.0449033	0.0583857	0.797979
Phospholipids to total lipds ratio in medium HDL	1901	-0.0453975	-0.11388	0.0230852	0.193724		1901	-0.0601189	-0.134796	0.0145584	0.114531		1901	-0.0030321	-0.073511	0.0674468	0.932767
Total cholesterol to total lipids ratio in medium HDL	1901	0.0122287	-0.0515641	0.0760215	0.706993		1901	0.06773	-0.0090434	0.144503	0.0837576		1901	-0.0419002	-0.111452	0.0276516	0.237552
Cholesterol esters to total lipids ratio in medium HDL	1901	0.0454307	-0.0196509	0.110512	0.171148		1901	0.0838433	0.0078401	0.159846	0.0306255		1901	-0.0198815	-0.0892065	0.0494436	0.573875
Free cholesterol to total lipids ratio in medium HDL	1901	-0.0798163	-0.143912	-0.0157203	0.0146879		1901	-0.0045874	-0.0793088	0.0701341	0.904175		1901	-0.08066	-0.147899	-0.0134205	0.0187415
Triglycerides to total lipids ratio in medium HDL	1901	0.0122148	-0.0499664	0.074396	0.700089		1901	-0.0614235	-0.139846	0.0169989	0.12468		1901	0.0651641	-0.0036943	0.134023	0.0636092
Phospholipids to total lipds ratio in small HDL	1901	0.0618695	-0.0089753	0.132714	0.0869216		1901	0.004962	-0.0805322	0.0904562	0.909386		1901	0.0622913	-0.0094949	0.134077	0.0889543
Total cholesterol to total lipids ratio in small HDL	1901	-0.0542965	-0.125127	0.0165342	0.132901		1901	0.019058	-0.0683158	0.106432	0.668859		1901	-0.0728114	-0.144974	-0.0006486	0.0479782
Cholesterol esters to total lipids ratio in small HDL	1901	-0.0530697	-0.123902	0.0177629	0.141891		1901	0.0159657	-0.0716909	0.103622	0.72097		1901	-0.0690777	-0.140548	0.0023927	0.0581703
Free cholesterol to total lipids ratio in small HDL	1901	0.026629	-0.0460949	0.0993528	0.472765		1901	0.0164398	-0.070349	0.103229	0.710306		1901	0.0155332	-0.0582577	0.0893241	0.679769
Triglycerides to total lipids ratio in small HDL	1901	0.0031882	-0.0641424	0.0705188	0.926019		1901	-0.0878551	-0.1741	-0.0016107	0.0458763		1901	0.0715109	-0.0014911	0.144513	0.0548616
Mean diameter for VLDL particles	1901	0.016089	-0.0535431	0.0857211	0.65049		1901	-0.0818371	-0.165161	0.0014865	0.0542252		1901	0.0825306	0.0098432	0.155218	0.0260777
Mean diameter for LDL particles	1901	0.0335389	-0.0374084	0.104486	0.353979		1901	-0.0116487	-0.0981328	0.0748353	0.791684		1901	0.0403554	-0.0368413	0.117552	0.305377
Mean diameter for HDL particles	1901	-0.0433633	-0.110099	0.0233727	0.202696		1901	-0.0125393	-0.0873315	0.0622528	0.742336		1901	-0.0426959	-0.110227	0.0248349	0.215141
Serum total cholesterol	1901	-0.083736	-0.155614	-0.011858	0.0224367		1901	-0.0930983	-0.173617	-0.0125799	0.023464		1901	-0.0181127	-0.0913038	0.0550783	0.627487
Total cholesterol in VLDL	1901	-0.0210318	-0.0917005	0.0496369	0.559505		1901	-0.12888	-0.218857	-0.0389034	0.0050177		1901	0.0793288	-0.00103	0.159688	0.0530067
Remnant cholesterol (non-HDL, non-LDL -cholesterol)	1901	-0.0372327	-0.110363	0.0358979	0.318161		1901	-0.123112	-0.210572	-0.0356512	0.0058242		1901	0.0560088	-0.0245116	0.136529	0.172668
Total cholesterol in LDL	1901	-0.0552651	-0.128981	0.0184508	0.141637		1901	-0.0774983	-0.158966	0.0039691	0.0622425		1901	0.0005098	-0.074354	0.0753737	0.989345
Total cholesterol in HDL	1901	-0.0975306	-0.16496	-0.0301016	0.0046062		1901	-0.016348	-0.0890586	0.0563627	0.659298		1901	-0.0931415	-0.163599	-0.0226837	0.009598
Total cholesterol in HDL2	1901	-0.0945963	-0.161711	-0.0274814	0.0057603		1901	-0.0148834	-0.0873519	0.0575851	0.687148		1901	-0.0912989	-0.161364	-0.0212335	0.010679
Total cholesterol in HDL3	1901	-0.108008	-0.17923	-0.0367861	0.0029748		1901	-0.026501	-0.104104	0.0511017	0.503099		1901	-0.0947498	-0.169622	-0.0198778	0.0131546
Esterified cholesterol	1900	-0.0802188	-0.152552	-0.0078852	0.0297526		1900	-0.0933327	-0.174599	-0.0120667	0.0244094		1900	-0.0150422	-0.0887429	0.0586586	0.688995
Free cholesterol	1900	-0.0943711	-0.167018	-0.0217244	0.0109219		1900	-0.0881751	-0.16723	-0.0091202	0.02883		1900	-0.030555	-0.104022	0.0429116	0.414787
Serum total triglycerides	1901	-0.0336955	-0.101644	0.0342531	0.330895		1901	-0.14216	-0.23515	-0.0491708	0.0027506		1901	0.075364	-0.002496	0.153224	0.0578025
Triglycerides in VLDL	1901	-0.0164757	-0.0830982	0.0501468	0.627727		1901	-0.130782	-0.222435	-0.0391291	0.0051859		1901	0.0853733	0.0087886	0.161958	0.0289171
Triglycerides in LDL	1901	-0.11196	-0.180935	-0.0429851	0.001479		1901	-0.126565	-0.20391	-0.0492196	0.0013531		1901	-0.0232428	-0.0925127	0.0460272	0.510576
Triglycerides in HDL	1901	-0.0524821	-0.122075	0.0171109	0.139303		1901	-0.10927	-0.195962	-0.0225769	0.0135246		1901	0.0287186	-0.0450174	0.102455	0.44505
Total phosphoglycerides	1900	-0.0976772	-0.167722	-0.0276319	0.0062984		1900	-0.101181	-0.177689	-0.0246729	0.0095686		1900	-0.0255414	-0.0965638	0.045481	0.480709
Ratio of triglycerides to phosphoglycerides	1897	-0.0272742	-0.0928781	0.0383297	0.41497		1897	-0.0979759	-0.185083	-0.0108689	0.0275087		1897	0.0494435	-0.0231167	0.122004	0.181578
Phosphatidylcholine and other cholines	1900	-0.104712	-0.175589	-0.033835	0.0038053		1900	-0.111038	-0.188891	-0.0331842	0.0052075		1900	-0.0248394	-0.0967987	0.0471199	0.498497
Total cholines	1900	-0.0925582	-0.162807	-0.0223093	0.0098391		1900	-0.0939083	-0.170654	-0.0171623	0.0165005		1900	-0.0246145	-0.0964946	0.0472656	0.501923
Apolipoprotein A-I	1901	-0.102322	-0.170939	-0.0337057	0.0034901		1901	-0.0483719	-0.123301	0.0265573	0.205633		1901	-0.0724883	-0.144152	-0.0008242	0.0474254
Apolipoprotein B	1901	-0.0440699	-0.116827	0.0286876	0.23501		1901	-0.121193	-0.208555	-0.0338307	0.0065742		1901	0.0477582	-0.0320807	0.127597	0.240877
Ratio of apolipoprotein B to apolipoprotein A-I	1901	0.0094451	-0.0606853	0.0795754	0.791705		1901	-0.0804311	-0.162579	0.0017165	0.0549779		1901	0.0755341	-0.0024611	0.153529	0.0576728
Total fatty acids	1900	-0.0915552	-0.162919	-0.0201913	0.0119478		1900	-0.135005	-0.220052	-0.0499573	0.0018781		1900	0.0071262	-0.0692	0.0834525	0.854731
Estimated degree of unsaturation	1900	-0.0202725	-0.0967081	0.0561631	0.603012		1900	0.11891	0.0302903	0.20753	0.0085684		1900	-0.107703	-0.188329	-0.027077	0.0088669
22:6, docosahexaenoic acid	1900	-0.0905521	-0.162666	-0.0184383	0.0138792		1900	-0.0095632	-0.0892405	0.0701141	0.813928		1900	-0.0879916	-0.161449	-0.0145341	0.0189132
18:2, linoleic acid	1900	-0.112577	-0.186035	-0.0391184	0.0026853		1900	-0.115351	-0.199723	-0.0309787	0.0073972		1900	-0.0326344	-0.110851	0.0455826	0.413301
Omega-3 fatty acids	1900	-0.0569102	-0.132135	0.0183144	0.138045		1900	-0.0184815	-0.104476	0.0675125	0.673439		1900	-0.0426585	-0.119903	0.0345861	0.278907
Omega-6 fatty acids	1900	-0.107024	-0.179915	-0.0341335	0.0040263		1900	-0.112264	-0.193626	-0.0309023	0.0068687		1900	-0.0276465	-0.10395	0.0486574	0.477425
Polyunsaturated fatty acids	1900	-0.103513	-0.176477	-0.0305497	0.0054499		1900	-0.103823	-0.18583	-0.0218169	0.013115		1900	-0.0299627	-0.106516	0.0465901	0.442808
Monounsaturated fatty acids; 16:1, 18:1	1900	-0.101794	-0.171017	-0.0325705	0.003971		1900	-0.155447	-0.240506	-0.0703885	0.0003467		1900	0.0119846	-0.0616627	0.085632	0.749649
Saturated fatty acids	1900	-0.0589028	-0.130661	0.0128554	0.107593		1900	-0.128214	-0.216164	-0.0402647	0.0042951		1900	0.0368806	-0.0406311	0.114392	0.350855
Ratio of 22:6 docosahexaenoic acid to total fatty acids	1900	-0.0269054	-0.0992324	0.0454217	0.465746		1900	0.120008	0.0383058	0.201709	0.0040122		1900	-0.11898	-0.19211	-0.0458498	0.001442
Ratio of 18:2 linoleic acid to total fatty acids	1900	-0.050246	-0.116835	0.0163427	0.139071		1900	0.0358632	-0.0461634	0.11789	0.391292		1900	-0.0861135	-0.153309	-0.018918	0.0120408
Ratio of omega-3 fatty acids to total fatty acids	1900	0.0327953	-0.0441141	0.109705	0.403095		1900	0.160691	0.0780054	0.243377	0.0001426		1900	-0.0819417	-0.158723	-0.0051602	0.0364798
Ratio of omega-6 fatty acids to total fatty acids	1900	-0.0295182	-0.0967083	0.037672	0.389012		1900	0.0863269	0.0013446	0.171309	0.0464872		1900	-0.10111	-0.171392	-0.0308274	0.0048306
Ratio of polyunsaturated fatty acids to total fatty acids	1900	-0.0187454	-0.0869632	0.0494724	0.590005		1900	0.115023	0.0302803	0.199765	0.0078335		1900	-0.109781	-0.181546	-0.0380154	0.0027341
Ratio of monounsaturated fatty acids to total fatty acids	1900	-0.0861532	-0.15609	-0.0162164	0.0157875		1900	-0.12879	-0.210465	-0.0471157	0.0020132		1900	0.0094241	-0.0609026	0.0797508	0.792723
Ratio of saturated fatty acids to total fatty acids	1900	0.169639	0.0928572	0.246421	1.55e-05		1900	0.0397945	-0.043734	0.123323	0.350237		1900	0.148561	0.0731408	0.223982	0.0001157
Insulin	1900	0.0428969	-0.0520794	0.137873	0.375836		1900	-0.161975	-0.274167	-0.0497833	0.0046824		1900	0.160434	0.0593859	0.261481	0.0018744
Glucose	1899	0.0466039	-0.0220454	0.115253	0.183214		1899	-0.0354643	-0.111686	0.0407576	0.361616		1899	0.0759265	0.0080309	0.143822	0.0284146
Lactate	1901	-0.0426574	-0.108735	0.0234207	0.205638		1901	-0.0381858	-0.125177	0.0488059	0.389405		1901	-0.0245924	-0.101016	0.051831	0.528048
Citrate	1901	-0.0389426	-0.110025	0.0321396	0.282753		1901	0.0586385	-0.0182671	0.135544	0.134983		1901	-0.0762531	-0.147654	-0.0048517	0.0363496
Alanine	1901	0.0701094	-0.004182	0.144401	0.0643514		1901	-0.0720982	-0.155581	0.0113842	0.0904728		1901	0.121176	0.046394	0.195958	0.0015073
Glutamine	1875	-0.001742	-0.0681956	0.0647116	0.959003		1875	-0.0087082	-0.0844545	0.067038	0.821634		1875	0.005978	-0.0638705	0.0758265	0.866718
Histidine	1901	0.031162	-0.0409698	0.103294	0.396949		1901	0.0213641	-0.0592433	0.101972	0.603264		1901	0.02195	-0.0536955	0.0975956	0.569365
Isoleucine	1899	0.0888667	0.0205042	0.157229	0.0108675		1899	-0.0577237	-0.139682	0.0242346	0.16735		1899	0.146965	0.0713444	0.222585	0.0001425
Leucine	1901	0.104023	0.0386555	0.169391	0.0018297		1901	0.010776	-0.0681316	0.0896837	0.788856		1901	0.115674	0.0467446	0.184603	0.0010159
Valine	1899	0.131833	0.0632691	0.200397	0.0001676		1899	0.0450615	-0.0332769	0.1234	0.25941		1899	0.117338	0.0454196	0.189257	0.001398
Phenylalanine	1900	0.160812	0.0765055	0.245119	0.0001888		1900	0.0959894	0.0097106	0.182268	0.0292357		1900	0.105266	0.0138897	0.196642	0.023976
Tyrosine	1901	0.108417	0.0395079	0.177325	0.0020605		1901	-0.0303817	-0.109016	0.0482523	0.448693		1901	0.138579	0.064409	0.212749	0.0002548
Acetate	1901	0.0995878	0.0135719	0.185604	0.0232792		1901	0.0451808	-0.0374969	0.127859	0.283971		1901	0.0695849	-0.0200266	0.159196	0.127946
Acetoacetate	1901	-0.1063	-0.174674	-0.0379249	0.0023276		1901	-0.0237687	-0.102835	0.055298	0.555547		1901	-0.0906745	-0.161963	-0.0193862	0.0126963
3-hydroxybutyrate	1899	-0.0770463	-0.138606	-0.0154869	0.0141932		1899	-0.003116	-0.0798102	0.0735781	0.936498		1899	-0.0825024	-0.153086	-0.0119186	0.0219928
Creatinine	1901	0.0673949	0.0020752	0.132715	0.0431592		1901	0.169829	0.105471	0.234188	2.52e-07		1901	-0.0186255	-0.0829158	0.0456649	0.569978
Albumin (signal area)	1901	-0.0209678	-0.0895162	0.0475807	0.548643		1901	0.0288939	-0.0470011	0.104789	0.455365		1901	-0.0390095	-0.1088	0.0307812	0.273121
Glycoprotein acetyls, mainly a1-acid glycoprotein	1901	-0.0680672	-0.138437	0.0023023	0.0579731		1901	-0.201581	-0.281743	-0.121419	8.86e-07		1901	0.0755834	0.00306	0.148107	0.0410948
C-reactive protein	1747	-0.0200538	-0.0811488	0.0410412	0.519799		1747	-0.0731401	-0.161436	0.0151553	0.104412		1747	0.0268339	-0.0167793	0.0704472	0.227693
Complete case sample
Standardized outcome at age 25y	N	Beta	LCL	UCL	P-value		N	Beta	LCL	UCL	P-value		N	Beta	LCL	UCL	P-value
Systolic blood pressure	770	0.255785	0.143839	0.367733	8.4e-06		770	0.142594	0.0241309	0.261057	0.0183802		770	0.198342	0.0800561	0.316628	0.0010419
Diastolic blood pressure	770	0.151751	0.0187161	0.284786	0.0254271		770	-0.0845083	-0.206167	0.03715	0.173085		770	0.22462	0.0673803	0.38186	0.0051713
Concentration of chylomicrons and extremely large VLDL particles	770	0.0032347	-0.0836953	0.0901646	0.941788		770	-0.183325	-0.3273	-0.0393495	0.0126428		770	0.130532	0.0201187	0.240946	0.0205622
Total lipids in chylomicrons and extremely large VLDL	770	0.0024554	-0.0844257	0.0893366	0.95577		770	-0.184138	-0.328237	-0.0400387	0.0123304		770	0.130236	0.0198383	0.240633	0.0208317
Phospholipids in chylomicrons and extremely large VLDL	770	-0.0010263	-0.0872714	0.0852189	0.981369		770	-0.189604	-0.334442	-0.0447665	0.0103642		770	0.129714	0.02002	0.239407	0.0205307
Total cholesterol in chylomicrons and extremely large VLDL	770	-0.0041234	-0.0918298	0.083583	0.92649		770	-0.190854	-0.335004	-0.0467036	0.0095279		770	0.127098	0.0158164	0.238379	0.0252425
Cholesterol esters in chylomicrons and extremely large VLDL	770	0.0011322	-0.0893797	0.0916441	0.980415		770	-0.190545	-0.332519	-0.0485703	0.0085935		770	0.130995	0.0166347	0.245354	0.0248213
Free cholesterol in chylomicrons and extremely large VLDL	770	-0.0101173	-0.0956488	0.0754143	0.816438		770	-0.186536	-0.332365	-0.0407077	0.0122429		770	0.119461	0.0113417	0.227581	0.030391
Triglycerides in chylomicrons and extremely large VLDL	770	0.0046801	-0.0822493	0.0916095	0.915857		770	-0.180525	-0.32426	-0.0367895	0.0139005		770	0.130399	0.0201967	0.240601	0.0204499
Concentration of very large VLDL particles	770	-0.0172913	-0.104324	0.0697418	0.696632		770	-0.182654	-0.32868	-0.036629	0.0142916		770	0.111424	0.0040555	0.218793	0.0419721
Total lipids in very large VLDL	770	-0.0170591	-0.10392	0.0698016	0.699942		770	-0.183609	-0.329634	-0.0375839	0.0137931		770	0.11213	0.0046827	0.219577	0.04084
Phospholipids in very large VLDL	770	-0.0178554	-0.104626	0.0689152	0.686355		770	-0.190332	-0.335919	-0.0447455	0.0104656		770	0.114522	0.00642	0.222623	0.03789
Total cholesterol in very large VLDL	770	-0.0138092	-0.0995563	0.071938	0.751978		770	-0.189298	-0.33504	-0.0435562	0.0109747		770	0.117882	0.0095514	0.226212	0.0329842
Cholesterol esters in very large VLDL	770	-0.0131052	-0.099261	0.0730507	0.765322		770	-0.187557	-0.33287	-0.0422434	0.0114843		770	0.117799	0.0088947	0.226703	0.0340409
Free cholesterol in very large VLDL	770	-0.0145523	-0.0999259	0.0708212	0.738005		770	-0.190663	-0.336797	-0.0445285	0.0106214		770	0.117595	0.0099047	0.225285	0.0323784
Triglycerides in very large VLDL	770	-0.0177207	-0.105201	0.0697598	0.690992		770	-0.179302	-0.325331	-0.0332736	0.0161721		770	0.109256	0.0022276	0.216283	0.04543
Concentration of large VLDL particles	770	-0.020878	-0.111251	0.0694945	0.650306		770	-0.171608	-0.316509	-0.0267064	0.0203399		770	0.102356	-0.0048019	0.209513	0.0611593
Total lipids in large VLDL	770	-0.0209611	-0.11121	0.0692881	0.64856		770	-0.172506	-0.31736	-0.0276526	0.0196541		770	0.10278	-0.0044392	0.21	0.0602432
Phospholipids in large VLDL	770	-0.0232762	-0.113872	0.0673197	0.614151		770	-0.172828	-0.317299	-0.0283566	0.0191097		770	0.100724	-0.006893	0.208342	0.0665481
Total cholesterol in large VLDL	770	-0.0187836	-0.108399	0.070832	0.680845		770	-0.177529	-0.321307	-0.0337516	0.0155865		770	0.10774	-0.0003934	0.215873	0.0508373
Cholesterol esters in large VLDL	770	-0.0129393	-0.104044	0.0781651	0.780465		770	-0.170916	-0.312692	-0.0291409	0.0182029		770	0.110024	0.0005811	0.219467	0.048799
Free cholesterol in large VLDL	770	-0.0243713	-0.112942	0.0641989	0.589236		770	-0.182465	-0.327972	-0.0369569	0.0140499		770	0.104532	-0.0025541	0.211618	0.0557057
Triglycerides in large VLDL	770	-0.0210554	-0.111558	0.0694466	0.648004		770	-0.170051	-0.315316	-0.024786	0.0218302		770	0.101217	-0.0056075	0.208042	0.0632654
Concentration of medium VLDL particles	770	-0.0123634	-0.104641	0.0799144	0.792609		770	-0.165374	-0.307447	-0.0233007	0.022585		770	0.106821	-0.0014042	0.215046	0.0530397
Total lipids in medium VLDL	770	-0.0124951	-0.104929	0.0799392	0.790798		770	-0.165542	-0.307464	-0.02362	0.022306		770	0.10674	-0.0017504	0.21523	0.0538029
Phospholipids in medium VLDL	770	-0.0164204	-0.109166	0.0763256	0.728267		770	-0.16807	-0.309611	-0.0265279	0.0200134		770	0.104405	-0.0043721	0.213182	0.0599209
Total cholesterol in medium VLDL	770	-0.0073298	-0.102112	0.0874523	0.879375		770	-0.161504	-0.300537	-0.0224711	0.0228619		770	0.10841	-0.0034936	0.220313	0.0575747
Cholesterol esters in medium VLDL	770	0.0056938	-0.0924892	0.103877	0.909391		770	-0.151899	-0.287181	-0.0166172	0.0278078		770	0.114183	-0.0020867	0.230452	0.054245
Free cholesterol in medium VLDL	770	-0.0212043	-0.113683	0.0712745	0.652756		770	-0.167419	-0.31011	-0.0247278	0.0215321		770	0.0991721	-0.0088145	0.207159	0.0718074
Triglycerides in medium VLDL	770	-0.0133705	-0.105061	0.0783196	0.774754		770	-0.164592	-0.307588	-0.0215947	0.024132		770	0.10553	-0.0014753	0.212535	0.0532351
Concentration of small VLDL particles	770	-0.0398486	-0.137464	0.0577666	0.423164		770	-0.161651	-0.299739	-0.0235633	0.0218286		770	0.0780363	-0.0296926	0.185765	0.155431
Total lipids in small VLDL	770	-0.0420526	-0.140272	0.056167	0.400894		770	-0.160279	-0.297533	-0.0230258	0.0221541		770	0.0748296	-0.0330236	0.182683	0.173597
Phospholipids in small VLDL	770	-0.071349	-0.170931	0.0282331	0.159977		770	-0.162812	-0.298962	-0.0266619	0.0191549		770	0.0482554	-0.056747	0.153258	0.367252
Total cholesterol in small VLDL	770	-0.0356473	-0.138738	0.0674431	0.497463		770	-0.135976	-0.267046	-0.0049061	0.0420392		770	0.0631596	-0.0479927	0.174312	0.264997
Cholesterol esters in small VLDL	770	-0.0165541	-0.122629	0.0895208	0.759414		770	-0.117632	-0.246781	0.0115173	0.0741699		770	0.0686551	-0.0465113	0.183821	0.242256
Free cholesterol in small VLDL	770	-0.0670476	-0.166498	0.0324031	0.186075		770	-0.158196	-0.294144	-0.022248	0.022626		770	0.0484046	-0.0571087	0.153918	0.368098
Triglycerides in small VLDL	770	-0.030848	-0.12573	0.0640342	0.52351		770	-0.163612	-0.305739	-0.0214859	0.0241125		770	0.0883645	-0.0184295	0.195158	0.104722
Concentration of very small VLDL particles	770	-0.045979	-0.152999	0.0610411	0.399268		770	-0.128574	-0.255003	-0.002144	0.0462488		770	0.0451608	-0.071989	0.162311	0.449424
Total lipids in very small VLDL	770	-0.0425556	-0.150616	0.065505	0.439709		770	-0.122457	-0.248839	0.0039258	0.0575343		770	0.0438316	-0.0741659	0.161829	0.466094
Phospholipids in very small VLDL	770	-0.0389245	-0.147837	0.0699882	0.483147		770	-0.104637	-0.23079	0.0215172	0.103884		770	0.0322999	-0.0855895	0.150189	0.590831
Total cholesterol in very small VLDL	770	-0.0241072	-0.13665	0.0884359	0.674237		770	-0.0989318	-0.225986	0.0281223	0.126785		770	0.0449878	-0.0773296	0.167305	0.470505
Cholesterol esters in very small VLDL	770	-0.016525	-0.130549	0.0974988	0.776102		770	-0.0981462	-0.224139	0.0278465	0.126627		770	0.0523632	-0.0728049	0.177531	0.411762
Free cholesterol in very small VLDL	770	-0.0390782	-0.148607	0.0704509	0.483892		770	-0.0959942	-0.224764	0.0327759	0.143764		770	0.0271975	-0.0888127	0.143208	0.645482
Triglycerides in very small VLDL	770	-0.0736817	-0.173444	0.0260809	0.147504		770	-0.159905	-0.296115	-0.023695	0.0214585		770	0.0441729	-0.0621364	0.150482	0.414931
Concentration of IDL particles	770	-0.0448443	-0.153501	0.0638121	0.418078		770	-0.0939004	-0.222801	0.0350006	0.153112		770	0.0165487	-0.0990588	0.132156	0.77878
Total lipids in IDL	770	-0.0421746	-0.151413	0.0670635	0.448739		770	-0.0894237	-0.218974	0.0401268	0.175805		770	0.0157229	-0.100139	0.131585	0.790004
Phospholipids in IDL	770	-0.0362363	-0.146211	0.0737389	0.517937		770	-0.0797388	-0.209547	0.0500691	0.228233		770	0.0143111	-0.102052	0.130674	0.809283
Total cholesterol in IDL	770	-0.0353458	-0.145982	0.0752905	0.530739		770	-0.0829068	-0.214324	0.0485104	0.21593		770	0.0173313	-0.0993377	0.134	0.770656
Cholesterol esters in IDL	770	-0.0357946	-0.146195	0.0746055	0.52465		770	-0.0907186	-0.222006	0.0405686	0.175347		770	0.0227971	-0.0941583	0.139752	0.702086
Free cholesterol in IDL	770	-0.0333777	-0.143912	0.0771564	0.553497		770	-0.0611356	-0.19311	0.0708384	0.363435		770	0.0030246	-0.1123	0.118349	0.958951
Triglycerides in IDL	770	-0.0927741	-0.189508	0.0039595	0.0601177		770	-0.133495	-0.256411	-0.01058	0.0333218		770	0.0035963	-0.100957	0.108149	0.946181
Concentration of large LDL particles	770	-0.0581901	-0.16603	0.0496503	0.289811		770	-0.0920228	-0.223121	0.0390756	0.168619		770	0.0012055	-0.110723	0.113134	0.983137
Total lipids in large LDL	770	-0.055607	-0.163941	0.0527271	0.313948		770	-0.0888317	-0.220502	0.0428388	0.185766		770	0.0013293	-0.111002	0.11366	0.981472
Phospholipids in large LDL	770	-0.0562821	-0.16415	0.0515861	0.30603		770	-0.0897959	-0.220867	0.0412756	0.179059		770	0.0012987	-0.110585	0.113182	0.981827
Total cholesterol in large LDL	770	-0.0485684	-0.158154	0.0610168	0.384549		770	-0.0834554	-0.216834	0.0499228	0.219708		770	0.0041993	-0.109217	0.117616	0.942077
Cholesterol esters in large LDL	770	-0.0488758	-0.158291	0.060539	0.380808		770	-0.0887691	-0.222221	0.0446826	0.192013		770	0.0078862	-0.105603	0.121375	0.891531
Free cholesterol in large LDL	770	-0.0469035	-0.156552	0.0627449	0.401319		770	-0.0653887	-0.198588	0.0678109	0.335503		770	-0.0075861	-0.120406	0.105234	0.895019
Triglycerides in large LDL	770	-0.105428	-0.199063	-0.0117931	0.0273792		770	-0.111266	-0.227657	0.0051243	0.0609473		770	-0.0269539	-0.125126	0.071218	0.590055
Concentration of medium LDL particles	770	-0.0749046	-0.182085	0.0322756	0.170487		770	-0.0908759	-0.221779	0.0400273	0.173342		770	-0.0160444	-0.124098	0.092009	0.770754
Total lipids in medium LDL	770	-0.0736766	-0.181095	0.0337415	0.178556		770	-0.0886757	-0.219899	0.0425475	0.185044		770	-0.0164964	-0.124609	0.0916166	0.76461
Phospholipids in medium LDL	770	-0.0863141	-0.191381	0.0187526	0.107222		770	-0.106412	-0.235075	0.0222516	0.104878		770	-0.0158282	-0.121875	0.0902187	0.769598
Total cholesterol in medium LDL	770	-0.063982	-0.172638	0.0446737	0.248057		770	-0.0796598	-0.212761	0.0534409	0.240403		770	-0.0135436	-0.122919	0.0958319	0.808006
Cholesterol esters in medium LDL	770	-0.0581855	-0.167437	0.0510658	0.296118		770	-0.0797744	-0.213695	0.0541462	0.242615		770	-0.0076472	-0.118314	0.10302	0.892132
Free cholesterol in medium LDL	770	-0.0851881	-0.192279	0.0219025	0.1188		770	-0.0778164	-0.207062	0.0514294	0.237598		770	-0.0360049	-0.141493	0.0694829	0.503035
Triglycerides in medium LDL	770	-0.119262	-0.212314	-0.0262092	0.0120742		770	-0.101708	-0.215309	0.0118929	0.0792223		770	-0.0482724	-0.143293	0.046748	0.318939
Concentration of small LDL particles	770	-0.0862097	-0.192881	0.0204613	0.113033		770	-0.0868594	-0.215792	0.0420733	0.1864		770	-0.0302028	-0.135855	0.0754491	0.574832
Total lipids in small LDL	770	-0.0851478	-0.192076	0.0217801	0.118415		770	-0.0836591	-0.212813	0.0454951	0.203909		770	-0.0315124	-0.137264	0.0742396	0.55874
Phospholipids in small LDL	770	-0.105561	-0.211453	0.0003318	0.0507203		770	-0.089703	-0.213661	0.0342548	0.155841		770	-0.0468876	-0.150431	0.056656	0.374312
Total cholesterol in small LDL	770	-0.0729516	-0.181117	0.0352133	0.185899		770	-0.0738177	-0.205611	0.0579754	0.271882		770	-0.0267512	-0.13416	0.0806575	0.625033
Cholesterol esters in small LDL	770	-0.0656547	-0.17449	0.0431807	0.236691		770	-0.07476	-0.208019	0.0584987	0.271104		770	-0.0188926	-0.127868	0.0900826	0.733698
Free cholesterol in small LDL	770	-0.095565	-0.203241	0.012111	0.0818621		770	-0.0679019	-0.193701	0.0578977	0.289661		770	-0.0529807	-0.157896	0.0519349	0.321839
Triglycerides in small LDL	770	-0.111365	-0.207736	-0.0149935	0.0235781		770	-0.138183	-0.261591	-0.0147754	0.0282411		770	-0.0138571	-0.112891	0.0851766	0.783635
Concentration of very large HDL particles	770	0.0018126	-0.103232	0.106857	0.972987		770	0.0224401	-0.103024	0.147904	0.7256		770	-0.0252617	-0.129606	0.0790828	0.634736
Total lipids in very large HDL	770	0.001088	-0.103966	0.106142	0.983785		770	0.0219404	-0.103522	0.147403	0.731468		770	-0.0257477	-0.13006	0.0785642	0.628129
Phospholipids in very large HDL	770	0.0028598	-0.101347	0.107067	0.95705		770	0.0380442	-0.0881671	0.164255	0.554199		770	-0.033981	-0.137657	0.0696948	0.520139
Total cholesterol in very large HDL	770	-0.0021882	-0.10811	0.103734	0.967661		770	0.0064521	-0.119487	0.132391	0.919916		770	-0.0195767	-0.12482	0.0856667	0.715091
Cholesterol esters in very large HDL	770	5.36e-05	-0.10635	0.106457	0.999212		770	0.0025782	-0.124094	0.12925	0.968139		770	-0.0149466	-0.120844	0.0909508	0.781797
Free cholesterol in very large HDL	770	-0.0070996	-0.111907	0.0977075	0.894245		770	0.0149506	-0.11004	0.139941	0.814417		770	-0.0294789	-0.13339	0.0744325	0.577748
Triglycerides in very large HDL	770	0.012962	-0.0878175	0.113741	0.800731		770	-0.0754896	-0.205466	0.0544872	0.254582		770	0.0582238	-0.0544735	0.170921	0.310804
Concentration of large HDL particles	770	-0.0193894	-0.122488	0.0837091	0.712086		770	0.053257	-0.0720866	0.1786	0.404489		770	-0.0645822	-0.170216	0.0410515	0.230438
Total lipids in large HDL	770	-0.0185875	-0.121827	0.0846523	0.723856		770	0.0541368	-0.0713888	0.179662	0.397458		770	-0.0644931	-0.170228	0.041242	0.231528
Phospholipids in large HDL	770	-0.0338253	-0.136469	0.0688184	0.517879		770	0.0499593	-0.0743149	0.174234	0.430252		770	-0.0760923	-0.182514	0.0303293	0.160838
Total cholesterol in large HDL	770	-0.0074284	-0.111469	0.0966126	0.888568		770	0.0593294	-0.0673458	0.186005	0.358161		770	-0.0575536	-0.163243	0.0481355	0.285402
Cholesterol esters in large HDL	770	-0.005665	-0.109649	0.0983189	0.914859		770	0.0594395	-0.0672645	0.186143	0.357379		770	-0.055817	-0.161265	0.0496306	0.299073
Free cholesterol in large HDL	770	-0.0132266	-0.117539	0.0910855	0.803492		770	0.0586142	-0.0679482	0.185177	0.363554		770	-0.063011	-0.169571	0.0435492	0.246082
Triglycerides in large HDL	770	0.0125904	-0.0898558	0.115037	0.809419		770	0.0130888	-0.106963	0.13314	0.830581		770	-0.0020716	-0.107463	0.10332	0.96923
Concentration of medium HDL particles	770	-0.097721	-0.203404	0.0079616	0.0698871		770	0.0098378	-0.106957	0.126633	0.868708		770	-0.104384	-0.217823	0.0090563	0.0712558
Total lipids in medium HDL	770	-0.0980494	-0.204319	0.0082201	0.0704978		770	0.0128301	-0.103863	0.129523	0.829171		770	-0.107051	-0.221456	0.0073553	0.0666177
Phospholipids in medium HDL	770	-0.104039	-0.208185	0.0001071	0.0502354		770	0.0031226	-0.112276	0.118521	0.95765		770	-0.105852	-0.216914	0.0052111	0.0617315
Total cholesterol in medium HDL	770	-0.0921866	-0.201708	0.0173348	0.0988705		770	0.030996	-0.0862321	0.148224	0.603871		770	-0.115139	-0.234866	0.004589	0.059427
Cholesterol esters in medium HDL	770	-0.0891727	-0.199316	0.020971	0.112403		770	0.0341552	-0.0834653	0.151776	0.568809		770	-0.114425	-0.235095	0.0062438	0.0630573
Free cholesterol in medium HDL	770	-0.102078	-0.209195	0.0050404	0.0617681		770	0.0194338	-0.0963548	0.135222	0.741881		770	-0.116609	-0.232704	-0.0005144	0.0489961
Triglycerides in medium HDL	770	-0.0066094	-0.109824	0.0966056	0.899997		770	-0.097702	-0.226359	0.0309556	0.136438		770	0.0703923	-0.0396165	0.180401	0.20945
Concentration of small HDL particles	770	-0.135308	-0.251047	-0.0195692	0.0220044		770	-0.0258791	-0.137773	0.0860148	0.649937		770	-0.111119	-0.22992	0.0076822	0.066726
Total lipids in small HDL	770	-0.135275	-0.251306	-0.0192449	0.0223711		770	-0.0226414	-0.134127	0.0888441	0.69024		770	-0.113776	-0.233258	0.0057053	0.0619581
Phospholipids in small HDL	770	-0.102519	-0.214933	0.0098959	0.0738069		770	-0.0091504	-0.12886	0.11056	0.880761		770	-0.0866592	-0.204347	0.0310283	0.148723
Total cholesterol in small HDL	770	-0.135301	-0.250571	-0.0200308	0.0214792		770	-0.0153689	-0.12805	0.097312	0.788961		770	-0.123388	-0.241688	-0.0050881	0.0409501
Cholesterol esters in small HDL	770	-0.132684	-0.246514	-0.0188544	0.0223968		770	-0.0158377	-0.130585	0.0989099	0.786502		770	-0.121328	-0.237562	-0.0050936	0.0407937
Free cholesterol in small HDL	770	-0.123524	-0.243185	-0.0038639	0.0430644		770	-0.0100519	-0.122424	0.10232	0.860652		770	-0.110541	-0.236794	0.0157119	0.0860597
Triglycerides in small HDL	770	-0.0589263	-0.161676	0.0438236	0.260597		770	-0.152896	-0.29338	-0.0124122	0.0329547		770	0.0582119	-0.050218	0.166642	0.292258
Phospholipids to total lipds ratio in chylomicrons and extremely large VLDL	770	0.0409359	-0.0785676	0.160439	0.501497		770	-0.0202557	-0.179655	0.139144	0.803072		770	0.0408071	-0.0679475	0.149562	0.461595
Total cholesterol to total lipids ratio in chylomicrons and extremely large VLDL	770	-0.0371127	-0.127759	0.0535341	0.421803		770	-0.0251971	-0.132339	0.0819452	0.64445		770	-0.0177273	-0.106017	0.0705627	0.693573
Cholesterol esters to total lipids ratio in chylomicrons and extremely large VLDL	770	-0.0333151	-0.123799	0.0571685	0.47003		770	-0.0210884	-0.126092	0.0839158	0.693503		770	-0.0176385	-0.106078	0.0708005	0.695518
Free cholesterol to total lipids ratio in chylomicrons and extremely large VLDL	770	-0.0428197	-0.134967	0.0493275	0.361939		770	-0.0321374	-0.145747	0.0814722	0.578844		770	-0.0169895	-0.106194	0.0722153	0.708596
Triglycerides to total lipids ratio in chylomicrons and extremely large VLDL	770	0.0065712	-0.0971865	0.110329	0.901089		770	0.0328921	-0.0974797	0.163264	0.620546		770	-0.0094349	-0.107366	0.0884962	0.850043
Phospholipids to total lipds ratio in very large VLDL	770	0.0602117	-0.0483414	0.168765	0.276552		770	0.111643	-0.0675797	0.290866	0.221758		770	-0.0138985	-0.120933	0.0931357	0.798862
Total cholesterol to total lipids ratio in very large VLDL	770	-0.0234005	-0.110569	0.0637678	0.59835		770	0.0009492	-0.102514	0.104412	0.985635		770	-0.0249135	-0.114109	0.0642819	0.583633
Cholesterol esters to total lipids ratio in very large VLDL	770	-0.0224655	-0.107796	0.0628649	0.60542		770	0.0122311	-0.0892742	0.113737	0.813071		770	-0.0301552	-0.118113	0.0578025	0.501136
Free cholesterol to total lipids ratio in very large VLDL	770	-0.0239384	-0.112005	0.0641284	0.593767		770	-0.015978	-0.120873	0.0889168	0.765001		770	-0.0161475	-0.106004	0.0737086	0.724353
Triglycerides to total lipids ratio in very large VLDL	770	-0.0208251	-0.119847	0.0781969	0.679829		770	-0.0755106	-0.214561	0.0635398	0.28674		770	0.0300349	-0.068592	0.128662	0.550136
Phospholipids to total lipds ratio in large VLDL	770	0.013548	-0.108262	0.135358	0.827223		770	0.0246745	-0.125084	0.174433	0.746447		770	-0.0070279	-0.110177	0.0961212	0.893634
Total cholesterol to total lipids ratio in large VLDL	770	-0.067813	-0.169616	0.0339897	0.191384		770	0.0010343	-0.114081	0.11615	0.985932		770	-0.0669247	-0.168803	0.0349535	0.197591
Cholesterol esters to total lipids ratio in large VLDL	770	-0.0493643	-0.144918	0.0461889	0.310826		770	0.0257371	-0.0814378	0.132912	0.637476		770	-0.0641273	-0.159781	0.0315268	0.188546
Free cholesterol to total lipids ratio in large VLDL	770	-0.0865825	-0.191135	0.0179702	0.104432		770	-0.0405111	-0.16284	0.0818184	0.515819		770	-0.059645	-0.164456	0.0451661	0.264287
Triglycerides to total lipids ratio in large VLDL	770	0.0585068	-0.0489905	0.166004	0.285662		770	-0.0158914	-0.145796	0.114013	0.81028		770	0.0700344	-0.0334262	0.173495	0.184294
Phospholipids to total lipds ratio in medium VLDL	770	-0.0832709	-0.201505	0.0349635	0.1672		770	0.0629235	-0.0609327	0.18678	0.318924		770	-0.127796	-0.248347	-0.0072451	0.0377618
Total cholesterol to total lipids ratio in medium VLDL	770	0.0506679	-0.0505512	0.151887	0.326078		770	0.0009868	-0.113943	0.115916	0.986556		770	0.0463966	-0.0595384	0.152332	0.39018
Cholesterol esters to total lipids ratio in medium VLDL	770	0.0718741	-0.0338108	0.177559	0.182257		770	0.0267767	-0.0958424	0.149396	0.668272		770	0.0467451	-0.0641721	0.157662	0.408309
Free cholesterol to total lipids ratio in medium VLDL	770	-0.0356216	-0.134365	0.0631219	0.479048		770	-0.0607003	-0.179741	0.0583404	0.317142		770	0.0125088	-0.0867389	0.111756	0.804649
Triglycerides to total lipids ratio in medium VLDL	770	-0.0050508	-0.109588	0.0994862	0.92446		770	-0.0314875	-0.156204	0.0932293	0.6203		770	0.0204297	-0.0842148	0.125074	0.701638
Phospholipids to total lipds ratio in small VLDL	770	-0.105012	-0.218841	0.0088178	0.0705324		770	0.0631526	-0.0580876	0.184393	0.306844		770	-0.150238	-0.276326	-0.0241495	0.0195899
Total cholesterol to total lipids ratio in small VLDL	770	0.0168068	-0.0908775	0.124491	0.759391		770	-0.0014787	-0.133776	0.130819	0.9825		770	0.015017	-0.0950682	0.125102	0.788932
Cholesterol esters to total lipids ratio in small VLDL	770	0.0515721	-0.059972	0.163116	0.36436		770	-0.0037346	-0.13746	0.129991	0.956293		770	0.0510646	-0.0658169	0.167946	0.39135
Free cholesterol to total lipids ratio in small VLDL	770	-0.153881	-0.262829	-0.0449321	0.0056956		770	0.0101591	-0.0955417	0.11586	0.850397		770	-0.160252	-0.278401	-0.0421036	0.0079169
Triglycerides to total lipids ratio in small VLDL	770	0.0381481	-0.0634183	0.139715	0.461146		770	-0.0317613	-0.161097	0.0975741	0.629884		770	0.0638136	-0.0385285	0.166156	0.221311
Phospholipids to total lipds ratio in very small VLDL	770	-0.0131662	-0.121099	0.0947662	0.810806		770	0.0317007	-0.0976122	0.161014	0.630478		770	-0.0418972	-0.144357	0.0605623	0.422376
Total cholesterol to total lipids ratio in very small VLDL	770	0.0608018	-0.0456006	0.167204	0.262312		770	0.0435681	-0.0842363	0.171373	0.503562		770	0.0243602	-0.0861654	0.134886	0.665375
Cholesterol esters to total lipids ratio in very small VLDL	770	0.0647956	-0.0454013	0.174993	0.248741		770	0.0189404	-0.102174	0.140054	0.758928		770	0.0468941	-0.0684345	0.162223	0.424991
Free cholesterol to total lipids ratio in very small VLDL	770	-0.0012243	-0.106214	0.103766	0.981743		770	0.074045	-0.049653	0.197743	0.240323		770	-0.0574489	-0.164131	0.0492336	0.290786
Triglycerides to total lipids ratio in very small VLDL	770	-0.0404352	-0.148479	0.0676084	0.462757		770	-0.0528841	-0.189358	0.0835897	0.447067		770	0.0050421	-0.103626	0.11371	0.927447
Phospholipids to total lipds ratio in IDL	770	0.0643586	-0.0328943	0.161611	0.194301		770	0.0975278	-0.0271571	0.222213	0.125072		770	-0.0058938	-0.107119	0.0953319	0.909031
Total cholesterol to total lipids ratio in IDL	770	0.0159011	-0.0832445	0.115047	0.752967		770	-0.0053222	-0.128319	0.117675	0.932328		770	0.0141356	-0.0856354	0.113906	0.780987
Cholesterol esters to total lipids ratio in IDL	770	0.0090866	-0.0884854	0.106659	0.85499		770	-0.0510421	-0.17566	0.0735756	0.421611		770	0.0413938	-0.0605782	0.143366	0.425766
Free cholesterol to total lipids ratio in IDL	770	0.0213851	-0.0771659	0.119936	0.670242		770	0.110439	-0.0226768	0.243554	0.103797		770	-0.0625878	-0.164233	0.039057	0.227124
Triglycerides to total lipids ratio in IDL	770	-0.0526187	-0.151134	0.0458962	0.294729		770	-0.0429558	-0.166085	0.0801739	0.493642		770	-0.0146576	-0.113442	0.0841267	0.770913
Phospholipids to total lipds ratio in large LDL	770	0.0449975	-0.0534442	0.143439	0.369829		770	0.0628561	-0.0536377	0.17935	0.289836		770	0.0020052	-0.0962397	0.10025	0.96805
Total cholesterol to total lipids ratio in large LDL	770	0.0111523	-0.0877412	0.110046	0.824856		770	-0.0282711	-0.147711	0.0911691	0.642308		770	0.0259561	-0.0735464	0.125459	0.608736
Cholesterol esters to total lipids ratio in large LDL	770	-0.007672	-0.108772	0.0934276	0.881616		770	-0.0661154	-0.188987	0.0567564	0.291161		770	0.0354512	-0.067167	0.138069	0.49786
Free cholesterol to total lipids ratio in large LDL	770	0.0574817	-0.0352541	0.150218	0.224053		770	0.138036	0.0179603	0.258111	0.0243091		770	-0.0430973	-0.139554	0.0533591	0.380697
Triglycerides to total lipids ratio in large LDL	770	-0.0720571	-0.16874	0.0246258	0.143859		770	-0.0194667	-0.138801	0.0998679	0.748878		770	-0.0503169	-0.149679	0.0490456	0.320487
Phospholipids to total lipds ratio in medium LDL	770	0.0246522	-0.0786988	0.128003	0.639736		770	0.0389881	-0.0811234	0.1591	0.524173		770	0.0001227	-0.100745	0.10099	0.998096
Total cholesterol to total lipids ratio in medium LDL	770	0.0084302	-0.0945389	0.111399	0.872356		770	-0.029466	-0.151257	0.0923255	0.63496		770	0.0241031	-0.0779746	0.126181	0.643112
Cholesterol esters to total lipids ratio in medium LDL	770	-0.0015379	-0.107159	0.104083	0.977203		770	-0.047209	-0.169419	0.075001	0.448487		770	0.0282335	-0.0769698	0.133437	0.598459
Free cholesterol to total lipids ratio in medium LDL	770	0.0255709	-0.0825964	0.133738	0.642724		770	0.0830974	-0.0365719	0.202767	0.173237		770	-0.0339266	-0.14406	0.0762072	0.545539
Triglycerides to total lipids ratio in medium LDL	770	-0.0701161	-0.167815	0.0275829	0.159285		770	0.003398	-0.116627	0.123423	0.955693		770	-0.0646386	-0.166013	0.0367361	0.21106
Phospholipids to total lipds ratio in small LDL	770	0.0141424	-0.0903357	0.11862	0.79052		770	0.0504462	-0.0688625	0.169755	0.406777		770	-0.0187503	-0.122429	0.0849284	0.722668
Total cholesterol to total lipids ratio in small LDL	770	0.0049695	-0.099876	0.109815	0.925891		770	-0.0262331	-0.148599	0.0961329	0.673981		770	0.0186928	-0.085323	0.122709	0.724343
Cholesterol esters to total lipids ratio in small LDL	770	0.0009336	-0.107542	0.109409	0.986525		770	-0.0416766	-0.164935	0.0815813	0.507037		770	0.0267398	-0.0817748	0.135254	0.628709
Free cholesterol to total lipids ratio in small LDL	770	0.0145221	-0.0966551	0.125699	0.797694		770	0.0880198	-0.0288598	0.204899	0.139723		770	-0.0495694	-0.166201	0.0670622	0.404356
Triglycerides to total lipids ratio in small LDL	770	-0.0521944	-0.153251	0.0488624	0.310948		770	-0.0436901	-0.1694	0.08202	0.495278		770	-0.0127735	-0.115342	0.0897948	0.806927
Phospholipids to total lipds ratio in very large HDL	770	0.0871705	-0.0133043	0.187645	0.0889487		770	0.172418	0.0259221	0.318914	0.0211302		770	-0.0283206	-0.136636	0.0799951	0.607905
Total cholesterol to total lipids ratio in very large HDL	770	-0.0969231	-0.201427	0.0075811	0.0690483		770	-0.161216	-0.307741	-0.0146918	0.0310906		770	0.0081244	-0.0993236	0.115572	0.882039
Cholesterol esters to total lipids ratio in very large HDL	770	-0.08611	-0.19142	0.0191998	0.108868		770	-0.146672	-0.287341	-0.0060023	0.0410158		770	0.0120447	-0.0933433	0.117433	0.822537
Free cholesterol to total lipids ratio in very large HDL	770	-0.0130288	-0.121867	0.0958094	0.814273		770	-0.0080252	-0.146428	0.130378	0.909403		770	-0.0182775	-0.12315	0.0865954	0.732345
Triglycerides to total lipids ratio in very large HDL	770	-0.00878	-0.0858362	0.0682763	0.823067		770	-0.0804891	-0.208938	0.0479599	0.219032		770	0.0512354	-0.0564486	0.158919	0.350585
Phospholipids to total lipds ratio in large HDL	770	-0.0515114	-0.145492	0.0424698	0.282278		770	-0.0771733	-0.1979	0.0435534	0.209905		770	0.011126	-0.0821703	0.104422	0.814963
Total cholesterol to total lipids ratio in large HDL	770	0.0562486	-0.0350837	0.147581	0.227037		770	0.102206	-0.0335086	0.237921	0.139716		770	-0.0251671	-0.119638	0.0693043	0.60115
Cholesterol esters to total lipids ratio in large HDL	770	0.0664937	-0.0263515	0.159339	0.160155		770	0.0878196	-0.0449428	0.220582	0.194493		770	-0.0040536	-0.0988234	0.0907162	0.933103
Free cholesterol to total lipids ratio in large HDL	770	0.028527	-0.0601961	0.11725	0.528106		770	0.117796	-0.0217876	0.257379	0.0979982		770	-0.0640696	-0.158729	0.0305903	0.184345
Triglycerides to total lipids ratio in large HDL	770	-0.0130907	-0.0705844	0.0444029	0.655019		770	-0.0434332	-0.13932	0.0524539	0.374172		770	0.0201247	-0.0683681	0.108618	0.655406
Phospholipids to total lipds ratio in medium HDL	770	-0.0634531	-0.156886	0.0299795	0.182865		770	-0.104816	-0.21964	0.0100085	0.0735335		770	0.0144186	-0.0919625	0.1208	0.790255
Total cholesterol to total lipids ratio in medium HDL	770	0.0165775	-0.0777509	0.110906	0.73019		770	0.120955	-2.47e-05	0.241935	0.0500467		770	-0.0749669	-0.18469	0.0347564	0.180238
Cholesterol esters to total lipids ratio in medium HDL	770	0.0473536	-0.0453563	0.140063	0.316328		770	0.126136	0.0082562	0.244016	0.0360067		770	-0.0480678	-0.15474	0.0586039	0.376652
Free cholesterol to total lipids ratio in medium HDL	770	-0.0711472	-0.164195	0.0219009	0.133761		770	0.054047	-0.0683654	0.176459	0.386359		770	-0.112247	-0.215228	-0.0092669	0.0326935
Triglycerides to total lipids ratio in medium HDL	770	0.0179538	-0.0757281	0.111636	0.706859		770	-0.111693	-0.235563	0.0121778	0.0771114		770	0.103512	-0.0044126	0.211438	0.0601053
Phospholipids to total lipds ratio in small HDL	770	0.101767	-0.0027879	0.206321	0.0564132		770	0.0364361	-0.0974696	0.170342	0.593384		770	0.08211	-0.023802	0.188022	0.128445
Total cholesterol to total lipids ratio in small HDL	770	-0.086508	-0.19089	0.0178737	0.104163		770	0.0047679	-0.129472	0.139008	0.944431		770	-0.0964204	-0.205507	0.0126658	0.0831176
Cholesterol esters to total lipids ratio in small HDL	770	-0.0853419	-0.188637	0.0179533	0.105241		770	-0.001022	-0.136169	0.134125	0.98816		770	-0.0907166	-0.198069	0.0166358	0.0975517
Free cholesterol to total lipids ratio in small HDL	770	0.0495444	-0.0585089	0.157598	0.368344		770	0.0528301	-0.0854773	0.191137	0.453574		770	0.0126453	-0.104404	0.129695	0.8321
Triglycerides to total lipids ratio in small HDL	770	-0.0052268	-0.104882	0.0944287	0.918021		770	-0.13661	-0.272691	-0.0005289	0.0491184		770	0.0961554	-0.018045	0.210356	0.098764
Mean diameter for VLDL particles	770	0.0270136	-0.0733035	0.127331	0.597219		770	-0.102022	-0.237875	0.0338308	0.140833		770	0.106096	-0.000427	0.21262	0.0509231
Mean diameter for LDL particles	770	0.0830587	-0.0272854	0.193403	0.139911		770	0.0381196	-0.0809799	0.157219	0.529983		770	0.0597976	-0.0519679	0.171563	0.293909
Mean diameter for HDL particles	770	0.0305942	-0.0710576	0.132246	0.554808		770	0.0523751	-0.0797063	0.184457	0.436552		770	-0.017243	-0.119018	0.0845318	0.739532
Serum total cholesterol	770	-0.0732045	-0.177602	0.0311932	0.169061		770	-0.0779041	-0.204738	0.0489302	0.22828		770	-0.0250759	-0.130383	0.0802316	0.640309
Total cholesterol in VLDL	770	-0.0226918	-0.122485	0.0771011	0.655445		770	-0.158368	-0.292549	-0.0241873	0.0207714		770	0.0903668	-0.0242254	0.204959	0.122018
Remnant cholesterol (non-HDL, non-LDL -cholesterol)	770	-0.0309272	-0.136695	0.0748404	0.566122		770	-0.136486	-0.267873	-0.0050985	0.0417688		770	0.0633433	-0.0545324	0.181219	0.291799
Total cholesterol in LDL	770	-0.0589488	-0.167756	0.0498586	0.28787		770	-0.08092	-0.214158	0.0523177	0.233532		770	-0.0078595	-0.118485	0.102765	0.889114
Total cholesterol in HDL	770	-0.0736907	-0.18007	0.0326889	0.174276		770	0.0354855	-0.0840005	0.154972	0.56006		770	-0.105778	-0.218139	0.0065829	0.0649792
Total cholesterol in HDL2	770	-0.0671289	-0.173178	0.0389206	0.214387		770	0.0393224	-0.0812215	0.159866	0.522119		770	-0.10206	-0.213838	0.009717	0.0734607
Total cholesterol in HDL3	770	-0.120092	-0.229037	-0.0111461	0.0307805		770	-0.0035293	-0.116792	0.109733	0.951239		770	-0.122265	-0.236006	-0.008525	0.0351653
Esterified cholesterol	770	-0.069422	-0.174817	0.0359727	0.196382		770	-0.079094	-0.207679	0.0494911	0.227607		770	-0.020924	-0.127232	0.0853837	0.699318
Free cholesterol	770	-0.0814793	-0.183353	0.0203945	0.116809		770	-0.0740888	-0.196826	0.0486485	0.236389		770	-0.0348113	-0.137652	0.0680288	0.506567
Serum total triglycerides	770	-0.0366194	-0.129865	0.0566258	0.440976		770	-0.174377	-0.317148	-0.031607	0.0167396		770	0.089064	-0.0189659	0.197094	0.105981
Triglycerides in VLDL	770	-0.0227543	-0.114694	0.0691854	0.627214		770	-0.169539	-0.313308	-0.0257697	0.0208808		770	0.0995725	-0.0075983	0.206743	0.0685583
Triglycerides in LDL	770	-0.111957	-0.205599	-0.0183159	0.019178		770	-0.115301	-0.231902	0.0013005	0.0526039		770	-0.0308425	-0.127795	0.0661095	0.532484
Triglycerides in HDL	770	-0.0143512	-0.112022	0.0833196	0.773084		770	-0.0990106	-0.224549	0.026528	0.121975		770	0.0579198	-0.0495829	0.165423	0.290542
Total phosphoglycerides	770	-0.0800352	-0.179048	0.0189779	0.112968		770	-0.0767155	-0.190055	0.0366236	0.184328		770	-0.0283551	-0.127183	0.0704723	0.573435
Ratio of triglycerides to phosphoglycerides	770	-0.0554803	-0.144614	0.0336538	0.222124		770	-0.14846	-0.287827	-0.0090932	0.036844		770	0.0521813	-0.0472186	0.151581	0.303078
Phosphatidylcholine and other cholines	770	-0.0881596	-0.190789	0.0144695	0.0921449		770	-0.0875608	-0.206573	0.031452	0.149067		770	-0.0299342	-0.132649	0.0727801	0.567417
Total cholines	770	-0.0775513	-0.179378	0.0242751	0.135304		770	-0.0642455	-0.177995	0.0495043	0.267888		770	-0.034501	-0.135996	0.0669944	0.504776
Apolipoprotein A-I	770	-0.0824574	-0.190416	0.0255015	0.13419		770	-0.0025238	-0.119856	0.114808	0.966329		770	-0.0876628	-0.198631	0.0233054	0.121364
Apolipoprotein B	770	-0.0397381	-0.143611	0.0641349	0.452879		770	-0.135246	-0.268265	-0.0022264	0.0462962		770	0.0532647	-0.0603882	0.166917	0.357851
Ratio of apolipoprotein B to apolipoprotein A-I	770	-0.0072852	-0.111385	0.0968145	0.890765		770	-0.12879	-0.262456	0.0048771	0.0589424		770	0.0865386	-0.0312019	0.204279	0.149471
Total fatty acids	770	-0.0855573	-0.186282	0.0151672	0.0958295		770	-0.130445	-0.255323	-0.0055663	0.0406491		770	0.0044457	-0.0977903	0.106682	0.931993
Estimated degree of unsaturation	770	-0.021778	-0.119672	0.0761162	0.662439		770	0.174713	0.0437293	0.305698	0.0090086		770	-0.141046	-0.239752	-0.0423395	0.0051581
22:6, docosahexaenoic acid	770	-0.0998601	-0.20327	0.0035497	0.0583783		770	0.0338666	-0.0874691	0.155202	0.583901		770	-0.1183	-0.233264	-0.0033364	0.0437273
18:2, linoleic acid	770	-0.105279	-0.210213	-0.0003453	0.0492528		770	-0.122822	-0.257019	0.0113747	0.0727806		770	-0.0265469	-0.13308	0.079986	0.624853
Omega-3 fatty acids	770	-0.0548128	-0.160024	0.0503988	0.306763		770	0.0048073	-0.125356	0.134971	0.942221		770	-0.0538727	-0.165693	0.0579477	0.344562
Omega-6 fatty acids	770	-0.0965597	-0.20014	0.0070207	0.0676366		770	-0.103095	-0.229345	0.0231549	0.109339		770	-0.0293877	-0.133621	0.0748453	0.580097
Polyunsaturated fatty acids	770	-0.0937962	-0.19768	0.0100874	0.0767172		770	-0.0927579	-0.219445	0.0339297	0.151034		770	-0.0328779	-0.137417	0.0716609	0.537153
Monounsaturated fatty acids; 16:1, 18:1	770	-0.105929	-0.203001	-0.0088567	0.0324947		770	-0.16599	-0.291188	-0.0407919	0.0094298		770	0.009888	-0.0887784	0.108554	0.844087
Saturated fatty acids	770	-0.0481345	-0.149045	0.0527757	0.349363		770	-0.116781	-0.242986	0.0094226	0.0696838		770	0.0341362	-0.0691026	0.137375	0.516467
Ratio of 22:6 docosahexaenoic acid to total fatty acids	770	-0.0457887	-0.147679	0.0561015	0.377948		770	0.167088	0.0378167	0.29636	0.0113681		770	-0.156039	-0.28097	-0.0311083	0.0144344
Ratio of 18:2 linoleic acid to total fatty acids	770	-0.0423879	-0.140163	0.0553874	0.39501		770	-0.0064002	-0.146907	0.134106	0.928771		770	-0.052373	-0.152154	0.0474075	0.303153
Ratio of omega-3 fatty acids to total fatty acids	770	0.0322679	-0.0679714	0.132507	0.527618		770	0.173793	0.0455448	0.302042	0.0079734		770	-0.0825683	-0.19987	0.0347333	0.167434
Ratio of omega-6 fatty acids to total fatty acids	770	-0.0112056	-0.111574	0.0891623	0.826576		770	0.0900044	-0.0520533	0.232062	0.213967		770	-0.0866254	-0.187057	0.013806	0.0908209
Ratio of polyunsaturated fatty acids to total fatty acids	770	-0.002673	-0.101518	0.0961716	0.957677		770	0.121354	-0.0175922	0.2603	0.0868367		770	-0.0971425	-0.197764	0.0034788	0.0584425
Ratio of monounsaturated fatty acids to total fatty acids	770	-0.114299	-0.215033	-0.0135652	0.0262097		770	-0.156128	-0.288714	-0.0235413	0.021064		770	-0.0003763	-0.100883	0.100131	0.994137
Ratio of saturated fatty acids to total fatty acids	770	0.191786	0.0881972	0.295374	0.0002973		770	0.0754442	-0.0469501	0.197838	0.226633		770	0.145568	0.0433295	0.247807	0.0053201
Insulin	770	0.0141935	-0.091854	0.120241	0.792821		770	-0.184005	-0.371512	0.0035019	0.0544236		770	0.134478	0.0253404	0.243616	0.0158019
Glucose	770	-0.0056521	-0.0950605	0.0837563	0.901269		770	-0.0772298	-0.215288	0.060828	0.272482		770	0.0443315	-0.0392741	0.127937	0.298242
Lactate	770	0.0011569	-0.0897762	0.09209	0.980082		770	-0.0482292	-0.184339	0.0878801	0.486887		770	0.0243735	-0.0692063	0.117953	0.609287
Citrate	770	0.0060414	-0.108718	0.120801	0.917716		770	0.110773	-0.0237566	0.245302	0.106416		770	-0.0650116	-0.173706	0.0436825	0.2407
Alanine	770	0.134861	0.0286701	0.241051	0.0128753		770	-0.0144827	-0.137651	0.108686	0.817509		770	0.150978	0.0481631	0.253793	0.0040545
Glutamine	770	-0.0432725	-0.134863	0.0483178	0.353973		770	-0.0869024	-0.20423	0.030425	0.14635		770	0.0156479	-0.0796261	0.110922	0.747222
Histidine	770	-0.00946	-0.112273	0.0933528	0.856707		770	0.0091724	-0.120787	0.139131	0.889839		770	-0.0164035	-0.119998	0.0871915	0.756006
Isoleucine	770	0.0299044	-0.0585507	0.11836	0.507101		770	-0.0742683	-0.191096	0.0425594	0.212431		770	0.0988045	-0.0014895	0.199098	0.0534919
Leucine	770	0.0609717	-0.0231712	0.145115	0.155292		770	0.0517794	-0.054698	0.158257	0.340061		770	0.0471958	-0.0367349	0.131127	0.269992
Valine	770	0.0820847	-0.0236282	0.187798	0.127846		770	0.0837367	-0.0456284	0.213102	0.204227		770	0.043837	-0.0579516	0.145626	0.39813
Phenylalanine	770	0.202138	0.0395925	0.364684	0.0148637		770	0.214273	0.0833709	0.345176	0.0013674		770	0.0742157	-0.0840103	0.232442	0.357453
Tyrosine	770	0.097284	-0.0035313	0.198099	0.0585607		770	-0.0194884	-0.148467	0.10949	0.766837		770	0.113197	0.0013966	0.224997	0.047213
Acetate	770	0.0629261	-0.0947871	0.220639	0.43372		770	0.0303349	-0.0162157	0.0768854	0.201196		770	0.0415726	-0.10892	0.192065	0.587775
Acetoacetate	770	-0.15832	-0.247397	-0.0692437	0.0005126		770	0.0062328	-0.113723	0.126189	0.918782		770	-0.164183	-0.255539	-0.0728268	0.0004439
3-hydroxybutyrate	770	-0.100112	-0.179492	-0.0207321	0.0135109		770	0.0178493	-0.0905263	0.126225	0.746542		770	-0.114863	-0.220427	-0.0092991	0.0329969
Creatinine	770	0.0599835	-0.0442035	0.16417	0.258744		770	0.219856	0.113571	0.326141	5.4e-05		770	-0.0529611	-0.148623	0.0427004	0.277456
Albumin (signal area)	770	-0.0145711	-0.116064	0.0869221	0.778146		770	0.0737175	-0.0514157	0.198851	0.247846		770	-0.0654887	-0.167693	0.0367153	0.208821
Glycoprotein acetyls, mainly a1-acid glycoprotein	770	-0.0472243	-0.148645	0.0541965	0.360969		770	-0.191236	-0.317542	-0.0649311	0.0030495		770	0.0854649	-0.0190392	0.189969	0.108811
C-reactive protein	770	-0.0412158	-0.151753	0.0693214	0.464409		770	-0.0462431	-0.207152	0.114666	0.572807		770	-0.0138199	-0.0820133	0.0543735	0.690862
