# Supplementary material for: Body muscle gain and markers of cardiovascular disease susceptibility in young adulthood: A cohort study
Source: PLoS Med. 2021 Sep 9;18(9):e1003751. doi: 10.1371/journal.pmed.1003751 (PMC8428664; doi:10.1371/journal.pmed.1003751)
Supplement: S16 Table — (XLSX) [file pmed.1003751.s028.xlsx]

## Sheet: S16 Table
S16 Table Associations of change in lean mass indices in adolescence with cardiometabolic traits in young adulthood among ALSPAC G1 males
	Change in lean mass indices from age 13y to 18y (per SD-unit gain, males)
	Total limb lean mass index						Arm lean mass index						Leg lean mass index
	Adj. for age, ethnicity, maternal education,						Adj. for age, ethnicity, maternal education,						Adj. for age, ethnicity, maternal education,
	puberty timing, limb lean mass index at 13y,						puberty timing, arm lean mass index at 13y,						puberty timing, leg lean mass index at 13y,
	change in total fat mass index						change in leg lean mass index,						change in arm lean mass index,
							change in total fat mass index						change in total fat mass index
Standardized outcome at age 25y	N	Beta	LCL	UCL	P-value		N	Beta	LCL	UCL	P-value		N	Beta	LCL	UCL	P-value
Systolic blood pressure	917	0.221311	0.129703	0.312919	2.46e-06		917	0.048324	-0.0669358	0.163584	0.410817		917	0.207395	0.0969996	0.31779	0.0002404
Diastolic blood pressure	917	0.075082	-0.0299286	0.180093	0.160888		917	-0.221639	-0.339775	-0.103504	0.000245		917	0.240437	0.107761	0.373114	0.0003951
Concentration of chylomicrons and extremely large VLDL particles	804	-0.0202819	-0.123033	0.0824691	0.698515		804	-0.252154	-0.418622	-0.0856868	0.0030348		804	0.168787	0.038989	0.298585	0.0108787
Total lipids in chylomicrons and extremely large VLDL	804	-0.019384	-0.122195	0.0834272	0.711409		804	-0.251763	-0.418812	-0.0847147	0.0031841		804	0.169412	0.0393193	0.299505	0.0107662
Phospholipids in chylomicrons and extremely large VLDL	804	-0.0192102	-0.122414	0.0839934	0.714922		804	-0.253562	-0.421508	-0.0856161	0.0031312		804	0.171047	0.0411997	0.300894	0.0098928
Total cholesterol in chylomicrons and extremely large VLDL	804	-0.0063028	-0.109626	0.0970207	0.904718		804	-0.241011	-0.415936	-0.0660864	0.0069861		804	0.174565	0.0392942	0.309836	0.0114953
Cholesterol esters in chylomicrons and extremely large VLDL	804	-0.0024578	-0.106222	0.101306	0.962928		804	-0.231471	-0.409819	-0.0531224	0.0110331		804	0.171019	0.0314573	0.310581	0.0163824
Free cholesterol in chylomicrons and extremely large VLDL	804	-0.0106017	-0.113792	0.0925881	0.840223		804	-0.246108	-0.415796	-0.0764204	0.0045275		804	0.174361	0.0447742	0.303947	0.0084242
Triglycerides in chylomicrons and extremely large VLDL	804	-0.0224931	-0.125029	0.0800429	0.666868		804	-0.252761	-0.417391	-0.0881311	0.0026623		804	0.167001	0.0383396	0.295663	0.0110251
Concentration of very large VLDL particles	804	-0.0235445	-0.123838	0.0767489	0.645056		804	-0.236639	-0.396306	-0.0769724	0.0037241		804	0.153782	0.0289793	0.278586	0.0157978
Total lipids in very large VLDL	804	-0.0226004	-0.123091	0.0778904	0.658993		804	-0.237461	-0.398117	-0.0768058	0.0038178		804	0.155365	0.0299958	0.280735	0.0152105
Phospholipids in very large VLDL	804	-0.0222131	-0.12316	0.0787339	0.6659		804	-0.240963	-0.403932	-0.077994	0.0038059		804	0.158114	0.030641	0.285586	0.0151195
Total cholesterol in very large VLDL	804	-0.0116665	-0.114316	0.0909828	0.823517		804	-0.239983	-0.41053	-0.0694362	0.0058751		804	0.168622	0.0377405	0.299502	0.0116319
Cholesterol esters in very large VLDL	804	-0.0114022	-0.113942	0.0911372	0.827269		804	-0.233381	-0.403477	-0.0632853	0.0072245		804	0.16411	0.0331485	0.295071	0.0141132
Free cholesterol in very large VLDL	804	-0.011884	-0.114633	0.0908646	0.820453		804	-0.246798	-0.417586	-0.07601	0.0046762		804	0.173315	0.0426904	0.30394	0.0093735
Triglycerides in very large VLDL	804	-0.02573	-0.125537	0.0740771	0.612965		804	-0.234567	-0.39157	-0.0775629	0.0034571		804	0.150007	0.0268655	0.273148	0.017025
Concentration of large VLDL particles	804	-0.0338526	-0.13185	0.0641447	0.497911		804	-0.214042	-0.363831	-0.0642536	0.005155		804	0.126988	0.0075186	0.246458	0.0372528
Total lipids in large VLDL	804	-0.0332722	-0.131433	0.0648886	0.506015		804	-0.215036	-0.365464	-0.0646091	0.0051381		804	0.128371	0.008445	0.248296	0.0359395
Phospholipids in large VLDL	804	-0.0351477	-0.133097	0.0628013	0.481402		804	-0.215494	-0.365776	-0.0652124	0.0050025		804	0.127136	0.0064771	0.247795	0.0389324
Total cholesterol in large VLDL	804	-0.0277591	-0.127414	0.0718955	0.584677		804	-0.218117	-0.373716	-0.0625189	0.0060646		804	0.136827	0.0132443	0.26041	0.0300509
Cholesterol esters in large VLDL	804	-0.0294472	-0.12873	0.0698353	0.560588		804	-0.204952	-0.358609	-0.0512948	0.009007		804	0.125815	0.0028051	0.248825	0.0450115
Free cholesterol in large VLDL	804	-0.0258598	-0.125712	0.0739928	0.611337		804	-0.229156	-0.386046	-0.0722658	0.004252		804	0.146452	0.0226943	0.27021	0.0204356
Triglycerides in large VLDL	804	-0.0346684	-0.132368	0.063031	0.486287		804	-0.213139	-0.361582	-0.0646967	0.0049452		804	0.125219	0.006898	0.24354	0.0380861
Concentration of medium VLDL particles	804	-0.0395582	-0.136578	0.0574621	0.423742		804	-0.200249	-0.344438	-0.0560595	0.0065494		804	0.110431	-0.0063422	0.227204	0.0637746
Total lipids in medium VLDL	804	-0.0398586	-0.137031	0.0573137	0.420959		804	-0.200375	-0.344962	-0.0557879	0.0066641		804	0.110344	-0.0069279	0.227616	0.0651198
Phospholipids in medium VLDL	804	-0.0431	-0.140287	0.0540868	0.384277		804	-0.201911	-0.346576	-0.0572455	0.0062873		804	0.108605	-0.009382	0.226592	0.0711614
Total cholesterol in medium VLDL	804	-0.0414661	-0.140045	0.0571132	0.409226		804	-0.194874	-0.341939	-0.0478083	0.0094662		804	0.105488	-0.0160909	0.227067	0.0889291
Cholesterol esters in medium VLDL	804	-0.0418484	-0.141372	0.0576749	0.409392		804	-0.181812	-0.328165	-0.0354589	0.0149648		804	0.0953565	-0.0283059	0.219019	0.130514
Free cholesterol in medium VLDL	804	-0.0398106	-0.13739	0.0577693	0.423459		804	-0.203603	-0.350262	-0.0569429	0.0065698		804	0.113626	-0.004726	0.231977	0.0598526
Triglycerides in medium VLDL	804	-0.0375928	-0.134079	0.0588936	0.444616		804	-0.20004	-0.3428	-0.0572803	0.0060848		804	0.111841	-0.0028364	0.226518	0.0559275
Concentration of small VLDL particles	804	-0.052474	-0.147944	0.0429958	0.280951		804	-0.162789	-0.2979	-0.0276788	0.0182654		804	0.0719128	-0.0429172	0.186743	0.219319
Total lipids in small VLDL	804	-0.0531188	-0.148819	0.042581	0.276241		804	-0.158532	-0.292926	-0.0241385	0.0208384		804	0.0684311	-0.0466714	0.183534	0.24355
Phospholipids in small VLDL	804	-0.0608338	-0.15409	0.0324224	0.200745		804	-0.151397	-0.281889	-0.0209051	0.023026		804	0.0573039	-0.0545179	0.169126	0.314754
Total cholesterol in small VLDL	804	-0.0509565	-0.150302	0.0483889	0.314316		804	-0.116942	-0.246162	0.012278	0.0760424		804	0.0406956	-0.0752621	0.156653	0.491084
Cholesterol esters in small VLDL	804	-0.0469952	-0.149189	0.0551981	0.36696		804	-0.0936246	-0.221666	0.0344173	0.151589		804	0.0267317	-0.0890629	0.142526	0.650558
Free cholesterol in small VLDL	804	-0.0539212	-0.148384	0.0405413	0.26284		804	-0.149452	-0.281017	-0.0178871	0.0260375		804	0.0625981	-0.0512543	0.176451	0.280795
Triglycerides in small VLDL	804	-0.0468293	-0.141507	0.0478485	0.331887		804	-0.179422	-0.317552	-0.0412913	0.0109672		804	0.0883285	-0.0243989	0.201056	0.124424
Concentration of very small VLDL particles	804	-0.0651426	-0.163749	0.0334638	0.195079		804	-0.112182	-0.234057	0.0096935	0.071167		804	0.0227797	-0.092542	0.138101	0.698307
Total lipids in very small VLDL	804	-0.063562	-0.163464	0.0363397	0.212061		804	-0.105122	-0.226692	0.0164473	0.0900154		804	0.0189766	-0.0962059	0.134159	0.746476
Phospholipids in very small VLDL	804	-0.0759014	-0.178365	0.0265625	0.146318		804	-0.0921535	-0.212864	0.0285564	0.13438		804	-0.0025064	-0.113735	0.108722	0.96473
Total cholesterol in very small VLDL	804	-0.0482767	-0.152868	0.0563149	0.365185		804	-0.0781662	-0.199949	0.0436163	0.208066		804	0.0122805	-0.103768	0.128329	0.835498
Cholesterol esters in very small VLDL	804	-0.0425784	-0.148004	0.0628474	0.428142		804	-0.0791469	-0.201225	0.0429308	0.203515		804	0.0167821	-0.101211	0.134775	0.780171
Free cholesterol in very small VLDL	804	-0.0579866	-0.16057	0.0445966	0.267512		804	-0.0725212	-0.192748	0.0477059	0.236743		804	0.0023241	-0.108926	0.113574	0.9673
Triglycerides in very small VLDL	804	-0.0600059	-0.148424	0.0284126	0.183185		804	-0.148343	-0.277211	-0.0194759	0.0241152		804	0.0567544	-0.0531599	0.166669	0.311093
Concentration of IDL particles	804	-0.0585736	-0.161185	0.0440382	0.262835		804	-0.0940811	-0.213407	0.0252446	0.122099		804	0.0137297	-0.0980517	0.125511	0.809538
Total lipids in IDL	804	-0.0573783	-0.160717	0.0459609	0.27608		804	-0.0901806	-0.209763	0.0294018	0.139183		804	0.0117688	-0.099728	0.123266	0.83591
Phospholipids in IDL	804	-0.0620933	-0.16596	0.0417729	0.240949		804	-0.0747688	-0.193514	0.0439767	0.216828		804	-0.003851	-0.112563	0.104861	0.944581
Total cholesterol in IDL	804	-0.0518868	-0.1574	0.0536264	0.33469		804	-0.0882229	-0.209919	0.0334731	0.155118		804	0.0146892	-0.0978508	0.127229	0.797851
Cholesterol esters in IDL	804	-0.0508702	-0.156978	0.0552374	0.346948		804	-0.0995046	-0.223129	0.0241196	0.114511		804	0.0236687	-0.0912796	0.138617	0.686183
Free cholesterol in IDL	804	-0.0532367	-0.156861	0.0503876	0.313539		804	-0.0573326	-0.174573	0.0599082	0.337388		804	-0.0085578	-0.114467	0.0973515	0.874013
Triglycerides in IDL	804	-0.0658082	-0.14749	0.0158732	0.114163		804	-0.115798	-0.222412	-0.0091845	0.0333083		804	0.0282354	-0.0715288	0.128	0.578668
Concentration of large LDL particles	804	-0.055089	-0.157784	0.0476056	0.292661		804	-0.0844727	-0.203254	0.0343085	0.16311		804	0.0101526	-0.0989243	0.11923	0.855074
Total lipids in large LDL	804	-0.0541515	-0.15742	0.0491169	0.303639		804	-0.0812871	-0.200399	0.0378251	0.180757		804	0.0084768	-0.100525	0.117479	0.87871
Phospholipids in large LDL	804	-0.0573523	-0.161201	0.046496	0.278657		804	-0.085375	-0.205285	0.0345345	0.162618		804	0.0080415	-0.101188	0.11727	0.885132
Total cholesterol in large LDL	804	-0.0511786	-0.155868	0.0535107	0.337541		804	-0.0762528	-0.19661	0.0441044	0.213999		804	0.0071062	-0.102214	0.116427	0.898498
Cholesterol esters in large LDL	804	-0.0515772	-0.156435	0.0532811	0.334573		804	-0.0827439	-0.203879	0.0383913	0.180356		804	0.0115719	-0.0988342	0.121978	0.837045
Free cholesterol in large LDL	804	-0.0493561	-0.153191	0.0544782	0.351071		804	-0.0545512	-0.172491	0.0633883	0.364186		804	-0.0073403	-0.112793	0.0981128	0.891353
Triglycerides in large LDL	804	-0.0571591	-0.135441	0.0211232	0.15217		804	-0.0940601	-0.190207	0.0020872	0.0551724		804	0.0209652	-0.069728	0.111658	0.650118
Concentration of medium LDL particles	804	-0.0461538	-0.146474	0.0541668	0.366755		804	-0.0736442	-0.190075	0.0427866	0.214751		804	0.0113338	-0.0936835	0.116351	0.832279
Total lipids in medium LDL	804	-0.0444331	-0.144941	0.0560752	0.38577		804	-0.0713383	-0.187838	0.0451612	0.229716		804	0.0111598	-0.0935896	0.115909	0.834401
Phospholipids in medium LDL	804	-0.0483763	-0.147673	0.05092	0.339193		804	-0.0968087	-0.214144	0.0205264	0.105724		804	0.0260776	-0.0807316	0.132887	0.631886
Total cholesterol in medium LDL	804	-0.0408741	-0.142714	0.0609657	0.431021		804	-0.0612116	-0.17868	0.0562572	0.306678		804	0.0066445	-0.0979019	0.111191	0.900747
Cholesterol esters in medium LDL	804	-0.04374	-0.146668	0.0591883	0.404436		804	-0.0617215	-0.180371	0.0569276	0.307501		804	0.0040565	-0.101733	0.109846	0.940018
Free cholesterol in medium LDL	804	-0.0288278	-0.125241	0.0675855	0.557418		804	-0.0581748	-0.170019	0.0536694	0.307557		804	0.0167834	-0.081641	0.115208	0.73792
Triglycerides in medium LDL	804	-0.0556353	-0.131321	0.0200506	0.149434		804	-0.0803452	-0.171499	0.0108089	0.0839844		804	0.0125852	-0.0707776	0.0959479	0.767043
Concentration of small LDL particles	804	-0.0374763	-0.13432	0.0593675	0.447707		804	-0.0691719	-0.182214	0.0438698	0.230046		804	0.0170526	-0.0834969	0.117602	0.739293
Total lipids in small LDL	804	-0.0355057	-0.132349	0.061338	0.471936		804	-0.065303	-0.178141	0.047535	0.256287		804	0.0159773	-0.0839942	0.115949	0.753818
Phospholipids in small LDL	804	-0.029705	-0.120852	0.061442	0.522531		804	-0.0779212	-0.186306	0.0304637	0.158568		804	0.0316895	-0.063545	0.126924	0.51383
Total cholesterol in small LDL	804	-0.0343526	-0.133455	0.0647502	0.49643		804	-0.0526077	-0.167196	0.0619809	0.367757		804	0.0069524	-0.0936139	0.107519	0.892089
Cholesterol esters in small LDL	804	-0.0395452	-0.140647	0.0615566	0.442836		804	-0.0534434	-0.170002	0.0631149	0.368371		804	0.0021406	-0.100525	0.104806	0.967364
Free cholesterol in small LDL	804	-0.0152214	-0.105611	0.0751679	0.741064		804	-0.0479104	-0.154195	0.0583742	0.376504		804	0.023325	-0.068118	0.114768	0.616716
Triglycerides in small LDL	804	-0.054807	-0.137075	0.0274615	0.191348		804	-0.136802	-0.251558	-0.0220474	0.019526		804	0.0552538	-0.0437942	0.154302	0.273833
Concentration of very large HDL particles	804	0.0004503	-0.0758204	0.076721	0.990756		804	-0.0141867	-0.102989	0.0746154	0.75391		804	0.0106487	-0.0652582	0.0865555	0.783099
Total lipids in very large HDL	804	0.0006837	-0.0756882	0.0770555	0.985985		804	-0.014935	-0.103785	0.0739148	0.741518		804	0.0113281	-0.0645215	0.0871777	0.769471
Phospholipids in very large HDL	804	-0.0038513	-0.0798623	0.0721597	0.920799		804	0.0057736	-0.0844261	0.0959733	0.900043		804	-0.0082326	-0.085165	0.0686999	0.833677
Total cholesterol in very large HDL	804	0.005961	-0.071842	0.0837639	0.880492		804	-0.033332	-0.123263	0.056599	0.467102		804	0.0295479	-0.0466608	0.105757	0.446831
Cholesterol esters in very large HDL	804	0.007845	-0.0708113	0.0865012	0.844832		804	-0.0356924	-0.126491	0.0551063	0.440564		804	0.0332505	-0.0438003	0.110301	0.397197
Free cholesterol in very large HDL	804	0.001586	-0.0747103	0.0778824	0.967461		804	-0.0274765	-0.116432	0.0614792	0.544478		804	0.0206916	-0.0544381	0.0958212	0.58892
Triglycerides in very large HDL	804	0.0116805	-0.0746729	0.0980339	0.79068		804	-0.131216	-0.256313	-0.0061188	0.0398229		804	0.112304	0.0074189	0.217189	0.035885
Concentration of large HDL particles	804	0.0043602	-0.0700665	0.0787869	0.908477		804	0.0178443	-0.073558	0.109247	0.701656		804	-0.006267	-0.0852283	0.0726943	0.876232
Total lipids in large HDL	804	0.0048287	-0.0698399	0.0794973	0.899019		804	0.0187452	-0.0729222	0.110412	0.688227		804	-0.0065261	-0.0857532	0.072701	0.871588
Phospholipids in large HDL	804	-0.0007946	-0.0750046	0.0734154	0.983236		804	0.0193082	-0.0726743	0.111291	0.680414		804	-0.0118173	-0.0910104	0.0673759	0.769664
Total cholesterol in large HDL	804	0.009109	-0.0664847	0.0847027	0.813077		804	0.0205965	-0.0718288	0.113022	0.661914		804	-0.0043338	-0.0845091	0.0758414	0.915525
Cholesterol esters in large HDL	804	0.0089885	-0.0663607	0.0843378	0.814918		804	0.0185102	-0.0737531	0.110773	0.693822		804	-0.0030934	-0.083124	0.0769372	0.939538
Free cholesterol in large HDL	804	0.0094183	-0.0669935	0.08583	0.808883		804	0.0270423	-0.0660187	0.120103	0.568561		804	-0.0082298	-0.0889196	0.0724601	0.84137
Triglycerides in large HDL	804	0.0102469	-0.0610546	0.0815483	0.77794		804	-0.0206919	-0.108421	0.0670371	0.6435		804	0.0284549	-0.0453288	0.102239	0.449261
Concentration of medium HDL particles	804	-0.0208129	-0.0886821	0.0470564	0.54737		804	-0.0180662	-0.106457	0.0703252	0.688376		804	-0.0017914	-0.0784779	0.0748951	0.963437
Total lipids in medium HDL	804	-0.0192287	-0.0872659	0.0488085	0.579206		804	-0.0149022	-0.103338	0.073534	0.740902		804	-0.0027392	-0.0795708	0.0740924	0.944225
Phospholipids in medium HDL	804	-0.0220047	-0.0883468	0.0443375	0.515181		804	-0.0183647	-0.104529	0.0677997	0.675785		804	-0.0022701	-0.0762153	0.0716752	0.951963
Total cholesterol in medium HDL	804	-0.0099551	-0.0801969	0.0602868	0.78093		804	-0.0003656	-0.0910604	0.0903292	0.993689		804	-0.0055594	-0.0853332	0.0742143	0.891225
Cholesterol esters in medium HDL	804	-0.0081526	-0.0790526	0.0627475	0.821482		804	-7.85e-05	-0.0915006	0.0913436	0.998656		804	-0.0043411	-0.0851506	0.0764684	0.916045
Free cholesterol in medium HDL	804	-0.0163114	-0.0844905	0.0518677	0.638752		804	-0.0015008	-0.089567	0.0865654	0.973322		804	-0.0097724	-0.0859054	0.0663606	0.801134
Triglycerides in medium HDL	804	-0.0666358	-0.146168	0.0128961	0.100435		804	-0.111685	-0.225525	0.0021558	0.0544882		804	0.0236255	-0.0676682	0.114919	0.611604
Concentration of small HDL particles	804	-0.0064628	-0.0693581	0.0564325	0.8402		804	-0.0022193	-0.0814936	0.077055	0.956189		804	0.0023063	-0.0657415	0.070354	0.946974
Total lipids in small HDL	804	-0.0051612	-0.0680303	0.0577079	0.872018		804	0.0017545	-0.0775809	0.08109	0.965385		804	0.0004678	-0.0673816	0.0683172	0.989205
Phospholipids in small HDL	804	-0.0019719	-0.0689636	0.0650197	0.953938		804	-0.0231266	-0.108817	0.062564	0.596418		804	0.0240185	-0.0507514	0.0987884	0.528506
Total cholesterol in small HDL	804	-0.0021625	-0.0694338	0.0651089	0.949702		804	0.032326	-0.0544991	0.119151	0.465097		804	-0.0222893	-0.0907205	0.046142	0.522766
Cholesterol esters in small HDL	804	-0.0041165	-0.0738512	0.0656182	0.907781		804	0.0384514	-0.0522712	0.129174	0.405676		804	-0.0298838	-0.099614	0.0398463	0.400459
Free cholesterol in small HDL	804	0.00919	-0.0556526	0.0740326	0.780927		804	-0.0092154	-0.0906696	0.0722388	0.824308		804	0.0253843	-0.0457231	0.0964917	0.483665
Triglycerides in small HDL	804	-0.0477155	-0.136026	0.0405948	0.289186		804	-0.136189	-0.264375	-0.0080038	0.0373408		804	0.0612036	-0.0423018	0.164709	0.246107
Phospholipids to total lipds ratio in chylomicrons and extremely large VLDL	804	-0.0572035	-0.136867	0.0224596	0.159068		804	-0.0103922	-0.133113	0.112328	0.86802		804	-0.0556657	-0.143058	0.031727	0.211548
Total cholesterol to total lipids ratio in chylomicrons and extremely large VLDL	804	0.109123	0.021834	0.196411	0.014343		804	0.0348313	-0.0636107	0.133273	0.487543		804	0.0842256	-0.0101797	0.178631	0.0802816
Cholesterol esters to total lipids ratio in chylomicrons and extremely large VLDL	804	0.110142	0.0241409	0.196142	0.0121349		804	0.0415104	-0.0545067	0.137527	0.396341		804	0.0795083	-0.0133706	0.172387	0.0932776
Free cholesterol to total lipids ratio in chylomicrons and extremely large VLDL	804	0.101305	0.0119552	0.190654	0.0263209		804	0.0195563	-0.083435	0.122548	0.709446		804	0.0892684	-0.0065154	0.185052	0.0677096
Triglycerides to total lipids ratio in chylomicrons and extremely large VLDL	804	-0.0566327	-0.143367	0.0301012	0.200319		804	-0.0227414	-0.13334	0.0878569	0.686595		804	-0.0368918	-0.127641	0.0538577	0.425115
Phospholipids to total lipds ratio in very large VLDL	804	-0.030804	-0.122565	0.0609567	0.51011		804	-0.0228166	-0.155419	0.109786	0.735631		804	-0.0174078	-0.107218	0.0724027	0.703693
Total cholesterol to total lipids ratio in very large VLDL	804	0.143324	0.0450215	0.241628	0.004321		804	0.0655413	-0.0375843	0.168667	0.212561		804	0.0877649	-0.0077588	0.183288	0.0716859
Cholesterol esters to total lipids ratio in very large VLDL	804	0.142067	0.04654	0.237594	0.0036076		804	0.0689813	-0.0311667	0.169129	0.176737		804	0.0834715	-0.0086863	0.175629	0.0757965
Free cholesterol to total lipids ratio in very large VLDL	804	0.139879	0.0401224	0.239636	0.0060499		804	0.0579663	-0.0474158	0.163349	0.280585		804	0.0909197	-0.0070402	0.18888	0.0688487
Triglycerides to total lipids ratio in very large VLDL	804	-0.098718	-0.193151	-0.0042855	0.0404935		804	-0.0392962	-0.153008	0.0744152	0.497743		804	-0.0614253	-0.15459	0.0317393	0.195966
Phospholipids to total lipds ratio in large VLDL	804	-0.0194699	-0.10962	0.0706804	0.671721		804	-0.0011031	-0.115816	0.11361	0.984945		804	-0.0207749	-0.0971538	0.055604	0.593546
Total cholesterol to total lipids ratio in large VLDL	804	0.0937326	0.0107477	0.176717	0.0268929		804	0.0317524	-0.0542641	0.117769	0.468902		804	0.0781679	-0.0024922	0.158828	0.0574928
Cholesterol esters to total lipids ratio in large VLDL	804	0.114456	0.0216356	0.207276	0.0157225		804	0.0565738	-0.0237295	0.136877	0.167082		804	0.0796904	-0.0102317	0.169612	0.0823159
Free cholesterol to total lipids ratio in large VLDL	804	0.042337	-0.0347158	0.11939	0.281113		804	-0.0154385	-0.109589	0.0787117	0.747627		804	0.0616691	-0.0171885	0.140527	0.125159
Triglycerides to total lipids ratio in large VLDL	804	-0.0804095	-0.167156	0.0063364	0.0692008		804	-0.0305285	-0.127384	0.0663266	0.536277		804	-0.0643387	-0.146589	0.0179113	0.125062
Phospholipids to total lipds ratio in medium VLDL	804	0.0122131	-0.0265753	0.0510014	0.536709		804	0.0302564	-0.0159289	0.0764418	0.198835		804	-0.0072861	-0.0419926	0.0274204	0.680381
Total cholesterol to total lipids ratio in medium VLDL	804	-0.02672	-0.0986001	0.04516	0.465794		804	-0.0313343	-0.111836	0.0491677	0.445061		804	-0.0035293	-0.0760338	0.0689752	0.923901
Cholesterol esters to total lipids ratio in medium VLDL	804	-0.0033811	-0.0733707	0.0666085	0.924476		804	0.0032704	-0.0750834	0.0816242	0.934721		804	-0.0074844	-0.0782191	0.0632503	0.835515
Free cholesterol to total lipids ratio in medium VLDL	804	-0.0632169	-0.141627	0.0151936	0.113912		804	-0.0915434	-0.184971	0.0018838	0.0547901		804	0.0085398	-0.0704712	0.0875508	0.832033
Triglycerides to total lipids ratio in medium VLDL	804	0.0180443	-0.0470463	0.083135	0.586479		804	0.0134314	-0.056421	0.0832838	0.705946		804	0.006684	-0.059383	0.072751	0.842633
Phospholipids to total lipds ratio in small VLDL	804	0.0158731	-0.0615314	0.0932776	0.687396		804	0.0643883	-0.0306191	0.159396	0.18379		804	-0.0266611	-0.105845	0.0525225	0.50885
Total cholesterol to total lipids ratio in small VLDL	804	0.0003049	-0.0923183	0.0929281	0.994846		804	0.0595763	-0.0499858	0.169138	0.286119		804	-0.0412404	-0.129262	0.046781	0.358009
Cholesterol esters to total lipids ratio in small VLDL	804	-0.0013143	-0.0945519	0.0919232	0.977931		804	0.0548341	-0.0557289	0.165397	0.330583		804	-0.0414623	-0.129765	0.0468403	0.356963
Free cholesterol to total lipids ratio in small VLDL	804	0.0070899	-0.0559308	0.0701107	0.825277		804	0.03475	-0.0419396	0.11144	0.374022		804	-0.0085109	-0.0685694	0.0515476	0.780952
Triglycerides to total lipids ratio in small VLDL	804	-0.0085544	-0.0973442	0.0802354	0.850046		804	-0.0949552	-0.203567	0.0136566	0.0865266		804	0.0564109	-0.0258703	0.138692	0.178758
Phospholipids to total lipds ratio in very small VLDL	804	-0.0678119	-0.172	0.0363762	0.20176		804	0.0047472	-0.127687	0.137182	0.943922		804	-0.0659565	-0.166373	0.0344602	0.19766
Total cholesterol to total lipids ratio in very small VLDL	804	0.0723301	-0.0440046	0.188665	0.222656		804	0.0808714	-0.0471829	0.208926	0.215457		804	0.0055077	-0.0979582	0.108974	0.916806
Cholesterol esters to total lipids ratio in very small VLDL	804	0.0679877	-0.0494206	0.185396	0.25601		804	0.0507734	-0.0725183	0.174065	0.419116		804	0.0188255	-0.0894316	0.127083	0.732929
Free cholesterol to total lipids ratio in very small VLDL	804	0.0237573	-0.0690078	0.116522	0.615303		804	0.0945641	-0.0175107	0.206639	0.0980637		804	-0.0347433	-0.128403	0.058916	0.466725
Triglycerides to total lipids ratio in very small VLDL	804	-0.0179687	-0.132203	0.096266	0.75758		804	-0.0666625	-0.201893	0.0685684	0.333515		804	0.0337597	-0.0635847	0.131104	0.496217
Phospholipids to total lipds ratio in IDL	804	0.0012383	-0.107732	0.110209	0.98221		804	0.110778	-0.0308219	0.252377	0.125015		804	-0.0795881	-0.202066	0.0428898	0.202483
Total cholesterol to total lipids ratio in IDL	804	0.0280851	-0.0762268	0.132397	0.597293		804	-0.0157703	-0.131067	0.0995261	0.788388		804	0.035975	-0.0598293	0.131779	0.461278
Cholesterol esters to total lipids ratio in IDL	804	0.0272167	-0.0772142	0.131648	0.609084		804	-0.0671709	-0.186046	0.0517044	0.26769		804	0.0707419	-0.033606	0.17509	0.183645
Free cholesterol to total lipids ratio in IDL	804	0.0106835	-0.0915561	0.112923	0.837533		804	0.120618	-0.0149078	0.256144	0.0810183		804	-0.0738649	-0.171517	0.0237877	0.137996
Triglycerides to total lipids ratio in IDL	804	-0.0358201	-0.136121	0.064481	0.483494		804	-0.0366168	-0.153897	0.0806634	0.540138		804	-0.0045727	-0.088105	0.0789596	0.914454
Phospholipids to total lipds ratio in large LDL	804	0.0338474	-0.0643906	0.132085	0.49903		804	0.0308098	-0.0791589	0.140779	0.582501		804	0.0054086	-0.0942196	0.105037	0.915161
Total cholesterol to total lipids ratio in large LDL	804	-0.0035848	-0.099848	0.0926784	0.941745		804	-0.0057871	-0.117628	0.106053	0.919121		804	0.0005496	-0.0891136	0.0902129	0.990403
Cholesterol esters to total lipids ratio in large LDL	804	-0.0196389	-0.117307	0.0780289	0.693164		804	-0.0435431	-0.156699	0.0696132	0.450259		804	0.0136078	-0.0844044	0.11162	0.785283
Free cholesterol to total lipids ratio in large LDL	804	0.0547303	-0.0380931	0.147554	0.247459		804	0.128183	0.0101275	0.246239	0.033367		804	-0.0439827	-0.146925	0.0589598	0.401898
Triglycerides to total lipids ratio in large LDL	804	-0.0320646	-0.122875	0.0587453	0.488441		804	-0.0247009	-0.135916	0.0865142	0.662974		804	-0.0070669	-0.0830783	0.0689446	0.855237
Phospholipids to total lipds ratio in medium LDL	804	0.0259622	-0.0769285	0.128853	0.620518		804	-0.0026479	-0.122156	0.11686	0.96532		804	0.0225185	-0.0719145	0.116951	0.639851
Total cholesterol to total lipids ratio in medium LDL	804	-0.0058019	-0.105144	0.0935401	0.908757		804	0.0069113	-0.112292	0.126114	0.909416		804	-0.009456	-0.0986633	0.0797513	0.835224
Cholesterol esters to total lipids ratio in medium LDL	804	-0.0260155	-0.128317	0.0762864	0.617788		804	-0.0131384	-0.134218	0.107941	0.83138		804	-0.0137156	-0.108839	0.0814082	0.777225
Free cholesterol to total lipids ratio in medium LDL	804	0.0711504	-0.0340118	0.176313	0.184529		804	0.0600163	-0.060278	0.180311	0.327708		804	0.0218474	-0.0840014	0.127696	0.685469
Triglycerides to total lipids ratio in medium LDL	804	-0.0346177	-0.122526	0.0532903	0.439751		804	-0.0133022	-0.120003	0.0933992	0.806739		804	-0.0182666	-0.093998	0.0574647	0.636006
Phospholipids to total lipds ratio in small LDL	804	0.0308453	-0.0700622	0.131753	0.548654		804	0.0048439	-0.110691	0.120379	0.93443		804	0.022807	-0.0719981	0.117612	0.636897
Total cholesterol to total lipids ratio in small LDL	804	-0.011553	-0.115049	0.0919435	0.826614		804	0.0182241	-0.104921	0.141369	0.771512		804	-0.0232532	-0.113883	0.0673765	0.614651
Cholesterol esters to total lipids ratio in small LDL	804	-0.0299685	-0.136374	0.0764369	0.580517		804	-0.0001864	-0.125571	0.125199	0.997672		804	-0.0273376	-0.12303	0.068355	0.575104
Free cholesterol to total lipids ratio in small LDL	804	0.0911625	-0.01434	0.196665	0.0902494		804	0.0699487	-0.0494623	0.18936	0.250546		804	0.0349175	-0.0710618	0.140897	0.517983
Triglycerides to total lipids ratio in small LDL	804	-0.0413885	-0.147454	0.0646772	0.443918		804	-0.0709601	-0.205877	0.0639571	0.302187		804	0.0167335	-0.0671538	0.100621	0.695486
Phospholipids to total lipds ratio in very large HDL	804	-0.0408136	-0.137147	0.0555197	0.405857		804	0.106163	-0.0231413	0.235466	0.107435		804	-0.118312	-0.234485	-0.0021387	0.0459386
Total cholesterol to total lipids ratio in very large HDL	804	0.0311147	-0.0561564	0.118386	0.484225		804	-0.111161	-0.230023	0.0077001	0.0667623		804	0.111678	0.0031456	0.220211	0.0437345
Cholesterol esters to total lipids ratio in very large HDL	804	0.0348739	-0.0512624	0.12101	0.427002		804	-0.0814955	-0.197854	0.0348628	0.169573		804	0.0962196	-0.0067273	0.199166	0.0669266
Free cholesterol to total lipids ratio in very large HDL	804	-0.0251063	-0.138025	0.0878124	0.662633		804	-0.085428	-0.215074	0.0442181	0.196229		804	0.0275634	-0.0888058	0.143933	0.642095
Triglycerides to total lipids ratio in very large HDL	804	0.0335939	-0.079027	0.146215	0.558355		804	-0.024921	-0.176238	0.126396	0.746562		804	0.0529956	-0.086377	0.192368	0.455644
Phospholipids to total lipds ratio in large HDL	804	0.006819	-0.0850358	0.0986738	0.884176		804	-0.090096	-0.214844	0.0346517	0.156671		804	0.0764345	-0.0277185	0.180588	0.150105
Total cholesterol to total lipids ratio in large HDL	804	-0.0312826	-0.131907	0.0693415	0.541867		804	0.0475849	-0.0805377	0.175707	0.466189		804	-0.0731575	-0.185141	0.0388266	0.200087
Cholesterol esters to total lipids ratio in large HDL	804	-0.0333286	-0.131945	0.0652875	0.507262		804	0.0197281	-0.108153	0.147609	0.762103		804	-0.0563796	-0.16462	0.0518609	0.306877
Free cholesterol to total lipids ratio in large HDL	804	-0.0231174	-0.12798	0.0817457	0.66532		804	0.0970077	-0.0315169	0.225532	0.138843		804	-0.0971339	-0.213531	0.0192629	0.101797
Triglycerides to total lipids ratio in large HDL	804	0.0334511	-0.0263084	0.0932106	0.272193		804	0.0445805	-0.112316	0.201478	0.577171		804	0.0058014	-0.0899982	0.101601	0.905407
Phospholipids to total lipds ratio in medium HDL	804	-0.024027	-0.122706	0.0746517	0.632813		804	-0.0220984	-0.124559	0.0803624	0.672144		804	0.0016435	-0.100152	0.103439	0.974726
Total cholesterol to total lipids ratio in medium HDL	804	0.0352167	-0.0525304	0.122964	0.431037		804	0.0619701	-0.0487306	0.172671	0.272161		804	-0.0177777	-0.117304	0.081749	0.72596
Cholesterol esters to total lipids ratio in medium HDL	804	0.0495313	-0.0400356	0.139098	0.278015		804	0.0713619	-0.0376613	0.180385	0.199213		804	-0.0139435	-0.113975	0.0860879	0.784448
Free cholesterol to total lipids ratio in medium HDL	804	-0.0181232	-0.101693	0.0654462	0.670446		804	0.0101073	-0.097776	0.117991	0.854136		804	-0.020358	-0.110457	0.0697409	0.657499
Triglycerides to total lipids ratio in medium HDL	804	-0.0368158	-0.119904	0.0462725	0.384688		804	-0.0781647	-0.193377	0.0370474	0.183324		804	0.0255199	-0.0701316	0.121172	0.600619
Phospholipids to total lipds ratio in small HDL	804	0.0215866	-0.0736922	0.116865	0.656634		804	-0.049101	-0.172507	0.0743048	0.435019		804	0.0603244	-0.0310062	0.151655	0.195164
Total cholesterol to total lipids ratio in small HDL	804	-0.008803	-0.104863	0.0872567	0.857287		804	0.0726898	-0.0559916	0.201371	0.267834		804	-0.0658824	-0.157618	0.0258535	0.159006
Cholesterol esters to total lipids ratio in small HDL	804	-0.0145937	-0.111974	0.0827869	0.768702		804	0.0711998	-0.0595085	0.201908	0.285273		804	-0.0713262	-0.163542	0.02089	0.129341
Free cholesterol to total lipids ratio in small HDL	804	0.0626531	-0.0410163	0.166323	0.235849		804	-0.0368714	-0.171402	0.0976594	0.59073		804	0.0994755	0.0016393	0.197312	0.0462919
Triglycerides to total lipids ratio in small HDL	804	-0.0371234	-0.127124	0.0528774	0.418368		804	-0.114069	-0.245048	0.0169109	0.0877458		804	0.0518724	-0.0517252	0.15547	0.325968
Mean diameter for VLDL particles	804	-0.0290539	-0.128173	0.0700647	0.565192		804	-0.139387	-0.26503	-0.0137445	0.0297229		804	0.0734702	-0.0255561	0.172497	0.145685
Mean diameter for LDL particles	804	-0.0219983	-0.102076	0.0580793	0.589867		804	-0.0090968	-0.104864	0.0866705	0.852133		804	-0.0189957	-0.0989672	0.0609757	0.641154
Mean diameter for HDL particles	804	-0.0026006	-0.0868569	0.0816556	0.951702		804	-0.0002396	-0.103518	0.103039	0.996367		804	-0.0026543	-0.0896857	0.0843771	0.952277
Serum total cholesterol	804	-0.0420977	-0.138678	0.0544823	0.392464		804	-0.0841429	-0.197458	0.0291721	0.145343		804	0.0236359	-0.0774399	0.124712	0.646342
Total cholesterol in VLDL	804	-0.0455693	-0.145588	0.0544492	0.37141		804	-0.1686	-0.309106	-0.0280935	0.0187433		804	0.0829472	-0.0405263	0.206421	0.187657
Remnant cholesterol (non-HDL, non-LDL -cholesterol)	804	-0.0529235	-0.156837	0.0509896	0.317739		804	-0.145257	-0.278579	-0.0119345	0.0327669		804	0.0574768	-0.0656923	0.180646	0.359938
Total cholesterol in LDL	804	-0.0448326	-0.147976	0.0583112	0.393794		804	-0.0671432	-0.18585	0.0515637	0.267209		804	0.0069497	-0.0995274	0.113427	0.898086
Total cholesterol in HDL	804	0.0020959	-0.0708258	0.0750177	0.955022		804	0.0118064	-0.0791209	0.102734	0.798882		804	-0.0035819	-0.0799429	0.072779	0.926659
Total cholesterol in HDL2	804	0.0019185	-0.0715991	0.0754361	0.959159		804	0.01124	-0.0809169	0.103397	0.810846		804	-0.0037219	-0.081343	0.0738993	0.925036
Total cholesterol in HDL3	804	0.0025993	-0.0688742	0.0740728	0.943108		804	0.0152418	-0.0698135	0.100297	0.725111		804	-0.0027081	-0.0734695	0.0680533	0.940135
Esterified cholesterol	804	-0.0426108	-0.140978	0.0557563	0.395405		804	-0.0858137	-0.200651	0.0290239	0.142815		804	0.0238695	-0.0785254	0.126264	0.647372
Free cholesterol	804	-0.0403098	-0.132574	0.0519543	0.391368		804	-0.0792641	-0.189481	0.0309527	0.158432		804	0.0229804	-0.074956	0.120917	0.645211
Serum total triglycerides	804	-0.0459412	-0.141645	0.0497624	0.34633		804	-0.203383	-0.349339	-0.0574263	0.006372		804	0.108397	-0.0101897	0.226983	0.0731477
Triglycerides in VLDL	804	-0.0392254	-0.135859	0.0574085	0.425806		804	-0.20324	-0.34848	-0.0579998	0.0061537		804	0.113444	-0.0032713	0.230159	0.0567596
Triglycerides in LDL	804	-0.0570405	-0.134769	0.0206882	0.15012		804	-0.0996926	-0.19771	-0.0016757	0.046219		804	0.0254883	-0.0645902	0.115567	0.578755
Triglycerides in HDL	804	-0.0354689	-0.116058	0.0451206	0.387885		804	-0.124213	-0.24371	-0.0047159	0.0416386		804	0.0640191	-0.031006	0.159044	0.186396
Total phosphoglycerides	804	-0.01967	-0.0930441	0.0537042	0.598878		804	-0.104187	-0.199213	-0.0091605	0.0316838		804	0.0622769	-0.0207511	0.145305	0.141321
Ratio of triglycerides to phosphoglycerides	804	-0.0300703	-0.129857	0.0697169	0.554336		804	-0.13284	-0.269522	0.0038416	0.0567795		804	0.0732313	-0.0365244	0.182987	0.190667
Phosphatidylcholine and other cholines	804	-0.0462145	-0.131849	0.03942	0.289761		804	-0.105756	-0.210931	-0.0005807	0.0487513		804	0.0390257	-0.0565342	0.134585	0.422994
Total cholines	804	-0.0167198	-0.0949652	0.0615256	0.674999		804	-0.0914097	-0.189293	0.0064739	0.0671576		804	0.0574125	-0.0298494	0.144674	0.196907
Apolipoprotein A-I	804	-0.0046994	-0.0783903	0.0689915	0.900412		804	-0.0365694	-0.127982	0.054843	0.432524		804	0.0261865	-0.0503672	0.10274	0.502119
Apolipoprotein B	804	-0.0552427	-0.159461	0.0489755	0.298424		804	-0.148239	-0.28118	-0.0152988	0.0288982		804	0.0570727	-0.0644125	0.178558	0.356714
Ratio of apolipoprotein B to apolipoprotein A-I	804	-0.0459636	-0.145196	0.0532685	0.363505		804	-0.112825	-0.239273	0.0136227	0.0802493		804	0.0382989	-0.0786747	0.155273	0.520602
Total fatty acids	804	-0.0343367	-0.124804	0.0561312	0.456473		804	-0.149246	-0.2691	-0.029391	0.0147294		804	0.081904	-0.0236747	0.187483	0.12821
Estimated degree of unsaturation	804	-0.0129309	-0.116476	0.0906147	0.806414		804	0.278765	0.144294	0.413236	5.19e-05		804	-0.213868	-0.319079	-0.108656	7.21e-05
22:6, docosahexaenoic acid	804	0.0457043	-0.0388937	0.130302	0.289243		804	0.0651785	-0.0300605	0.160417	0.179531		804	-0.0014636	-0.0771456	0.0742184	0.969729
18:2, linoleic acid	804	-0.0430343	-0.14461	0.0585418	0.405863		804	-0.0827355	-0.197805	0.0323342	0.158526		804	0.0213994	-0.0868704	0.129669	0.698137
Omega-3 fatty acids	804	0.0424964	-0.0637367	0.14873	0.432546		804	0.0416188	-0.0742555	0.157493	0.480992		804	0.0187103	-0.0778066	0.115227	0.703653
Omega-6 fatty acids	804	-0.0386405	-0.133835	0.0565538	0.425813		804	-0.0839219	-0.193548	0.0257046	0.133315		804	0.0277418	-0.0748406	0.130324	0.595669
Polyunsaturated fatty acids	804	-0.0299769	-0.125755	0.0658014	0.539146		804	-0.0712137	-0.181476	0.0390484	0.205243		804	0.0274176	-0.074647	0.129482	0.598126
Monounsaturated fatty acids; 16:1, 18:1	804	-0.0716767	-0.159204	0.0158509	0.108348		804	-0.186199	-0.311576	-0.0608227	0.0036544		804	0.0702006	-0.0340014	0.174403	0.186402
Saturated fatty acids	804	0.000278	-0.0914734	0.0920294	0.995255		804	-0.169777	-0.29607	-0.0434833	0.008483		804	0.133557	0.0242882	0.242825	0.016657
Ratio of 22:6 docosahexaenoic acid to total fatty acids	804	0.0829291	-0.0140714	0.17993	0.0937017		804	0.227533	0.110948	0.344117	0.0001377		804	-0.0861271	-0.178732	0.0064779	0.0682795
Ratio of 18:2 linoleic acid to total fatty acids	804	-0.0121561	-0.107251	0.0829392	0.801935		804	0.142341	0.0183175	0.266364	0.0245396		804	-0.122075	-0.219685	-0.024466	0.014303
Ratio of omega-3 fatty acids to total fatty acids	804	0.115291	0.0006861	0.229896	0.0486474		804	0.282463	0.161556	0.40337	5.25e-06		804	-0.087744	-0.190082	0.0145946	0.0927647
Ratio of omega-6 fatty acids to total fatty acids	804	-0.0009763	-0.0954759	0.0935233	0.983825		804	0.218638	0.0844383	0.352838	0.0014386		804	-0.167587	-0.268914	-0.066259	0.0012172
Ratio of polyunsaturated fatty acids to total fatty acids	804	0.0262622	-0.070279	0.122803	0.593501		804	0.262008	0.127981	0.396035	0.0001343		804	-0.170546	-0.27337	-0.0677233	0.0011786
Ratio of monounsaturated fatty acids to total fatty acids	804	-0.135008	-0.239249	-0.0307663	0.0112011		804	-0.190254	-0.319103	-0.0614052	0.0038537		804	0.0035355	-0.0990732	0.106144	0.946093
Ratio of saturated fatty acids to total fatty acids	804	0.182672	0.0692049	0.29614	0.0016365		804	-0.078761	-0.20821	0.0506883	0.232707		804	0.248956	0.137441	0.360471	1.33e-05
Insulin	804	0.0712333	-0.0408023	0.183269	0.212374		804	-0.327412	-0.471435	-0.183389	9.28e-06		804	0.310266	0.133266	0.487267	0.0006102
Glucose	803	0.0277271	-0.0472873	0.102741	0.468324		803	-0.0504801	-0.156252	0.0552919	0.34913		803	0.061339	-0.029756	0.152434	0.186628
Lactate	804	-0.0168621	-0.0969607	0.0632365	0.679545		804	-0.0077194	-0.12087	0.105431	0.893501		804	-0.0113266	-0.105735	0.0830817	0.813877
Citrate	804	-0.0193581	-0.111935	0.0732185	0.681577		804	0.0514891	-0.0575702	0.160548	0.354336		804	-0.0558358	-0.152079	0.0404076	0.255124
Alanine	804	-0.0165458	-0.119266	0.0861744	0.751944		804	-0.147027	-0.262935	-0.0311184	0.0129794		804	0.0880285	-0.0108943	0.186951	0.0810623
Glutamine	792	0.0071271	-0.0906675	0.104922	0.886279		792	0.0434163	-0.0712971	0.15813	0.457734		792	-0.018556	-0.117739	0.0806271	0.713528
Histidine	804	-0.0261586	-0.123504	0.0711867	0.598004		804	-0.0123326	-0.124831	0.100166	0.829676		804	-0.0115438	-0.112803	0.089715	0.822983
Isoleucine	803	0.0752746	-0.0335978	0.184147	0.175105		803	-0.111854	-0.254014	0.0303062	0.122868		803	0.165776	0.0374866	0.294065	0.0113861
Leucine	804	0.105427	0.0014853	0.209368	0.0468224		804	-0.0130289	-0.150558	0.124501	0.852522		804	0.130245	0.0155091	0.24498	0.0261404
Valine	803	0.0947299	-9.93e-05	0.189559	0.0502397		803	0.0246764	-0.0961171	0.14547	0.688524		803	0.0880968	-0.0181794	0.194373	0.104096
Phenylalanine	804	0.0821368	-0.0344081	0.198682	0.166924		804	0.0883366	-0.0415159	0.218189	0.182138		804	0.0327881	-0.0984488	0.164025	0.623969
Tyrosine	804	0.0723621	-0.020976	0.1657	0.128452		804	-0.0886498	-0.203621	0.026321	0.130534		804	0.134266	0.0225706	0.245962	0.0185351
Acetate	804	0.177025	0.0227335	0.331317	0.0245834		804	0.0823781	-0.0838366	0.248593	0.330915		804	0.121835	-0.0524846	0.296154	0.170468
Acetoacetate	804	-0.0576496	-0.151207	0.0359083	0.226809		804	-0.0098429	-0.118804	0.0991184	0.859301		804	-0.0526083	-0.144559	0.0393419	0.26174
3-hydroxybutyrate	803	-0.0227222	-0.0932566	0.0478122	0.527337		803	0.004056	-0.0731693	0.0812812	0.917912		803	-0.0289161	-0.0974766	0.0396443	0.407975
Creatinine	804	0.0790443	-0.029891	0.18798	0.154742		804	0.229989	0.12522	0.334759	1.85e-05		804	-0.0561455	-0.160367	0.0480759	0.290617
Albumin (signal area)	804	-0.0318001	-0.125103	0.0615025	0.503671		804	0.037434	-0.0692597	0.144128	0.491204		804	-0.0525656	-0.145573	0.040442	0.267586
Glycoprotein acetyls, mainly a1-acid glycoprotein	804	-0.0655949	-0.159779	0.0285897	0.17198		804	-0.248102	-0.371428	-0.124775	8.55e-05		804	0.116597	0.0106988	0.222495	0.0309727
C-reactive protein	717	0.0112105	-0.0237934	0.0462144	0.529694		717	-0.0267432	-0.0664201	0.0129337	0.186152		717	0.0304555	-0.00753	0.068441	0.115905
Complete case sample
Standardized outcome at age 25y	N	Beta	LCL	UCL	P-value		N	Beta	LCL	UCL	P-value		N	Beta	LCL	UCL	P-value
Systolic blood pressure	300	0.226424	0.0769635	0.375884	0.0031104		300	0.05158	-0.12091	0.22407	0.556614		300	0.199976	0.0454599	0.354492	0.0113758
Diastolic blood pressure	300	0.107649	-0.0666332	0.281931	0.22509		300	-0.287289	-0.459138	-0.115441	0.0011248		300	0.263023	0.0400152	0.48603	0.0209629
Concentration of chylomicrons and extremely large VLDL particles	300	-0.0104777	-0.138812	0.117857	0.872448		300	-0.212869	-0.446468	0.0207299	0.0739306		300	0.114695	-0.0509266	0.280316	0.173939
Total lipids in chylomicrons and extremely large VLDL	300	-0.0104881	-0.138848	0.117872	0.872348		300	-0.213559	-0.447586	0.0204681	0.0735278		300	0.114988	-0.05093	0.280906	0.173611
Phospholipids in chylomicrons and extremely large VLDL	300	-0.0085006	-0.13616	0.119158	0.895819		300	-0.222473	-0.45938	0.0144332	0.0655807		300	0.120852	-0.0461031	0.287808	0.155319
Total cholesterol in chylomicrons and extremely large VLDL	300	-0.0145865	-0.144594	0.115421	0.825382		300	-0.215663	-0.450915	0.0195895	0.0722227		300	0.111147	-0.0567003	0.278994	0.193497
Cholesterol esters in chylomicrons and extremely large VLDL	300	-0.0234574	-0.156602	0.109687	0.729026		300	-0.211687	-0.44105	0.0176751	0.0703241		300	0.0995949	-0.0664358	0.265626	0.238711
Free cholesterol in chylomicrons and extremely large VLDL	300	-0.0039658	-0.130066	0.122134	0.950686		300	-0.214972	-0.454242	0.0242981	0.0780595		300	0.121786	-0.0463911	0.289963	0.155152
Triglycerides in chylomicrons and extremely large VLDL	300	-0.0097902	-0.137796	0.118215	0.880449		300	-0.210314	-0.44296	0.0223314	0.0762441		300	0.114259	-0.0505327	0.279051	0.173418
Concentration of very large VLDL particles	300	-0.0143183	-0.140339	0.111702	0.823206		300	-0.204248	-0.441521	0.0330251	0.0912924		300	0.106734	-0.0562544	0.269722	0.198464
Total lipids in very large VLDL	300	-0.0140237	-0.140146	0.112099	0.826924		300	-0.205216	-0.442678	0.0322463	0.0900303		300	0.107451	-0.0559814	0.270883	0.196687
Phospholipids in very large VLDL	300	-0.0180258	-0.145062	0.109011	0.780231		300	-0.210438	-0.448263	0.0273872	0.0826498		300	0.105552	-0.0587453	0.26985	0.207079
Total cholesterol in very large VLDL	300	-0.0101465	-0.137508	0.117215	0.875511		300	-0.209537	-0.447688	0.0286148	0.0843899		300	0.113001	-0.0542226	0.280225	0.18456
Cholesterol esters in very large VLDL	300	-0.0127504	-0.140195	0.114694	0.844035		300	-0.202596	-0.439362	0.0341704	0.0932309		300	0.107458	-0.0589193	0.273834	0.204676
Free cholesterol in very large VLDL	300	-0.0070245	-0.134316	0.120267	0.913585		300	-0.216911	-0.456422	0.0225995	0.075718		300	0.119127	-0.0488748	0.287129	0.163898
Triglycerides in very large VLDL	300	-0.0140631	-0.139749	0.111623	0.825852		300	-0.201571	-0.438217	0.0350747	0.0947231		300	0.105758	-0.0560293	0.267545	0.199265
Concentration of large VLDL particles	300	-0.0238082	-0.150495	0.102878	0.711739		300	-0.187306	-0.418087	0.0434753	0.111261		300	0.0893396	-0.0668085	0.245488	0.261053
Total lipids in large VLDL	300	-0.0240332	-0.150719	0.102653	0.709139		300	-0.187865	-0.418808	0.0430781	0.110451		300	0.0894553	-0.0669566	0.245867	0.26124
Phospholipids in large VLDL	300	-0.0284817	-0.15495	0.097987	0.657913		300	-0.187861	-0.417755	0.0420324	0.108849		300	0.085318	-0.070731	0.241367	0.282779
Total cholesterol in large VLDL	300	-0.0260911	-0.153126	0.100943	0.686334		300	-0.187071	-0.417531	0.0433885	0.111212		300	0.0874758	-0.070233	0.245185	0.275871
Cholesterol esters in large VLDL	300	-0.0305147	-0.158257	0.0972275	0.638595		300	-0.172235	-0.397056	0.0525872	0.132688		300	0.075884	-0.0784933	0.230261	0.334114
Free cholesterol in large VLDL	300	-0.0214831	-0.147821	0.104855	0.738106		300	-0.199978	-0.435252	0.035296	0.0954213		300	0.0981112	-0.0623445	0.258567	0.229777
Triglycerides in large VLDL	300	-0.0219011	-0.148554	0.104751	0.733842		300	-0.187632	-0.418751	0.0434859	0.111161		300	0.091141	-0.0647671	0.247049	0.250854
Concentration of medium VLDL particles	300	-0.0292835	-0.157292	0.0987252	0.652868		300	-0.168223	-0.390593	0.0541477	0.137591		300	0.0735149	-0.0771809	0.224211	0.337771
Total lipids in medium VLDL	300	-0.0305818	-0.158733	0.0975694	0.638931		300	-0.167818	-0.390037	0.054401	0.138268		300	0.072088	-0.0786056	0.222782	0.34721
Phospholipids in medium VLDL	300	-0.0365105	-0.164599	0.0915782	0.575219		300	-0.169587	-0.391141	0.0519669	0.133016		300	0.0675298	-0.0828477	0.217907	0.377502
Total cholesterol in medium VLDL	300	-0.0413235	-0.171149	0.0885018	0.531494		300	-0.154258	-0.370862	0.0623467	0.16208		300	0.0543917	-0.0941892	0.202973	0.471789
Cholesterol esters in medium VLDL	300	-0.0472596	-0.178827	0.0843081	0.480144		300	-0.133167	-0.339855	0.0735205	0.20578		300	0.0365245	-0.107758	0.180807	0.618689
Free cholesterol in medium VLDL	300	-0.0335576	-0.161196	0.094081	0.605229		300	-0.172826	-0.397863	0.0522105	0.131735		300	0.0724166	-0.0795863	0.224419	0.349185
Triglycerides in medium VLDL	300	-0.0233424	-0.150693	0.104008	0.718544		300	-0.171381	-0.39509	0.0523281	0.132691		300	0.0808108	-0.0702854	0.231907	0.293374
Concentration of small VLDL particles	300	-0.0650943	-0.194901	0.0647123	0.324469		300	-0.140931	-0.351592	0.069729	0.188971		300	0.0254627	-0.114959	0.165885	0.721428
Total lipids in small VLDL	300	-0.0689058	-0.199165	0.0613533	0.298671		300	-0.136077	-0.344641	0.0724867	0.200114		300	0.0191026	-0.120114	0.158319	0.787299
Phospholipids in small VLDL	300	-0.0834884	-0.210942	0.0439649	0.198333		300	-0.144727	-0.349357	0.0599031	0.164979		300	0.0103065	-0.124849	0.145462	0.880798
Total cholesterol in small VLDL	300	-0.0847842	-0.21796	0.0483919	0.21121		300	-0.0836916	-0.275837	0.108454	0.391996		300	-0.0262448	-0.155997	0.103508	0.690843
Cholesterol esters in small VLDL	300	-0.0844815	-0.218528	0.049565	0.215818		300	-0.0529545	-0.239009	0.1331	0.575781		300	-0.0440345	-0.169856	0.0817875	0.491484
Free cholesterol in small VLDL	300	-0.07874	-0.207965	0.0504852	0.231404		300	-0.131987	-0.337789	0.0738149	0.207866		300	0.0075176	-0.129222	0.144258	0.913905
Triglycerides in small VLDL	300	-0.044391	-0.171497	0.0827151	0.492392		300	-0.160576	-0.38134	0.0601874	0.153334		300	0.0559875	-0.0900977	0.202073	0.451267
Concentration of very small VLDL particles	300	-0.133184	-0.259069	-0.0073002	0.0381904		300	-0.0791605	-0.257211	0.09889	0.382266		300	-0.0740206	-0.193513	0.0454712	0.223748
Total lipids in very small VLDL	300	-0.133285	-0.260161	-0.0064091	0.0395647		300	-0.0700769	-0.247918	0.107764	0.43864		300	-0.0796001	-0.198673	0.0394728	0.1893
Phospholipids in very small VLDL	300	-0.12979	-0.259286	-0.0002937	0.049486		300	-0.047079	-0.223703	0.129546	0.600244		300	-0.0925487	-0.212074	0.0269764	0.128603
Total cholesterol in very small VLDL	300	-0.131741	-0.260794	-0.002688	0.0454454		300	-0.0388422	-0.218633	0.140949	0.670994		300	-0.0962533	-0.213566	0.0210596	0.107426
Cholesterol esters in very small VLDL	300	-0.133461	-0.261702	-0.0052191	0.0414331		300	-0.0402927	-0.218153	0.137568	0.656015		300	-0.0968627	-0.212832	0.0191068	0.101277
Free cholesterol in very small VLDL	300	-0.121664	-0.252528	0.0092006	0.0683055		300	-0.0341182	-0.217149	0.148912	0.713969		300	-0.0901442	-0.212236	0.0319474	0.147254
Triglycerides in very small VLDL	300	-0.101519	-0.218831	0.0157928	0.089598		300	-0.146351	-0.348158	0.0554562	0.154557		300	-0.0030298	-0.13303	0.12697	0.963445
Concentration of IDL particles	300	-0.120766	-0.253797	0.0122642	0.075025		300	-0.0449648	-0.229278	0.139349	0.631473		300	-0.0866415	-0.210151	0.0368681	0.168439
Total lipids in IDL	300	-0.118626	-0.252576	0.0153237	0.0823891		300	-0.0394221	-0.225113	0.146269	0.676365		300	-0.0881292	-0.212149	0.0358907	0.162997
Phospholipids in IDL	300	-0.117763	-0.25155	0.016024	0.0842568		300	-0.0238886	-0.208645	0.160867	0.799299		300	-0.0968714	-0.220287	0.026544	0.123466
Total cholesterol in IDL	300	-0.111374	-0.248277	0.0255282	0.110426		300	-0.0324293	-0.222927	0.158069	0.737823		300	-0.0860563	-0.212124	0.0400116	0.18015
Cholesterol esters in IDL	300	-0.110564	-0.248405	0.0272761	0.115491		300	-0.0420411	-0.233716	0.149634	0.666281		300	-0.0796338	-0.206512	0.0472441	0.217709
Free cholesterol in IDL	300	-0.110974	-0.245248	0.0233004	0.104898		300	-0.0071525	-0.195355	0.18105	0.940425		300	-0.100564	-0.225344	0.0242168	0.11378
Triglycerides in IDL	300	-0.135081	-0.235451	-0.0347103	0.0085205		300	-0.118644	-0.277324	0.0400359	0.14221		300	-0.0515303	-0.159104	0.0560434	0.346558
Concentration of large LDL particles	300	-0.112414	-0.24654	0.0217112	0.10011		300	-0.0420014	-0.231333	0.147331	0.662704		300	-0.0815686	-0.207395	0.0442575	0.203006
Total lipids in large LDL	300	-0.111157	-0.245859	0.0235455	0.105429		300	-0.037911	-0.228323	0.152501	0.695439		300	-0.0828897	-0.209128	0.0433489	0.197266
Phospholipids in large LDL	300	-0.110494	-0.245765	0.0247773	0.108994		300	-0.0385602	-0.22898	0.15186	0.690506		300	-0.0826064	-0.208394	0.0431811	0.197197
Total cholesterol in large LDL	300	-0.106222	-0.242606	0.0301615	0.126386		300	-0.0307627	-0.224396	0.16287	0.754738		300	-0.0826091	-0.210419	0.045201	0.204345
Cholesterol esters in large LDL	300	-0.104628	-0.241584	0.0323279	0.133771		300	-0.0366611	-0.230861	0.157538	0.71049		300	-0.0775944	-0.206143	0.0509544	0.235788
Free cholesterol in large LDL	300	-0.109874	-0.244083	0.0243347	0.108199		300	-0.0115065	-0.203319	0.180306	0.906093		300	-0.0975003	-0.223165	0.0281646	0.127832
Triglycerides in large LDL	300	-0.125264	-0.222993	-0.027534	0.0121818		300	-0.0956375	-0.238348	0.0470734	0.188214		300	-0.0584477	-0.157548	0.0406528	0.246673
Concentration of medium LDL particles	300	-0.103729	-0.234051	0.0265928	0.118306		300	-0.0400032	-0.22659	0.146584	0.673356		300	-0.0749415	-0.198348	0.0484648	0.232969
Total lipids in medium LDL	300	-0.101736	-0.232045	0.0285725	0.125475		300	-0.037278	-0.224159	0.149603	0.694896		300	-0.0747463	-0.198143	0.0486505	0.23415
Phospholipids in medium LDL	300	-0.105408	-0.234763	0.0239469	0.109841		300	-0.0619295	-0.246506	0.122647	0.509534		300	-0.0643782	-0.185838	0.0570822	0.297716
Total cholesterol in medium LDL	300	-0.0962485	-0.227632	0.0351352	0.150424		300	-0.0254256	-0.215069	0.164218	0.792059		300	-0.0764878	-0.201263	0.0482877	0.228602
Cholesterol esters in medium LDL	300	-0.0975052	-0.230552	0.0355415	0.150264		300	-0.0244415	-0.216219	0.167336	0.802112		300	-0.0780709	-0.204399	0.0482568	0.224838
Free cholesterol in medium LDL	300	-0.0891982	-0.212333	0.0339367	0.155018		300	-0.0291686	-0.207665	0.149328	0.747962		300	-0.0683528	-0.185411	0.0487056	0.251389
Triglycerides in medium LDL	300	-0.112073	-0.209454	-0.0146915	0.0242442		300	-0.0865361	-0.225059	0.0519871	0.219863		300	-0.0536166	-0.150251	0.0430181	0.275723
Concentration of small LDL particles	300	-0.0927852	-0.218153	0.0325827	0.146291		300	-0.0387318	-0.218714	0.141251	0.672204		300	-0.0660544	-0.185457	0.0533485	0.277135
Total lipids in small LDL	300	-0.0911382	-0.216087	0.0338109	0.152193		300	-0.0348977	-0.214626	0.144831	0.702618		300	-0.0667945	-0.185814	0.0522253	0.270262
Phospholipids in small LDL	300	-0.081169	-0.198425	0.0360868	0.174111		300	-0.050022	-0.217658	0.117614	0.557452		300	-0.0497143	-0.160554	0.0611249	0.378078
Total cholesterol in small LDL	300	-0.0908268	-0.217764	0.0361101	0.160116		300	-0.0210986	-0.205354	0.163156	0.821845		300	-0.0743593	-0.195545	0.0468267	0.228153
Cholesterol esters in small LDL	300	-0.0952784	-0.225158	0.0346012	0.149862		300	-0.0204051	-0.208851	0.168041	0.831383		300	-0.0787582	-0.202548	0.0450312	0.211497
Free cholesterol in small LDL	300	-0.0721868	-0.18604	0.0416667	0.213076		300	-0.02267	-0.187575	0.142235	0.786909		300	-0.0565431	-0.166008	0.0529214	0.31016
Triglycerides in small LDL	300	-0.0906968	-0.198284	0.0168907	0.0981588		300	-0.125032	-0.300765	0.0507019	0.16248		300	-0.0110325	-0.128115	0.10605	0.852996
Concentration of very large HDL particles	300	0.0035661	-0.113037	0.120169	0.952043		300	0.0275902	-0.111507	0.166687	0.696527		300	-0.0183087	-0.123473	0.0868555	0.732103
Total lipids in very large HDL	300	0.0027459	-0.114039	0.11953	0.963121		300	0.0261866	-0.113145	0.165519	0.711715		300	-0.0182898	-0.123489	0.0869096	0.732454
Phospholipids in very large HDL	300	0.0098252	-0.104852	0.124503	0.866206		300	0.0467645	-0.0947521	0.188281	0.515947		300	-0.0241912	-0.129186	0.080803	0.650536
Total cholesterol in very large HDL	300	-0.006736	-0.126941	0.113469	0.912253		300	0.0040328	-0.137554	0.14562	0.955332		300	-0.01376	-0.121211	0.0936913	0.801183
Cholesterol esters in very large HDL	300	-0.0082997	-0.130354	0.113754	0.893623		300	0.0012009	-0.142323	0.144725	0.986872		300	-0.0132342	-0.12248	0.0960112	0.811713
Free cholesterol in very large HDL	300	-0.0030961	-0.119058	0.112866	0.958127		300	0.0102149	-0.12852	0.14895	0.884876		300	-0.0146399	-0.118576	0.0892959	0.781798
Triglycerides in very large HDL	300	0.0011275	-0.115841	0.118096	0.984877		300	-0.0653477	-0.229482	0.0987863	0.433904		300	0.0405525	-0.0899119	0.171017	0.541159
Concentration of large HDL particles	300	0.0310015	-0.0801208	0.142124	0.58336		300	0.0523333	-0.0930403	0.197707	0.479178		300	-0.0084915	-0.113939	0.0969558	0.874175
Total lipids in large HDL	300	0.031736	-0.0797561	0.143228	0.575746		300	0.0530394	-0.0928412	0.19892	0.47481		300	-0.0082195	-0.113928	0.0974892	0.878472
Phospholipids in large HDL	300	0.0264556	-0.0834379	0.136349	0.635983		300	0.0499349	-0.097288	0.197158	0.504934		300	-0.0119328	-0.117449	0.0935835	0.824014
Total cholesterol in large HDL	300	0.0366719	-0.0766446	0.149988	0.524656		300	0.0561694	-0.0906011	0.20294	0.451916		300	-0.0051589	-0.111768	0.10145	0.924188
Cholesterol esters in large HDL	300	0.0367965	-0.0762875	0.14988	0.522396		300	0.0551888	-0.0910826	0.20146	0.458315		300	-0.0045044	-0.110984	0.101975	0.9337
Free cholesterol in large HDL	300	0.0361107	-0.0779355	0.150157	0.533646		300	0.058794	-0.0895814	0.207169	0.436081		300	-0.0071131	-0.114193	0.0999667	0.896068
Triglycerides in large HDL	300	0.0144092	-0.084833	0.113651	0.77526		300	0.028847	-0.0860771	0.143771	0.621651		300	-0.0046978	-0.0990583	0.0896628	0.922009
Concentration of medium HDL particles	300	0.0034504	-0.0906952	0.0975961	0.942545		300	-0.0094688	-0.143867	0.124929	0.889809		300	0.0011501	-0.0915495	0.0938497	0.980535
Total lipids in medium HDL	300	0.0051271	-0.0890836	0.0993378	0.914773		300	-0.0061942	-0.140442	0.128053	0.927703		300	0.0006501	-0.0923081	0.0936083	0.989028
Phospholipids in medium HDL	300	-0.0074061	-0.0989752	0.0841631	0.873632		300	-0.015991	-0.146381	0.114399	0.809429		300	-0.0044957	-0.0944201	0.0854287	0.921682
Total cholesterol in medium HDL	300	0.0211862	-0.0745798	0.116952	0.66358		300	0.0122515	-0.124259	0.148762	0.859912		300	0.0038182	-0.0918683	0.0995046	0.937455
Cholesterol esters in medium HDL	300	0.0263078	-0.0700902	0.122706	0.591584		300	0.0142445	-0.123362	0.151851	0.838697		300	0.007152	-0.0891325	0.103437	0.883865
Free cholesterol in medium HDL	300	0.0029074	-0.0905995	0.0964144	0.951244		300	0.0051087	-0.127406	0.137623	0.939568		300	-0.0079578	-0.101441	0.0855252	0.867058
Triglycerides in medium HDL	300	-0.0547883	-0.151241	0.0416646	0.264494		300	-0.100546	-0.261805	0.0607138	0.22075		300	0.0111434	-0.0932885	0.115575	0.8338
Concentration of small HDL particles	300	-0.0180723	-0.103893	0.0677484	0.678838		300	-0.0301542	-0.135238	0.0749293	0.572653		300	-0.0024474	-0.0845539	0.0796591	0.953257
Total lipids in small HDL	300	-0.0168659	-0.101947	0.0682156	0.696704		300	-0.0255649	-0.129444	0.0783143	0.62848		300	-0.0042265	-0.0861641	0.077711	0.919203
Phospholipids in small HDL	300	0.0130849	-0.0805828	0.106753	0.783552		300	-0.0457926	-0.17337	0.0817847	0.480462		300	0.0371668	-0.0510602	0.125394	0.407709
Total cholesterol in small HDL	300	-0.0292774	-0.111119	0.0525639	0.481941		300	0.0085196	-0.0990494	0.116089	0.876231		300	-0.0371977	-0.122794	0.0483987	0.393075
Cholesterol esters in small HDL	300	-0.0361557	-0.118879	0.0465677	0.39037		300	0.0154548	-0.0982951	0.129205	0.78934		300	-0.0479436	-0.135928	0.0400404	0.284386
Free cholesterol in small HDL	300	0.0155155	-0.0719782	0.103009	0.727323		300	-0.0331919	-0.14502	0.0786363	0.559546		300	0.0314845	-0.0524875	0.115457	0.461133
Triglycerides in small HDL	300	-0.076421	-0.188878	0.0360357	0.182107		300	-0.169103	-0.372582	0.0343748	0.102988		300	0.0356263	-0.0948124	0.166065	0.591284
Phospholipids to total lipds ratio in chylomicrons and extremely large VLDL	300	-0.0379184	-0.191009	0.115173	0.626276		300	-0.097811	-0.331542	0.13592	0.410813		300	0.0102007	-0.115936	0.136337	0.873645
Total cholesterol to total lipids ratio in chylomicrons and extremely large VLDL	300	0.0153277	-0.060078	0.0907335	0.689395		300	-0.0300396	-0.119439	0.0593593	0.508909		300	0.0350746	-0.0401722	0.110321	0.359675
Cholesterol esters to total lipids ratio in chylomicrons and extremely large VLDL	300	0.0158353	-0.0568518	0.0885224	0.668399		300	-0.0198696	-0.0992658	0.0595267	0.622694		300	0.0277494	-0.0450031	0.100502	0.45343
Free cholesterol to total lipids ratio in chylomicrons and extremely large VLDL	300	0.0134664	-0.0718574	0.0987902	0.756301		300	-0.0489232	-0.165452	0.0676059	0.409297		300	0.0479494	-0.033936	0.129835	0.250058
Triglycerides to total lipids ratio in chylomicrons and extremely large VLDL	300	0.0097424	-0.103518	0.123003	0.865678		300	0.0827813	-0.0871865	0.252749	0.338558		300	-0.0351028	-0.128702	0.0584964	0.461022
Phospholipids to total lipds ratio in very large VLDL	300	-0.0084564	-0.14769	0.130777	0.904931		300	0.0380195	-0.206183	0.282222	0.759498		300	-0.0297949	-0.15036	0.0907706	0.627051
Total cholesterol to total lipids ratio in very large VLDL	300	0.0257855	-0.0542194	0.10579	0.526353		300	-0.0200189	-0.103644	0.0636067	0.637876		300	0.0314942	-0.0499899	0.112978	0.447437
Cholesterol esters to total lipids ratio in very large VLDL	300	0.0269746	-0.0515347	0.105484	0.499425		300	-0.0078846	-0.0887857	0.0730165	0.848015		300	0.0259476	-0.0535492	0.105444	0.521106
Free cholesterol to total lipids ratio in very large VLDL	300	0.0230536	-0.0583194	0.104427	0.577544		300	-0.0374264	-0.126415	0.0515626	0.408476		300	0.0386255	-0.0444088	0.12166	0.360656
Triglycerides to total lipids ratio in very large VLDL	300	-0.0157951	-0.13061	0.0990203	0.786765		300	-0.0087536	-0.180611	0.163104	0.920213		300	-0.0062813	-0.106368	0.0938056	0.901779
Phospholipids to total lipds ratio in large VLDL	300	0.005989	-0.172761	0.184739	0.947468		300	-0.0135589	-0.28304	0.255922	0.921182		300	0.0128791	-0.127059	0.152817	0.856381
Total cholesterol to total lipids ratio in large VLDL	300	-0.0268692	-0.08528	0.0315415	0.366016		300	0.004766	-0.077427	0.0869589	0.909215		300	-0.0224445	-0.0757423	0.0308533	0.407874
Cholesterol esters to total lipids ratio in large VLDL	300	-0.0148384	-0.0662188	0.036542	0.570199		300	0.024273	-0.0458267	0.0943728	0.496084		300	-0.0238433	-0.0698254	0.0221387	0.3083
Free cholesterol to total lipids ratio in large VLDL	300	-0.0421543	-0.118031	0.0337228	0.275104		300	-0.0287351	-0.141551	0.084081	0.616526		300	-0.016046	-0.090039	0.0579469	0.669822
Triglycerides to total lipids ratio in large VLDL	300	0.0228234	-0.0881534	0.1338	0.685939		300	0.003492	-0.166596	0.17358	0.967795		300	0.0143126	-0.0740893	0.102715	0.750212
Phospholipids to total lipds ratio in medium VLDL	300	-0.0104699	-0.0584581	0.0375182	0.667939		300	0.0163636	-0.0496439	0.082371	0.625967		300	-0.0192387	-0.0615427	0.0230652	0.37148
Total cholesterol to total lipids ratio in medium VLDL	300	-0.0032245	-0.106347	0.0998982	0.950969		300	0.0055016	-0.104131	0.115134	0.921389		300	-0.0056488	-0.098121	0.0868233	0.904382
Cholesterol esters to total lipids ratio in medium VLDL	300	0.0184726	-0.0878879	0.124833	0.732723		300	0.0353975	-0.0787927	0.149588	0.542259		300	-0.0050545	-0.102872	0.0927629	0.919062
Free cholesterol to total lipids ratio in medium VLDL	300	-0.0522147	-0.159407	0.0549776	0.338492		300	-0.0692331	-0.2266	0.0881338	0.387255		300	-0.0029032	-0.102156	0.0963492	0.954129
Triglycerides to total lipids ratio in medium VLDL	300	0.0079358	-0.0893876	0.105259	0.872608		300	-0.0129291	-0.115629	0.0897712	0.804477		300	0.0143887	-0.0735607	0.102338	0.74768
Phospholipids to total lipds ratio in small VLDL	300	-0.0070244	-0.114617	0.100568	0.897843		300	0.0069678	-0.13965	0.153586	0.925541		300	-0.0130619	-0.109611	0.0834871	0.790215
Total cholesterol to total lipids ratio in small VLDL	300	-0.0261968	-0.14456	0.0921668	0.663443		300	0.0752049	-0.10188	0.25229	0.403919		300	-0.0695889	-0.176694	0.0375162	0.201993
Cholesterol esters to total lipids ratio in small VLDL	300	-0.0195345	-0.138286	0.0992166	0.746348		300	0.0771934	-0.100829	0.255216	0.394114		300	-0.0648252	-0.171309	0.0416581	0.231814
Free cholesterol to total lipids ratio in small VLDL	300	-0.0361915	-0.109661	0.0372781	0.333082		300	0.0073166	-0.0898562	0.104489	0.88229		300	-0.0370563	-0.107156	0.0330429	0.298999
Triglycerides to total lipids ratio in small VLDL	300	0.0307589	-0.0781578	0.139676	0.578752		300	-0.080632	-0.253769	0.0925051	0.360103		300	0.0783475	-0.0282453	0.18494	0.149072
Phospholipids to total lipds ratio in very small VLDL	300	-0.0088309	-0.149007	0.131345	0.901406		300	0.0512932	-0.142474	0.24506	0.60275		300	-0.044723	-0.172082	0.0826356	0.49002
Total cholesterol to total lipids ratio in very small VLDL	300	-0.0202348	-0.134547	0.0940773	0.727794		300	0.0992436	-0.0920664	0.290554	0.308094		300	-0.0755892	-0.194046	0.0428672	0.210146
Cholesterol esters to total lipids ratio in very small VLDL	300	-0.030499	-0.149878	0.08888	0.615461		300	0.0653959	-0.11542	0.246212	0.477132		300	-0.065501	-0.184612	0.0536097	0.279996
Free cholesterol to total lipids ratio in very small VLDL	300	0.0247971	-0.0977405	0.147335	0.690709		300	0.107801	-0.0658226	0.281425	0.222685		300	-0.0392926	-0.165332	0.0867468	0.539967
Triglycerides to total lipids ratio in very small VLDL	300	0.021118	-0.104731	0.146967	0.741433		300	-0.108259	-0.314203	0.0976848	0.301702		300	0.0856958	-0.0425712	0.213963	0.18956
Phospholipids to total lipds ratio in IDL	300	0.071523	-0.0556884	0.198734	0.269388		300	0.07957	-0.116317	0.275457	0.424658		300	0.0156408	-0.112638	0.143919	0.810514
Total cholesterol to total lipids ratio in IDL	300	-0.0116691	-0.133226	0.109888	0.850271		300	0.0411484	-0.133712	0.216009	0.643594		300	-0.0353262	-0.147524	0.0768715	0.535938
Cholesterol esters to total lipids ratio in IDL	300	-0.0105629	-0.136273	0.115147	0.868761		300	-0.00833	-0.186918	0.170258	0.926916		300	-0.0058966	-0.122486	0.110692	0.920774
Free cholesterol to total lipids ratio in IDL	300	-0.0058103	-0.14374	0.132119	0.93398		300	0.133916	-0.0805649	0.348397	0.220108		300	-0.0825524	-0.228716	0.0636113	0.267217
Triglycerides to total lipids ratio in IDL	300	-0.0218334	-0.135574	0.0919077	0.705848		300	-0.0920698	-0.265474	0.0813345	0.296879		300	0.0362656	-0.0727589	0.14529	0.513178
Phospholipids to total lipds ratio in large LDL	300	0.0840857	-0.0420151	0.210186	0.190418		300	0.0161829	-0.152925	0.185291	0.850734		300	0.0627447	-0.05288	0.178369	0.286379
Total cholesterol to total lipids ratio in large LDL	300	-0.0323618	-0.151259	0.0865358	0.592571		300	0.0299823	-0.134171	0.194136	0.719489		300	-0.0449045	-0.155172	0.0653631	0.423487
Cholesterol esters to total lipids ratio in large LDL	300	-0.0417398	-0.167776	0.0842961	0.515036		300	-0.0090217	-0.178679	0.160635	0.916716		300	-0.0308553	-0.146398	0.0846871	0.599562
Free cholesterol to total lipids ratio in large LDL	300	0.0447194	-0.0801943	0.169633	0.481613		300	0.117019	-0.066963	0.301	0.211635		300	-0.0279164	-0.155489	0.0996562	0.667006
Triglycerides to total lipids ratio in large LDL	300	-0.0359825	-0.137647	0.0656817	0.486603		300	-0.0743811	-0.222139	0.0733766	0.322611		300	0.0118093	-0.0848226	0.108441	0.810085
Phospholipids to total lipds ratio in medium LDL	300	0.0665663	-0.0650256	0.198158	0.320265		300	-0.0131178	-0.182518	0.156282	0.878967		300	0.0634501	-0.0566892	0.183589	0.299445
Total cholesterol to total lipids ratio in medium LDL	300	-0.0377382	-0.159405	0.083929	0.542018		300	0.0310554	-0.131528	0.193639	0.707226		300	-0.0487395	-0.161322	0.0638433	0.394871
Cholesterol esters to total lipids ratio in medium LDL	300	-0.0547311	-0.182577	0.0731149	0.400153		300	0.0128375	-0.153243	0.178918	0.879185		300	-0.053411	-0.169757	0.0629345	0.366983
Free cholesterol to total lipids ratio in medium LDL	300	0.0874658	-0.0480944	0.223026	0.205134		300	0.0336978	-0.134875	0.202271	0.694277		300	0.0562943	-0.0645996	0.177188	0.360166
Triglycerides to total lipids ratio in medium LDL	300	-0.0275733	-0.126997	0.0718506	0.585595		300	-0.057606	-0.197132	0.0819204	0.417106		300	0.007773	-0.0847856	0.100332	0.86883
Phospholipids to total lipds ratio in small LDL	300	0.0741748	-0.0554103	0.20376	0.260844		300	-0.0047662	-0.170148	0.160615	0.954805		300	0.0652494	-0.0518115	0.18231	0.273519
Total cholesterol to total lipids ratio in small LDL	300	-0.0573766	-0.182929	0.0681757	0.369157		300	0.0333874	-0.135612	0.202387	0.69768		300	-0.0674391	-0.183304	0.0484257	0.252907
Cholesterol esters to total lipids ratio in small LDL	300	-0.0700546	-0.201109	0.0609999	0.293634		300	0.0179357	-0.153097	0.188968	0.836622		300	-0.0698599	-0.189007	0.0492871	0.249439
Free cholesterol to total lipids ratio in small LDL	300	0.0978077	-0.0376639	0.233279	0.156393		300	0.0453062	-0.11738	0.207992	0.584027		300	0.0590058	-0.0622821	0.180294	0.339101
Triglycerides to total lipids ratio in small LDL	300	-0.0041081	-0.113834	0.105618	0.941309		300	-0.0954494	-0.269551	0.0786524	0.281463		300	0.0510686	-0.0615441	0.163681	0.372831
Phospholipids to total lipds ratio in very large HDL	300	0.0409003	-0.0901468	0.171947	0.539511		300	0.15209	-0.0525208	0.356701	0.144554		300	-0.0549418	-0.198478	0.0885941	0.451832
Total cholesterol to total lipids ratio in very large HDL	300	-0.0543664	-0.168553	0.0598205	0.349491		300	-0.184732	-0.354539	-0.0149249	0.0330947		300	0.0566404	-0.0664922	0.179773	0.366021
Cholesterol esters to total lipids ratio in very large HDL	300	-0.0374114	-0.148576	0.073753	0.508254		300	-0.144492	-0.306117	0.0171325	0.0795374		300	0.0531543	-0.0578734	0.164182	0.346835
Free cholesterol to total lipids ratio in very large HDL	300	-0.0515639	-0.226021	0.122893	0.561196		300	-0.105095	-0.329253	0.119064	0.35689		300	-0.0035786	-0.164821	0.157663	0.965187
Triglycerides to total lipids ratio in very large HDL	300	0.0141484	-0.143018	0.171315	0.859489		300	0.017025	-0.272767	0.306817	0.908025		300	0.0146284	-0.170321	0.199578	0.876397
Phospholipids to total lipds ratio in large HDL	300	-0.0067116	-0.145561	0.132138	0.924271		300	-0.0986152	-0.291824	0.094593	0.31593		300	0.0529364	-0.0722394	0.178112	0.405895
Total cholesterol to total lipids ratio in large HDL	300	0.0084158	-0.143979	0.16081	0.913522		300	0.0680213	-0.159201	0.295243	0.556182		300	-0.043429	-0.190278	0.10342	0.560966
Cholesterol esters to total lipids ratio in large HDL	300	0.00231	-0.154136	0.158756	0.976835		300	0.0413677	-0.190175	0.272911	0.72536		300	-0.0327491	-0.178338	0.11284	0.658287
Free cholesterol to total lipids ratio in large HDL	300	0.0195167	-0.121538	0.160571	0.785565		300	0.112384	-0.105142	0.32991	0.310062		300	-0.0590805	-0.202145	0.0839835	0.416996
Triglycerides to total lipids ratio in large HDL	300	-0.00313	-0.0865521	0.0802921	0.941183		300	0.0276418	-0.188221	0.243504	0.801191		300	-0.0056188	-0.151912	0.140674	0.939793
Phospholipids to total lipds ratio in medium HDL	300	-0.114333	-0.225959	-0.0027073	0.0447312		300	-0.0950987	-0.244188	0.05399	0.210325		300	-0.0409274	-0.155856	0.0740016	0.483926
Total cholesterol to total lipids ratio in medium HDL	300	0.0787333	-0.0278399	0.185306	0.147016		300	0.0960186	-0.0675927	0.25963	0.249008		300	0.0062064	-0.111724	0.124137	0.917572
Cholesterol esters to total lipids ratio in medium HDL	300	0.104048	0.002706	0.20539	0.0442264		300	0.111783	-0.0467238	0.27029	0.166195		300	0.0216666	-0.090876	0.134209	0.705024
Free cholesterol to total lipids ratio in medium HDL	300	-0.0224542	-0.139643	0.094734	0.706358		300	0.0126121	-0.15555	0.180774	0.882748		300	-0.0372917	-0.154479	0.0798961	0.531591
Triglycerides to total lipids ratio in medium HDL	300	-0.0416341	-0.147442	0.0641742	0.439291		300	-0.080627	-0.249056	0.0878024	0.346884		300	0.0182244	-0.098461	0.13491	0.758756
Phospholipids to total lipds ratio in small HDL	300	0.0800817	-0.0365701	0.196734	0.177695		300	-0.0265975	-0.201165	0.14797	0.764481		300	0.0958012	-0.0263065	0.217909	0.123637
Total cholesterol to total lipids ratio in small HDL	300	-0.0534185	-0.166776	0.0599388	0.354442		300	0.0590837	-0.122194	0.240361	0.521704		300	-0.0919613	-0.21734	0.0334172	0.149927
Cholesterol esters to total lipids ratio in small HDL	300	-0.0625976	-0.176128	0.050933	0.278732		300	0.0572741	-0.126321	0.240869	0.539694		300	-0.0993949	-0.224649	0.025859	0.119413
Free cholesterol to total lipids ratio in small HDL	300	0.126791	0.0063509	0.24723	0.039153		300	-0.0238854	-0.210936	0.163165	0.801736		300	0.136883	0.0162395	0.257526	0.0263055
Triglycerides to total lipids ratio in small HDL	300	-0.0592604	-0.169938	0.0514171	0.292835		300	-0.136003	-0.333444	0.0614376	0.176232		300	0.0347701	-0.0982386	0.167779	0.607283
Mean diameter for VLDL particles	300	0.0063836	-0.119942	0.13271	0.920843		300	-0.119113	-0.32185	0.0836231	0.248478		300	0.0792516	-0.0523807	0.210884	0.23699
Mean diameter for LDL particles	300	0.0043781	-0.104779	0.113535	0.937134		300	0.0348024	-0.0885599	0.158165	0.579142		300	-0.0134538	-0.116554	0.0896468	0.797486
Mean diameter for HDL particles	300	0.0247259	-0.10156	0.151011	0.700253		300	0.0544505	-0.109928	0.218829	0.514934		300	-0.0155936	-0.132812	0.101624	0.793636
Serum total cholesterol	300	-0.083524	-0.212708	0.0456602	0.204203		300	-0.034679	-0.214785	0.145427	0.704982		300	-0.0615564	-0.182429	0.0593161	0.317012
Total cholesterol in VLDL	300	-0.0759493	-0.208362	0.0564633	0.259866		300	-0.128896	-0.332349	0.0745575	0.213427		300	0.0079216	-0.132011	0.147854	0.911359
Remnant cholesterol (non-HDL, non-LDL -cholesterol)	300	-0.10018	-0.237198	0.0368375	0.151219		300	-0.0940724	-0.289993	0.101849	0.345422		300	-0.0369221	-0.171017	0.0971731	0.58828
Total cholesterol in LDL	300	-0.100759	-0.234351	0.0328327	0.138771		300	-0.0272863	-0.218991	0.164419	0.779565		300	-0.0796725	-0.205742	0.0463968	0.214558
Total cholesterol in HDL	300	0.0142966	-0.090991	0.119584	0.789463		300	0.0346396	-0.108822	0.178101	0.634974		300	-0.0155174	-0.116522	0.0854876	0.76258
Total cholesterol in HDL2	300	0.0168794	-0.0901426	0.123901	0.756463		300	0.0350224	-0.110625	0.18067	0.63637		300	-0.013528	-0.115989	0.0889333	0.795152
Total cholesterol in HDL3	300	-0.012247	-0.105056	0.0805618	0.795262		300	0.0264266	-0.107851	0.160704	0.698775		300	-0.032442	-0.123794	0.0589104	0.485129
Esterified cholesterol	300	-0.081866	-0.213897	0.0501654	0.223313		300	-0.0349064	-0.218888	0.149076	0.709105		300	-0.0603286	-0.183715	0.0630574	0.33668
Free cholesterol	300	-0.0864329	-0.208488	0.0356224	0.164456		300	-0.0337801	-0.204524	0.136964	0.697271		300	-0.0636341	-0.178222	0.0509541	0.275299
Serum total triglycerides	300	-0.048749	-0.172807	0.0753087	0.439909		300	-0.179388	-0.404583	0.0458062	0.118007		300	0.062367	-0.0877929	0.212527	0.414329
Triglycerides in VLDL	300	-0.0313886	-0.158047	0.0952695	0.626087		300	-0.177986	-0.404616	0.048644	0.123258		300	0.0773585	-0.0747885	0.229506	0.317792
Triglycerides in LDL	300	-0.116579	-0.215384	-0.0177747	0.0209125		300	-0.10008	-0.247436	0.0472748	0.182349		300	-0.0487202	-0.149903	0.0524626	0.344067
Triglycerides in HDL	300	-0.0407804	-0.132267	0.0507059	0.381033		300	-0.0972211	-0.259661	0.0652183	0.239768		300	0.022582	-0.0882007	0.133365	0.688566
Total phosphoglycerides	300	-0.0237968	-0.128547	0.0809538	0.655117		300	-0.0522912	-0.198173	0.0935909	0.481063		300	0.0065803	-0.0949088	0.108069	0.898542
Ratio of triglycerides to phosphoglycerides	300	-0.0081241	-0.132059	0.115811	0.897433		300	-0.112961	-0.332036	0.106114	0.311017		300	0.0649141	-0.0803449	0.210173	0.379823
Phosphatidylcholine and other cholines	300	-0.058842	-0.176479	0.0587953	0.325696		300	-0.0654856	-0.229038	0.0980664	0.431302		300	-0.0199262	-0.134423	0.094571	0.732197
Total cholines	300	-0.0255311	-0.135759	0.0846972	0.648821		300	-0.040784	-0.187101	0.105533	0.583691		300	-0.0018549	-0.107218	0.103508	0.972383
Apolipoprotein A-I	300	0.004647	-0.101718	0.111012	0.931534		300	0.0020755	-0.141082	0.145233	0.977254		300	-0.0053398	-0.10583	0.0951502	0.916776
Apolipoprotein B	300	-0.0900482	-0.229589	0.0494926	0.205064		300	-0.0926066	-0.294019	0.108806	0.36624		300	-0.0291469	-0.165844	0.10755	0.675037
Ratio of apolipoprotein B to apolipoprotein A-I	300	-0.0823283	-0.216449	0.0517927	0.227975		300	-0.0868521	-0.280709	0.107005	0.378613		300	-0.0185751	-0.15275	0.1156	0.785448
Total fatty acids	300	-0.0410457	-0.164843	0.0827511	0.514551		300	-0.0918557	-0.276634	0.092923	0.328681		300	0.0154521	-0.11079	0.141695	0.809795
Estimated degree of unsaturation	300	-0.0006057	-0.120706	0.119494	0.992087		300	0.285467	0.0895462	0.481388	0.0044385		300	-0.165602	-0.291202	-0.040002	0.0099409
22:6, docosahexaenoic acid	300	-0.0014371	-0.1001	0.0972262	0.977149		300	0.100488	-0.0419922	0.242969	0.166164		300	-0.0544822	-0.155837	0.0468727	0.290941
18:2, linoleic acid	300	-0.0478498	-0.186107	0.0904071	0.496301		300	-0.0079046	-0.210502	0.194693	0.938841		300	-0.0462765	-0.181032	0.0884784	0.499636
Omega-3 fatty acids	300	0.0178707	-0.105343	0.141085	0.775493		300	0.0656675	-0.110459	0.241794	0.463641		300	-0.0159898	-0.138193	0.106214	0.79695
Omega-6 fatty acids	300	-0.0426744	-0.173091	0.0877422	0.520068		300	-0.0077267	-0.191435	0.175982	0.934082		300	-0.0386235	-0.163736	0.086489	0.543922
Polyunsaturated fatty acids	300	-0.0364969	-0.166433	0.093439	0.580802		300	0.0006277	-0.18371	0.184966	0.994657		300	-0.0367563	-0.161245	0.0877324	0.561603
Monounsaturated fatty acids; 16:1, 18:1	300	-0.0704945	-0.188472	0.0474833	0.240543		300	-0.145773	-0.336152	0.0446068	0.132889		300	0.0197304	-0.107842	0.147303	0.761037
Saturated fatty acids	300	-0.0131021	-0.1358	0.109596	0.833682		300	-0.11802	-0.30435	0.068309	0.21353		300	0.0588631	-0.06864	0.186366	0.364291
Ratio of 22:6 docosahexaenoic acid to total fatty acids	300	0.0314008	-0.0910854	0.153887	0.614243		300	0.219842	0.0438713	0.395813	0.0145232		300	-0.0919466	-0.227285	0.043392	0.182218
Ratio of 18:2 linoleic acid to total fatty acids	300	-0.0085487	-0.138695	0.121597	0.897225		300	0.160839	-0.0536015	0.37528	0.140968		300	-0.117968	-0.248034	0.0120981	0.0752878
Ratio of omega-3 fatty acids to total fatty acids	300	0.0891022	-0.0302719	0.208476	0.142896		300	0.232681	0.0719133	0.393449	0.0047069		300	-0.0430345	-0.17774	0.0916714	0.529983
Ratio of omega-6 fatty acids to total fatty acids	300	0.0085768	-0.12127	0.138423	0.896651		300	0.251843	0.032723	0.470963	0.0244322		300	-0.151849	-0.283813	-0.0198842	0.0242677
Ratio of polyunsaturated fatty acids to total fatty acids	300	0.0283905	-0.0976129	0.154394	0.65776		300	0.279893	0.0663916	0.493394	0.0103671		300	-0.14616	-0.278634	-0.0136873	0.0307023
Ratio of monounsaturated fatty acids to total fatty acids	300	-0.113531	-0.239441	0.0123785	0.0769988		300	-0.187071	-0.395312	0.0211708	0.078097		300	0.0052892	-0.126993	0.137571	0.937327
Ratio of saturated fatty acids to total fatty acids	300	0.143951	-0.0017032	0.289605	0.0527216		300	-0.110559	-0.294258	0.0731402	0.237161		300	0.209326	0.0826927	0.335959	0.0012756
Insulin	300	0.0462191	-0.0547574	0.147196	0.368397		300	-0.310557	-0.454936	-0.166179	3.1e-05		300	0.222972	0.0692459	0.376699	0.0046189
Glucose	300	-9.13e-05	-0.114469	0.114287	0.998747		300	-0.116064	-0.291468	0.0593399	0.19383		300	0.0476254	-0.0605218	0.155773	0.386794
Lactate	300	-0.0016422	-0.113367	0.110083	0.97694		300	0.0528102	-0.150592	0.256212	0.609727		300	-0.0328872	-0.136304	0.0705292	0.531868
Citrate	300	0.0158124	-0.136045	0.167669	0.837761		300	0.141314	-0.0560996	0.338728	0.159939		300	-0.0774887	-0.214112	0.0591351	0.265216
Alanine	300	0.0307369	-0.105795	0.167269	0.65803		300	-0.0856417	-0.24531	0.0740266	0.291986		300	0.0814771	-0.0309481	0.193902	0.154829
Glutamine	300	-0.0213577	-0.141106	0.0983903	0.725813		300	-0.0286103	-0.209633	0.152413	0.755968		300	-0.0018899	-0.119238	0.115458	0.974734
Histidine	300	-0.0866832	-0.244586	0.0712196	0.28083		300	-0.0419871	-0.224366	0.140392	0.6508		300	-0.0573705	-0.209311	0.0945703	0.457981
Isoleucine	300	-0.0327234	-0.145746	0.0802997	0.569221		300	-0.151794	-0.325162	0.0215729	0.0859042		300	0.0637876	-0.0600771	0.187652	0.311625
Leucine	300	-0.0313858	-0.1272	0.0644285	0.519618		300	-0.0124522	-0.159334	0.13443	0.867597		300	-0.0060602	-0.0992634	0.0871431	0.898257
Valine	300	-0.057712	-0.170573	0.0551486	0.315039		300	-0.0325104	-0.213139	0.148118	0.723409		300	-0.0230765	-0.130972	0.0848193	0.674097
Phenylalanine	300	0.0347549	-0.158124	0.227633	0.723109		300	0.152672	-0.0421243	0.347469	0.124024		300	-0.0290435	-0.212336	0.154249	0.755362
Tyrosine	300	0.0349762	-0.078818	0.14877	0.545684		300	-0.132131	-0.293694	0.0294319	0.108563		300	0.105738	-0.0205862	0.232063	0.100549
Acetate	300	0.124262	-0.141827	0.390352	0.358789		300	0.0974908	0.018743	0.176239	0.0154276		300	0.0667302	-0.184029	0.31749	0.60084
Acetoacetate	300	-0.132299	-0.250894	-0.0137053	0.028911		300	0.0465481	-0.131389	0.224486	0.607027		300	-0.151219	-0.245804	-0.0566351	0.0018238
3-hydroxybutyrate	300	-0.0527788	-0.145213	0.0396554	0.262021		300	0.0418993	-0.0637142	0.147513	0.435535		300	-0.0694413	-0.158139	0.0192569	0.124434
Creatinine	300	0.036537	-0.127228	0.200302	0.660903		300	0.348363	0.188122	0.508604	2.56e-05		300	-0.12823	-0.247828	-0.0086322	0.0356951
Albumin (signal area)	300	-0.0081376	-0.143102	0.126827	0.905618		300	0.162374	-0.0179638	0.342711	0.0774227		300	-0.106078	-0.223034	0.0108773	0.0752841
Glycoprotein acetyls, mainly a1-acid glycoprotein	300	-0.006156	-0.143546	0.131234	0.929788		300	-0.243111	-0.424214	-0.0620069	0.0086891		300	0.133692	-0.0115149	0.278898	0.0710037
C-reactive protein	300	-0.0105058	-0.0697182	0.0487067	0.727187		300	-0.0343431	-0.0939622	0.0252761	0.257828		300	0.0135449	-0.0242612	0.0513509	0.481278
