# Supplementary material for: Body muscle gain and markers of cardiovascular disease susceptibility in young adulthood: A cohort study
Source: PLoS Med. 2021 Sep 9;18(9):e1003751. doi: 10.1371/journal.pmed.1003751 (PMC8428664; doi:10.1371/journal.pmed.1003751)
Supplement: S17 Table — (XLSX) [file pmed.1003751.s029.xlsx]

## Sheet: S17 Table
S17 Table Associations of change in lean mass indices in young adulthood with cardiometabolic traits in young adulthood among ALSPAC G1 offspring
	Change in lean mass indices from age 18y to 25y (per SD-unit gain, sexes combined)
	Total limb lean mass index						Arm lean mass index						Leg lean mass index
	Adj. for age, sex, ethnicity, maternal						Adj. for age, sex, ethnicity, maternal						Adj. for age, sex, ethnicity, maternal
	education, smoking, alcohol, puberty timing,						education, smoking, alcohol, puberty timing,						education, smoking, alcohol, puberty timing,
	limb lean mass index at 18y,						arm lean mass index at 18y,						leg lean mass index at 18y,
	change in total fat mass index						change in leg lean mass index,						change in arm lean mass index,
							change in total fat mass index						change in total fat mass index
Standardized outcome at age 25y	N	Beta	LCL	UCL	P-value		N	Beta	LCL	UCL	P-value		N	Beta	LCL	UCL	P-value
Systolic blood pressure	2036	0.27658	0.202402	0.350757	3.77e-13		2036	0.1592	0.0955476	0.222853	1.01e-06		2036	0.245922	0.179168	0.312676	7.08e-13
Diastolic blood pressure	2036	0.161305	0.0669835	0.255627	0.0008117		2036	-0.0050259	-0.0995352	0.0894835	0.916949		2036	0.215695	0.131296	0.300095	5.86e-07
Concentration of chylomicrons and extremely large VLDL particles	1663	0.153615	0.0498964	0.257333	0.0037216		1663	-0.0227216	-0.140427	0.0949836	0.705014		1663	0.198935	0.107084	0.290785	2.28e-05
Total lipids in chylomicrons and extremely large VLDL	1663	0.151995	0.0483069	0.255683	0.0040896		1663	-0.0224756	-0.140431	0.0954795	0.70865		1663	0.197013	0.105059	0.288966	2.78e-05
Phospholipids in chylomicrons and extremely large VLDL	1663	0.141364	0.0398873	0.242841	0.0063552		1663	-0.0251068	-0.142034	0.0918203	0.673695		1663	0.185538	0.0936393	0.277437	7.82e-05
Total cholesterol in chylomicrons and extremely large VLDL	1663	0.134253	0.0289495	0.239557	0.012494		1663	-0.01439	-0.136672	0.107892	0.817486		1663	0.173411	0.0802685	0.266555	0.0002687
Cholesterol esters in chylomicrons and extremely large VLDL	1663	0.135098	0.0257185	0.244478	0.0155175		1663	-0.0044389	-0.129737	0.12086	0.944612		1663	0.169295	0.075993	0.262598	0.0003829
Free cholesterol in chylomicrons and extremely large VLDL	1663	0.129965	0.030399	0.229531	0.0105482		1663	-0.0255608	-0.143127	0.0920053	0.669842		1663	0.173906	0.0814712	0.266342	0.0002314
Triglycerides in chylomicrons and extremely large VLDL	1663	0.157401	0.0539797	0.260822	0.0028762		1663	-0.0238781	-0.140678	0.0929214	0.688485		1663	0.20377	0.112233	0.295307	1.34e-05
Concentration of very large VLDL particles	1663	0.141464	0.0400107	0.242918	0.0063061		1663	-0.0338502	-0.15018	0.0824794	0.568253		1663	0.193109	0.100569	0.285649	4.46e-05
Total lipids in very large VLDL	1663	0.140865	0.0392707	0.24246	0.0066053		1663	-0.0329517	-0.14965	0.0837463	0.579765		1663	0.191875	0.0992703	0.284479	5.05e-05
Phospholipids in very large VLDL	1663	0.134719	0.0328648	0.236573	0.0095629		1663	-0.030775	-0.14767	0.0861198	0.605658		1663	0.18287	0.0904149	0.275325	0.0001088
Total cholesterol in very large VLDL	1663	0.136882	0.0336115	0.240153	0.0094117		1663	-0.0219862	-0.142526	0.0985536	0.720572		1663	0.181022	0.0878015	0.274242	0.0001448
Cholesterol esters in very large VLDL	1663	0.142069	0.0374975	0.24664	0.0077802		1663	-0.0187972	-0.139989	0.102395	0.761		1663	0.185811	0.0923979	0.279224	9.94e-05
Free cholesterol in very large VLDL	1663	0.130396	0.0287454	0.232046	0.0119617		1663	-0.0256021	-0.145196	0.0939922	0.674622		1663	0.174838	0.081888	0.267789	0.0002321
Triglycerides in very large VLDL	1663	0.142792	0.0419761	0.243608	0.0055304		1663	-0.0364949	-0.151777	0.0787877	0.534738		1663	0.196229	0.103882	0.288576	3.24e-05
Concentration of large VLDL particles	1663	0.155947	0.0519256	0.259968	0.0033225		1663	-0.0361034	-0.150618	0.0784112	0.536411		1663	0.212258	0.120197	0.304318	6.55e-06
Total lipids in large VLDL	1663	0.155342	0.0513145	0.259369	0.0034481		1663	-0.0355887	-0.1503	0.0791226	0.542928		1663	0.211291	0.119188	0.303394	7.28e-06
Phospholipids in large VLDL	1663	0.155459	0.0510063	0.259912	0.003557		1663	-0.0354939	-0.15002	0.0790319	0.54335		1663	0.211425	0.119357	0.303493	7.13e-06
Total cholesterol in large VLDL	1663	0.152812	0.0481791	0.257445	0.0042289		1663	-0.0288812	-0.145473	0.0877105	0.627128		1663	0.205213	0.112866	0.29756	1.39e-05
Cholesterol esters in large VLDL	1663	0.163319	0.0561149	0.270523	0.0028489		1663	-0.0232295	-0.140357	0.0938984	0.697328		1663	0.215423	0.123334	0.307513	4.81e-06
Free cholesterol in large VLDL	1663	0.141108	0.0393432	0.242873	0.0066027		1663	-0.0342169	-0.149854	0.0814202	0.561739		1663	0.193352	0.100868	0.285835	4.32e-05
Triglycerides in large VLDL	1663	0.15579	0.0522588	0.259321	0.0032075		1663	-0.037999	-0.151929	0.0759307	0.513082		1663	0.212881	0.120928	0.304834	6.01e-06
Concentration of medium VLDL particles	1663	0.165576	0.0579415	0.273212	0.0025898		1663	-0.0239897	-0.137698	0.0897186	0.679068		1663	0.216693	0.125675	0.307711	3.26e-06
Total lipids in medium VLDL	1663	0.165097	0.0573072	0.272886	0.002703		1663	-0.0238957	-0.137741	0.0899501	0.680621		1663	0.21619	0.125087	0.307292	3.51e-06
Phospholipids in medium VLDL	1663	0.165636	0.0575344	0.273738	0.0026932		1663	-0.0238928	-0.137525	0.0897394	0.68009		1663	0.216498	0.125479	0.307517	3.33e-06
Total cholesterol in medium VLDL	1663	0.160178	0.0508539	0.269501	0.0041078		1663	-0.0212039	-0.13603	0.0936227	0.717254		1663	0.210393	0.118881	0.301904	6.96e-06
Cholesterol esters in medium VLDL	1663	0.158776	0.0478312	0.26972	0.0050591		1663	-0.0166136	-0.131514	0.0982869	0.776752		1663	0.207558	0.116355	0.29876	8.6e-06
Free cholesterol in medium VLDL	1663	0.157195	0.0512747	0.263114	0.0036523		1663	-0.0256305	-0.139123	0.0878621	0.657858		1663	0.207593	0.116251	0.298934	8.84e-06
Triglycerides in medium VLDL	1663	0.165281	0.0589879	0.271574	0.0023257		1663	-0.0248316	-0.137748	0.0880851	0.666282		1663	0.216257	0.125586	0.306929	3.13e-06
Concentration of small VLDL particles	1663	0.173052	0.0624956	0.283608	0.0021744		1663	-0.0128415	-0.124004	0.0983212	0.820777		1663	0.219272	0.129142	0.309403	1.99e-06
Total lipids in small VLDL	1663	0.172796	0.0619707	0.283621	0.0022628		1663	-0.0107986	-0.121685	0.100088	0.848542		1663	0.217849	0.127799	0.3079	2.27e-06
Phospholipids in small VLDL	1663	0.166195	0.0609467	0.271443	0.0019865		1663	-0.0223524	-0.129436	0.0847316	0.682287		1663	0.216229	0.127277	0.305181	2.03e-06
Total cholesterol in small VLDL	1663	0.165036	0.0530542	0.277017	0.0038945		1663	0.0109097	-0.0978504	0.11967	0.84405		1663	0.196613	0.107129	0.286097	1.73e-05
Cholesterol esters in small VLDL	1663	0.161783	0.0491043	0.274462	0.004918		1663	0.0223302	-0.0861725	0.130833	0.686513		1663	0.186593	0.0969376	0.276249	4.68e-05
Free cholesterol in small VLDL	1663	0.158148	0.052162	0.264134	0.0034724		1663	-0.010293	-0.117761	0.0971749	0.851011		1663	0.199354	0.110451	0.288257	1.16e-05
Triglycerides in small VLDL	1663	0.166127	0.0593775	0.272877	0.0023065		1663	-0.0216462	-0.132865	0.0895723	0.702701		1663	0.215425	0.12532	0.30553	2.97e-06
Concentration of very small VLDL particles	1663	0.140384	0.0351867	0.245582	0.0089398		1663	0.0121143	-0.0927969	0.117025	0.820851		1663	0.16306	0.0749584	0.251161	0.0002919
Total lipids in very small VLDL	1663	0.138051	0.0337107	0.242391	0.0095401		1663	0.015202	-0.0892495	0.119653	0.775323		1663	0.158224	0.0701599	0.246288	0.0004366
Phospholipids in very small VLDL	1663	0.115216	0.0203142	0.210117	0.0173668		1663	0.0009842	-0.0986297	0.100598	0.984541		1663	0.13735	0.0508375	0.223862	0.0018775
Total cholesterol in very small VLDL	1663	0.134667	0.0304118	0.238922	0.0113832		1663	0.0334652	-0.0714971	0.138428	0.531824		1663	0.1431	0.0542051	0.231996	0.0016207
Cholesterol esters in very small VLDL	1663	0.139522	0.0323238	0.246721	0.0107746		1663	0.0363082	-0.0705085	0.143125	0.505055		1663	0.147219	0.0576169	0.236821	0.001295
Free cholesterol in very small VLDL	1663	0.117824	0.0220008	0.213646	0.0159853		1663	0.0258418	-0.073702	0.125386	0.610691		1663	0.127358	0.0407912	0.213925	0.0039571
Triglycerides in very small VLDL	1663	0.135486	0.0329658	0.238007	0.0096236		1663	-0.0082579	-0.114603	0.0980868	0.878963		1663	0.171723	0.0834301	0.260016	0.0001413
Concentration of IDL particles	1663	0.0849044	-0.0037298	0.173539	0.0604391		1663	0.008195	-0.0889088	0.105299	0.868545		1663	0.0945316	0.0095371	0.179526	0.029288
Total lipids in IDL	1663	0.0827027	-0.005232	0.170637	0.06526		1663	0.0092657	-0.0876029	0.106134	0.851203		1663	0.0910521	0.0060363	0.176068	0.0358216
Phospholipids in IDL	1663	0.0775197	-0.0077051	0.162745	0.0745951		1663	0.0075688	-0.0884058	0.103543	0.877091		1663	0.0854601	0.000407	0.170513	0.048915
Total cholesterol in IDL	1663	0.0825748	-0.0056382	0.170788	0.0665319		1663	0.0118204	-0.0853297	0.10897	0.811409		1663	0.0891948	0.0038832	0.174506	0.0404557
Cholesterol esters in IDL	1663	0.0919801	0.0007667	0.183194	0.0481074		1663	0.0107327	-0.0877095	0.109175	0.830697		1663	0.101523	0.0158357	0.18721	0.0202525
Free cholesterol in IDL	1663	0.0566388	-0.0240868	0.137364	0.168958		1663	0.0143249	-0.0800561	0.108706	0.765972		1663	0.0556385	-0.0288421	0.140119	0.196617
Triglycerides in IDL	1663	0.0708225	-0.0130185	0.154663	0.0977411		1663	-0.0074695	-0.100549	0.0856096	0.874948		1663	0.0899486	0.0086806	0.171217	0.0300803
Concentration of large LDL particles	1663	0.0879983	0.0020153	0.173981	0.0448726		1663	0.0134805	-0.0817386	0.1087	0.781291		1663	0.0926114	0.0082587	0.176964	0.0314289
Total lipids in large LDL	1663	0.0873907	0.0015942	0.173187	0.0458971		1663	0.0148989	-0.0803386	0.110136	0.759003		1663	0.0909324	0.0064659	0.175399	0.0348752
Phospholipids in large LDL	1663	0.0874885	0.0016633	0.173314	0.0457271		1663	0.0069278	-0.0883577	0.102213	0.886619		1663	0.0959944	0.0114733	0.180515	0.0260381
Total cholesterol in large LDL	1663	0.0903105	0.0040447	0.176576	0.0401944		1663	0.0197299	-0.0758427	0.115303	0.685596		1663	0.0913563	0.0065148	0.176198	0.0348352
Cholesterol esters in large LDL	1663	0.0973478	0.0094172	0.185278	0.0300381		1663	0.0194068	-0.0766694	0.115483	0.692015		1663	0.10014	0.0151781	0.185101	0.0209114
Free cholesterol in large LDL	1663	0.0666411	-0.0144071	0.147689	0.106991		1663	0.0203597	-0.0738154	0.114535	0.671595		1663	0.062205	-0.0222499	0.14666	0.148741
Triglycerides in large LDL	1663	0.0300207	-0.042306	0.102347	0.415693		1663	-0.0156261	-0.10194	0.0706877	0.722569		1663	0.0434013	-0.0339191	0.120722	0.27107
Concentration of medium LDL particles	1663	0.0914905	0.006944	0.176037	0.0339446		1663	0.0202437	-0.0728302	0.113318	0.66972		1663	0.0913289	0.0080794	0.174578	0.0315611
Total lipids in medium LDL	1663	0.0913058	0.0068736	0.175738	0.0340639		1663	0.0216367	-0.0713067	0.11458	0.648016		1663	0.090182	0.0069351	0.173429	0.0337514
Phospholipids in medium LDL	1663	0.0957229	0.0093695	0.182076	0.0298304		1663	0.0020482	-0.0911116	0.095208	0.965609		1663	0.108153	0.0250321	0.191274	0.0107976
Total cholesterol in medium LDL	1663	0.093233	0.0087205	0.177746	0.0306234		1663	0.0295063	-0.0637609	0.122774	0.535003		1663	0.0875796	0.0039461	0.171213	0.0401381
Cholesterol esters in medium LDL	1663	0.0981451	0.0125088	0.183781	0.0247141		1663	0.0313028	-0.0629625	0.125568	0.514927		1663	0.0925373	0.0083915	0.176683	0.0311493
Free cholesterol in medium LDL	1663	0.0721267	-0.0080664	0.15232	0.0778984		1663	0.021974	-0.0672097	0.111158	0.628968		1663	0.0663699	-0.0152677	0.148008	0.110996
Triglycerides in medium LDL	1663	0.0109878	-0.0567579	0.0787334	0.750432		1663	-0.0214398	-0.104493	0.0616137	0.612695		1663	0.0219494	-0.0537147	0.0976136	0.569444
Concentration of small LDL particles	1663	0.0806286	-0.0009594	0.162217	0.0527524		1663	0.0178885	-0.0723369	0.108114	0.697418		1663	0.0793273	-0.0024518	0.161106	0.0572668
Total lipids in small LDL	1663	0.0794227	-0.0018481	0.160693	0.0554359		1663	0.0196779	-0.0703238	0.10968	0.668095		1663	0.0766917	-0.0050577	0.158441	0.0659397
Phospholipids in small LDL	1663	0.0642677	-0.0145988	0.143134	0.11016		1663	-0.0006498	-0.0878241	0.0865244	0.988336		1663	0.0713444	-0.0091201	0.151809	0.082205
Total cholesterol in small LDL	1663	0.0831453	0.0014961	0.164795	0.0459518		1663	0.0296411	-0.0614295	0.120712	0.523311		1663	0.0747715	-0.0078101	0.157353	0.075933
Cholesterol esters in small LDL	1663	0.0902453	0.0072117	0.173279	0.0331744		1663	0.0315646	-0.0611076	0.124237	0.504186		1663	0.0820986	-0.0013597	0.165557	0.0538464
Free cholesterol in small LDL	1663	0.0555268	-0.021663	0.132717	0.15845		1663	0.0218373	-0.0637312	0.107406	0.61675		1663	0.0467096	-0.0331009	0.12652	0.251166
Triglycerides in small LDL	1663	0.0560538	-0.0227889	0.134897	0.163362		1663	-0.0296186	-0.121925	0.0626882	0.529202		1663	0.0838159	0.001816	0.165816	0.0451431
Concentration of very large HDL particles	1663	-0.14948	-0.235464	-0.0634953	0.0006658		1663	-0.0404483	-0.128069	0.0471724	0.365364		1663	-0.160074	-0.238434	-0.0817135	6.43e-05
Total lipids in very large HDL	1663	-0.149525	-0.235686	-0.0633648	0.0006803		1663	-0.0406782	-0.128327	0.0469711	0.362802		1663	-0.160172	-0.238569	-0.0817756	6.41e-05
Phospholipids in very large HDL	1663	-0.158748	-0.247373	-0.0701228	0.0004545		1663	-0.0461513	-0.136132	0.0438295	0.314559		1663	-0.167244	-0.246185	-0.0883043	3.41e-05
Total cholesterol in very large HDL	1663	-0.138015	-0.222107	-0.0539223	0.0013109		1663	-0.0336697	-0.119373	0.0520335	0.441074		1663	-0.151869	-0.229773	-0.0739639	0.0001364
Cholesterol esters in very large HDL	1663	-0.131703	-0.214204	-0.0492018	0.0017719		1663	-0.0269883	-0.111818	0.0578411	0.532703		1663	-0.148354	-0.225907	-0.0708015	0.0001815
Free cholesterol in very large HDL	1663	-0.14962	-0.236989	-0.0622512	0.0008003		1663	-0.0480661	-0.135719	0.0395864	0.282273		1663	-0.156932	-0.2356	-0.0782638	9.5e-05
Triglycerides in very large HDL	1663	-0.0336225	-0.106598	0.0393534	0.366294		1663	-0.0071388	-0.0970936	0.082816	0.876323		1663	-0.0329369	-0.11291	0.0470368	0.419323
Concentration of large HDL particles	1663	-0.174337	-0.269032	-0.0796425	0.0003141		1663	-0.0530382	-0.147176	0.0411	0.26929		1663	-0.179852	-0.259141	-0.100562	9.2e-06
Total lipids in large HDL	1663	-0.175143	-0.270237	-0.0800492	0.0003124		1663	-0.0528419	-0.147204	0.0415205	0.272205		1663	-0.181033	-0.260455	-0.101611	8.33e-06
Phospholipids in large HDL	1663	-0.168245	-0.262321	-0.0741687	0.000464		1663	-0.0563503	-0.150815	0.0381144	0.242161		1663	-0.170949	-0.250083	-0.0918161	2.39e-05
Total cholesterol in large HDL	1663	-0.179802	-0.276363	-0.0832397	0.0002681		1663	-0.0501099	-0.144932	0.0447121	0.300107		1663	-0.188439	-0.268444	-0.108434	4.14e-06
Cholesterol esters in large HDL	1663	-0.179857	-0.276047	-0.0836675	0.0002527		1663	-0.0500438	-0.144552	0.0444644	0.299144		1663	-0.188378	-0.268273	-0.108483	4.05e-06
Free cholesterol in large HDL	1663	-0.179339	-0.277026	-0.0816522	0.0003266		1663	-0.0501858	-0.145994	0.0456219	0.304374		1663	-0.188386	-0.268739	-0.108032	4.58e-06
Triglycerides in large HDL	1663	-0.132829	-0.210348	-0.0553103	0.0007947		1663	-0.0321184	-0.117645	0.0534082	0.461482		1663	-0.135791	-0.212511	-0.0590717	0.0005307
Concentration of medium HDL particles	1663	-0.0839757	-0.164129	-0.0038226	0.0400416		1663	-0.0808058	-0.168578	0.0069664	0.0711431		1663	-0.053136	-0.132144	0.025872	0.187311
Total lipids in medium HDL	1663	-0.0869658	-0.167976	-0.005956	0.0353892		1663	-0.0790237	-0.167225	0.0091779	0.0790509		1663	-0.0580474	-0.13717	0.0210751	0.15035
Phospholipids in medium HDL	1663	-0.0805584	-0.160051	-0.0010662	0.0470089		1663	-0.0804667	-0.16746	0.0065263	0.0698196		1663	-0.0499235	-0.128343	0.0284962	0.211964
Total cholesterol in medium HDL	1663	-0.101634	-0.1868	-0.0164675	0.0193686		1663	-0.0697684	-0.160408	0.0208708	0.131294		1663	-0.0818367	-0.161912	-0.0017609	0.0451759
Cholesterol esters in medium HDL	1663	-0.10341	-0.189068	-0.0177518	0.0180049		1663	-0.0694902	-0.160472	0.0214915	0.134302		1663	-0.0840153	-0.164318	-0.0037131	0.0403177
Free cholesterol in medium HDL	1663	-0.0942888	-0.1774	-0.0111772	0.0262038		1663	-0.0701994	-0.159424	0.0190252	0.12298		1663	-0.0732195	-0.152389	0.0059498	0.0698595
Triglycerides in medium HDL	1663	0.0893527	0.0058757	0.17283	0.035928		1663	-0.0763285	-0.171175	0.0185177	0.114651		1663	0.162711	0.0764979	0.248925	0.0002211
Concentration of small HDL particles	1663	0.0173187	-0.0544524	0.0890899	0.636064		1663	-0.0381264	-0.117441	0.0411883	0.3459		1663	0.0409631	-0.0380713	0.119998	0.3095
Total lipids in small HDL	1663	0.0131311	-0.0590024	0.0852647	0.721098		1663	-0.0363628	-0.115726	0.0430007	0.368956		1663	0.0346243	-0.0443303	0.113579	0.389835
Phospholipids in small HDL	1663	0.0022717	-0.0700156	0.074559	0.950858		1663	-0.0681627	-0.152515	0.0161895	0.113168		1663	0.0452647	-0.0363897	0.126919	0.277065
Total cholesterol in small HDL	1663	0.0050564	-0.0682854	0.0783982	0.892451		1663	-0.0057933	-0.086214	0.0746273	0.887654		1663	0.0033132	-0.0755445	0.082171	0.934331
Cholesterol esters in small HDL	1663	0.0095688	-0.0636177	0.0827553	0.79764		1663	0.0018992	-0.0793489	0.0831473	0.963437		1663	0.003438	-0.0758336	0.0827096	0.93222
Free cholesterol in small HDL	1663	-0.0215933	-0.0980054	0.0548189	0.579468		1663	-0.048527	-0.132749	0.035695	0.25859		1663	0.0020263	-0.0790419	0.0830944	0.960905
Triglycerides in small HDL	1663	0.154449	0.0583408	0.250557	0.0016505		1663	-0.0234413	-0.128568	0.0816857	0.66191		1663	0.202874	0.114444	0.291304	7.28e-06
Phospholipids to total lipds ratio in chylomicrons and extremely large VLDL	1663	-0.0275478	-0.0977304	0.0426349	0.44148		1663	-0.0680704	-0.147624	0.0114829	0.0934798		1663	0.0049742	-0.0631679	0.0731163	0.886168
Total cholesterol to total lipids ratio in chylomicrons and extremely large VLDL	1663	0.0091265	-0.0609389	0.0791918	0.79838		1663	0.110332	0.0268097	0.193855	0.0096545		1663	-0.0564746	-0.13448	0.0215308	0.15579
Cholesterol esters to total lipids ratio in chylomicrons and extremely large VLDL	1663	0.0052173	-0.0643611	0.0747958	0.883091		1663	0.113699	0.0311122	0.196287	0.0069986		1663	-0.0631024	-0.140728	0.0145233	0.11103
Free cholesterol to total lipids ratio in chylomicrons and extremely large VLDL	1663	0.0165162	-0.0543895	0.0874219	0.647822		1663	0.0976936	0.0130082	0.182379	0.0237847		1663	-0.0401192	-0.118343	0.0381046	0.314582
Triglycerides to total lipids ratio in chylomicrons and extremely large VLDL	1663	0.0087357	-0.0623709	0.0798422	0.809612		1663	-0.0512146	-0.134782	0.0323528	0.229515		1663	0.0438927	-0.0327698	0.120555	0.261605
Phospholipids to total lipds ratio in very large VLDL	1663	0.0080997	-0.064629	0.0808285	0.827113		1663	-0.0132835	-0.0981546	0.0715877	0.758893		1663	0.0218782	-0.0534811	0.0972375	0.56914
Total cholesterol to total lipids ratio in very large VLDL	1663	-0.0342996	-0.10533	0.0367304	0.343706		1663	0.0974954	0.0158962	0.179095	0.019222		1663	-0.0973046	-0.177434	-0.017175	0.0173406
Cholesterol esters to total lipids ratio in very large VLDL	1663	-0.0307788	-0.100703	0.0391456	0.388068		1663	0.10048	0.020862	0.180098	0.0134108		1663	-0.0949301	-0.173691	-0.016169	0.018191
Free cholesterol to total lipids ratio in very large VLDL	1663	-0.0383004	-0.109937	0.0333363	0.294488		1663	0.0894132	0.0065236	0.172303	0.0345139		1663	-0.0972546	-0.178178	-0.0163315	0.0185275
Triglycerides to total lipids ratio in very large VLDL	1663	0.0231427	-0.0481088	0.0943943	0.524167		1663	-0.0722952	-0.154623	0.0100325	0.085187		1663	0.0663845	-0.011901	0.14467	0.0964563
Phospholipids to total lipds ratio in large VLDL	1663	-0.0481415	-0.129501	0.0332179	0.245976		1663	-0.114372	-0.201167	-0.0275773	0.0098346		1663	0.0260496	-0.0539438	0.106043	0.523091
Total cholesterol to total lipids ratio in large VLDL	1663	0.0601407	-0.0124139	0.132695	0.10418		1663	0.0871382	0.0020282	0.172248	0.0447908		1663	0.0153718	-0.0628868	0.0936304	0.70009
Cholesterol esters to total lipids ratio in large VLDL	1663	0.0404504	-0.029282	0.110183	0.255381		1663	0.0980333	0.0144699	0.181597	0.0215135		1663	-0.0117988	-0.0884636	0.0648661	0.762796
Free cholesterol to total lipids ratio in large VLDL	1663	0.0823747	0.0058689	0.15888	0.034848		1663	0.0533513	-0.0338658	0.140568	0.230388		1663	0.0581053	-0.0213536	0.137564	0.151676
Triglycerides to total lipids ratio in large VLDL	1663	-0.0301305	-0.105143	0.0448818	0.430901		1663	-0.0167293	-0.101826	0.0683671	0.699844		1663	-0.0308364	-0.11031	0.048637	0.44674
Phospholipids to total lipds ratio in medium VLDL	1663	-0.100094	-0.238844	0.0386559	0.15727		1663	-0.0952614	-0.233898	0.0433749	0.177926		1663	-0.0576079	-0.132305	0.0170889	0.130553
Total cholesterol to total lipids ratio in medium VLDL	1663	0.024994	-0.0470652	0.0970532	0.496396		1663	0.0056556	-0.0776148	0.0889261	0.894039		1663	0.0306334	-0.0448979	0.106165	0.426442
Cholesterol esters to total lipids ratio in medium VLDL	1663	-0.0176724	-0.0866094	0.0512646	0.61516		1663	-0.001215	-0.0804452	0.0780152	0.976008		1663	-0.0152207	-0.0883852	0.0579437	0.683298
Free cholesterol to total lipids ratio in medium VLDL	1663	0.108735	0.0230419	0.194429	0.0129155		1663	0.0177632	-0.0746292	0.110156	0.706151		1663	0.118102	0.0383652	0.19784	0.0037201
Triglycerides to total lipids ratio in medium VLDL	1663	0.0260718	-0.0487269	0.10087	0.494283		1663	0.0411179	-0.0475715	0.129807	0.363303		1663	0.0004194	-0.0702883	0.0711271	0.990719
Phospholipids to total lipds ratio in small VLDL	1663	-0.115273	-0.212908	-0.0176372	0.0206959		1663	-0.0436154	-0.145083	0.0578526	0.399296		1663	-0.119275	-0.202145	-0.0364054	0.0048139
Total cholesterol to total lipids ratio in small VLDL	1663	0.0435824	-0.0335625	0.120727	0.267989		1663	0.0529259	-0.0358239	0.141676	0.242298		1663	0.0262379	-0.0577124	0.110188	0.539948
Cholesterol esters to total lipids ratio in small VLDL	1663	0.056547	-0.0235221	0.136616	0.16618		1663	0.0552077	-0.0356792	0.146095	0.233659		1663	0.0419251	-0.0422727	0.126123	0.328883
Free cholesterol to total lipids ratio in small VLDL	1663	-0.0491542	-0.125435	0.0271266	0.206445		1663	0.0014264	-0.0860139	0.0888667	0.974479		1663	-0.065412	-0.142914	0.0120898	0.0980263
Triglycerides to total lipids ratio in small VLDL	1663	0.0159676	-0.057495	0.0894303	0.669927		1663	-0.0313373	-0.120332	0.0576574	0.489876		1663	0.0358768	-0.0458798	0.117633	0.389522
Phospholipids to total lipds ratio in very small VLDL	1663	-0.0371455	-0.113007	0.0387161	0.336996		1663	-0.0755333	-0.168815	0.0177487	0.112431		1663	-0.0021812	-0.0828578	0.0784954	0.957715
Total cholesterol to total lipids ratio in very small VLDL	1663	0.0160652	-0.0572922	0.0894226	0.667582		1663	0.0724825	-0.0136311	0.158596	0.0989435		1663	-0.0238338	-0.104639	0.0569718	0.562992
Cholesterol esters to total lipids ratio in very small VLDL	1663	0.0270142	-0.049155	0.103183	0.486757		1663	0.0593096	-0.0277558	0.146375	0.181693		1663	-0.0043718	-0.084265	0.0755214	0.914541
Free cholesterol to total lipids ratio in very small VLDL	1663	-0.027199	-0.102056	0.0476585	0.476155		1663	0.047491	-0.041317	0.136299	0.294386		1663	-0.0567061	-0.136665	0.023253	0.164411
Triglycerides to total lipids ratio in very small VLDL	1663	0.0087139	-0.062632	0.0800598	0.810703		1663	-0.0135799	-0.105522	0.078362	0.772082		1663	0.0199936	-0.0617221	0.101709	0.631361
Phospholipids to total lipds ratio in IDL	1663	-0.105543	-0.199193	-0.0118937	0.027207		1663	0.0043476	-0.0918034	0.100499	0.929341		1663	-0.130425	-0.218998	-0.0418512	0.0039255
Total cholesterol to total lipids ratio in IDL	1663	0.0581204	-0.0152887	0.131529	0.120637		1663	0.0066864	-0.0739564	0.0873292	0.870832		1663	0.0657038	-0.0100472	0.141455	0.089084
Cholesterol esters to total lipids ratio in IDL	1663	0.105577	0.0196304	0.191523	0.0160881		1663	-0.0048761	-0.0916482	0.081896	0.912249		1663	0.13155	0.0525793	0.21052	0.001108
Free cholesterol to total lipids ratio in IDL	1663	-0.0982654	-0.17923	-0.0173002	0.0174019		1663	0.0301362	-0.074179	0.134452	0.571035		1663	-0.140779	-0.227611	-0.053947	0.0015002
Triglycerides to total lipids ratio in IDL	1663	-0.0190258	-0.0840614	0.0460097	0.566182		1663	-0.0105816	-0.0934528	0.0722895	0.802273		1663	-0.0158642	-0.0904319	0.0587035	0.676522
Phospholipids to total lipds ratio in large LDL	1663	-0.100032	-0.182169	-0.0178941	0.0170198		1663	-0.0132484	-0.0986407	0.0721439	0.760932		1663	-0.109454	-0.19559	-0.0233178	0.0127869
Total cholesterol to total lipids ratio in large LDL	1663	0.0957877	0.0182359	0.17334	0.0155164		1663	0.0225712	-0.0635691	0.108712	0.60736		1663	0.0990745	0.0176467	0.180502	0.0171232
Cholesterol esters to total lipids ratio in large LDL	1663	0.132792	0.0442398	0.221344	0.003314		1663	0.0082938	-0.0814052	0.0979928	0.85611		1663	0.152918	0.0664949	0.239342	0.0005328
Free cholesterol to total lipids ratio in large LDL	1663	-0.163739	-0.258583	-0.0688948	0.0007254		1663	0.0377387	-0.0597391	0.135217	0.447745		1663	-0.221119	-0.311841	-0.130398	1.9e-06
Triglycerides to total lipids ratio in large LDL	1663	-0.0633872	-0.132133	0.0053587	0.0707086		1663	-0.0267018	-0.113413	0.0600099	0.545933		1663	-0.0587389	-0.135237	0.0177597	0.132246
Phospholipids to total lipds ratio in medium LDL	1663	-0.0886084	-0.166589	-0.0106282	0.0259661		1663	-0.0277813	-0.12121	0.0656473	0.559818		1663	-0.0866832	-0.172347	-0.001019	0.0473395
Total cholesterol to total lipids ratio in medium LDL	1663	0.0958241	0.017244	0.174404	0.0168763		1663	0.0318837	-0.0625806	0.126348	0.508054		1663	0.0937796	0.0103764	0.177183	0.0275618
Cholesterol esters to total lipids ratio in medium LDL	1663	0.113779	0.0308946	0.196662	0.0071635		1663	0.0207955	-0.0749359	0.116527	0.670112		1663	0.122438	0.0377774	0.207098	0.0046151
Free cholesterol to total lipids ratio in medium LDL	1663	-0.13965	-0.229336	-0.0499639	0.0022936		1663	0.0094927	-0.0856167	0.104602	0.844818		1663	-0.173019	-0.259086	-0.0869511	8.39e-05
Triglycerides to total lipids ratio in medium LDL	1663	-0.0851776	-0.160044	-0.0103109	0.0257796		1663	-0.0319328	-0.122426	0.0585605	0.488953		1663	-0.0832088	-0.160715	-0.0057027	0.0353796
Phospholipids to total lipds ratio in small LDL	1663	-0.10922	-0.191622	-0.0268185	0.0094121		1663	-0.0253875	-0.118633	0.0678579	0.593398		1663	-0.113798	-0.200288	-0.0273084	0.0099458
Total cholesterol to total lipids ratio in small LDL	1663	0.0922018	0.0139381	0.170465	0.0209716		1663	0.033598	-0.0629656	0.130162	0.495054		1663	0.08757	0.0025707	0.172569	0.0434698
Cholesterol esters to total lipids ratio in small LDL	1663	0.110846	0.0285827	0.19311	0.0082979		1663	0.0245882	-0.0738171	0.122994	0.624135		1663	0.115587	0.0295076	0.201666	0.0085234
Free cholesterol to total lipids ratio in small LDL	1663	-0.149865	-0.239726	-0.0600042	0.0010933		1663	0.0167816	-0.0778256	0.111389	0.727946		1663	-0.188934	-0.273455	-0.104414	1.24e-05
Triglycerides to total lipids ratio in small LDL	1663	-0.0192308	-0.0896342	0.0511726	0.592196		1663	-0.043826	-0.143653	0.0560016	0.389314		1663	0.0074541	-0.0779225	0.0928307	0.864051
Phospholipids to total lipds ratio in very large HDL	1663	-0.0898809	-0.170922	-0.0088401	0.029745		1663	-0.0553949	-0.143894	0.0331037	0.219726		1663	-0.06176	-0.135846	0.0123259	0.102223
Total cholesterol to total lipids ratio in very large HDL	1663	0.0323786	-0.0404313	0.105189	0.383205		1663	0.0537743	-0.0255481	0.133097	0.183808		1663	-0.0046104	-0.077239	0.0680181	0.900927
Cholesterol esters to total lipids ratio in very large HDL	1663	0.0618688	-0.0144909	0.138229	0.11221		1663	0.0645031	-0.0157832	0.144789	0.115259		1663	0.0252495	-0.0482136	0.0987126	0.500315
Free cholesterol to total lipids ratio in very large HDL	1663	-0.129996	-0.22022	-0.0397718	0.00477		1663	-0.0605287	-0.154439	0.0333818	0.206338		1663	-0.119821	-0.199946	-0.0396953	0.0034022
Triglycerides to total lipids ratio in very large HDL	1663	0.149124	0.0491484	0.249101	0.0034846		1663	0.0217305	-0.075302	0.118763	0.660532		1663	0.158203	0.0616711	0.254735	0.0013321
Phospholipids to total lipds ratio in large HDL	1663	0.149871	0.0561177	0.243625	0.0017463		1663	0.0252383	-0.0614634	0.11194	0.56811		1663	0.158566	0.0723941	0.244738	0.0003163
Total cholesterol to total lipids ratio in large HDL	1663	-0.182767	-0.292511	-0.0730231	0.0011112		1663	-0.0133863	-0.111976	0.0852029	0.790029		1663	-0.211364	-0.297913	-0.124814	1.82e-06
Cholesterol esters to total lipids ratio in large HDL	1663	-0.167656	-0.26984	-0.0654716	0.0013155		1663	-0.0180805	-0.107038	0.0708771	0.690201		1663	-0.189217	-0.275346	-0.103088	1.74e-05
Free cholesterol to total lipids ratio in large HDL	1663	-0.189265	-0.307864	-0.0706658	0.0017782		1663	-0.0026241	-0.11636	0.111112	0.963911		1663	-0.22796	-0.314299	-0.141621	2.51e-07
Triglycerides to total lipids ratio in large HDL	1663	0.0637097	-0.0124099	0.139829	0.100857		1663	-0.0123224	-0.0655675	0.0409227	0.649943		1663	0.0912841	-0.0010951	0.183663	0.0527752
Phospholipids to total lipds ratio in medium HDL	1663	0.0857272	0.0175925	0.153862	0.013694		1663	0.0001248	-0.0790825	0.0793321	0.997535		1663	0.0993836	0.0287306	0.170037	0.005862
Total cholesterol to total lipids ratio in medium HDL	1663	-0.137328	-0.224922	-0.0497347	0.0021391		1663	0.0105504	-0.0791484	0.100249	0.817575		1663	-0.174086	-0.251079	-0.0970936	9.82e-06
Cholesterol esters to total lipids ratio in medium HDL	1663	-0.126945	-0.20767	-0.0462195	0.0020735		1663	0.0215613	-0.0646386	0.107761	0.623768		1663	-0.167434	-0.24318	-0.0916889	1.54e-05
Free cholesterol to total lipids ratio in medium HDL	1663	-0.103742	-0.191979	-0.015504	0.0212321		1663	-0.0229097	-0.112582	0.0667621	0.616362		1663	-0.114623	-0.192545	-0.036701	0.0039624
Triglycerides to total lipids ratio in medium HDL	1663	0.149251	0.0504142	0.248088	0.0031016		1663	-0.0157771	-0.112163	0.080609	0.748209		1663	0.195403	0.114569	0.276236	2.31e-06
Phospholipids to total lipds ratio in small HDL	1663	-0.0316675	-0.106979	0.0436436	0.409633		1663	-0.0365133	-0.1286	0.0555736	0.436848		1663	-0.0080706	-0.0920784	0.0759373	0.850562
Total cholesterol to total lipids ratio in small HDL	1663	-0.0097057	-0.0837077	0.0642963	0.79702		1663	0.0298809	-0.0623833	0.122145	0.52537		1663	-0.037293	-0.121569	0.0469835	0.385555
Cholesterol esters to total lipids ratio in small HDL	1663	0.0048834	-0.0689164	0.0786831	0.896751		1663	0.0309146	-0.0619956	0.123825	0.514085		1663	-0.0204855	-0.105138	0.0641668	0.635098
Free cholesterol to total lipids ratio in small HDL	1663	-0.133706	-0.230724	-0.0366866	0.0069405		1663	-0.0308106	-0.134332	0.0727106	0.559458		1663	-0.135591	-0.224856	-0.0463255	0.0029313
Triglycerides to total lipids ratio in small HDL	1663	0.139665	0.0418475	0.237482	0.0051616		1663	0.0061148	-0.0951748	0.107404	0.905759		1663	0.166836	0.0824811	0.25119	0.0001089
Mean diameter for VLDL particles	1663	0.138789	0.0446565	0.232921	0.0038795		1663	-0.0284426	-0.130659	0.0737735	0.585292		1663	0.189808	0.104198	0.275418	1.45e-05
Mean diameter for LDL particles	1663	-0.0473338	-0.120431	0.0257635	0.204229		1663	-0.0089793	-0.0915576	0.0735989	0.831137		1663	-0.047636	-0.126311	0.0310388	0.235165
Mean diameter for HDL particles	1663	-0.173334	-0.267706	-0.0789616	0.0003245		1663	-0.0261637	-0.119159	0.0668311	0.581137		1663	-0.194705	-0.274957	-0.114453	2.12e-06
Serum total cholesterol	1663	0.0363538	-0.0401245	0.112832	0.351292		1663	-0.0089693	-0.0984083	0.0804697	0.844088		1663	0.0441727	-0.0369155	0.125261	0.285464
Total cholesterol in VLDL	1663	0.167764	0.0542535	0.281275	0.0037946		1663	-0.0015913	-0.115227	0.112044	0.97809		1663	0.206901	0.116047	0.297755	8.49e-06
Remnant cholesterol (non-HDL, non-LDL -cholesterol)	1663	0.141969	0.0357682	0.24817	0.008822		1663	0.0047583	-0.102054	0.11157	0.930383		1663	0.168957	0.0805938	0.257319	0.0001827
Total cholesterol in LDL	1663	0.0905269	0.0056258	0.175428	0.0366475		1663	0.0250449	-0.0690698	0.11916	0.601775		1663	0.0875081	0.0034174	0.171599	0.0413984
Total cholesterol in HDL	1663	-0.150266	-0.243243	-0.0572892	0.0015527		1663	-0.0559922	-0.15	0.0380156	0.24288		1663	-0.151987	-0.231689	-0.0722859	0.0001901
Total cholesterol in HDL2	1663	-0.155444	-0.249722	-0.061166	0.0012452		1663	-0.0587688	-0.153459	0.0359211	0.223651		1663	-0.156341	-0.236203	-0.0764786	0.0001278
Total cholesterol in HDL3	1663	-0.0805703	-0.159506	-0.0016344	0.0454466		1663	-0.0224007	-0.107954	0.0631532	0.607631		1663	-0.0893648	-0.167767	-0.0109628	0.0255072
Esterified cholesterol	1662	0.0364436	-0.0403996	0.113287	0.352396		1662	-0.0126406	-0.102504	0.0772228	0.782659		1662	0.0464529	-0.0349958	0.127902	0.26345
Free cholesterol	1662	0.0420083	-0.0355659	0.119582	0.288324		1662	-0.0027578	-0.0917819	0.0862663	0.951557		1662	0.0465154	-0.0345083	0.127539	0.260314
Serum total triglycerides	1663	0.150296	0.0458819	0.25471	0.0048105		1663	-0.0306	-0.143355	0.0821555	0.594595		1663	0.201773	0.109989	0.293558	1.72e-05
Triglycerides in VLDL	1663	0.161331	0.0555837	0.267078	0.0028093		1663	-0.0278392	-0.141195	0.0855169	0.630081		1663	0.213399	0.122127	0.304672	4.86e-06
Triglycerides in LDL	1663	0.0299988	-0.0419865	0.101984	0.413826		1663	-0.0201635	-0.106447	0.06612	0.646756		1663	0.0456096	-0.031986	0.123205	0.249124
Triglycerides in HDL	1663	0.0255605	-0.0516734	0.102794	0.516348		1663	-0.0520737	-0.147688	0.0435402	0.285573		1663	0.0692642	-0.0159301	0.154458	0.110982
Total phosphoglycerides	1662	-0.0175726	-0.0877729	0.0526277	0.623505		1662	-0.0486835	-0.132869	0.0355022	0.256852		1662	0.0075276	-0.070116	0.0851711	0.849208
Ratio of triglycerides to phosphoglycerides	1659	0.128552	0.0352629	0.221841	0.0069463		1659	-0.0122957	-0.110949	0.0863579	0.806905		1659	0.163894	0.0808714	0.246916	0.0001122
Phosphatidylcholine and other cholines	1662	0.0129553	-0.0591428	0.0850535	0.724549		1662	-0.0395646	-0.126627	0.0474976	0.372876		1662	0.0366441	-0.0428556	0.116144	0.366086
Total cholines	1662	-0.0024226	-0.0732135	0.0683682	0.946491		1662	-0.0240472	-0.109566	0.0614715	0.581343		1662	0.0093489	-0.0687078	0.0874055	0.814302
Apolipoprotein A-I	1663	-0.107925	-0.189408	-0.026441	0.009464		1663	-0.0535376	-0.141967	0.0348915	0.235204		1663	-0.10188	-0.180398	-0.0233616	0.0110188
Apolipoprotein B	1663	0.136382	0.0324284	0.240335	0.0101611		1663	0.0008914	-0.103792	0.105575	0.986677		1663	0.16366	0.0764392	0.250881	0.0002404
Ratio of apolipoprotein B to apolipoprotein A-I	1663	0.201963	0.0794541	0.324472	0.0012471		1663	0.017247	-0.0952088	0.129703	0.763593		1663	0.235144	0.145413	0.324875	3.08e-07
Total fatty acids	1662	0.0670524	-0.0169049	0.15101	0.11743		1662	-0.0255677	-0.120153	0.0690177	0.596049		1662	0.093448	0.0091028	0.177793	0.029916
Estimated degree of unsaturation	1662	-0.06547	-0.147264	0.0163236	0.116615		1662	-0.0165165	-0.112753	0.07972	0.736443		1662	-0.0722735	-0.157683	0.0131357	0.0971556
22:6, docosahexaenoic acid	1662	-0.0482401	-0.117705	0.0212247	0.173351		1662	-0.0233733	-0.108349	0.061602	0.589612		1662	-0.0513169	-0.125725	0.0230907	0.176328
18:2, linoleic acid	1662	0.0129782	-0.0632154	0.0891717	0.738355		1662	-0.0168014	-0.104759	0.0711562	0.70796		1662	0.0174877	-0.0644599	0.0994354	0.675587
Omega-3 fatty acids	1662	-0.0258125	-0.09608	0.044455	0.471311		1662	-0.0322804	-0.118857	0.0542959	0.464688		1662	-0.0097353	-0.0864804	0.0670099	0.80354
Omega-6 fatty acids	1662	0.0386538	-0.037764	0.115072	0.321283		1662	-0.0171112	-0.105409	0.0711865	0.703919		1662	0.0488339	-0.0336556	0.131323	0.245747
Polyunsaturated fatty acids	1662	0.0319852	-0.0438325	0.107803	0.408098		1662	-0.0192447	-0.107592	0.0691023	0.66925		1662	0.0430714	-0.0391456	0.125288	0.304321
Monounsaturated fatty acids; 16:1, 18:1	1662	0.073609	-0.0179786	0.165196	0.11513		1662	-0.0424332	-0.141764	0.0568975	0.402211		1662	0.116091	0.0297221	0.20246	0.0084582
Saturated fatty acids	1662	0.0853148	0.0002632	0.170366	0.049296		1662	-0.0127777	-0.109813	0.0842574	0.796222		1662	0.108013	0.0237977	0.192228	0.0119753
Ratio of 22:6 docosahexaenoic acid to total fatty acids	1662	-0.123323	-0.204021	-0.0426252	0.0027634		1662	-0.0001004	-0.0898044	0.0896036	0.998249		1662	-0.155001	-0.227031	-0.0829703	2.57e-05
Ratio of 18:2 linoleic acid to total fatty acids	1662	-0.145496	-0.232942	-0.0580499	0.0011232		1662	-0.0153919	-0.111563	0.0807792	0.753624		1662	-0.170307	-0.249556	-0.0910589	2.63e-05
Ratio of omega-3 fatty acids to total fatty acids	1662	-0.131959	-0.211791	-0.0521275	0.0012101		1662	-0.016082	-0.1041	0.0719358	0.720108		1662	-0.140392	-0.214752	-0.0660314	0.00022
Ratio of omega-6 fatty acids to total fatty acids	1662	-0.113846	-0.204939	-0.022754	0.0143356		1662	0.0064394	-0.0948801	0.107759	0.900809		1662	-0.152406	-0.23748	-0.0673324	0.0004537
Ratio of polyunsaturated fatty acids to total fatty acids	1662	-0.132907	-0.226437	-0.0393757	0.0053786		1662	0.0019028	-0.100511	0.104316	0.970934		1662	-0.16937	-0.254838	-0.0839028	0.0001056
Ratio of monounsaturated fatty acids to total fatty acids	1662	0.0763331	-0.0194199	0.172086	0.118102		1662	-0.0499923	-0.14847	0.0484856	0.319538		1662	0.129228	0.0446345	0.213822	0.0027735
Ratio of saturated fatty acids to total fatty acids	1662	0.0728361	-0.0018973	0.14757	0.0560996		1662	0.0792732	-0.0083401	0.166886	0.076133		1662	0.0403423	-0.0415735	0.122258	0.334205
Insulin	1661	0.271409	0.162078	0.380739	1.23e-06		1661	0.0478227	-0.0655332	0.161179	0.408085		1661	0.278221	0.187455	0.368986	2.25e-09
Glucose	1661	0.117324	0.0490234	0.185625	0.0007712		1661	0.0240882	-0.0627073	0.110884	0.586278		1661	0.11962	0.051446	0.187794	0.0005929
Lactate	1663	0.0351009	-0.0288658	0.0990677	0.281953		1663	-0.049969	-0.124865	0.0249272	0.190851		1663	0.0630704	-0.0103918	0.136533	0.0923811
Citrate	1663	-0.0634854	-0.136594	0.0096233	0.0887146		1663	-0.0071721	-0.0943589	0.0800147	0.871839		1663	-0.0655929	-0.146875	0.0156893	0.113657
Alanine	1663	0.0643855	-0.0220463	0.150817	0.144177		1663	-0.0628159	-0.154341	0.028709	0.178435		1663	0.121064	0.03647	0.205657	0.0050594
Glutamine	1640	-0.0782635	-0.150415	-0.0061121	0.0335219		1640	0.0332246	-0.0439874	0.110437	0.398789		1640	-0.107633	-0.184799	-0.0304669	0.0062898
Histidine	1663	-0.0176543	-0.0941603	0.0588517	0.650891		1663	0.0009194	-0.0868398	0.0886786	0.983608		1663	-0.0057077	-0.0876886	0.0762731	0.891396
Isoleucine	1661	0.238709	0.135736	0.341681	5.84e-06		1661	0.118973	0.0158694	0.222076	0.0237469		1661	0.215173	0.130375	0.299971	7.13e-07
Leucine	1663	0.275079	0.185352	0.364807	2.24e-09		1663	0.17359	0.0841684	0.263012	0.0001455		1663	0.220237	0.143903	0.296572	1.79e-08
Valine	1661	0.329913	0.233272	0.426554	2.93e-11		1661	0.230139	0.133728	0.32655	3.07e-06		1661	0.235537	0.151117	0.319956	5.12e-08
Phenylalanine	1662	0.169091	0.0895029	0.24868	3.24e-05		1662	0.102318	0.0158294	0.188806	0.0204415		1662	0.15278	0.0696245	0.235935	0.0003231
Tyrosine	1663	0.242517	0.155629	0.329405	5.06e-08		1663	0.0161925	-0.0719867	0.104372	0.718762		1663	0.275841	0.193738	0.357944	5.91e-11
Acetate	1663	-0.0039357	-0.0551481	0.0472767	0.880203		1663	0.101937	0.0001934	0.203681	0.0495667		1663	-0.0636075	-0.128654	0.001439	0.055282
Acetoacetate	1663	-0.0011367	-0.0727105	0.070437	0.975153		1663	0.0638773	-0.0207021	0.148457	0.138712		1663	-0.0574161	-0.136235	0.0214033	0.153254
3-hydroxybutyrate	1661	-0.0235384	-0.0946506	0.0475738	0.516278		1661	0.013062	-0.0640217	0.0901457	0.739656		1661	-0.0531207	-0.134689	0.0284473	0.201657
Creatinine	1663	0.108321	0.0399894	0.176652	0.0019076		1663	0.186468	0.113547	0.259388	5.86e-07		1663	0.0483979	-0.0243604	0.121156	0.192177
Albumin (signal area)	1663	-0.0664532	-0.136959	0.0040523	0.064684		1663	0.0263158	-0.0555759	0.108207	0.528588		1663	-0.0969701	-0.169193	-0.0247468	0.008531
Glycoprotein acetyls, mainly a1-acid glycoprotein	1663	0.230616	0.112629	0.348603	0.000131		1663	-0.0096117	-0.122574	0.10335	0.867476		1663	0.261788	0.16561	0.357965	1.07e-07
C-reactive protein	1532	0.0645309	0.0066759	0.122386	0.0288313		1532	0.0233504	-0.05789	0.104591	0.572981		1532	0.0541788	-0.0183766	0.126734	0.143205
Complete case sample
Standardized outcome at age 25y	N	Beta	LCL	UCL	P-value		N	Beta	LCL	UCL	P-value		N	Beta	LCL	UCL	P-value
Systolic blood pressure	770	0.343624	0.255323	0.431925	6.63e-14		770	0.261275	0.150264	0.372286	4.5e-06		770	0.285053	0.188516	0.381591	9.95e-09
Diastolic blood pressure	770	0.177277	0.0654255	0.289129	0.0019322		770	0.0305207	-0.093234	0.154276	0.62842		770	0.224123	0.10828	0.339966	0.0001576
Concentration of chylomicrons and extremely large VLDL particles	770	0.192483	0.0840647	0.300901	0.0005201		770	0.0281542	-0.133154	0.189463	0.731969		770	0.214438	0.0777588	0.351117	0.0021455
Total lipids in chylomicrons and extremely large VLDL	770	0.191753	0.0831708	0.300334	0.0005565		770	0.0278929	-0.133905	0.189691	0.735135		770	0.213655	0.0765314	0.350778	0.0023012
Phospholipids in chylomicrons and extremely large VLDL	770	0.180394	0.071177	0.28961	0.0012371		770	0.0234716	-0.139656	0.186599	0.777666		770	0.203113	0.0651209	0.341105	0.0039688
Total cholesterol in chylomicrons and extremely large VLDL	770	0.184302	0.0743074	0.294297	0.001051		770	0.0304108	-0.134821	0.195642	0.717969		770	0.201418	0.0599299	0.342906	0.005328
Cholesterol esters in chylomicrons and extremely large VLDL	770	0.182828	0.0733462	0.29231	0.0010923		770	0.0423482	-0.118891	0.203587	0.606286		770	0.190405	0.0502482	0.330562	0.0078192
Free cholesterol in chylomicrons and extremely large VLDL	770	0.181483	0.0705432	0.292423	0.001377		770	0.0158333	-0.152247	0.183913	0.853336		770	0.209224	0.067032	0.351416	0.003981
Triglycerides in chylomicrons and extremely large VLDL	770	0.194562	0.0864633	0.30266	0.0004354		770	0.0278771	-0.132434	0.188188	0.732917		770	0.217394	0.0817137	0.353074	0.0017237
Concentration of very large VLDL particles	770	0.199054	0.087851	0.310258	0.0004678		770	0.0147805	-0.152412	0.181973	0.862267		770	0.231821	0.0904445	0.373197	0.0013415
Total lipids in very large VLDL	770	0.198426	0.0872897	0.309562	0.0004836		770	0.0153724	-0.152036	0.182781	0.856993		770	0.230471	0.0889476	0.371995	0.001447
Phospholipids in very large VLDL	770	0.190543	0.0799118	0.301174	0.0007591		770	0.0194742	-0.146226	0.185174	0.817595		770	0.217331	0.0768357	0.357826	0.0024741
Total cholesterol in very large VLDL	770	0.195278	0.0848027	0.305754	0.00055		770	0.0225483	-0.146764	0.19186	0.793825		770	0.219805	0.0767967	0.362814	0.002636
Cholesterol esters in very large VLDL	770	0.203197	0.0931801	0.313215	0.0003074		770	0.028609	-0.140177	0.197395	0.739419		770	0.22499	0.0823062	0.367674	0.0020374
Free cholesterol in very large VLDL	770	0.185432	0.074401	0.296463	0.0010911		770	0.0154949	-0.154163	0.185153	0.857757		770	0.213006	0.0698154	0.356197	0.0036017
Triglycerides in very large VLDL	770	0.200255	0.0887848	0.311725	0.0004462		770	0.0121429	-0.154722	0.179008	0.88644		770	0.235643	0.0944705	0.376815	0.001098
Concentration of large VLDL particles	770	0.214956	0.103202	0.326711	0.0001719		770	0.0214102	-0.141135	0.183955	0.79603		770	0.247418	0.10904	0.385796	0.0004747
Total lipids in large VLDL	770	0.214287	0.10263	0.325943	0.0001777		770	0.0217732	-0.14094	0.184487	0.792861		770	0.246323	0.107852	0.384795	0.0005071
Phospholipids in large VLDL	770	0.210933	0.0996721	0.322194	0.0002126		770	0.0236646	-0.137245	0.184575	0.772882		770	0.241415	0.10412	0.37871	0.0005877
Total cholesterol in large VLDL	770	0.21319	0.10305	0.323329	0.0001564		770	0.0282614	-0.135241	0.191763	0.734458		770	0.240184	0.101479	0.378889	0.000711
Cholesterol esters in large VLDL	770	0.225603	0.117386	0.333819	4.73e-05		770	0.0394761	-0.120686	0.199638	0.628624		770	0.247952	0.112095	0.383808	0.0003617
Free cholesterol in large VLDL	770	0.199036	0.0870321	0.31104	0.0005138		770	0.0169497	-0.149165	0.183064	0.841293		770	0.230369	0.0892253	0.371513	0.0014118
Triglycerides in large VLDL	770	0.215119	0.102811	0.327427	0.0001829		770	0.0187153	-0.144031	0.181461	0.821456		770	0.249406	0.110759	0.388052	0.0004386
Concentration of medium VLDL particles	770	0.229923	0.119552	0.340294	4.79e-05		770	0.0539198	-0.101133	0.208973	0.495021		770	0.242944	0.110435	0.375453	0.0003401
Total lipids in medium VLDL	770	0.228022	0.117853	0.338191	5.35e-05		770	0.0545417	-0.100109	0.209192	0.488933		770	0.240413	0.108064	0.372761	0.0003853
Phospholipids in medium VLDL	770	0.225813	0.116099	0.335526	5.88e-05		770	0.0570588	-0.0958912	0.210009	0.464182		770	0.236037	0.104921	0.367152	0.0004342
Total cholesterol in medium VLDL	770	0.207903	0.100474	0.315331	0.0001569		770	0.063203	-0.085526	0.211932	0.404413		770	0.212411	0.0827458	0.342077	0.001356
Cholesterol esters in medium VLDL	770	0.19473	0.0904146	0.299045	0.000265		770	0.0754954	-0.0657142	0.216705	0.294262		770	0.189908	0.0642934	0.315522	0.0030934
Free cholesterol in medium VLDL	770	0.21635	0.105207	0.327492	0.0001436		770	0.0479614	-0.10808	0.204003	0.54643		770	0.230955	0.0968394	0.36507	0.0007605
Triglycerides in medium VLDL	770	0.235327	0.12371	0.346944	3.88e-05		770	0.0491137	-0.108272	0.2065	0.54032		770	0.25191	0.118108	0.385712	0.0002349
Concentration of small VLDL particles	770	0.235501	0.127085	0.343917	2.26e-05		770	0.0825255	-0.0602062	0.225257	0.256716		770	0.229178	0.104498	0.353858	0.0003284
Total lipids in small VLDL	770	0.232221	0.12433	0.340112	2.68e-05		770	0.0869828	-0.053489	0.227455	0.224518		770	0.222249	0.0987077	0.345791	0.0004382
Phospholipids in small VLDL	770	0.218413	0.110364	0.326462	7.93e-05		770	0.0587244	-0.0817479	0.199197	0.412088		770	0.224564	0.100131	0.348996	0.0004202
Total cholesterol in small VLDL	770	0.200866	0.0967571	0.304974	0.0001642		770	0.130107	0.0067729	0.253441	0.038706		770	0.155946	0.0399159	0.271976	0.0085004
Cholesterol esters in small VLDL	770	0.187735	0.0851704	0.290299	0.0003477		770	0.152819	0.0355023	0.270135	0.0107468		770	0.125429	0.0109724	0.239885	0.0317688
Free cholesterol in small VLDL	770	0.208842	0.100116	0.317568	0.0001755		770	0.0795041	-0.058878	0.217886	0.259737		770	0.198443	0.0751517	0.321735	0.0016423
Triglycerides in small VLDL	770	0.241448	0.129938	0.352958	2.4e-05		770	0.0580998	-0.0954175	0.211617	0.457739		770	0.252364	0.121588	0.38314	0.0001638
Concentration of very small VLDL particles	770	0.145651	0.0414749	0.249827	0.0062012		770	0.1393	0.0209155	0.257685	0.0211604		770	0.0833187	-0.0318904	0.198528	0.156103
Total lipids in very small VLDL	770	0.138724	0.0343647	0.243082	0.0092458		770	0.14411	0.0258939	0.262325	0.0169497		770	0.0714808	-0.0442327	0.187194	0.225627
Phospholipids in very small VLDL	770	0.0812047	-0.023323	0.185732	0.127656		770	0.125646	0.0057427	0.245549	0.0400164		770	0.0159586	-0.101209	0.133126	0.789247
Total cholesterol in very small VLDL	770	0.132255	0.0269466	0.237563	0.013906		770	0.166935	0.0476967	0.286172	0.0061322		770	0.0464614	-0.0725952	0.165518	0.443857
Cholesterol esters in very small VLDL	770	0.144677	0.0399061	0.249449	0.0068639		770	0.169415	0.0511507	0.287679	0.0050485		770	0.0590427	-0.0604194	0.178505	0.332234
Free cholesterol in very small VLDL	770	0.0993865	-0.0069611	0.205734	0.0669562		770	0.15367	0.0325951	0.274744	0.0129303		770	0.0172928	-0.100256	0.134842	0.772817
Triglycerides in very small VLDL	770	0.190211	0.0811542	0.299269	0.0006505		770	0.078619	-0.0604902	0.217728	0.267578		770	0.179263	0.0560301	0.302496	0.0044125
Concentration of IDL particles	770	0.0502296	-0.0573931	0.157852	0.359842		770	0.124855	-0.0002779	0.249988	0.0505097		770	-0.0248269	-0.143633	0.093979	0.681751
Total lipids in IDL	770	0.0457615	-0.0620492	0.153572	0.404958		770	0.125997	0.0001781	0.251815	0.0496773		770	-0.0312857	-0.15073	0.0881588	0.607268
Phospholipids in IDL	770	0.0283522	-0.0797285	0.136433	0.606723		770	0.124138	-0.0039774	0.252254	0.0575298		770	-0.049962	-0.171659	0.0717352	0.420528
Total cholesterol in IDL	770	0.0463354	-0.0614244	0.154095	0.398873		770	0.129312	0.0032783	0.255346	0.0443456		770	-0.0340557	-0.154113	0.0860011	0.577786
Cholesterol esters in IDL	770	0.0632457	-0.0437176	0.170209	0.246108		770	0.129696	0.0060162	0.253376	0.039875		770	-0.0142563	-0.132893	0.104381	0.813572
Free cholesterol in IDL	770	0.0019414	-0.107915	0.111798	0.972334		770	0.125567	-0.0076413	0.258775	0.0646319		770	-0.0841416	-0.208485	0.0402014	0.184441
Triglycerides in IDL	770	0.0731188	-0.0328786	0.179116	0.176081		770	0.0678567	-0.0573163	0.19303	0.287573		770	0.0472886	-0.066102	0.160679	0.413215
Concentration of large LDL particles	770	0.0553944	-0.051772	0.162561	0.310557		770	0.127664	0.0022338	0.253093	0.046067		770	-0.0246928	-0.142731	0.0933449	0.681429
Total lipids in large LDL	770	0.0542704	-0.0529425	0.161483	0.320681		770	0.12996	0.0041049	0.255814	0.0429991		770	-0.0279006	-0.146413	0.0906119	0.644097
Phospholipids in large LDL	770	0.0506825	-0.0557937	0.157159	0.350376		770	0.119128	-0.0056593	0.243916	0.0613051		770	-0.0242415	-0.142475	0.0939914	0.687428
Total cholesterol in large LDL	770	0.0590508	-0.0481292	0.166231	0.279786		770	0.138632	0.0124215	0.264842	0.0313741		770	-0.0290256	-0.148208	0.0901567	0.63272
Cholesterol esters in large LDL	770	0.0700674	-0.0367204	0.176855	0.198116		770	0.139852	0.0152065	0.264498	0.0279242		770	-0.0167024	-0.134823	0.101418	0.781404
Free cholesterol in large LDL	770	0.0230549	-0.0854781	0.131588	0.67679		770	0.132698	0.0008139	0.264582	0.0486063		770	-0.0678802	-0.190675	0.0549148	0.278181
Triglycerides in large LDL	770	-0.0009532	-0.106036	0.10413	0.985798		770	0.0325946	-0.0915154	0.156704	0.606308		770	-0.0184775	-0.12909	0.0921351	0.743054
Concentration of medium LDL particles	770	0.0696292	-0.0361563	0.175415	0.196703		770	0.124991	0.0019168	0.248065	0.0465458		770	-0.0099244	-0.125786	0.105937	0.866505
Total lipids in medium LDL	770	0.0701071	-0.0355924	0.175807	0.19329		770	0.126298	0.0032849	0.249311	0.0442026		770	-0.0106987	-0.126604	0.105207	0.856254
Phospholipids in medium LDL	770	0.077112	-0.027344	0.181568	0.147692		770	0.0951104	-0.0239156	0.214137	0.117144		770	0.0202712	-0.0932753	0.133818	0.726083
Total cholesterol in medium LDL	770	0.0738832	-0.0319109	0.179677	0.17079		770	0.13946	0.0153643	0.263556	0.0276731		770	-0.0161336	-0.133142	0.100875	0.786709
Cholesterol esters in medium LDL	770	0.0789779	-0.0269952	0.184951	0.143874		770	0.147375	0.0226932	0.272056	0.0205843		770	-0.0149057	-0.132604	0.102793	0.803726
Free cholesterol in medium LDL	770	0.0522869	-0.0525996	0.157173	0.328076		770	0.10593	-0.0153084	0.227169	0.086712		770	-0.0209232	-0.135392	0.0935453	0.719823
Triglycerides in medium LDL	770	-0.0319792	-0.135267	0.0713081	0.543498		770	0.007887	-0.114781	0.130555	0.899592		770	-0.0404331	-0.149052	0.068186	0.46515
Concentration of small LDL particles	770	0.0587278	-0.046211	0.163666	0.272278		770	0.105039	-0.0158417	0.22592	0.0884487		770	-0.0108476	-0.125102	0.103407	0.852195
Total lipids in small LDL	770	0.0579323	-0.0469521	0.162817	0.278572		770	0.106358	-0.0145923	0.227309	0.0847082		770	-0.0131815	-0.127589	0.101226	0.821122
Phospholipids in small LDL	770	0.0400725	-0.0635377	0.143683	0.447936		770	0.0544438	-0.0617663	0.170654	0.358018		770	0.0014645	-0.111314	0.114243	0.979669
Total cholesterol in small LDL	770	0.0630946	-0.0421567	0.168346	0.239638		770	0.126946	0.0035361	0.250357	0.0438027		770	-0.0220536	-0.138367	0.0942598	0.709835
Cholesterol esters in small LDL	770	0.0695565	-0.0361235	0.175236	0.196724		770	0.138802	0.0138193	0.263785	0.029553		770	-0.0218216	-0.139478	0.0958344	0.715886
Free cholesterol in small LDL	770	0.0382591	-0.0654815	0.142	0.469297		770	0.0811184	-0.0365008	0.198738	0.176173		770	-0.02212	-0.134912	0.0906721	0.700351
Triglycerides in small LDL	770	0.0385383	-0.0676783	0.144755	0.476517		770	0.0112627	-0.118413	0.140939	0.864661		770	0.0426986	-0.0746024	0.159999	0.475082
Concentration of very large HDL particles	770	-0.245873	-0.354987	-0.136758	1.11e-05		770	-0.0822433	-0.210046	0.0455591	0.206871		770	-0.23444	-0.349227	-0.119654	6.69e-05
Total lipids in very large HDL	770	-0.245737	-0.354751	-0.136723	1.11e-05		770	-0.0825699	-0.210203	0.0450628	0.204474		770	-0.234331	-0.349008	-0.119654	6.64e-05
Phospholipids in very large HDL	770	-0.260805	-0.370148	-0.151462	3.36e-06		770	-0.097367	-0.227745	0.0330108	0.143047		770	-0.24011	-0.354954	-0.125266	4.5e-05
Total cholesterol in very large HDL	770	-0.227094	-0.33561	-0.118577	4.42e-05		770	-0.0650557	-0.190068	0.0599565	0.3073		770	-0.227087	-0.341506	-0.112669	0.0001064
Cholesterol esters in very large HDL	770	-0.218773	-0.327546	-0.109999	8.61e-05		770	-0.0511038	-0.176096	0.0738884	0.42244		770	-0.227254	-0.342281	-0.112228	0.0001143
Free cholesterol in very large HDL	770	-0.241617	-0.349538	-0.133697	1.27e-05		770	-0.0952013	-0.220119	0.0297165	0.135042		770	-0.22254	-0.335568	-0.109511	0.0001206
Triglycerides in very large HDL	770	-0.0532595	-0.16396	0.0574412	0.345228		770	0.0072715	-0.122171	0.136714	0.912217		770	-0.0645772	-0.190269	0.0611142	0.313489
Concentration of large HDL particles	770	-0.292105	-0.397575	-0.186636	7.32e-08		770	-0.132374	-0.262976	-0.0017726	0.0469781		770	-0.251396	-0.359788	-0.143005	6.16e-06
Total lipids in large HDL	770	-0.292823	-0.398297	-0.18735	6.82e-08		770	-0.132597	-0.263231	-0.0019632	0.0466635		770	-0.252222	-0.360693	-0.143751	5.84e-06
Phospholipids in large HDL	770	-0.289832	-0.394393	-0.185271	7.15e-08		770	-0.137695	-0.268415	-0.0069753	0.038993		770	-0.245457	-0.353079	-0.137834	8.73e-06
Total cholesterol in large HDL	770	-0.294384	-0.400336	-0.188431	6.67e-08		770	-0.129829	-0.260078	0.00042	0.0507414		770	-0.256266	-0.365649	-0.146883	4.97e-06
Cholesterol esters in large HDL	770	-0.294283	-0.400367	-0.188199	6.99e-08		770	-0.129096	-0.259181	0.00099	0.0517647		770	-0.2564	-0.365853	-0.146948	4.99e-06
Free cholesterol in large HDL	770	-0.294258	-0.399786	-0.188729	6e-08		770	-0.131956	-0.262677	-0.0012345	0.0478808		770	-0.255486	-0.364702	-0.14627	5.14e-06
Triglycerides in large HDL	770	-0.208031	-0.317154	-0.098908	0.0001961		770	-0.0669582	-0.192383	0.0584666	0.294969		770	-0.190474	-0.307008	-0.0739393	0.0013899
Concentration of medium HDL particles	770	-0.178925	-0.278042	-0.079807	0.0004188		770	-0.169787	-0.282862	-0.0567118	0.0033004		770	-0.0917408	-0.200735	0.0172535	0.0988775
Total lipids in medium HDL	770	-0.18155	-0.280705	-0.0823938	0.0003463		770	-0.168953	-0.28186	-0.0560459	0.0034087		770	-0.0961507	-0.205188	0.0128864	0.0838415
Phospholipids in medium HDL	770	-0.176132	-0.274519	-0.0777452	0.0004671		770	-0.169123	-0.281426	-0.0568206	0.00321		770	-0.0889353	-0.196758	0.0188871	0.105814
Total cholesterol in medium HDL	770	-0.192367	-0.292155	-0.0925784	0.0001663		770	-0.163145	-0.276184	-0.050106	0.0047303		770	-0.116178	-0.226393	-0.0059636	0.0388546
Cholesterol esters in medium HDL	770	-0.193187	-0.293107	-0.0932666	0.0001592		770	-0.164051	-0.277243	-0.0508594	0.004559		770	-0.11675	-0.227298	-0.0062019	0.0384882
Free cholesterol in medium HDL	770	-0.187733	-0.287043	-0.0884224	0.0002216		770	-0.158491	-0.271072	-0.0459098	0.0058552		770	-0.113085	-0.222055	-0.0041142	0.0419754
Triglycerides in medium HDL	770	0.059866	-0.0433457	0.163077	0.255203		770	-0.0527209	-0.185817	0.0803749	0.43704		770	0.133036	0.007531	0.25854	0.0377789
Concentration of small HDL particles	770	-0.013486	-0.115246	0.0882745	0.794808		770	-0.0960106	-0.198162	0.0061407	0.0654142		770	0.0466915	-0.071145	0.164528	0.436892
Total lipids in small HDL	770	-0.0180235	-0.119587	0.0835406	0.727657		770	-0.0944188	-0.195798	0.0069607	0.0678953		770	0.0394459	-0.0779309	0.156823	0.509629
Phospholipids in small HDL	770	-0.0508456	-0.154058	0.0523668	0.333809		770	-0.161969	-0.279388	-0.0445498	0.0069238		770	0.0585011	-0.0647202	0.181722	0.351625
Total cholesterol in small HDL	770	-0.0111017	-0.111797	0.0895939	0.828708		770	-0.0341671	-0.136083	0.0677484	0.510653		770	-0.0027008	-0.118485	0.113084	0.963488
Cholesterol esters in small HDL	770	-0.0010468	-0.101761	0.0996679	0.983727		770	-0.0146178	-0.119238	0.0900023	0.783934		770	-0.0060079	-0.122471	0.110455	0.919362
Free cholesterol in small HDL	770	-0.0662751	-0.169115	0.0365644	0.206214		770	-0.138952	-0.249525	-0.02838	0.0138472		770	0.0166752	-0.104543	0.137893	0.787193
Triglycerides in small HDL	770	0.210683	0.099659	0.321707	0.0002097		770	0.0238519	-0.129684	0.177387	0.760471		770	0.245039	0.111957	0.378121	0.0003208
Phospholipids to total lipds ratio in chylomicrons and extremely large VLDL	770	-0.0196452	-0.137721	0.0984306	0.744047		770	-0.0726266	-0.195462	0.0502087	0.246133		770	0.0131881	-0.101964	0.128341	0.822172
Total cholesterol to total lipids ratio in chylomicrons and extremely large VLDL	770	0.0579287	-0.0374914	0.153349	0.233718		770	0.101404	-0.0042746	0.207082	0.059989		770	-0.0042513	-0.114314	0.105812	0.939577
Cholesterol esters to total lipids ratio in chylomicrons and extremely large VLDL	770	0.0500078	-0.0453468	0.145363	0.303558		770	0.106603	0.002262	0.210943	0.045248		770	-0.0187097	-0.128609	0.09119	0.738316
Free cholesterol to total lipids ratio in chylomicrons and extremely large VLDL	770	0.0708579	-0.0256386	0.167354	0.149851		770	0.0855303	-0.0234974	0.194558	0.123973		770	0.0251732	-0.0850248	0.135371	0.65396
Triglycerides to total lipids ratio in chylomicrons and extremely large VLDL	770	-0.0364065	-0.13955	0.066737	0.488574		770	-0.0411137	-0.152944	0.0707167	0.470686		770	-0.0042691	-0.117631	0.109093	0.941086
Phospholipids to total lipds ratio in very large VLDL	770	0.025332	-0.0995669	0.150231	0.690626		770	-0.0066958	-0.127895	0.114503	0.913664		770	0.040223	-0.0834506	0.163897	0.523358
Total cholesterol to total lipids ratio in very large VLDL	770	0.0168097	-0.0808868	0.114506	0.735627		770	0.100096	-0.0020137	0.202206	0.0546805		770	-0.0543533	-0.169331	0.0606243	0.353692
Cholesterol esters to total lipids ratio in very large VLDL	770	0.0233763	-0.0728578	0.11961	0.633599		770	0.107092	0.0073091	0.206875	0.0354548		770	-0.0511644	-0.164435	0.0621061	0.3755
Free cholesterol to total lipids ratio in very large VLDL	770	0.0063386	-0.0919295	0.104607	0.899269		770	0.0859096	-0.0177283	0.189548	0.10409		770	-0.057134	-0.172137	0.0578692	0.329732
Triglycerides to total lipids ratio in very large VLDL	770	-0.0309501	-0.138538	0.076638	0.572423		770	-0.0788823	-0.188525	0.0307599	0.158254		770	0.0183491	-0.0990049	0.135703	0.758968
Phospholipids to total lipds ratio in large VLDL	770	-0.0729344	-0.180557	0.0346886	0.183798		770	-0.109873	-0.231159	0.0114131	0.0757436		770	-0.00444	-0.133414	0.124534	0.946137
Total cholesterol to total lipids ratio in large VLDL	770	0.081714	-0.0268139	0.190242	0.139801		770	0.0417112	-0.0600297	0.143452	0.421172		770	0.0566621	-0.0613186	0.174643	0.346075
Cholesterol esters to total lipids ratio in large VLDL	770	0.0629489	-0.0372886	0.163186	0.218023		770	0.0423818	-0.0492901	0.134054	0.364385		770	0.035934	-0.0747895	0.146657	0.524249
Free cholesterol to total lipids ratio in large VLDL	770	0.0985427	-0.0155703	0.212656	0.09044		770	0.0331622	-0.0799377	0.146262	0.565051		770	0.0812314	-0.0396149	0.202078	0.187375
Triglycerides to total lipids ratio in large VLDL	770	-0.0363934	-0.146499	0.0737122	0.516618		770	0.0252072	-0.084292	0.134706	0.651458		770	-0.0530461	-0.17551	0.0694173	0.395405
Phospholipids to total lipds ratio in medium VLDL	770	-0.0668624	-0.139114	0.0053894	0.0696626		770	-0.101338	-0.215645	0.0129681	0.082197		770	-0.0250984	-0.11076	0.0605632	0.565339
Total cholesterol to total lipids ratio in medium VLDL	770	-0.0743463	-0.17724	0.0285474	0.156471		770	0.0490577	-0.0643511	0.162467	0.396043		770	-0.111203	-0.224568	0.002163	0.0545227
Cholesterol esters to total lipids ratio in medium VLDL	770	-0.11898	-0.226863	-0.0110982	0.0306956		770	0.0337922	-0.0880275	0.155612	0.586218		770	-0.156359	-0.273646	-0.0390709	0.0090466
Free cholesterol to total lipids ratio in medium VLDL	770	0.0842556	-0.0183708	0.186882	0.107445		770	0.0505045	-0.0589129	0.159922	0.365157		770	0.07477	-0.0331726	0.182712	0.174294
Triglycerides to total lipids ratio in medium VLDL	770	0.0990483	0.0020688	0.196028	0.0453208		770	0.0051802	-0.118101	0.128462	0.93428		770	0.111833	0.0096139	0.214053	0.0320518
Phospholipids to total lipds ratio in small VLDL	770	-0.147837	-0.249684	-0.0459899	0.0044971		770	-0.1737	-0.286774	-0.0606258	0.0026504		770	-0.0718312	-0.186216	0.0425536	0.218036
Total cholesterol to total lipids ratio in small VLDL	770	-0.0101764	-0.121335	0.100982	0.857421		770	0.153671	0.0231775	0.284165	0.0210579		770	-0.114238	-0.241693	0.0132166	0.07889
Cholesterol esters to total lipids ratio in small VLDL	770	0.0104249	-0.100256	0.121106	0.853355		770	0.173923	0.044967	0.302879	0.0082747		770	-0.101065	-0.229179	0.0270488	0.121888
Free cholesterol to total lipids ratio in small VLDL	770	-0.0959283	-0.195092	0.0032351	0.0579366		770	-0.0580212	-0.165191	0.0491483	0.288202		770	-0.085148	-0.197171	0.0268752	0.136078
Triglycerides to total lipids ratio in small VLDL	770	0.0882846	-0.0205897	0.197159	0.111835		770	-0.0661953	-0.200585	0.068194	0.333874		770	0.155046	0.0312571	0.278834	0.0141636
Phospholipids to total lipds ratio in very small VLDL	770	-0.174498	-0.278107	-0.0708885	0.0009903		770	-0.0749618	-0.209264	0.05934	0.273546		770	-0.151527	-0.273066	-0.0299889	0.0146122
Total cholesterol to total lipids ratio in very small VLDL	770	0.0166982	-0.0856057	0.119002	0.748736		770	0.13895	0.0182611	0.25964	0.0240966		770	-0.0830215	-0.203435	0.037392	0.176298
Cholesterol esters to total lipids ratio in very small VLDL	770	0.0565058	-0.0418038	0.154815	0.259532		770	0.124653	0.0115146	0.237792	0.0308618		770	-0.0258476	-0.140566	0.0888707	0.658386
Free cholesterol to total lipids ratio in very small VLDL	770	-0.105673	-0.206918	-0.0044282	0.0408099		770	0.0609462	-0.0616186	0.183511	0.329292		770	-0.168663	-0.28761	-0.0497155	0.0055102
Triglycerides to total lipids ratio in very small VLDL	770	0.0876999	-0.0222392	0.197639	0.117767		770	-0.0662936	-0.207847	0.0752593	0.358186		770	0.153076	0.02101	0.285143	0.0231606
Phospholipids to total lipds ratio in IDL	770	-0.120121	-0.224574	-0.0156684	0.0242564		770	-0.0688579	-0.19069	0.0529737	0.267554		770	-0.0966726	-0.21526	0.0219145	0.109942
Total cholesterol to total lipids ratio in IDL	770	0.0210503	-0.0722313	0.114332	0.657889		770	0.0738766	-0.0331963	0.180949	0.175988		770	-0.0281478	-0.134275	0.0779798	0.60275
Cholesterol esters to total lipids ratio in IDL	770	0.103443	0.0094601	0.197426	0.0310314		770	0.0759913	-0.0284781	0.180461	0.153713		770	0.0693576	-0.0354793	0.174195	0.194426
Free cholesterol to total lipids ratio in IDL	770	-0.194518	-0.304603	-0.0844329	0.0005525		770	0.0171327	-0.14753	0.181795	0.838208		770	-0.246183	-0.394614	-0.0977521	0.0011806
Triglycerides to total lipids ratio in IDL	770	0.0347933	-0.0586673	0.128254	0.465114		770	-0.0574408	-0.178451	0.0635689	0.351712		770	0.084459	-0.0311299	0.200048	0.151867
Phospholipids to total lipds ratio in large LDL	770	-0.0466927	-0.142961	0.0495755	0.341319		770	-0.100219	-0.210254	0.0098174	0.0741829		770	0.0109412	-0.0974514	0.119334	0.842975
Total cholesterol to total lipids ratio in large LDL	770	0.0568777	-0.0345372	0.148293	0.222303		770	0.120983	0.0108271	0.231139	0.0313941		770	-0.01779	-0.127044	0.0914636	0.749315
Cholesterol esters to total lipids ratio in large LDL	770	0.0968909	0.0024538	0.191328	0.0443512		770	0.114523	0.0084536	0.220593	0.0343683		770	0.0369843	-0.0700083	0.143977	0.497603
Free cholesterol to total lipids ratio in large LDL	770	-0.15691	-0.256415	-0.0574055	0.0020364		770	-0.0304935	-0.160569	0.0995816	0.645496		770	-0.173906	-0.297416	-0.0503964	0.0058468
Triglycerides to total lipids ratio in large LDL	770	-0.0523864	-0.143437	0.0386646	0.259053		770	-0.109984	-0.227053	0.0070837	0.0655273		770	0.0203313	-0.0921254	0.132788	0.722751
Phospholipids to total lipds ratio in medium LDL	770	-0.0301961	-0.128428	0.0680361	0.54639		770	-0.121911	-0.242565	-0.0012562	0.0476678		770	0.0473857	-0.0725279	0.167299	0.438136
Total cholesterol to total lipids ratio in medium LDL	770	0.0569615	-0.0385957	0.152519	0.242286		770	0.137691	0.0201144	0.255268	0.0217802		770	-0.0292264	-0.14688	0.0884276	0.625935
Cholesterol esters to total lipids ratio in medium LDL	770	0.0678612	-0.0286255	0.164348	0.16778		770	0.132678	0.0175536	0.247803	0.023954		770	-0.0092238	-0.12617	0.107723	0.876993
Free cholesterol to total lipids ratio in medium LDL	770	-0.0837549	-0.181249	0.0137395	0.0921208		770	-0.099895	-0.208189	0.0083991	0.0705604		770	-0.0407634	-0.154086	0.0725592	0.48031
Triglycerides to total lipids ratio in medium LDL	770	-0.0939199	-0.186572	-0.0012674	0.0469552		770	-0.133025	-0.245639	-0.0204121	0.0206645		770	-0.0131572	-0.123164	0.0968499	0.814431
Phospholipids to total lipds ratio in small LDL	770	-0.0590416	-0.15558	0.0374967	0.230277		770	-0.131758	-0.24771	-0.015806	0.0259933		770	0.0183874	-0.0986024	0.135377	0.757752
Total cholesterol to total lipids ratio in small LDL	770	0.0486363	-0.0484584	0.145731	0.325747		770	0.138821	0.0148401	0.262803	0.0282459		770	-0.0396794	-0.162442	0.0830836	0.525935
Cholesterol esters to total lipids ratio in small LDL	770	0.0622304	-0.0360295	0.16049	0.214148		770	0.138543	0.0160158	0.26107	0.0267347		770	-0.0203019	-0.143401	0.102797	0.746207
Free cholesterol to total lipids ratio in small LDL	770	-0.0958523	-0.192091	0.0003861	0.0509238		770	-0.09737	-0.204027	0.0092871	0.0735052		770	-0.0592752	-0.172531	0.0539809	0.304541
Triglycerides to total lipids ratio in small LDL	770	-0.0064281	-0.106486	0.0936301	0.899672		770	-0.112428	-0.25193	0.0270749	0.114044		770	0.0814224	-0.0508649	0.21371	0.227314
Phospholipids to total lipds ratio in very large HDL	770	-0.191002	-0.309291	-0.0727129	0.0015868		770	-0.104929	-0.246865	0.0370074	0.147121		770	-0.130202	-0.237584	-0.0228207	0.0175455
Total cholesterol to total lipids ratio in very large HDL	770	0.110206	0.0001392	0.220274	0.0497116		770	0.0794922	-0.0492044	0.208189	0.225677		770	0.0489486	-0.0504277	0.148325	0.333879
Cholesterol esters to total lipids ratio in very large HDL	770	0.163916	0.0533212	0.274511	0.0037255		770	0.107446	-0.0234148	0.238308	0.107411		770	0.0938946	-0.0035934	0.191383	0.0590402
Free cholesterol to total lipids ratio in very large HDL	770	-0.25301	-0.370067	-0.135953	2.48e-05		770	-0.138668	-0.279348	0.0020115	0.0533584		770	-0.197985	-0.315743	-0.0802262	0.0010104
Triglycerides to total lipids ratio in very large HDL	770	0.231047	0.0747337	0.38736	0.0038197		770	0.0875774	-0.0641391	0.239294	0.257492		770	0.21182	0.0255179	0.398123	0.0259078
Phospholipids to total lipds ratio in large HDL	770	0.202987	0.0793776	0.326596	0.0013197		770	0.0898549	-0.0297258	0.209436	0.140598		770	0.171661	0.0326698	0.310652	0.0155617
Total cholesterol to total lipids ratio in large HDL	770	-0.302018	-0.424958	-0.179078	1.71e-06		770	-0.097199	-0.227022	0.0326239	0.142035		770	-0.286599	-0.416872	-0.156325	1.78e-05
Cholesterol esters to total lipids ratio in large HDL	770	-0.273911	-0.397447	-0.150375	1.53e-05		770	-0.0809938	-0.197716	0.035728	0.173537		770	-0.263947	-0.399731	-0.128163	0.0001467
Free cholesterol to total lipids ratio in large HDL	770	-0.319067	-0.436674	-0.20146	1.33e-07		770	-0.117091	-0.269457	0.0352752	0.131814		770	-0.294619	-0.411999	-0.177239	1.03e-06
Triglycerides to total lipids ratio in large HDL	770	0.158716	0.0043237	0.313109	0.0439355		770	0.0218252	-0.0421315	0.0857819	0.503118		770	0.175622	-0.0265315	0.377776	0.0885189
Phospholipids to total lipds ratio in medium HDL	770	0.0967512	-0.0028312	0.196334	0.0568613		770	0.0409943	-0.0793886	0.161377	0.504015		770	0.088582	-0.0159188	0.193083	0.0965137
Total cholesterol to total lipids ratio in medium HDL	770	-0.179925	-0.279332	-0.0805187	0.0004042		770	-0.0641092	-0.184844	0.0566253	0.297559		770	-0.177783	-0.286375	-0.0691901	0.0013651
Cholesterol esters to total lipids ratio in medium HDL	770	-0.141798	-0.238648	-0.0449474	0.0041648		770	-0.0389865	-0.157054	0.0790813	0.517033		770	-0.151167	-0.258362	-0.0439711	0.005772
Free cholesterol to total lipids ratio in medium HDL	770	-0.200092	-0.302156	-0.0980264	0.0001289		770	-0.102254	-0.220928	0.0164203	0.0911564		770	-0.16842	-0.27497	-0.0618709	0.0019869
Triglycerides to total lipids ratio in medium HDL	770	0.206052	0.10825	0.303855	3.93e-05		770	0.069553	-0.0516663	0.190772	0.260357		770	0.208077	0.0986007	0.317554	0.0002049
Phospholipids to total lipds ratio in small HDL	770	-0.0464855	-0.153041	0.0600701	0.392037		770	-0.103853	-0.236054	0.0283479	0.123453		770	0.0365869	-0.087805	0.160979	0.563839
Total cholesterol to total lipids ratio in small HDL	770	-0.0190323	-0.125236	0.0871712	0.725085		770	0.0684005	-0.0655044	0.202305	0.316285		770	-0.0889365	-0.215713	0.0378403	0.168869
Cholesterol esters to total lipids ratio in small HDL	770	-0.0003423	-0.106527	0.105843	0.994952		770	0.0789835	-0.0557054	0.213672	0.250015		770	-0.0738028	-0.201244	0.053638	0.255954
Free cholesterol to total lipids ratio in small HDL	770	-0.166243	-0.273293	-0.0591944	0.0023791		770	-0.150293	-0.281814	-0.0187732	0.0251652		770	-0.0825299	-0.209923	0.0448636	0.203845
Triglycerides to total lipids ratio in small HDL	770	0.222649	0.115614	0.329684	4.91e-05		770	0.0798823	-0.0551583	0.214923	0.2459		770	0.215969	0.0968689	0.335069	0.0003944
Mean diameter for VLDL particles	770	0.186056	0.0763614	0.29575	0.0009117		770	0.0137321	-0.132709	0.160173	0.853995		770	0.227758	0.104802	0.350715	0.0002953
Mean diameter for LDL particles	770	-0.033909	-0.137088	0.0692694	0.519015		770	-0.0070466	-0.11383	0.0997363	0.896961		770	-0.0223492	-0.137839	0.0931405	0.70413
Mean diameter for HDL particles	770	-0.279683	-0.388597	-0.170769	5.8e-07		770	-0.091883	-0.221039	0.0372731	0.16295		770	-0.264467	-0.378767	-0.150168	6.48e-06
Serum total cholesterol	770	-0.0210095	-0.127897	0.0858778	0.699705		770	0.059385	-0.0660877	0.184858	0.353122		770	-0.0684746	-0.184546	0.0475962	0.247182
Total cholesterol in VLDL	770	0.206818	0.101834	0.311801	0.0001195		770	0.105956	-0.0277441	0.239656	0.120187		770	0.180003	0.0586746	0.301331	0.0036917
Remnant cholesterol (non-HDL, non-LDL -cholesterol)	770	0.148118	0.0435046	0.25273	0.0055798		770	0.127123	0.0061581	0.248089	0.0394494		770	0.0928082	-0.0228846	0.208501	0.115721
Total cholesterol in LDL	770	0.0651119	-0.0412601	0.171484	0.229876		770	0.137631	0.0124218	0.26284	0.031253		770	-0.0237092	-0.141637	0.0942188	0.69319
Total cholesterol in HDL	770	-0.260324	-0.362247	-0.158401	6.65e-07		770	-0.140086	-0.265699	-0.0144718	0.0288822		770	-0.21522	-0.322501	-0.10794	8.97e-05
Total cholesterol in HDL2	770	-0.267261	-0.369521	-0.165002	3.67e-07		770	-0.145833	-0.272067	-0.0195985	0.0236176		770	-0.219047	-0.326153	-0.11194	6.54e-05
Total cholesterol in HDL3	770	-0.157059	-0.258421	-0.0556968	0.0024331		770	-0.0667107	-0.185061	0.0516399	0.268841		770	-0.146723	-0.257037	-0.0364082	0.0092066
Esterified cholesterol	770	-0.0239068	-0.131781	0.0839676	0.663644		770	0.0589423	-0.0670021	0.184887	0.358523		770	-0.071143	-0.18814	0.0458537	0.23296
Free cholesterol	770	-0.013719	-0.118189	0.0907511	0.796635		770	0.0597712	-0.0647112	0.184254	0.346184		770	-0.0611552	-0.175009	0.0526985	0.292007
Serum total triglycerides	770	0.203559	0.0924019	0.314715	0.0003455		770	0.0397048	-0.115357	0.194766	0.615341		770	0.222243	0.0878656	0.356621	0.001219
Triglycerides in VLDL	770	0.227603	0.115877	0.339328	6.98e-05		770	0.0419212	-0.116445	0.200287	0.603454		770	0.247846	0.112899	0.382794	0.0003321
Triglycerides in LDL	770	-0.0022994	-0.106928	0.102329	0.965599		770	0.0219152	-0.102196	0.146027	0.728958		770	-0.01333	-0.124068	0.0974076	0.813256
Triglycerides in HDL	770	-0.0017136	-0.108129	0.104702	0.97479		770	-0.0383066	-0.175166	0.0985529	0.582845		770	0.0431078	-0.0859425	0.172158	0.51218
Total phosphoglycerides	770	-0.0938445	-0.196867	0.0091778	0.0741403		770	-0.0487865	-0.170773	0.0731999	0.432631		770	-0.0719397	-0.182362	0.0384826	0.201304
Ratio of triglycerides to phosphoglycerides	770	0.204013	0.092986	0.315039	0.0003299		770	0.0718248	-0.073373	0.217023	0.331814		770	0.195426	0.0719346	0.318917	0.0019632
Phosphatidylcholine and other cholines	770	-0.051087	-0.155974	0.0538003	0.339295		770	0.0064611	-0.118321	0.131243	0.919062		770	-0.0628378	-0.176289	0.0506131	0.27724
Total cholines	770	-0.0816438	-0.186376	0.0230883	0.126351		770	-0.0131643	-0.137233	0.110904	0.835054		770	-0.0835442	-0.195656	0.0285673	0.143913
Apolipoprotein A-I	770	-0.208287	-0.31099	-0.105584	7.52e-05		770	-0.110865	-0.235002	0.0132722	0.0799692		770	-0.173064	-0.282504	-0.0636242	0.001978
Apolipoprotein B	770	0.147247	0.0425332	0.25196	0.0059114		770	0.121341	0.0003424	0.24234	0.0493569		770	0.0939037	-0.0201433	0.207951	0.106429
Ratio of apolipoprotein B to apolipoprotein A-I	770	0.272088	0.170745	0.373431	1.78e-07		770	0.166039	0.0447993	0.287279	0.0073358		770	0.210789	0.103339	0.31824	0.0001276
Total fatty acids	770	0.0444215	-0.0630944	0.151937	0.417573		770	0.0328499	-0.0944524	0.160152	0.6126		770	0.0328355	-0.0863019	0.151973	0.588629
Estimated degree of unsaturation	770	-0.0625594	-0.171811	0.046692	0.261321		770	-0.0003228	-0.135602	0.134956	0.996263		770	-0.0839805	-0.204557	0.0365956	0.171939
22:6, docosahexaenoic acid	770	-0.0769616	-0.183755	0.0298319	0.157559		770	-0.0135471	-0.13894	0.111846	0.832094		770	-0.079922	-0.187492	0.0276476	0.145104
18:2, linoleic acid	770	0.0079596	-0.105166	0.121085	0.890177		770	0.0789511	-0.0471418	0.205044	0.21939		770	-0.0521057	-0.169633	0.065422	0.384389
Omega-3 fatty acids	770	-0.0575589	-0.164205	0.0490869	0.289696		770	0.0200603	-0.107593	0.147713	0.757789		770	-0.0726565	-0.183821	0.038508	0.199857
Omega-6 fatty acids	770	0.0142362	-0.0936169	0.122089	0.79561		770	0.0593521	-0.0628373	0.181541	0.340611		770	-0.0290194	-0.144644	0.0866054	0.622367
Polyunsaturated fatty acids	770	0.0061879	-0.101524	0.1139	0.910236		770	0.0561384	-0.0667921	0.179069	0.370276		770	-0.0347677	-0.150214	0.0806789	0.554557
Monounsaturated fatty acids; 16:1, 18:1	770	0.0832293	-0.0221983	0.188657	0.121616		770	0.0099497	-0.122933	0.142832	0.883179		770	0.0947717	-0.028575	0.218118	0.131888
Saturated fatty acids	770	0.0392508	-0.0707245	0.149226	0.48374		770	0.0277172	-0.103578	0.159013	0.67868		770	0.0355851	-0.0838649	0.155035	0.558838
Ratio of 22:6 docosahexaenoic acid to total fatty acids	770	-0.112557	-0.218721	-0.0063933	0.0377401		770	-0.0448256	-0.169722	0.080071	0.481298		770	-0.108019	-0.20655	-0.0094878	0.0317025
Ratio of 18:2 linoleic acid to total fatty acids	770	-0.111219	-0.223129	0.0006922	0.0514302		770	0.0490929	-0.0879586	0.186144	0.482146		770	-0.182026	-0.303302	-0.0607502	0.0033132
Ratio of omega-3 fatty acids to total fatty acids	770	-0.132916	-0.234875	-0.0309571	0.0106866		770	-0.0203326	-0.14035	0.0996851	0.739545		770	-0.135275	-0.237415	-0.0331349	0.0095059
Ratio of omega-6 fatty acids to total fatty acids	770	-0.100642	-0.211728	0.0104439	0.0757163		770	0.0388152	-0.104071	0.181701	0.593994		770	-0.168964	-0.29507	-0.0428586	0.008705
Ratio of polyunsaturated fatty acids to total fatty acids	770	-0.121261	-0.229141	-0.0133812	0.0276416		770	0.0298854	-0.11133	0.171101	0.677929		770	-0.182962	-0.304973	-0.060951	0.0033418
Ratio of monounsaturated fatty acids to total fatty acids	770	0.121079	0.0167887	0.225369	0.0229374		770	-0.0273042	-0.161042	0.106434	0.688685		770	0.16674	0.0520614	0.281419	0.0044313
Ratio of saturated fatty acids to total fatty acids	770	-0.0178608	-0.12536	0.0896383	0.744387		770	0.0002898	-0.11677	0.117349	0.996123		770	-0.0008361	-0.116234	0.114561	0.988655
Insulin	770	0.298458	0.181751	0.415164	6.44e-07		770	0.13296	-0.0286923	0.294612	0.1068		770	0.231968	0.0947872	0.369149	0.000945
Glucose	770	0.101548	-0.0124895	0.215585	0.0808515		770	0.0208532	-0.109156	0.150862	0.752939		770	0.0924953	-0.0218164	0.206807	0.112603
Lactate	770	0.0236599	-0.0677439	0.115064	0.611494		770	0.0349578	-0.0670358	0.136951	0.501249		770	-0.0017151	-0.102198	0.098768	0.973279
Citrate	770	-0.057008	-0.178581	0.0645646	0.357582		770	-0.0652077	-0.198632	0.0682163	0.337652		770	-0.0187476	-0.146373	0.108878	0.773141
Alanine	770	0.0436284	-0.0683612	0.155618	0.444641		770	0.0415777	-0.07883	0.161986	0.498056		770	0.0510377	-0.0630448	0.16512	0.380087
Glutamine	770	-0.036816	-0.138791	0.0651589	0.478703		770	0.0166244	-0.0839407	0.11719	0.745632		770	-0.0532107	-0.165768	0.0593462	0.353676
Histidine	770	-0.0470289	-0.161909	0.0678514	0.421854		770	-0.0071865	-0.142997	0.128625	0.917293		770	-0.0426605	-0.159798	0.0744766	0.474859
Isoleucine	770	0.230516	0.145478	0.315554	1.36e-07		770	0.175561	0.0558926	0.295229	0.0040894		770	0.169855	0.066422	0.273289	0.0013197
Leucine	770	0.203814	0.126815	0.280814	2.62e-07		770	0.186503	0.0886096	0.284396	0.0001979		770	0.137117	0.0415484	0.232686	0.0049808
Valine	770	0.255393	0.168401	0.342386	1.2e-08		770	0.276856	0.170443	0.383268	4.14e-07		770	0.119599	0.0169053	0.222293	0.0225144
Phenylalanine	770	0.122616	0.0046226	0.24061	0.041696		770	0.18555	0.056787	0.314313	0.0047951		770	0.0603593	-0.067209	0.187928	0.353262
Tyrosine	770	0.234046	0.130242	0.33785	1.1e-05		770	0.101798	-0.0171489	0.220744	0.0933546		770	0.202555	0.0933079	0.311802	0.0002915
Acetate	770	0.0111713	-0.0281969	0.0505395	0.577651		770	0.107917	-0.0685361	0.284371	0.230274		770	-0.0578198	-0.140049	0.024409	0.167879
Acetoacetate	770	0.0180816	-0.0792889	0.115452	0.715551		770	-0.0332572	-0.143006	0.0764917	0.5521		770	0.0176004	-0.0876258	0.122827	0.742734
3-hydroxybutyrate	770	-0.0260963	-0.102243	0.0500504	0.501293		770	-0.0624845	-0.158489	0.0335197	0.201749		770	-0.0016097	-0.101615	0.0983958	0.974801
Creatinine	770	0.0980972	-0.0103031	0.206497	0.0760492		770	0.124002	0.0191753	0.228829	0.0204869		770	0.0814762	-0.0312537	0.194206	0.156355
Albumin (signal area)	770	-0.0612544	-0.16796	0.0454511	0.260131		770	0.0673386	-0.0573318	0.192009	0.289327		770	-0.115767	-0.230582	-0.0009524	0.0481343
Glycoprotein acetyls, mainly a1-acid glycoprotein	770	0.241646	0.134855	0.348437	1.02e-05		770	0.0980051	-0.0354789	0.231489	0.149905		770	0.210086	0.0880636	0.332108	0.0007625
C-reactive protein	770	0.120165	0.0391661	0.201165	0.0036931		770	0.0830019	-0.0694481	0.235452	0.28549		770	0.0678084	-0.0411418	0.176759	0.222163
