# Supplementary material for: Body muscle gain and markers of cardiovascular disease susceptibility in young adulthood: A cohort study
Source: PLoS Med. 2021 Sep 9;18(9):e1003751. doi: 10.1371/journal.pmed.1003751 (PMC8428664; doi:10.1371/journal.pmed.1003751)
Supplement: S18 Table — (XLSX) [file pmed.1003751.s030.xlsx]

## Sheet: S18 Table
S18 Table Associations of change in lean mass indices in young adulthood with cardiometabolic traits in young adulthood among ALSPAC G1 females
	Change in lean mass indices from age 18y to 25y (per SD-unit gain, females)
	Total limb lean mass index						Arm lean mass index						Leg lean mass index
	Adj. for age, ethnicity, maternal education,						Adj. for age, ethnicity, maternal education,						Adj. for age, ethnicity, maternal education,
	smoking, alcohol, puberty timing,						smoking, alcohol, puberty timing,						smoking, alcohol, puberty timing,
	limb lean mass index at 18y,						arm lean mass index at 18y,						leg lean mass index at 18y,
	change in total fat mass index						change in leg lean mass index,						change in arm lean mass index,
							change in total fat mass index						change in total fat mass index
Standardized outcome at age 25y	N	Beta	LCL	UCL	P-value		N	Beta	LCL	UCL	P-value		N	Beta	LCL	UCL	P-value
Systolic blood pressure	1252	0.254432	0.154574	0.354289	6.6e-07		1252	0.186469	0.118511	0.254427	8.75e-08		1252	0.203739	0.118563	0.288915	3e-06
Diastolic blood pressure	1252	0.193765	0.0620101	0.325521	0.003979		1252	0.0878117	-0.0088515	0.184475	0.0749564		1252	0.183975	0.073166	0.294783	0.0011553
Concentration of chylomicrons and extremely large VLDL particles	971	0.0760493	-0.0440714	0.19617	0.214379		971	0.0101731	-0.136428	0.156774	0.891707		971	0.0931436	-0.024265	0.210552	0.119833
Total lipids in chylomicrons and extremely large VLDL	971	0.0738974	-0.0459426	0.193738	0.226535		971	0.0103553	-0.136429	0.15714	0.889917		971	0.0906722	-0.0269105	0.208255	0.13053
Phospholipids in chylomicrons and extremely large VLDL	971	0.0610005	-0.0544738	0.176475	0.300145		971	0.0057493	-0.139395	0.150893	0.938055		971	0.0777225	-0.0392544	0.194699	0.192581
Total cholesterol in chylomicrons and extremely large VLDL	971	0.0495132	-0.0703482	0.169375	0.417762		971	0.0170183	-0.132036	0.166073	0.822756		971	0.061379	-0.058847	0.181605	0.316651
Cholesterol esters in chylomicrons and extremely large VLDL	971	0.0477173	-0.078385	0.17382	0.45791		971	0.0248464	-0.123899	0.173592	0.743129		971	0.0574025	-0.0641148	0.17892	0.354148
Free cholesterol in chylomicrons and extremely large VLDL	971	0.0503599	-0.0617502	0.16247	0.378251		971	0.0075356	-0.140197	0.155268	0.920285		971	0.0644571	-0.0540542	0.182968	0.28608
Triglycerides in chylomicrons and extremely large VLDL	971	0.0817423	-0.0386408	0.202125	0.183001		971	0.0094596	-0.136683	0.155602	0.898946		971	0.0996536	-0.0172441	0.216551	0.0946624
Concentration of very large VLDL particles	971	0.0695151	-0.0492337	0.188264	0.250922		971	0.0111652	-0.138817	0.161147	0.883879		971	0.085045	-0.0351535	0.205243	0.165306
Total lipids in very large VLDL	971	0.0683073	-0.0502534	0.186868	0.25849		971	0.0114125	-0.138638	0.161463	0.881381		971	0.0835587	-0.0366374	0.203755	0.172804
Phospholipids in very large VLDL	971	0.058689	-0.0589019	0.17628	0.327607		971	0.0095669	-0.138361	0.157495	0.899033		971	0.0738585	-0.0456385	0.193355	0.225449
Total cholesterol in very large VLDL	971	0.0597123	-0.0580249	0.17745	0.319849		971	0.0174234	-0.133808	0.168655	0.821176		971	0.0707629	-0.0496411	0.191167	0.249053
Cholesterol esters in very large VLDL	971	0.0653774	-0.0552855	0.18604	0.287918		971	0.0250046	-0.127379	0.177388	0.747509		971	0.0736818	-0.0475129	0.194877	0.233128
Free cholesterol in very large VLDL	971	0.0529396	-0.0613714	0.167251	0.36366		971	0.0085244	-0.141157	0.158206	0.911036		971	0.0671611	-0.0523416	0.186664	0.270345
Triglycerides in very large VLDL	971	0.0728331	-0.045995	0.191661	0.229336		971	0.0100425	-0.139808	0.159893	0.895394		971	0.0892515	-0.030905	0.209408	0.145253
Concentration of large VLDL particles	971	0.0896921	-0.037181	0.216565	0.165661		971	0.0165931	-0.132978	0.166164	0.827701		971	0.105758	-0.0158763	0.227392	0.0882769
Total lipids in large VLDL	971	0.0882889	-0.0383488	0.214926	0.171579		971	0.0166303	-0.132997	0.166258	0.827385		971	0.104265	-0.017356	0.225887	0.0928182
Phospholipids in large VLDL	971	0.0858988	-0.0414173	0.213215	0.185805		971	0.015883	-0.132789	0.164555	0.833983		971	0.102588	-0.0190992	0.224276	0.0983669
Total cholesterol in large VLDL	971	0.0804792	-0.0455617	0.20652	0.210492		971	0.0213234	-0.129278	0.171924	0.78118		971	0.0941696	-0.0274518	0.215791	0.128969
Cholesterol esters in large VLDL	971	0.09367	-0.0381076	0.225448	0.163356		971	0.0331995	-0.118124	0.184523	0.666892		971	0.104019	-0.0183288	0.226367	0.0955525
Free cholesterol in large VLDL	971	0.0667703	-0.0533848	0.186925	0.275753		971	0.009418	-0.140045	0.158881	0.901613		971	0.0836422	-0.0373069	0.204591	0.17506
Triglycerides in large VLDL	971	0.0916425	-0.0348658	0.218151	0.15547		971	0.0150873	-0.134272	0.164446	0.842904		971	0.108188	-0.0133221	0.229699	0.0809081
Concentration of medium VLDL particles	971	0.104113	-0.0317282	0.239954	0.13289		971	0.0337198	-0.114301	0.181741	0.654937		971	0.114058	-0.0079829	0.236099	0.0669524
Total lipids in medium VLDL	971	0.102342	-0.0335555	0.238239	0.139768		971	0.0329918	-0.114876	0.18086	0.66159		971	0.112794	-0.0093313	0.23492	0.070222
Phospholipids in medium VLDL	971	0.100691	-0.0354699	0.236852	0.147044		971	0.0325818	-0.114269	0.179433	0.663365		971	0.111167	-0.0107724	0.233106	0.0739183
Total cholesterol in medium VLDL	971	0.0870918	-0.0502732	0.224457	0.213721		971	0.0275725	-0.118234	0.173379	0.710641		971	0.102499	-0.0202298	0.225227	0.101548
Cholesterol esters in medium VLDL	971	0.0832499	-0.0574198	0.22392	0.24577		971	0.0282557	-0.1152	0.171711	0.699187		971	0.101233	-0.0217438	0.22421	0.10654
Free cholesterol in medium VLDL	971	0.0887631	-0.0430457	0.220572	0.186631		971	0.0260093	-0.121001	0.17302	0.728519		971	0.100972	-0.0209899	0.222933	0.104555
Triglycerides in medium VLDL	971	0.10869	-0.025675	0.243055	0.11274		971	0.0352168	-0.113287	0.183721	0.641763		971	0.116766	-0.0048274	0.238359	0.0597956
Concentration of small VLDL particles	971	0.109858	-0.0342372	0.253953	0.13494		971	0.0485453	-0.0951244	0.192215	0.507425		971	0.114266	-0.0089071	0.237439	0.0689898
Total lipids in small VLDL	971	0.108232	-0.0364172	0.252882	0.14233		971	0.049024	-0.0937865	0.191835	0.500684		971	0.112703	-0.0104499	0.235855	0.0728216
Phospholipids in small VLDL	971	0.104066	-0.0329862	0.241119	0.136522		971	0.0352761	-0.104079	0.174631	0.619465		971	0.113177	-0.0082902	0.234644	0.0677845
Total cholesterol in small VLDL	971	0.0955877	-0.0531901	0.244366	0.207672		971	0.0585319	-0.0792139	0.196278	0.404547		971	0.0975597	-0.0260025	0.221122	0.1216
Cholesterol esters in small VLDL	971	0.0953806	-0.0563807	0.247142	0.217737		971	0.0672746	-0.0703159	0.204865	0.337531		971	0.0946728	-0.0303204	0.219666	0.137502
Free cholesterol in small VLDL	971	0.0887798	-0.0483385	0.225898	0.204172		971	0.0384611	-0.099791	0.176713	0.585232		971	0.0953494	-0.0258129	0.216512	0.122832
Triglycerides in small VLDL	971	0.110013	-0.0277415	0.247768	0.117389		971	0.0432111	-0.103471	0.189893	0.563321		971	0.114016	-0.0085161	0.236548	0.0681536
Concentration of very small VLDL particles	971	0.0554619	-0.0845353	0.195459	0.437084		971	0.0471147	-0.0873816	0.181611	0.491963		971	0.0580702	-0.0642597	0.1804	0.35179
Total lipids in very small VLDL	971	0.0545676	-0.0843963	0.193531	0.441132		971	0.0478659	-0.0864154	0.182147	0.484388		971	0.0565864	-0.0656437	0.178816	0.363835
Phospholipids in very small VLDL	971	0.0387223	-0.0870775	0.164522	0.545948		971	0.0143784	-0.11559	0.144347	0.828172		971	0.0551112	-0.0636936	0.173916	0.362872
Total cholesterol in very small VLDL	971	0.0579621	-0.081893	0.197817	0.416234		971	0.0660475	-0.0707613	0.202856	0.343666		971	0.0504023	-0.0737793	0.174584	0.425933
Cholesterol esters in very small VLDL	971	0.064086	-0.0803645	0.208537	0.384165		971	0.0760194	-0.0629827	0.215022	0.283429		971	0.0521019	-0.0739743	0.178178	0.41757
Free cholesterol in very small VLDL	971	0.0421868	-0.0854192	0.169793	0.51663		971	0.0416935	-0.0887518	0.172139	0.530647		971	0.0443458	-0.0745723	0.163264	0.464459
Triglycerides in very small VLDL	971	0.0529871	-0.082071	0.188045	0.441535		971	0.0412792	-0.0987583	0.181317	0.563079		971	0.0549221	-0.0682335	0.178078	0.381702
Concentration of IDL particles	971	0.0107431	-0.104472	0.125958	0.854847		971	0.0004726	-0.126702	0.127647	0.994182		971	0.027632	-0.0881728	0.143437	0.639707
Total lipids in IDL	971	0.0108515	-0.103498	0.125201	0.852303		971	-0.0003789	-0.127686	0.126928	0.995341		971	0.0278867	-0.0879189	0.143692	0.636628
Phospholipids in IDL	971	0.0100937	-0.101898	0.122086	0.859645		971	-0.0048225	-0.133087	0.123442	0.941198		971	0.0292092	-0.0869633	0.145382	0.62183
Total cholesterol in IDL	971	0.0162241	-0.0980568	0.130505	0.78061		971	0.0002889	-0.127275	0.127853	0.996455		971	0.0329403	-0.0830786	0.148959	0.577533
Cholesterol esters in IDL	971	0.0242564	-0.0932376	0.141751	0.685462		971	0.0040504	-0.12337	0.131471	0.950272		971	0.0404644	-0.0758342	0.156763	0.494895
Free cholesterol in IDL	971	-0.0047447	-0.11138	0.101891	0.930437		971	-0.0093727	-0.138405	0.11966	0.886676		971	0.0129093	-0.102595	0.128414	0.826438
Triglycerides in IDL	971	-0.0286716	-0.143856	0.0865131	0.625315		971	0.0068333	-0.122992	0.136659	0.917752		971	-0.0203121	-0.136497	0.0958728	0.731609
Concentration of large LDL particles	971	0.0262288	-0.0858852	0.138343	0.64626		971	0.0009548	-0.124634	0.126544	0.988099		971	0.0408314	-0.0736721	0.155335	0.484222
Total lipids in large LDL	971	0.0276377	-0.0843528	0.139628	0.62828		971	0.0019628	-0.123995	0.127921	0.97561		971	0.0416653	-0.0730112	0.156342	0.47601
Phospholipids in large LDL	971	0.0282975	-0.0835346	0.140129	0.619607		971	-0.0063421	-0.132045	0.11936	0.921149		971	0.0471666	-0.0675629	0.161896	0.41999
Total cholesterol in large LDL	971	0.0358282	-0.0770159	0.148672	0.53338		971	0.0076623	-0.119127	0.134451	0.905619		971	0.0473661	-0.0678204	0.162553	0.419877
Cholesterol esters in large LDL	971	0.0422385	-0.0725153	0.156992	0.470264		971	0.0103442	-0.116061	0.136749	0.872446		971	0.0533851	-0.0618052	0.168575	0.363316
Free cholesterol in large LDL	971	0.0147489	-0.0922545	0.121752	0.786838		971	-0.0011848	-0.129681	0.127311	0.985567		971	0.0275044	-0.0876955	0.142704	0.639504
Triglycerides in large LDL	971	-0.0637541	-0.167484	0.0399755	0.228056		971	-0.0320074	-0.1573	0.0932848	0.616253		971	-0.0429895	-0.155234	0.0692551	0.452468
Concentration of medium LDL particles	971	0.0419752	-0.0694686	0.153419	0.459995		971	0.0076302	-0.115328	0.130589	0.903099		971	0.0510694	-0.0623264	0.164465	0.377017
Total lipids in medium LDL	971	0.0437988	-0.0676779	0.155276	0.440874		971	0.00887	-0.11411	0.13185	0.887471		971	0.0521037	-0.0613861	0.165593	0.367831
Phospholipids in medium LDL	971	0.0422111	-0.0703739	0.154796	0.462049		971	-0.0087111	-0.129347	0.111925	0.88734		971	0.0605382	-0.0527971	0.173873	0.294791
Total cholesterol in medium LDL	971	0.0517626	-0.0604301	0.163955	0.365472		971	0.0181303	-0.10638	0.14264	0.775125		971	0.0555947	-0.0585332	0.169723	0.339334
Cholesterol esters in medium LDL	971	0.0559069	-0.0576433	0.169457	0.334178		971	0.0227462	-0.103164	0.148657	0.723024		971	0.0585966	-0.0559913	0.173184	0.315857
Free cholesterol in medium LDL	971	0.0344355	-0.0737215	0.142593	0.532242		971	-0.0003244	-0.119649	0.119	0.995744		971	0.042715	-0.0704001	0.15583	0.458834
Triglycerides in medium LDL	971	-0.0703555	-0.171568	0.0308566	0.17284		971	-0.052332	-0.175423	0.070759	0.404302		971	-0.0433139	-0.15488	0.0682518	0.44631
Concentration of small LDL particles	971	0.0365835	-0.0722546	0.145422	0.509648		971	-0.0014307	-0.120732	0.117871	0.981229		971	0.0473601	-0.0649365	0.159657	0.408077
Total lipids in small LDL	971	0.0375854	-0.0711828	0.146354	0.497851		971	1.02e-05	-0.119376	0.119396	0.999866		971	0.0472773	-0.0651671	0.159722	0.409513
Phospholipids in small LDL	971	0.0211935	-0.0861778	0.128565	0.698577		971	-0.0283969	-0.143719	0.0869253	0.629041		971	0.0424163	-0.0703147	0.155147	0.460457
Total cholesterol in small LDL	971	0.0471887	-0.0624444	0.156822	0.398498		971	0.0130758	-0.109282	0.135433	0.833932		971	0.0508734	-0.0625901	0.164337	0.379135
Cholesterol esters in small LDL	971	0.0530771	-0.0578973	0.164051	0.348171		971	0.0187675	-0.106002	0.143537	0.767915		971	0.0555215	-0.0586575	0.169701	0.340186
Free cholesterol in small LDL	971	0.0249944	-0.0821616	0.13215	0.647239		971	-0.0071151	-0.122119	0.107889	0.903389		971	0.032842	-0.079654	0.145338	0.566836
Triglycerides in small LDL	971	-0.0312838	-0.136019	0.0734515	0.557899		971	-0.0459875	-0.171624	0.079649	0.472731		971	0.0009195	-0.11435	0.116189	0.987513
Concentration of very large HDL particles	971	-0.18063	-0.316303	-0.0449563	0.0091235		971	-0.131843	-0.263051	-0.0006348	0.0489041		971	-0.13503	-0.257508	-0.0125521	0.0307446
Total lipids in very large HDL	971	-0.180168	-0.316149	-0.0441876	0.0094619		971	-0.132352	-0.263662	-0.001042	0.0482131		971	-0.134511	-0.25709	-0.0119331	0.0315293
Phospholipids in very large HDL	971	-0.184239	-0.322138	-0.0463402	0.0088826		971	-0.136103	-0.269549	-0.0026578	0.045617		971	-0.137223	-0.260339	-0.0141075	0.0289609
Total cholesterol in very large HDL	971	-0.169218	-0.302955	-0.0354823	0.0131944		971	-0.126264	-0.255441	0.0029124	0.0553828		971	-0.126359	-0.247977	-0.0047415	0.0417289
Cholesterol esters in very large HDL	971	-0.162772	-0.293899	-0.0316446	0.0150307		971	-0.11899	-0.246725	0.0087448	0.0678463		971	-0.122544	-0.24304	-0.002048	0.0462387
Free cholesterol in very large HDL	971	-0.180571	-0.319229	-0.041913	0.0107527		971	-0.140282	-0.272221	-0.0083435	0.0371934		971	-0.132575	-0.256288	-0.0088623	0.035724
Triglycerides in very large HDL	971	-0.129672	-0.232039	-0.0273052	0.013092		971	-0.0542274	-0.175974	0.0675191	0.382283		971	-0.102804	-0.21758	0.0119711	0.0791076
Concentration of large HDL particles	971	-0.200485	-0.346956	-0.0540133	0.0073539		971	-0.158213	-0.297284	-0.0191423	0.0258084		971	-0.143736	-0.268087	-0.0193847	0.0235292
Total lipids in large HDL	971	-0.200501	-0.347457	-0.0535439	0.0075452		971	-0.158213	-0.297494	-0.0189319	0.0260326		971	-0.144002	-0.268519	-0.0194835	0.023459
Phospholipids in large HDL	971	-0.193167	-0.338632	-0.047703	0.009303		971	-0.161741	-0.301089	-0.0223926	0.0229583		971	-0.133941	-0.258121	-0.0097604	0.0345436
Total cholesterol in large HDL	971	-0.202172	-0.350845	-0.0534983	0.0077455		971	-0.155264	-0.294793	-0.0157359	0.0292215		971	-0.148199	-0.273296	-0.0231011	0.020289
Cholesterol esters in large HDL	971	-0.202809	-0.350883	-0.054736	0.0073158		971	-0.154735	-0.29382	-0.015651	0.0292577		971	-0.14884	-0.273671	-0.0240084	0.019495
Free cholesterol in large HDL	971	-0.19982	-0.35029	-0.0493509	0.0093007		971	-0.156666	-0.297546	-0.0157852	0.0293277		971	-0.145949	-0.271856	-0.0200416	0.0231371
Triglycerides in large HDL	971	-0.197077	-0.321973	-0.0721805	0.0020146		971	-0.10567	-0.23366	0.0223196	0.105513		971	-0.155881	-0.2756	-0.0361622	0.0107659
Concentration of medium HDL particles	971	-0.10439	-0.232863	0.0240816	0.111133		971	-0.151677	-0.282201	-0.0211523	0.0227989		971	-0.0387841	-0.163064	0.0854958	0.540403
Total lipids in medium HDL	971	-0.105405	-0.235088	0.0242786	0.111032		971	-0.151255	-0.282038	-0.0204735	0.0234501		971	-0.0407255	-0.165335	0.0838841	0.521431
Phospholipids in medium HDL	971	-0.104862	-0.233449	0.0237249	0.109847		971	-0.14958	-0.280235	-0.0189243	0.0248872		971	-0.0407493	-0.164976	0.0834776	0.519906
Total cholesterol in medium HDL	971	-0.108132	-0.242785	0.0265215	0.115375		971	-0.148089	-0.280034	-0.0161435	0.0278642		971	-0.0478395	-0.173842	0.0781633	0.456404
Cholesterol esters in medium HDL	971	-0.107705	-0.242736	0.0273247	0.117837		971	-0.148441	-0.280491	-0.0163919	0.0276174		971	-0.0473378	-0.173476	0.0788007	0.461621
Free cholesterol in medium HDL	971	-0.108611	-0.241426	0.0242041	0.108865		971	-0.145712	-0.277145	-0.0142782	0.0298268		971	-0.049058	-0.174307	0.0761907	0.442283
Triglycerides in medium HDL	971	0.0201915	-0.0989923	0.139375	0.739609		971	-0.0428282	-0.176438	0.090782	0.529463		971	0.0664133	-0.0579127	0.190739	0.294758
Concentration of small HDL particles	971	0.0135012	-0.104484	0.131486	0.822364		971	-0.0643623	-0.182899	0.0541747	0.286893		971	0.0438609	-0.0798945	0.167616	0.486896
Total lipids in small HDL	971	0.0111968	-0.107396	0.12979	0.853047		971	-0.0647855	-0.182926	0.0533554	0.282128		971	0.0410128	-0.0827425	0.164768	0.515616
Phospholipids in small HDL	971	-0.0121482	-0.129468	0.105171	0.839016		971	-0.095397	-0.226244	0.0354505	0.152825		971	0.0344374	-0.0921448	0.16102	0.593538
Total cholesterol in small HDL	971	0.0184296	-0.10019	0.137049	0.760508		971	-0.0375668	-0.15298	0.0778461	0.523122		971	0.0319418	-0.0901182	0.154002	0.607684
Cholesterol esters in small HDL	971	0.0261782	-0.0913136	0.14367	0.662028		971	-0.0264729	-0.142896	0.0899504	0.655531		971	0.0348132	-0.086921	0.156547	0.574782
Free cholesterol in small HDL	971	-0.0294855	-0.153484	0.0945131	0.640858		971	-0.093282	-0.219528	0.0329639	0.147376		971	0.0091018	-0.118105	0.136308	0.888361
Triglycerides in small HDL	971	0.0906104	-0.0396923	0.220913	0.172683		971	0.0451264	-0.102821	0.193074	0.549595		971	0.0894138	-0.0372756	0.216103	0.166363
Phospholipids to total lipds ratio in chylomicrons and extremely large VLDL	971	-0.0311652	-0.125823	0.0634926	0.518358		971	-0.0176585	-0.136758	0.101441	0.771141		971	-0.0300541	-0.120001	0.0598926	0.512163
Total cholesterol to total lipids ratio in chylomicrons and extremely large VLDL	971	0.0014763	-0.102841	0.105794	0.97785		971	0.11371	-0.0013192	0.228739	0.0526805		971	-0.0632491	-0.172709	0.0462108	0.257095
Cholesterol esters to total lipids ratio in chylomicrons and extremely large VLDL	971	-0.0024252	-0.106082	0.101232	0.963389		971	0.111942	0.0001845	0.223699	0.0496238		971	-0.0661261	-0.175472	0.0432192	0.235608
Free cholesterol to total lipids ratio in chylomicrons and extremely large VLDL	971	0.0092555	-0.0957039	0.114215	0.862647		971	0.111271	-0.009596	0.232139	0.0711321		971	-0.0541179	-0.162854	0.0546187	0.328962
Triglycerides to total lipids ratio in chylomicrons and extremely large VLDL	971	0.0172131	-0.0827298	0.117156	0.735443		971	-0.0838389	-0.203597	0.0359196	0.169812		971	0.0702266	-0.0331318	0.173585	0.182724
Phospholipids to total lipds ratio in very large VLDL	971	-0.0052853	-0.0977221	0.0871514	0.910681		971	0.0457473	-0.0762593	0.167754	0.462011		971	-0.0218022	-0.119059	0.0754542	0.660089
Total cholesterol to total lipids ratio in very large VLDL	971	-0.0121151	-0.114426	0.0901959	0.81629		971	0.11523	0.0005367	0.229924	0.0489396		971	-0.0775589	-0.185043	0.0299257	0.157081
Cholesterol esters to total lipids ratio in very large VLDL	971	-0.0029993	-0.103135	0.0971366	0.953139		971	0.118631	0.0070161	0.230246	0.0372608		971	-0.0684432	-0.173762	0.0368761	0.202504
Free cholesterol to total lipids ratio in very large VLDL	971	-0.0253132	-0.128726	0.0780998	0.631079		971	0.105859	-0.0110698	0.222788	0.0759418		971	-0.0883244	-0.196919	0.0202705	0.110789
Triglycerides to total lipids ratio in very large VLDL	971	0.013631	-0.0850253	0.112287	0.786338		971	-0.126574	-0.245412	-0.007736	0.0368637		971	0.0791799	-0.0241631	0.182523	0.133015
Phospholipids to total lipds ratio in large VLDL	971	-0.0069327	-0.107294	0.0934285	0.892196		971	-0.0453685	-0.170569	0.079832	0.477179		971	0.0175836	-0.0773501	0.112517	0.716323
Total cholesterol to total lipids ratio in large VLDL	971	0.0156548	-0.100213	0.131522	0.790954		971	0.100795	-0.0216623	0.223253	0.106576		971	-0.0421162	-0.16303	0.0787979	0.494424
Cholesterol esters to total lipids ratio in large VLDL	971	0.0023137	-0.108056	0.112683	0.967194		971	0.0933011	-0.0177456	0.204348	0.099508		971	-0.0506073	-0.166704	0.0654889	0.392518
Free cholesterol to total lipids ratio in large VLDL	971	0.0352404	-0.0838716	0.154352	0.561641		971	0.0953101	-0.0374848	0.228105	0.159309		971	-0.0203222	-0.140986	0.100342	0.741083
Triglycerides to total lipids ratio in large VLDL	971	-0.0112336	-0.121733	0.0992661	0.841909		971	-0.0717596	-0.196626	0.0531072	0.259688		971	0.0307918	-0.0824439	0.144028	0.593713
Phospholipids to total lipds ratio in medium VLDL	971	-0.142735	-0.382134	0.0966649	0.242273		971	-0.190275	-0.43363	0.0530791	0.125259		971	-0.0542352	-0.18422	0.0757497	0.413094
Total cholesterol to total lipids ratio in medium VLDL	971	-0.0153721	-0.132372	0.101628	0.796588		971	0.0104935	-0.121092	0.142079	0.875673		971	-0.0076593	-0.124949	0.10963	0.898054
Cholesterol esters to total lipids ratio in medium VLDL	971	-0.0455865	-0.156359	0.0651857	0.419514		971	-0.026039	-0.150689	0.0986107	0.681934		971	-0.024404	-0.137327	0.0885189	0.671581
Free cholesterol to total lipids ratio in medium VLDL	971	0.0672068	-0.0618526	0.196266	0.307072		971	0.0896256	-0.0508739	0.230125	0.210927		971	0.0375817	-0.0802236	0.155387	0.53143
Triglycerides to total lipids ratio in medium VLDL	971	0.0829881	-0.0448668	0.210843	0.203048		971	0.0828988	-0.0706716	0.236469	0.289708		971	0.033158	-0.0793094	0.145625	0.563011
Phospholipids to total lipds ratio in small VLDL	971	-0.0875808	-0.238676	0.0635143	0.255608		971	-0.104315	-0.250734	0.0421045	0.1624		971	-0.0628712	-0.192104	0.0663619	0.33996
Total cholesterol to total lipids ratio in small VLDL	971	0.0141421	-0.0976169	0.125901	0.803933		971	0.0418724	-0.0877884	0.171533	0.526396		971	0.0094006	-0.111262	0.130063	0.878516
Cholesterol esters to total lipids ratio in small VLDL	971	0.0320689	-0.0840872	0.148225	0.588081		971	0.0556323	-0.0758299	0.187095	0.406479		971	0.0250737	-0.0969161	0.147064	0.686773
Free cholesterol to total lipids ratio in small VLDL	971	-0.0780355	-0.203992	0.047921	0.224353		971	-0.052945	-0.180059	0.0741685	0.413907		971	-0.0689802	-0.192614	0.0546541	0.273825
Triglycerides to total lipids ratio in small VLDL	971	0.0315809	-0.0778378	0.141	0.571248		971	0.0120236	-0.119789	0.143836	0.857968		971	0.0233933	-0.0952636	0.14205	0.698917
Phospholipids to total lipds ratio in very small VLDL	971	-0.0271317	-0.134193	0.07993	0.619073		971	-0.141312	-0.272137	-0.0104881	0.034282		971	0.0485575	-0.0634419	0.160557	0.395081
Total cholesterol to total lipids ratio in very small VLDL	971	0.01825	-0.0833932	0.119893	0.724648		971	0.0861529	-0.0380678	0.210374	0.173818		971	-0.0247371	-0.137366	0.0878914	0.66655
Cholesterol esters to total lipids ratio in very small VLDL	971	0.0224626	-0.0846153	0.129541	0.680667		971	0.094878	-0.0276749	0.217431	0.12902		971	-0.0254752	-0.137346	0.0863957	0.655057
Free cholesterol to total lipids ratio in very small VLDL	971	-0.008588	-0.115942	0.0987659	0.875286		971	-0.0101742	-0.137243	0.116895	0.875176		971	-0.0017902	-0.113387	0.109806	0.974893
Triglycerides to total lipids ratio in very small VLDL	971	0.001178	-0.0927275	0.0950834	0.980365		971	0.0135873	-0.118029	0.145204	0.839497		971	-0.0085981	-0.121063	0.103866	0.88077
Phospholipids to total lipds ratio in IDL	971	-0.0542422	-0.174268	0.0657836	0.375371		971	-0.0212745	-0.147387	0.104838	0.740675		971	-0.0568806	-0.177234	0.0634724	0.35391
Total cholesterol to total lipids ratio in IDL	971	0.0705874	-0.0325027	0.173678	0.179358		971	0.0052553	-0.109754	0.120265	0.928565		971	0.0785337	-0.0289986	0.186066	0.152119
Cholesterol esters to total lipids ratio in IDL	971	0.105634	-0.01436	0.225628	0.0843834		971	0.0254744	-0.0957706	0.14672	0.680194		971	0.109944	-0.0019015	0.22179	0.054016
Free cholesterol to total lipids ratio in IDL	971	-0.064257	-0.168871	0.0403572	0.228351		971	-0.0478437	-0.19742	0.101733	0.530342		971	-0.0529348	-0.167956	0.062086	0.36667
Triglycerides to total lipids ratio in IDL	971	-0.0606716	-0.154683	0.0333401	0.205646		971	0.004147	-0.11948	0.127774	0.947528		971	-0.0692252	-0.177179	0.0387292	0.20855
Phospholipids to total lipds ratio in large LDL	971	-0.0761703	-0.191971	0.0396303	0.197071		971	-0.0160707	-0.133219	0.101077	0.787822		971	-0.0831237	-0.206053	0.0398055	0.184828
Total cholesterol to total lipids ratio in large LDL	971	0.113012	-0.0027318	0.228756	0.0556466		971	0.0339961	-0.0896125	0.157605	0.589507		971	0.111315	-0.0085185	0.231149	0.0686237
Cholesterol esters to total lipids ratio in large LDL	971	0.135301	0.0054853	0.265118	0.0410917		971	0.0333329	-0.0915812	0.158247	0.600627		971	0.139759	0.0131911	0.266327	0.0304829
Free cholesterol to total lipids ratio in large LDL	971	-0.122468	-0.250121	0.0051847	0.0600387		971	-0.0125001	-0.147982	0.122982	0.856356		971	-0.142136	-0.267564	-0.0167083	0.0263904
Triglycerides to total lipids ratio in large LDL	971	-0.122607	-0.233306	-0.0119093	0.0299819		971	-0.0445053	-0.177942	0.0889317	0.512924		971	-0.111635	-0.229003	0.0057321	0.0622627
Phospholipids to total lipds ratio in medium LDL	971	-0.0878607	-0.200874	0.0251527	0.127421		971	-0.030442	-0.163031	0.102147	0.6524		971	-0.086635	-0.207854	0.0345838	0.161072
Total cholesterol to total lipids ratio in medium LDL	971	0.114207	-0.0044835	0.232898	0.0592858		971	0.047343	-0.089025	0.183711	0.495843		971	0.105803	-0.0161239	0.22773	0.0889062
Cholesterol esters to total lipids ratio in medium LDL	971	0.118612	-0.0033342	0.240558	0.0565881		971	0.0437245	-0.0919649	0.179414	0.52729		971	0.115687	-0.0056448	0.237019	0.0616297
Free cholesterol to total lipids ratio in medium LDL	971	-0.110575	-0.234486	0.0133354	0.0802241		971	-0.0279135	-0.157452	0.101625	0.672481		971	-0.121535	-0.238352	-0.0047182	0.0414542
Triglycerides to total lipids ratio in medium LDL	971	-0.135712	-0.258163	-0.0132609	0.0298767		971	-0.0679908	-0.205579	0.0695979	0.33241		971	-0.115511	-0.236511	0.0054883	0.0613131
Phospholipids to total lipds ratio in small LDL	971	-0.109026	-0.230118	0.0120659	0.0775633		971	-0.0427044	-0.174989	0.0895802	0.526544		971	-0.105537	-0.230018	0.0189442	0.0964814
Total cholesterol to total lipids ratio in small LDL	971	0.110319	-0.0064708	0.227109	0.0640873		971	0.0479651	-0.0913746	0.187305	0.499498		971	0.100763	-0.0222433	0.223769	0.108258
Cholesterol esters to total lipids ratio in small LDL	971	0.118473	-0.0019916	0.238937	0.0539019		971	0.0474942	-0.0925366	0.187525	0.505825		971	0.112748	-0.0099227	0.235419	0.0715916
Free cholesterol to total lipids ratio in small LDL	971	-0.115465	-0.238652	0.0077221	0.0661619		971	-0.0318405	-0.159535	0.0958539	0.624717		971	-0.126091	-0.238878	-0.0133047	0.0284794
Triglycerides to total lipids ratio in small LDL	971	-0.0780888	-0.184828	0.0286502	0.151415		971	-0.0458903	-0.194983	0.103203	0.545963		971	-0.0561744	-0.181866	0.0695167	0.380671
Phospholipids to total lipds ratio in very large HDL	971	-0.0354922	-0.127669	0.056685	0.450059		971	-0.0652013	-0.171272	0.0408692	0.227995		971	0.0118723	-0.078636	0.102381	0.796909
Total cholesterol to total lipids ratio in very large HDL	971	0.0050959	-0.0894494	0.0996413	0.915783		971	0.0530702	-0.0438354	0.149976	0.282766		971	-0.0405561	-0.136166	0.0550538	0.40537
Cholesterol esters to total lipids ratio in very large HDL	971	0.0282783	-0.069728	0.126285	0.571366		971	0.0756984	-0.019183	0.17058	0.117753		971	-0.0248999	-0.121317	0.0715178	0.61241
Free cholesterol to total lipids ratio in very large HDL	971	-0.0958076	-0.211	0.0193844	0.102965		971	-0.108676	-0.230378	0.0130254	0.0800232		971	-0.050813	-0.149146	0.0475196	0.310797
Triglycerides to total lipids ratio in very large HDL	971	0.0749049	-0.0253508	0.17516	0.142917		971	0.0468303	-0.0673024	0.160963	0.420892		971	0.0556306	-0.0251486	0.13641	0.176858
Phospholipids to total lipds ratio in large HDL	971	0.136852	0.0147114	0.258992	0.0281297		971	0.0732796	-0.0405746	0.187134	0.206867		971	0.111373	0.0119607	0.210785	0.0281483
Total cholesterol to total lipids ratio in large HDL	971	-0.134727	-0.268311	-0.0011427	0.048076		971	-0.073179	-0.1973	0.0509418	0.247554		971	-0.112392	-0.213465	-0.0113187	0.0293366
Cholesterol esters to total lipids ratio in large HDL	971	-0.123262	-0.241014	-0.0055106	0.0402192		971	-0.0636539	-0.171688	0.0443806	0.247858		971	-0.102166	-0.195664	-0.008667	0.0322557
Free cholesterol to total lipids ratio in large HDL	971	-0.140239	-0.296885	0.0164069	0.0792543		971	-0.0831043	-0.232838	0.0666297	0.276347		971	-0.118048	-0.232489	-0.0036064	0.0432178
Triglycerides to total lipids ratio in large HDL	971	0.0154711	-0.0352545	0.0661968	0.549622		971	0.0098125	-0.0420388	0.0616638	0.710436		971	0.0161507	-0.0284433	0.0607448	0.477415
Phospholipids to total lipds ratio in medium HDL	971	0.0179094	-0.0761551	0.111974	0.708755		971	0.0329798	-0.0744956	0.140455	0.547186		971	0.0074735	-0.0917697	0.106717	0.882546
Total cholesterol to total lipids ratio in medium HDL	971	-0.0659611	-0.185314	0.0533917	0.27839		971	-0.0508897	-0.166355	0.0645752	0.387297		971	-0.0604464	-0.169393	0.0485004	0.27651
Cholesterol esters to total lipids ratio in medium HDL	971	-0.0501846	-0.160042	0.0596726	0.370222		971	-0.029406	-0.143769	0.0849568	0.613954		971	-0.0539263	-0.160461	0.0526087	0.320786
Free cholesterol to total lipids ratio in medium HDL	971	-0.0776682	-0.201878	0.0465416	0.220081		971	-0.0843649	-0.201432	0.0327017	0.157613		971	-0.0506836	-0.162075	0.060708	0.372123
Triglycerides to total lipids ratio in medium HDL	971	0.0871681	-0.0495275	0.223864	0.211089		971	0.0547128	-0.069659	0.179085	0.388185		971	0.0858466	-0.0292217	0.200915	0.1435
Phospholipids to total lipds ratio in small HDL	971	-0.0571893	-0.164361	0.0499824	0.295268		971	-0.021512	-0.149397	0.106373	0.741389		971	-0.0489829	-0.166086	0.0681198	0.411923
Total cholesterol to total lipids ratio in small HDL	971	0.0292287	-0.0762862	0.134744	0.586831		971	-0.0047096	-0.13303	0.12361	0.942596		971	0.0290972	-0.0887702	0.146965	0.628172
Cholesterol esters to total lipids ratio in small HDL	971	0.0426614	-0.0624535	0.147776	0.425957		971	0.0044248	-0.1254	0.13425	0.946686		971	0.0405314	-0.0776781	0.158741	0.501186
Free cholesterol to total lipids ratio in small HDL	971	-0.149942	-0.290959	-0.0089255	0.0371834		971	-0.0848912	-0.231151	0.0613686	0.254975		971	-0.13016	-0.258343	-0.0019763	0.0465776
Triglycerides to total lipids ratio in small HDL	971	0.0759343	-0.0575399	0.209408	0.264511		971	0.0876558	-0.0458801	0.221192	0.19799		971	0.049694	-0.0708519	0.17024	0.418715
Mean diameter for VLDL particles	971	0.110529	-0.0189506	0.240009	0.0942169		971	0.0512809	-0.0905427	0.193105	0.478133		971	0.111077	-0.0059064	0.228061	0.0627172
Mean diameter for LDL particles	971	-0.086667	-0.199789	0.0264547	0.133038		971	0.0129268	-0.102717	0.128571	0.826413		971	-0.0970273	-0.213218	0.0191633	0.101587
Mean diameter for HDL particles	971	-0.183258	-0.322823	-0.0436926	0.0101204		971	-0.111712	-0.243435	0.0200118	0.0963784		971	-0.148232	-0.266909	-0.0295547	0.0144176
Serum total cholesterol	971	-0.0250939	-0.126999	0.0768112	0.62903		971	-0.0519287	-0.171353	0.0674956	0.393694		971	0.0084736	-0.103384	0.120332	0.881852
Total cholesterol in VLDL	971	0.0876545	-0.0582234	0.233533	0.238617		971	0.0470722	-0.0945653	0.18871	0.514425		971	0.0943423	-0.0294033	0.218088	0.134945
Remnant cholesterol (non-HDL, non-LDL -cholesterol)	971	0.061052	-0.0748404	0.196944	0.37818		971	0.0286844	-0.102748	0.160116	0.668533		971	0.0732462	-0.0462913	0.192784	0.229473
Total cholesterol in LDL	971	0.0436042	-0.0682733	0.155482	0.444542		971	0.0121757	-0.113203	0.137554	0.848898		971	0.0511589	-0.0632719	0.16559	0.380513
Total cholesterol in HDL	971	-0.166481	-0.312323	-0.0206397	0.0253085		971	-0.163007	-0.301167	-0.0248478	0.0208025		971	-0.107159	-0.233516	0.0191979	0.0963829
Total cholesterol in HDL2	971	-0.169449	-0.316407	-0.0224913	0.0238721		971	-0.166102	-0.30462	-0.0275837	0.0188124		971	-0.108908	-0.235219	0.0174035	0.0909607
Total cholesterol in HDL3	971	-0.113645	-0.241686	0.0143963	0.0818649		971	-0.10934	-0.238343	0.0196615	0.0965706		971	-0.0746125	-0.19723	0.0480052	0.232717
Esterified cholesterol	970	-0.0242203	-0.125905	0.077464	0.640293		970	-0.0559545	-0.175069	0.0631597	0.356828		970	0.0117884	-0.100197	0.123774	0.836381
Free cholesterol	970	-0.0154689	-0.122914	0.091976	0.777594		970	-0.0468974	-0.169443	0.0756487	0.452829		970	0.0152129	-0.0977311	0.128157	0.791582
Serum total triglycerides	971	0.0744899	-0.0554111	0.204391	0.260728		971	0.0184055	-0.128203	0.165014	0.805449		971	0.0891844	-0.0340758	0.212445	0.155956
Triglycerides in VLDL	971	0.0987173	-0.033613	0.231048	0.143531		971	0.0295903	-0.118809	0.17799	0.695658		971	0.108901	-0.0131664	0.230968	0.0803053
Triglycerides in LDL	971	-0.0602827	-0.163226	0.0426602	0.250762		971	-0.0409347	-0.165353	0.0834837	0.518653		971	-0.0352513	-0.147895	0.0773921	0.539269
Triglycerides in HDL	971	-0.0682841	-0.178399	0.0418304	0.223923		971	-0.055589	-0.191678	0.0804996	0.422975		971	-0.0284375	-0.152818	0.0959432	0.653764
Total phosphoglycerides	970	-0.0836735	-0.190668	0.0233206	0.125186		970	-0.106778	-0.23007	0.0165145	0.0895338		970	-0.0284978	-0.143101	0.0861054	0.625666
Ratio of triglycerides to phosphoglycerides	967	0.0710762	-0.0432466	0.185399	0.222733		967	0.0425132	-0.0867669	0.171793	0.518858		967	0.0641787	-0.0426213	0.170979	0.238577
Phosphatidylcholine and other cholines	970	-0.0540137	-0.154189	0.0461613	0.290259		970	-0.0887443	-0.208691	0.0312026	0.146845		970	-0.0043757	-0.116443	0.107691	0.938938
Total cholines	970	-0.070928	-0.175654	0.0337984	0.18413		970	-0.0912588	-0.214289	0.0317714	0.145813		970	-0.0229919	-0.136188	0.0902044	0.690274
Apolipoprotein A-I	971	-0.141902	-0.271077	-0.0127264	0.031349		971	-0.154805	-0.284467	-0.0251443	0.019333		971	-0.0793237	-0.201366	0.0427184	0.20243
Apolipoprotein B	971	0.0630155	-0.0688992	0.19493	0.348759		971	0.02076	-0.107755	0.149275	0.751305		971	0.0773003	-0.039302	0.193903	0.193577
Ratio of apolipoprotein B to apolipoprotein A-I	971	0.144152	-0.0227762	0.311081	0.0904606		971	0.092252	-0.0523363	0.23684	0.210837		971	0.130397	0.0031112	0.257684	0.0446677
Total fatty acids	970	-0.0163548	-0.12418	0.0914706	0.766026		970	-0.0546647	-0.178159	0.0688299	0.385242		970	0.0210115	-0.0936348	0.135658	0.719179
Estimated degree of unsaturation	970	-0.0354115	-0.1491	0.0782767	0.541171		970	-0.0847251	-0.213858	0.0444075	0.198203		970	-0.0001168	-0.114082	0.113849	0.998395
22:6, docosahexaenoic acid	970	-0.135062	-0.244019	-0.0261044	0.0151727		970	-0.113733	-0.241159	0.0136935	0.0801701		970	-0.0948827	-0.205095	0.0153295	0.0914515
18:2, linoleic acid	970	-0.0462594	-0.14485	0.0523309	0.357388		970	-0.0424721	-0.157157	0.0722132	0.467547		970	-0.0300082	-0.139904	0.0798881	0.592176
Omega-3 fatty acids	970	-0.105017	-0.204464	-0.0055709	0.0384973		970	-0.121364	-0.241473	-0.0012554	0.0476576		970	-0.0455864	-0.151074	0.0599014	0.396611
Omega-6 fatty acids	970	-0.0316482	-0.134043	0.0707466	0.544291		970	-0.0618362	-0.179948	0.0562753	0.304481		970	0.0011225	-0.111719	0.113964	0.984429
Polyunsaturated fatty acids	970	-0.0408795	-0.142191	0.0604321	0.428642		970	-0.0701369	-0.188316	0.0480428	0.244444		970	-0.0042781	-0.116515	0.107959	0.940387
Monounsaturated fatty acids; 16:1, 18:1	970	0.0045333	-0.114605	0.123671	0.94049		970	-0.0272247	-0.158049	0.1036	0.68308		970	0.0326889	-0.0854307	0.150809	0.587189
Saturated fatty acids	970	-0.0102873	-0.118081	0.0975066	0.851476		970	-0.058039	-0.182602	0.0665241	0.360745		970	0.0313563	-0.0832901	0.146003	0.591572
Ratio of 22:6 docosahexaenoic acid to total fatty acids	970	-0.164727	-0.285033	-0.044421	0.0073338		970	-0.0946806	-0.218131	0.0287696	0.132627		970	-0.147286	-0.251885	-0.042687	0.0058315
Ratio of 18:2 linoleic acid to total fatty acids	970	-0.0925009	-0.210569	0.0255668	0.124504		970	-0.0030754	-0.133984	0.127834	0.963238		970	-0.120408	-0.228254	-0.0125606	0.028692
Ratio of omega-3 fatty acids to total fatty acids	970	-0.140019	-0.265453	-0.0145857	0.0287183		970	-0.123606	-0.250186	0.0029727	0.0556172		970	-0.0912788	-0.199705	0.0171479	0.0988456
Ratio of omega-6 fatty acids to total fatty acids	970	-0.0648462	-0.18728	0.0575873	0.298881		970	-0.0445049	-0.180573	0.0915631	0.521108		970	-0.0670594	-0.183477	0.0493583	0.258583
Ratio of polyunsaturated fatty acids to total fatty acids	970	-0.0909277	-0.22098	0.0391243	0.170362		970	-0.0689819	-0.206235	0.0682716	0.324234		970	-0.0814081	-0.200445	0.0376285	0.179881
Ratio of monounsaturated fatty acids to total fatty acids	970	0.0660061	-0.0701231	0.202135	0.341566		970	0.0575851	-0.0761077	0.191278	0.398166		970	0.0568646	-0.062076	0.175805	0.348361
Ratio of saturated fatty acids to total fatty acids	970	0.0271962	-0.0724068	0.126799	0.592194		970	0.0083471	-0.106299	0.122993	0.886415		970	0.0280014	-0.0730189	0.129022	0.586593
Insulin	970	0.25538	0.0797069	0.431053	0.0044263		970	0.0535418	-0.110006	0.21709	0.520728		970	0.260446	0.116977	0.403914	0.0003854
Glucose	970	0.17778	0.0805916	0.274967	0.0003478		970	0.103965	-0.0147526	0.222682	0.0860141		970	0.14059	0.049473	0.231706	0.002528
Lactate	971	-0.0065297	-0.102087	0.0890278	0.893353		971	0.0410626	-0.0735309	0.155656	0.482096		971	-0.0482868	-0.14783	0.0512564	0.341361
Citrate	971	-0.0456865	-0.146574	0.0552008	0.374394		971	-0.0132678	-0.126073	0.0995376	0.817507		971	-0.0318644	-0.141536	0.0778072	0.568691
Alanine	971	0.0612581	-0.0634582	0.185974	0.335333		971	-0.0114551	-0.142628	0.119718	0.863963		971	0.0918131	-0.0259656	0.209592	0.126395
Glutamine	959	-0.0302787	-0.125525	0.0649678	0.532864		959	0.0712128	-0.035368	0.177794	0.190093		959	-0.0795083	-0.179522	0.0205051	0.119065
Histidine	971	0.0036287	-0.102919	0.110177	0.946727		971	0.107207	-0.0208332	0.235248	0.100682		971	-0.0464591	-0.155662	0.0627433	0.40398
Isoleucine	970	0.164288	0.0339953	0.29458	0.0135156		970	0.134408	-0.0034104	0.272226	0.0559329		970	0.127434	0.0186271	0.236241	0.0217537
Leucine	971	0.18728	0.0744219	0.300137	0.0011674		971	0.148915	0.0315939	0.266235	0.0129098		971	0.141293	0.0427336	0.239852	0.0050037
Valine	970	0.269483	0.135719	0.403248	8.27e-05		970	0.179524	0.0456984	0.313349	0.0086107		970	0.20723	0.0936282	0.320832	0.0003611
Phenylalanine	970	0.176232	0.0602034	0.292262	0.0029488		970	0.143367	0.0195364	0.267197	0.0233045		970	0.136107	0.024549	0.247666	0.0168442
Tyrosine	971	0.247685	0.124912	0.370458	8.08e-05		971	0.0131415	-0.116398	0.142681	0.842237		971	0.27885	0.16729	0.39041	1.1e-06
Acetate	971	-0.008314	-0.0598851	0.0432571	0.751787		971	0.0027081	-0.0571179	0.062534	0.929234		971	-0.0105137	-0.0660195	0.0449922	0.710185
Acetoacetate	971	-0.0131655	-0.107205	0.0808738	0.783573		971	0.0447646	-0.0700021	0.159531	0.444192		971	-0.0543513	-0.159891	0.0511882	0.312448
3-hydroxybutyrate	970	-0.0286024	-0.137644	0.0804389	0.606835		970	0.0138247	-0.102173	0.129823	0.815124		970	-0.0631371	-0.192369	0.0660947	0.337917
Creatinine	971	0.0146857	-0.0546976	0.084069	0.677962		971	0.0932929	0.0050465	0.181539	0.0382839		971	0.0217937	-0.0496406	0.093228	0.549502
Albumin (signal area)	971	-0.0878347	-0.17916	0.0034902	0.0594027		971	0.0372738	-0.0736298	0.148177	0.509693		971	-0.126508	-0.225366	-0.0276505	0.0121912
Glycoprotein acetyls, mainly a1-acid glycoprotein	971	0.210077	0.0360644	0.384091	0.018026		971	0.0135869	-0.146737	0.173911	0.867948		971	0.220751	0.0806471	0.360855	0.0020453
C-reactive protein	916	0.0809009	-0.017949	0.179751	0.108573		916	0.0357833	-0.0809819	0.152549	0.547691		916	0.0606467	-0.0531501	0.174444	0.295867
Complete case sample
Standardized outcome at age 25y	N	Beta	LCL	UCL	P-value		N	Beta	LCL	UCL	P-value		N	Beta	LCL	UCL	P-value
Systolic blood pressure	470	0.316456	0.197923	0.434989	2.38e-07		470	0.330711	0.194819	0.466604	2.34e-06		470	0.232327	0.103531	0.361124	0.0004335
Diastolic blood pressure	470	0.220283	0.0756029	0.364964	0.0029212		470	0.156377	0.000628	0.312125	0.0490872		470	0.205214	0.0474932	0.362935	0.010883
Concentration of chylomicrons and extremely large VLDL particles	470	0.113514	-0.0066214	0.233649	0.0639747		470	0.0411471	-0.196073	0.278367	0.733355		470	0.115941	-0.0736258	0.305507	0.230014
Total lipids in chylomicrons and extremely large VLDL	470	0.11137	-0.0088879	0.231629	0.0694233		470	0.0400064	-0.198049	0.278062	0.741354		470	0.11435	-0.0760045	0.304704	0.238405
Phospholipids in chylomicrons and extremely large VLDL	470	0.0904034	-0.0296127	0.21042	0.139485		470	0.0286469	-0.209912	0.267206	0.813549		470	0.0991137	-0.0926174	0.290845	0.310221
Total cholesterol in chylomicrons and extremely large VLDL	470	0.0881464	-0.0364195	0.212712	0.165019		470	0.0341748	-0.210872	0.279222	0.784154		470	0.0928922	-0.10625	0.292034	0.359791
Cholesterol esters in chylomicrons and extremely large VLDL	470	0.0826744	-0.0481735	0.213522	0.214995		470	0.0477562	-0.191176	0.286688	0.694657		470	0.0787917	-0.11984	0.277423	0.436066
Free cholesterol in chylomicrons and extremely large VLDL	470	0.0923216	-0.027791	0.212434	0.131611		470	0.0175888	-0.230484	0.265661	0.889246		470	0.10695	-0.0918886	0.305788	0.291061
Triglycerides in chylomicrons and extremely large VLDL	470	0.120173	0.0005093	0.239836	0.049037		470	0.043201	-0.192289	0.278691	0.718627		470	0.121706	-0.066007	0.30942	0.203257
Concentration of very large VLDL particles	470	0.118525	-0.0012038	0.238254	0.0523384		470	0.0346933	-0.212695	0.282081	0.782983		470	0.12642	-0.0687639	0.321604	0.203721
Total lipids in very large VLDL	470	0.117236	-0.0023388	0.23681	0.0546327		470	0.0343151	-0.21349	0.28212	0.785643		470	0.125087	-0.0705084	0.320682	0.209478
Phospholipids in very large VLDL	470	0.102418	-0.018203	0.223039	0.0958802		470	0.0340547	-0.21011	0.278219	0.784135		470	0.108816	-0.0862378	0.303869	0.273512
Total cholesterol in very large VLDL	470	0.110969	-0.007686	0.229625	0.0667297		470	0.0340736	-0.217788	0.285935	0.790463		470	0.116329	-0.0832534	0.315911	0.25263
Cholesterol esters in very large VLDL	470	0.121161	0.0024638	0.239859	0.0454496		470	0.0461395	-0.205726	0.298005	0.719009		470	0.119626	-0.079492	0.318744	0.238359
Free cholesterol in very large VLDL	470	0.0987525	-0.0201908	0.217696	0.103456		470	0.0199258	-0.231343	0.271194	0.876227		470	0.112111	-0.0877511	0.311974	0.270887
Triglycerides in very large VLDL	470	0.122149	0.0020057	0.242292	0.0463114		470	0.0341849	-0.212544	0.280914	0.785528		470	0.131084	-0.0632614	0.32543	0.185668
Concentration of large VLDL particles	470	0.146923	0.0224417	0.271405	0.020811		470	0.0540939	-0.185102	0.29329	0.656945		470	0.146729	-0.0432566	0.336715	0.129771
Total lipids in large VLDL	470	0.144919	0.0206108	0.269226	0.022418		470	0.0536474	-0.185935	0.29323	0.660111		470	0.144824	-0.0454797	0.335128	0.135466
Phospholipids in large VLDL	470	0.137226	0.0116738	0.262777	0.032248		470	0.0541112	-0.182379	0.290602	0.653172		470	0.13705	-0.0522303	0.326331	0.155446
Total cholesterol in large VLDL	470	0.136388	0.0136772	0.259099	0.0294552		470	0.0565679	-0.185993	0.299129	0.646951		470	0.133608	-0.0587528	0.325969	0.172938
Cholesterol esters in large VLDL	470	0.157397	0.0342192	0.280574	0.0123801		470	0.0781141	-0.160208	0.316437	0.519818		470	0.143817	-0.0446555	0.33229	0.134418
Free cholesterol in large VLDL	470	0.114468	-0.0084294	0.237366	0.0678438		470	0.034837	-0.210611	0.280285	0.780428		470	0.122345	-0.0733728	0.318063	0.219908
Triglycerides in large VLDL	470	0.150017	0.0252668	0.274767	0.0185365		470	0.0522792	-0.186727	0.291285	0.667502		470	0.150931	-0.0388084	0.340671	0.118691
Concentration of medium VLDL particles	470	0.168858	0.0409778	0.296738	0.009767		470	0.0972193	-0.128966	0.323405	0.398731		470	0.14432	-0.0381879	0.326829	0.12088
Total lipids in medium VLDL	470	0.164204	0.036	0.292408	0.0121778		470	0.0963987	-0.129347	0.322145	0.401806		470	0.140078	-0.042569	0.322725	0.13246
Phospholipids in medium VLDL	470	0.158901	0.0303165	0.287485	0.0155468		470	0.098543	-0.123925	0.321011	0.384491		470	0.133371	-0.0477817	0.314524	0.148628
Total cholesterol in medium VLDL	470	0.118512	-0.0139494	0.250972	0.0793794		470	0.0925956	-0.126156	0.311347	0.405929		470	0.0959568	-0.0864812	0.278395	0.301856
Cholesterol esters in medium VLDL	470	0.0927841	-0.0434668	0.229035	0.181482		470	0.102055	-0.105821	0.309932	0.335159		470	0.0646023	-0.114057	0.243262	0.477693
Free cholesterol in medium VLDL	470	0.143053	0.0138618	0.272244	0.0300653		470	0.0795303	-0.148347	0.307408	0.493148		470	0.127363	-0.0587615	0.313488	0.179371
Triglycerides in medium VLDL	470	0.18495	0.0582513	0.311649	0.0043132		470	0.0963104	-0.132578	0.325199	0.408724		470	0.160855	-0.0219848	0.343695	0.0845058
Concentration of small VLDL particles	470	0.168688	0.03391	0.303465	0.0142788		470	0.128816	-0.0753943	0.333026	0.215745		470	0.126055	-0.0460385	0.298148	0.150706
Total lipids in small VLDL	470	0.161809	0.0257368	0.297882	0.0198779		470	0.131018	-0.0698389	0.331874	0.200535		470	0.117534	-0.0533613	0.28843	0.177183
Phospholipids in small VLDL	470	0.149557	0.01301	0.286104	0.0318886		470	0.0963283	-0.10431	0.296967	0.345921		470	0.125407	-0.0465768	0.297392	0.15255
Total cholesterol in small VLDL	470	0.110174	-0.0369139	0.257262	0.141713		470	0.161846	-0.0131269	0.336818	0.0697585		470	0.0437419	-0.119497	0.206981	0.598729
Cholesterol esters in small VLDL	470	0.095171	-0.0562636	0.246606	0.21745		470	0.186254	0.0207467	0.351761	0.0274954		470	0.0127218	-0.148895	0.174339	0.877133
Free cholesterol in small VLDL	470	0.12865	-0.0109805	0.26828	0.0708547		470	0.105721	-0.0908849	0.302327	0.291187		470	0.0959778	-0.075896	0.267852	0.273044
Triglycerides in small VLDL	470	0.192194	0.0623687	0.322019	0.0038001		470	0.11042	-0.109268	0.330108	0.3238		470	0.160317	-0.0186826	0.339317	0.0790659
Concentration of very small VLDL particles	470	0.0318201	-0.125242	0.188882	0.690715		470	0.164168	-0.0032086	0.331546	0.0545372		470	-0.0424998	-0.207681	0.122681	0.61336
Total lipids in very small VLDL	470	0.0263516	-0.131479	0.184182	0.742979		470	0.168718	0.0022473	0.335189	0.046999		470	-0.05199	-0.217481	0.113501	0.537293
Phospholipids in very small VLDL	470	-0.0368428	-0.191782	0.118096	0.640509		470	0.139076	-0.0270801	0.305232	0.10068		470	-0.103694	-0.26781	0.0604219	0.214995
Total cholesterol in very small VLDL	470	0.0350576	-0.125946	0.196061	0.668919		470	0.199242	0.0333977	0.365086	0.0186496		470	-0.0644847	-0.234248	0.105279	0.455763
Cholesterol esters in very small VLDL	470	0.0544273	-0.106606	0.21546	0.506891		470	0.211813	0.0481944	0.375431	0.0112875		470	-0.0510549	-0.222072	0.119962	0.557707
Free cholesterol in very small VLDL	470	-0.0079301	-0.167293	0.151432	0.922141		470	0.163088	-0.0051397	0.331315	0.0573905		470	-0.0902403	-0.25577	0.0752897	0.284582
Triglycerides in very small VLDL	470	0.0872482	-0.060213	0.234709	0.245543		470	0.0948574	-0.105636	0.29535	0.35298		470	0.0611653	-0.115691	0.238021	0.497065
Concentration of IDL particles	470	-0.062121	-0.219391	0.0951493	0.43801		470	0.115032	-0.0548089	0.284873	0.183851		470	-0.122574	-0.290283	0.045135	0.151602
Total lipids in IDL	470	-0.0635632	-0.220852	0.0937254	0.42751		470	0.115927	-0.0545345	0.286388	0.182059		470	-0.125549	-0.293941	0.0428432	0.143557
Phospholipids in IDL	470	-0.0817474	-0.238205	0.0747097	0.305063		470	0.114151	-0.0602436	0.288545	0.198982		470	-0.144024	-0.313805	0.0257576	0.0961919
Total cholesterol in IDL	470	-0.0524881	-0.209615	0.104638	0.511852		470	0.121786	-0.0477645	0.291337	0.158758		470	-0.119284	-0.288965	0.0503967	0.167799
Cholesterol esters in IDL	470	-0.0339162	-0.19043	0.122598	0.670417		470	0.127023	-0.0386427	0.292689	0.132556		470	-0.101744	-0.270276	0.066788	0.236082
Free cholesterol in IDL	470	-0.0990219	-0.256472	0.058428	0.217122		470	0.105864	-0.0761858	0.287913	0.25373		470	-0.161812	-0.334798	0.011174	0.0666771
Triglycerides in IDL	470	-0.0742643	-0.234374	0.0858458	0.362504		470	0.0429091	-0.143408	0.229226	0.651061		470	-0.0819922	-0.25065	0.0866654	0.339896
Concentration of large LDL particles	470	-0.0356334	-0.191904	0.120637	0.654286		470	0.115623	-0.0528241	0.28407	0.178033		470	-0.0997093	-0.267499	0.0680799	0.243489
Total lipids in large LDL	470	-0.0334708	-0.189794	0.122853	0.67412		470	0.119197	-0.049812	0.288206	0.166428		470	-0.100226	-0.268563	0.0681115	0.242593
Phospholipids in large LDL	470	-0.0393804	-0.194132	0.115371	0.617252		470	0.108499	-0.0587694	0.275767	0.203056		470	-0.099093	-0.267269	0.0690834	0.247498
Total cholesterol in large LDL	470	-0.0182867	-0.174827	0.138254	0.818529		470	0.133029	-0.0361759	0.302233	0.123033		470	-0.0940184	-0.26323	0.0751926	0.275446
Cholesterol esters in large LDL	470	-0.0062135	-0.162377	0.14995	0.93771		470	0.137029	-0.0293287	0.303387	0.106198		470	-0.0830257	-0.250955	0.0849037	0.331761
Free cholesterol in large LDL	470	-0.0566966	-0.213608	0.100215	0.478018		470	0.118294	-0.0612556	0.297844	0.196065		470	-0.127857	-0.301107	0.0453935	0.147666
Triglycerides in large LDL	470	-0.156933	-0.315328	0.0014626	0.0521443		470	-0.0271735	-0.211674	0.157327	0.772378		470	-0.132357	-0.297172	0.0324586	0.115221
Concentration of medium LDL particles	470	0.0042783	-0.150643	0.1592	0.956744		470	0.114697	-0.0481427	0.277536	0.166978		470	-0.0615334	-0.229348	0.106281	0.471532
Total lipids in medium LDL	470	0.0087244	-0.146202	0.163651	0.91193		470	0.11712	-0.0454113	0.279651	0.157425		470	-0.0590614	-0.227203	0.10908	0.490359
Phospholipids in medium LDL	470	0.0041843	-0.148229	0.156598	0.956997		470	0.0829585	-0.0732557	0.239173	0.297211		470	-0.0396198	-0.206035	0.126795	0.640101
Total cholesterol in medium LDL	470	0.0249327	-0.130436	0.180301	0.752631		470	0.136934	-0.0275566	0.301425	0.102537		470	-0.0558526	-0.225196	0.11349	0.517208
Cholesterol esters in medium LDL	470	0.0296054	-0.125975	0.185186	0.708611		470	0.149259	-0.0169386	0.315458	0.0782507		470	-0.0574848	-0.226647	0.111678	0.504591
Free cholesterol in medium LDL	470	0.005982	-0.149163	0.161127	0.939633		470	0.0861716	-0.0714387	0.243782	0.283191		470	-0.0485771	-0.219435	0.122281	0.57662
Triglycerides in medium LDL	470	-0.182333	-0.337441	-0.0272252	0.0213275		470	-0.0704606	-0.250775	0.109853	0.442925		470	-0.136332	-0.298803	0.0261386	0.0998316
Concentration of small LDL particles	470	0.0011153	-0.15306	0.155291	0.988663		470	0.0848398	-0.0726859	0.242365	0.29043		470	-0.0497763	-0.21845	0.118897	0.562243
Total lipids in small LDL	470	0.0044715	-0.149897	0.158841	0.95463		470	0.0871171	-0.0704268	0.244661	0.277746		470	-0.0484976	-0.217743	0.120747	0.573622
Phospholipids in small LDL	470	-0.0211051	-0.175112	0.132901	0.787813		470	0.0176311	-0.13238	0.167642	0.817439		470	-0.0331478	-0.204788	0.138492	0.704474
Total cholesterol in small LDL	470	0.0223378	-0.132732	0.177407	0.77724		470	0.118149	-0.0444201	0.280718	0.153912		470	-0.0500695	-0.220839	0.1207	0.564768
Cholesterol esters in small LDL	470	0.0277138	-0.127624	0.183051	0.726043		470	0.13672	-0.0295854	0.303026	0.106876		470	-0.054372	-0.225189	0.116445	0.531935
Free cholesterol in small LDL	470	0.0027739	-0.152662	0.158209	0.972039		470	0.0495897	-0.100693	0.199872	0.517009		470	-0.0335104	-0.206254	0.139233	0.703211
Triglycerides in small LDL	470	-0.111407	-0.262628	0.0398152	0.148368		470	-0.0561063	-0.243231	0.131018	0.555996		470	-0.0654178	-0.238231	0.107395	0.457308
Concentration of very large HDL particles	470	-0.363716	-0.512725	-0.214706	2.19e-06		470	-0.201447	-0.369387	-0.0335069	0.0188322		470	-0.271855	-0.436032	-0.107677	0.0012225
Total lipids in very large HDL	470	-0.362128	-0.511138	-0.213118	2.42e-06		470	-0.201507	-0.3694	-0.0336141	0.0187639		470	-0.270443	-0.434551	-0.106335	0.0012894
Phospholipids in very large HDL	470	-0.376268	-0.522952	-0.229584	6.7e-07		470	-0.213105	-0.384825	-0.0413842	0.0151178		470	-0.276893	-0.440309	-0.113477	0.0009398
Total cholesterol in very large HDL	470	-0.334805	-0.485824	-0.183787	1.63e-05		470	-0.182928	-0.348111	-0.0177442	0.0300471		470	-0.255298	-0.420216	-0.0903806	0.0024847
Cholesterol esters in very large HDL	470	-0.324816	-0.476621	-0.17301	3.15e-05		470	-0.168232	-0.333	-0.0034638	0.0453938		470	-0.253976	-0.419596	-0.0883554	0.0027261
Free cholesterol in very large HDL	470	-0.351069	-0.50046	-0.201677	5.05e-06		470	-0.212551	-0.378519	-0.046583	0.0121866		470	-0.253537	-0.416835	-0.0902392	0.002413
Triglycerides in very large HDL	470	-0.223392	-0.382613	-0.064172	0.0060636		470	-0.102004	-0.285937	0.0819288	0.276359		470	-0.170445	-0.359338	0.0184474	0.0768527
Concentration of large HDL particles	470	-0.414936	-0.555917	-0.273955	1.36e-08		470	-0.280809	-0.451617	-0.110002	0.0013241		470	-0.275951	-0.429139	-0.122763	0.0004413
Total lipids in large HDL	470	-0.414116	-0.555126	-0.273106	1.46e-08		470	-0.280357	-0.451301	-0.109413	0.0013597		470	-0.275707	-0.428965	-0.122449	0.0004491
Phospholipids in large HDL	470	-0.410953	-0.551288	-0.270618	1.6e-08		470	-0.287418	-0.458868	-0.115967	0.0010633		470	-0.267177	-0.42037	-0.113984	0.0006648
Total cholesterol in large HDL	470	-0.408683	-0.550386	-0.266979	2.57e-08		470	-0.272753	-0.443429	-0.102076	0.0017965		470	-0.276041	-0.430005	-0.122078	0.0004692
Cholesterol esters in large HDL	470	-0.408857	-0.550505	-0.267208	2.51e-08		470	-0.271682	-0.44189	-0.101474	0.001819		470	-0.276504	-0.430328	-0.12268	0.0004538
Free cholesterol in large HDL	470	-0.407401	-0.549335	-0.265467	2.98e-08		470	-0.275751	-0.44788	-0.103622	0.0017507		470	-0.274058	-0.42857	-0.119546	0.0005386
Triglycerides in large HDL	470	-0.390756	-0.545554	-0.235957	9.94e-07		470	-0.211477	-0.38037	-0.0425838	0.0142379		470	-0.279927	-0.451971	-0.107883	0.001483
Concentration of medium HDL particles	470	-0.270242	-0.425916	-0.114568	0.0007038		470	-0.290812	-0.448403	-0.133222	0.0003198		470	-0.106387	-0.277241	0.0644664	0.221702
Total lipids in medium HDL	470	-0.269232	-0.425231	-0.113234	0.0007554		470	-0.290589	-0.44722	-0.133957	0.0002973		470	-0.106652	-0.277879	0.0645741	0.22156
Phospholipids in medium HDL	470	-0.27222	-0.427619	-0.11682	0.0006296		470	-0.288617	-0.447837	-0.129396	0.0004065		470	-0.109143	-0.278845	0.0605596	0.206913
Total cholesterol in medium HDL	470	-0.258793	-0.416462	-0.101123	0.0013478		470	-0.286394	-0.438918	-0.133869	0.0002514		470	-0.103976	-0.277962	0.0700112	0.240843
Cholesterol esters in medium HDL	470	-0.25639	-0.414295	-0.0984847	0.0015166		470	-0.287572	-0.439528	-0.135616	0.000225		470	-0.101264	-0.275695	0.0731683	0.254527
Free cholesterol in medium HDL	470	-0.265271	-0.422064	-0.108479	0.0009563		470	-0.27991	-0.434948	-0.124873	0.0004285		470	-0.11279	-0.284968	0.0593879	0.198624
Triglycerides in medium HDL	470	-0.0788383	-0.234293	0.0766163	0.319469		470	-0.0541105	-0.256782	0.148561	0.600061		470	-0.0091611	-0.200727	0.182404	0.925166
Concentration of small HDL particles	470	-0.0382665	-0.205975	0.129442	0.654075		470	-0.158824	-0.303248	-0.0143999	0.0312063		470	0.0592576	-0.128029	0.246544	0.534392
Total lipids in small HDL	470	-0.0400589	-0.207759	0.127641	0.638987		470	-0.158504	-0.300625	-0.0163831	0.0289052		470	0.0558567	-0.131161	0.242874	0.55753
Phospholipids in small HDL	470	-0.105961	-0.274997	0.0630742	0.218624		470	-0.242543	-0.421347	-0.0637391	0.0079557		470	0.0479598	-0.144682	0.240602	0.624899
Total cholesterol in small HDL	470	-0.0003082	-0.164598	0.163982	0.99706		470	-0.0816268	-0.216394	0.0531402	0.23455		470	0.0402572	-0.146174	0.226688	0.671505
Cholesterol esters in small HDL	470	0.0180201	-0.144966	0.181007	0.828092		470	-0.0519375	-0.191403	0.0875277	0.464637		470	0.0401243	-0.147054	0.227302	0.673757
Free cholesterol in small HDL	470	-0.104943	-0.274728	0.0648406	0.225116		470	-0.234787	-0.393733	-0.0758407	0.0038774		470	0.032854	-0.158381	0.224089	0.735805
Triglycerides in small HDL	470	0.1489	0.0012843	0.296515	0.048048		470	0.0701398	-0.154989	0.295269	0.540668		470	0.145279	-0.0494669	0.340024	0.143334
Phospholipids to total lipds ratio in chylomicrons and extremely large VLDL	470	-0.0120835	-0.141207	0.11704	0.85417		470	0.0131806	-0.155797	0.182158	0.878238		470	-0.0315305	-0.165963	0.102902	0.64507
Total cholesterol to total lipids ratio in chylomicrons and extremely large VLDL	470	0.0890822	-0.0729597	0.251124	0.280554		470	0.108337	-0.0494271	0.266102	0.177845		470	0.0248265	-0.150602	0.200255	0.781051
Cholesterol esters to total lipids ratio in chylomicrons and extremely large VLDL	470	0.0780885	-0.0853223	0.241499	0.348179		470	0.101906	-0.0516742	0.255486	0.1929		470	0.0167043	-0.160578	0.193987	0.853179
Free cholesterol to total lipids ratio in chylomicrons and extremely large VLDL	470	0.106575	-0.0522974	0.265448	0.188069		470	0.115577	-0.0504363	0.28159	0.17194		470	0.0399292	-0.129724	0.209582	0.643925
Triglycerides to total lipids ratio in chylomicrons and extremely large VLDL	470	-0.0667264	-0.215553	0.0821002	0.378733		470	-0.0976276	-0.260618	0.0653625	0.239766		470	-0.0019402	-0.162714	0.158833	0.98109
Phospholipids to total lipds ratio in very large VLDL	470	0.0188734	-0.123338	0.161084	0.794359		470	0.0829746	-0.0738907	0.23984	0.299124		470	-0.0249961	-0.172158	0.122165	0.738685
Total cholesterol to total lipids ratio in very large VLDL	470	0.0631287	-0.0994312	0.225689	0.445761		470	0.0874747	-0.0665189	0.241468	0.264877		470	0.0104787	-0.161991	0.182948	0.905011
Cholesterol esters to total lipids ratio in very large VLDL	470	0.0760227	-0.0838321	0.235877	0.350494		470	0.0966538	-0.0535675	0.246875	0.206724		470	0.0196361	-0.15006	0.189333	0.820215
Free cholesterol to total lipids ratio in very large VLDL	470	0.0414541	-0.121645	0.204553	0.617681		470	0.0704469	-0.0862403	0.227134	0.377402		470	-0.003629	-0.176219	0.168961	0.967058
Triglycerides to total lipids ratio in very large VLDL	470	-0.0651819	-0.219813	0.0894488	0.407882		470	-0.128386	-0.282724	0.0259512	0.102792		470	0.0080258	-0.155027	0.171079	0.922982
Phospholipids to total lipds ratio in large VLDL	470	-0.0216999	-0.115123	0.0717231	0.648272		470	0.0156863	-0.0982864	0.129659	0.786917		470	-0.0351315	-0.151398	0.0811346	0.552932
Total cholesterol to total lipids ratio in large VLDL	470	0.101386	-0.0921032	0.294874	0.303682		470	0.0510779	-0.118629	0.220785	0.554492		470	0.0655403	-0.135819	0.266899	0.522721
Cholesterol esters to total lipids ratio in large VLDL	470	0.100514	-0.0792808	0.280309	0.272507		470	0.0421162	-0.10672	0.190953	0.578422		470	0.0726216	-0.11736	0.262603	0.452915
Free cholesterol to total lipids ratio in large VLDL	470	0.084802	-0.111168	0.280772	0.395551		470	0.0569467	-0.134308	0.248201	0.55874		470	0.0420523	-0.155937	0.240042	0.676582
Triglycerides to total lipids ratio in large VLDL	470	-0.0866264	-0.25845	0.0851973	0.322325		470	-0.0596943	-0.224114	0.104725	0.47591		470	-0.0432805	-0.224039	0.137478	0.638191
Phospholipids to total lipds ratio in medium VLDL	470	-0.0635014	-0.194286	0.0672834	0.340498		470	-0.169817	-0.35899	0.0193564	0.078384		470	0.0159106	-0.142327	0.174148	0.843447
Total cholesterol to total lipids ratio in medium VLDL	470	-0.22886	-0.38638	-0.0713399	0.0044974		470	-0.0293826	-0.189604	0.130838	0.71872		470	-0.215704	-0.382575	-0.048833	0.0114079
Cholesterol esters to total lipids ratio in medium VLDL	470	-0.261518	-0.42363	-0.0994069	0.0016259		470	-0.0524353	-0.220588	0.115717	0.540307		470	-0.241241	-0.412073	-0.0704086	0.0057452
Free cholesterol to total lipids ratio in medium VLDL	470	0.0105226	-0.146557	0.167602	0.895322		470	0.0459139	-0.11571	0.207538	0.576935		470	-0.0024436	-0.158801	0.153914	0.975512
Triglycerides to total lipids ratio in medium VLDL	470	0.235895	0.086859	0.384931	0.001985		470	0.108684	-0.0757446	0.293112	0.247434		470	0.185624	0.0268654	0.344382	0.0220294
Phospholipids to total lipds ratio in small VLDL	470	-0.110485	-0.279427	0.0584567	0.199375		470	-0.232183	-0.408614	-0.0557521	0.0100141		470	0.000948	-0.177833	0.179729	0.991691
Total cholesterol to total lipids ratio in small VLDL	470	-0.108807	-0.274046	0.0564332	0.19631		470	0.105298	-0.0780976	0.288694	0.259774		470	-0.172378	-0.357566	0.0128106	0.0680166
Cholesterol esters to total lipids ratio in small VLDL	470	-0.0813422	-0.246685	0.0840003	0.334158		470	0.143868	-0.0393508	0.327087	0.123497		470	-0.163127	-0.347599	0.0213447	0.0829215
Free cholesterol to total lipids ratio in small VLDL	470	-0.148869	-0.315635	0.0178973	0.0800545		470	-0.151878	-0.309325	0.0055676	0.0586332		470	-0.0800649	-0.264371	0.104241	0.393717
Triglycerides to total lipids ratio in small VLDL	470	0.169827	0.0113523	0.328301	0.0357544		470	0.0143328	-0.171012	0.199677	0.879278		470	0.176301	-0.0083716	0.360975	0.0612806
Phospholipids to total lipds ratio in very small VLDL	470	-0.219784	-0.345975	-0.0935939	0.0006759		470	-0.109643	-0.288611	0.0693248	0.229231		470	-0.16833	-0.329251	-0.0074094	0.0403839
Total cholesterol to total lipids ratio in very small VLDL	470	0.0468051	-0.0905924	0.184203	0.503547		470	0.192172	0.0237837	0.36056	0.0253931		470	-0.0810188	-0.245166	0.0831287	0.332577
Cholesterol esters to total lipids ratio in very small VLDL	470	0.0881923	-0.042208	0.218593	0.184482		470	0.198143	0.0448442	0.351442	0.011415		470	-0.0361753	-0.19117	0.118819	0.646689
Free cholesterol to total lipids ratio in very small VLDL	470	-0.105431	-0.248788	0.0379249	0.149062		470	0.0137768	-0.153338	0.180892	0.871371		470	-0.134706	-0.300187	0.0307745	0.110353
Triglycerides to total lipids ratio in very small VLDL	470	0.0901712	-0.044889	0.225231	0.19017		470	-0.0883362	-0.28221	0.105537	0.371036		470	0.161325	-0.0153488	0.337998	0.0734029
Phospholipids to total lipds ratio in IDL	470	-0.0579774	-0.197452	0.0814971	0.414413		470	-0.0870494	-0.258534	0.0844354	0.319015		470	-0.0175785	-0.189297	0.15414	0.840652
Total cholesterol to total lipids ratio in IDL	470	0.034661	-0.100396	0.169718	0.614264		470	0.1141	-0.0292563	0.257456	0.118481		470	-0.0396755	-0.195312	0.115961	0.616629
Cholesterol esters to total lipids ratio in IDL	470	0.107085	-0.0287289	0.242899	0.121959		470	0.132736	-0.0120359	0.277508	0.0722366		470	0.0334395	-0.121539	0.188418	0.671746
Free cholesterol to total lipids ratio in IDL	470	-0.166074	-0.28487	-0.0472772	0.0062478		470	-0.0107397	-0.257229	0.23575	0.931802		470	-0.190346	-0.37903	-0.0016612	0.0480252
Triglycerides to total lipids ratio in IDL	470	-0.0138588	-0.146203	0.118485	0.837046		470	-0.0985755	-0.272786	0.0756352	0.26673		470	0.0586911	-0.109559	0.226941	0.49336
Phospholipids to total lipds ratio in large LDL	470	0.0034809	-0.132439	0.139401	0.959883		470	-0.121179	-0.267099	0.0247396	0.10337		470	0.073801	-0.0746106	0.222213	0.32897
Total cholesterol to total lipids ratio in large LDL	470	0.0749941	-0.0605636	0.210552	0.277526		470	0.174514	0.0200262	0.329002	0.0269153		470	-0.0325346	-0.190191	0.125122	0.685267
Cholesterol esters to total lipids ratio in large LDL	470	0.0877832	-0.0525084	0.228075	0.21946		470	0.166379	0.0220251	0.310732	0.0239802		470	-0.0061408	-0.161496	0.149215	0.938118
Free cholesterol to total lipids ratio in large LDL	470	-0.0745104	-0.201974	0.0529535	0.251253		470	-0.0481849	-0.245359	0.148989	0.63128		470	-0.0733745	-0.245587	0.0988382	0.402858
Triglycerides to total lipids ratio in large LDL	470	-0.143403	-0.285436	-0.0013704	0.0478393		470	-0.185235	-0.36695	-0.0035207	0.0457412		470	-0.0242599	-0.197161	0.148641	0.782874
Phospholipids to total lipds ratio in medium LDL	470	-0.0148967	-0.155557	0.125763	0.835225		470	-0.153415	-0.320802	0.0139724	0.072341		470	0.0804328	-0.0848561	0.245722	0.339427
Total cholesterol to total lipids ratio in medium LDL	470	0.0813562	-0.062636	0.225349	0.267438		470	0.194161	0.0251713	0.36315	0.0244245		470	-0.0393884	-0.210302	0.131525	0.65084
Cholesterol esters to total lipids ratio in medium LDL	470	0.0658929	-0.0781328	0.209919	0.36908		470	0.187282	0.0240461	0.350519	0.0246283		470	-0.0445734	-0.21138	0.122234	0.599747
Free cholesterol to total lipids ratio in medium LDL	470	-0.0178348	-0.159335	0.123666	0.804484		470	-0.141259	-0.291963	0.0094456	0.0661225		470	0.0502998	-0.104795	0.205395	0.52422
Triglycerides to total lipids ratio in medium LDL	470	-0.188401	-0.336684	-0.0401178	0.0128819		470	-0.222862	-0.398067	-0.0476581	0.0127794		470	-0.0497553	-0.221782	0.122271	0.570047
Phospholipids to total lipds ratio in small LDL	470	-0.0458158	-0.186966	0.095334	0.523872		470	-0.179969	-0.341975	-0.0179636	0.0295392		470	0.0601616	-0.102345	0.222668	0.46727
Total cholesterol to total lipids ratio in small LDL	470	0.0743537	-0.0678519	0.216559	0.304721		470	0.201138	0.0227517	0.379524	0.0271972		470	-0.050691	-0.224687	0.123305	0.567245
Cholesterol esters to total lipids ratio in small LDL	470	0.0679174	-0.0756286	0.211463	0.352962		470	0.202507	0.0272426	0.377771	0.0236347		470	-0.0522948	-0.224495	0.119905	0.550935
Free cholesterol to total lipids ratio in small LDL	470	-0.0239078	-0.163107	0.115292	0.735876		470	-0.149323	-0.298987	0.0003414	0.0505227		470	0.0432807	-0.108851	0.195412	0.576375
Triglycerides to total lipids ratio in small LDL	470	-0.123071	-0.268361	0.0222192	0.0966702		470	-0.190464	-0.404331	0.0234041	0.0807687		470	0.0103976	-0.18549	0.206285	0.916968
Phospholipids to total lipds ratio in very large HDL	470	-0.179049	-0.29268	-0.0654185	0.0020787		470	-0.105238	-0.257988	0.0475122	0.17643		470	-0.107852	-0.233811	0.0181073	0.0931218
Total cholesterol to total lipids ratio in very large HDL	470	0.156868	0.0309913	0.282746	0.0147006		470	0.079175	-0.0456437	0.203994	0.213199		470	0.0941303	-0.0343368	0.222597	0.150573
Cholesterol esters to total lipids ratio in very large HDL	470	0.192906	0.0669411	0.31887	0.0027617		470	0.109203	-0.0177889	0.236196	0.0917297		470	0.115579	-0.0090378	0.240195	0.06901
Free cholesterol to total lipids ratio in very large HDL	470	-0.195995	-0.307343	-0.0846469	0.0005929		470	-0.146993	-0.320622	0.0266359	0.0968571		470	-0.116843	-0.23169	-0.0019951	0.0461669
Triglycerides to total lipids ratio in very large HDL	470	0.105594	0.0305015	0.180686	0.0059518		470	0.089052	-0.0994351	0.277539	0.353655		470	0.0643939	-0.0423573	0.171145	0.236464
Phospholipids to total lipds ratio in large HDL	470	0.237589	0.127746	0.347432	2.59e-05		470	0.14153	0.0031402	0.27992	0.045044		470	0.173209	0.0596588	0.28676	0.0028694
Total cholesterol to total lipids ratio in large HDL	470	-0.243038	-0.346672	-0.139403	5.27e-06		470	-0.148906	-0.308174	0.0103619	0.066812		470	-0.177157	-0.289199	-0.065114	0.0020066
Cholesterol esters to total lipids ratio in large HDL	470	-0.200256	-0.299371	-0.10114	8.33e-05		470	-0.115962	-0.248435	0.0165113	0.0860664		470	-0.1499	-0.254977	-0.0448227	0.0052717
Free cholesterol to total lipids ratio in large HDL	470	-0.297035	-0.411294	-0.182776	4.78e-07		470	-0.195718	-0.399109	0.0076719	0.0592507		470	-0.208397	-0.336711	-0.0800839	0.0015123
Triglycerides to total lipids ratio in large HDL	470	0.0389782	-0.0133851	0.0913414	0.144199		470	0.0288602	-0.0487098	0.10643	0.465058		470	0.02826	-0.0429774	0.0994974	0.436033
Phospholipids to total lipds ratio in medium HDL	470	0.0218555	-0.129687	0.173398	0.776984		470	0.0579062	-0.0980434	0.213856	0.465946		470	0.0019766	-0.15544	0.159393	0.980324
Total cholesterol to total lipids ratio in medium HDL	470	-0.103638	-0.251537	0.044262	0.169168		470	-0.111515	-0.267887	0.044858	0.161762		470	-0.0649593	-0.228448	0.0985294	0.435305
Cholesterol esters to total lipids ratio in medium HDL	470	-0.0379304	-0.183204	0.107343	0.608128		470	-0.0676231	-0.228846	0.0936	0.410213		470	-0.0248665	-0.185895	0.136162	0.761668
Free cholesterol to total lipids ratio in medium HDL	470	-0.228949	-0.371294	-0.0866039	0.0016782		470	-0.177465	-0.323314	-0.0316157	0.0171997		470	-0.14034	-0.294147	0.0134676	0.0736182
Triglycerides to total lipids ratio in medium HDL	470	0.141247	0.0011429	0.281351	0.0481678		470	0.129643	-0.032429	0.291715	0.116651		470	0.0961434	-0.0651688	0.257456	0.242102
Phospholipids to total lipds ratio in small HDL	470	-0.0910379	-0.246188	0.0641121	0.249466		470	-0.114131	-0.294656	0.0663951	0.214721		470	-0.0127734	-0.197226	0.171679	0.89181
Total cholesterol to total lipids ratio in small HDL	470	0.0294485	-0.124486	0.183383	0.707128		470	0.0580211	-0.127081	0.243123	0.538202		470	-0.0214646	-0.210852	0.167923	0.823846
Cholesterol esters to total lipids ratio in small HDL	470	0.0492692	-0.104383	0.202921	0.528915		470	0.079855	-0.107772	0.267483	0.403371		470	-0.0116498	-0.201588	0.178288	0.904113
Free cholesterol to total lipids ratio in small HDL	470	-0.211359	-0.370389	-0.0523278	0.0093038		470	-0.25191	-0.440615	-0.0632059	0.0089977		470	-0.0785519	-0.263006	0.105902	0.403087
Triglycerides to total lipids ratio in small HDL	470	0.184829	0.0382399	0.331417	0.0135799		470	0.152578	-0.0274734	0.332628	0.0965351		470	0.122144	-0.0523723	0.29666	0.169672
Mean diameter for VLDL particles	470	0.178081	0.0381845	0.317978	0.012714		470	0.0831144	-0.123898	0.290127	0.430514		470	0.166765	-0.0005987	0.334129	0.0508217
Mean diameter for LDL particles	470	-0.0884204	-0.245998	0.0691574	0.270735		470	0.0033124	-0.129719	0.136344	0.960995		470	-0.0822247	-0.255641	0.0911919	0.351939
Mean diameter for HDL particles	470	-0.370908	-0.505272	-0.236544	9.44e-08		470	-0.202417	-0.365827	-0.0390076	0.0153043		470	-0.279653	-0.427862	-0.131443	0.0002347
Serum total cholesterol	470	-0.134704	-0.288286	0.018878	0.0854532		470	-0.0009697	-0.165051	0.163111	0.990738		470	-0.137442	-0.306608	0.0317244	0.111037
Total cholesterol in VLDL	470	0.10899	-0.0328661	0.250846	0.131767		470	0.138267	-0.0548014	0.331336	0.159996		470	0.0574996	-0.114889	0.229888	0.512488
Remnant cholesterol (non-HDL, non-LDL -cholesterol)	470	0.0406945	-0.110434	0.191823	0.596945		470	0.143062	-0.0228764	0.309001	0.0908982		470	-0.0229922	-0.187888	0.141904	0.784195
Total cholesterol in LDL	470	0.0038224	-0.151986	0.159631	0.961569		470	0.132353	-0.0344431	0.299149	0.1196		470	-0.0734897	-0.24296	0.0959804	0.394553
Total cholesterol in HDL	470	-0.358769	-0.505433	-0.212105	2.08e-06		470	-0.290272	-0.455266	-0.125278	0.0005969		470	-0.214672	-0.376469	-0.0528751	0.0094229
Total cholesterol in HDL2	470	-0.365744	-0.511135	-0.220354	1.08e-06		470	-0.296645	-0.461403	-0.131886	0.0004442		470	-0.218094	-0.378283	-0.0579056	0.0077294
Total cholesterol in HDL3	470	-0.239742	-0.397906	-0.0815783	0.0030485		470	-0.18692	-0.348462	-0.0253779	0.0234361		470	-0.150238	-0.324164	0.0236883	0.0902785
Esterified cholesterol	470	-0.132135	-0.286328	0.0220577	0.0928547		470	0.0058595	-0.157507	0.169226	0.943838		470	-0.138883	-0.308217	0.0304518	0.107701
Free cholesterol	470	-0.139355	-0.291079	0.0123699	0.0717399		470	-0.0175933	-0.183613	0.148426	0.835123		470	-0.132282	-0.300768	0.0362047	0.123548
Serum total triglycerides	470	0.113749	-0.019224	0.246722	0.0934332		470	0.0625351	-0.164428	0.289498	0.588447		470	0.108537	-0.0796796	0.296754	0.257705
Triglycerides in VLDL	470	0.166523	0.0395161	0.29353	0.010291		470	0.0822109	-0.148318	0.31274	0.48377		470	0.150412	-0.0348104	0.335635	0.111214
Triglycerides in LDL	470	-0.157636	-0.314337	-0.0009348	0.0486546		470	-0.0454318	-0.228465	0.137601	0.62593		470	-0.122507	-0.287957	0.0429421	0.146322
Triglycerides in HDL	470	-0.185149	-0.343199	-0.0270995	0.0217776		470	-0.104411	-0.314077	0.105256	0.32828		470	-0.103335	-0.301926	0.0952556	0.307051
Total phosphoglycerides	470	-0.262974	-0.413218	-0.11273	0.000636		470	-0.179709	-0.348062	-0.0113561	0.0364783		470	-0.158743	-0.324025	0.0065396	0.0597378
Ratio of triglycerides to phosphoglycerides	470	0.15545	0.0357792	0.275121	0.0110132		470	0.109497	-0.0877613	0.306756	0.275906		470	0.108829	-0.0508008	0.26846	0.180982
Phosphatidylcholine and other cholines	470	-0.196786	-0.346238	-0.047334	0.0099736		470	-0.0897638	-0.2579	0.0783727	0.294657		470	-0.144304	-0.310854	0.0222457	0.0893059
Total cholines	470	-0.250942	-0.403858	-0.0980264	0.0013506		470	-0.145947	-0.315452	0.0235578	0.0913171		470	-0.167616	-0.334794	-0.0004385	0.0494046
Apolipoprotein A-I	470	-0.32903	-0.478834	-0.179226	1.95e-05		470	-0.262441	-0.42168	-0.103203	0.0012881		470	-0.195286	-0.362112	-0.0284605	0.0218743
Apolipoprotein B	470	0.0527671	-0.0943662	0.1999	0.481304		470	0.135703	-0.027346	0.298751	0.102615		470	-0.0087434	-0.169814	0.152327	0.915092
Ratio of apolipoprotein B to apolipoprotein A-I	470	0.244325	0.106135	0.382516	0.0005608		470	0.260837	0.10192	0.419754	0.001348		470	0.119194	-0.0282631	0.266652	0.112862
Total fatty acids	470	-0.0994766	-0.249982	0.0510285	0.194637		470	-0.044816	-0.222432	0.1328	0.620235		470	-0.0651426	-0.238708	0.108423	0.461151
Estimated degree of unsaturation	470	-0.0313967	-0.172047	0.109253	0.6611		470	-0.0539388	-0.231727	0.12385	0.551326		470	-0.0134344	-0.170696	0.143827	0.86675
22:6, docosahexaenoic acid	470	-0.244825	-0.398268	-0.0913808	0.0018266		470	-0.177974	-0.353989	-0.0019586	0.0475151		470	-0.147716	-0.306685	0.011254	0.0684948
18:2, linoleic acid	470	-0.119907	-0.270284	0.0304712	0.117814		470	0.0270028	-0.128337	0.182343	0.732801		470	-0.142641	-0.311874	0.0265925	0.0983317
Omega-3 fatty acids	470	-0.189609	-0.343183	-0.0360348	0.015641		470	-0.124345	-0.293856	0.045167	0.150114		470	-0.115546	-0.273672	0.0425795	0.151685
Omega-6 fatty acids	470	-0.128616	-0.279936	0.0227037	0.0955403		470	-0.0243956	-0.184056	0.135264	0.764103		470	-0.117077	-0.286368	0.0522141	0.174796
Polyunsaturated fatty acids	470	-0.138535	-0.289684	0.0126138	0.0723347		470	-0.0365616	-0.197032	0.123909	0.654546		470	-0.119455	-0.28798	0.0490705	0.164307
Monounsaturated fatty acids; 16:1, 18:1	470	-0.0315577	-0.172749	0.109634	0.660696		470	-0.0259917	-0.218142	0.166159	0.790493		470	-0.0029068	-0.178361	0.172547	0.974041
Saturated fatty acids	470	-0.111667	-0.266673	0.043339	0.157538		470	-0.0636803	-0.246991	0.119631	0.49515		470	-0.0624786	-0.237675	0.112718	0.483768
Ratio of 22:6 docosahexaenoic acid to total fatty acids	470	-0.196474	-0.326118	-0.0668312	0.0030539		470	-0.193118	-0.348483	-0.0377532	0.0149564		470	-0.102156	-0.237559	0.0332477	0.13886
Ratio of 18:2 linoleic acid to total fatty acids	470	-0.0921613	-0.235302	0.050979	0.206413		470	0.100466	-0.0886689	0.289601	0.297091		470	-0.179739	-0.337693	-0.0217858	0.0258202
Ratio of omega-3 fatty acids to total fatty acids	470	-0.138137	-0.28188	0.0056071	0.0595902		470	-0.143092	-0.30278	0.0165962	0.0789181		470	-0.0656826	-0.207801	0.0764358	0.364226
Ratio of omega-6 fatty acids to total fatty acids	470	-0.0850584	-0.224819	0.0547025	0.232314		470	0.022373	-0.177328	0.222074	0.82584		470	-0.128163	-0.295206	0.0388795	0.132302
Ratio of polyunsaturated fatty acids to total fatty acids	470	-0.108728	-0.244766	0.0273101	0.116954		470	-0.0137519	-0.207536	0.180033	0.889148		470	-0.130214	-0.29181	0.0313818	0.11399
Ratio of monounsaturated fatty acids to total fatty acids	470	0.108177	-0.0165626	0.232916	0.0890156		470	0.0397818	-0.138639	0.218202	0.661468		470	0.106215	-0.0448945	0.257324	0.167853
Ratio of saturated fatty acids to total fatty acids	470	-0.0154161	-0.15536	0.124527	0.828708		470	-0.0446731	-0.196669	0.107323	0.563825		470	0.0198016	-0.128618	0.168221	0.793294
Insulin	470	0.335556	0.176845	0.494266	3.89e-05		470	0.173265	-0.0508508	0.397382	0.129381		470	0.229577	0.0360271	0.423126	0.0201901
Glucose	470	0.24143	0.110549	0.372312	0.0003215		470	0.130352	-0.0215747	0.282279	0.0924577		470	0.178326	0.0461011	0.310551	0.0083209
Lactate	470	0.006675	-0.136999	0.150349	0.927293		470	0.129172	-0.0278827	0.286228	0.106722		470	-0.0896745	-0.243239	0.0638899	0.251743
Citrate	470	0.0457912	-0.126257	0.217839	0.601198		470	0.0013797	-0.160787	0.163546	0.986668		470	0.0594404	-0.122752	0.241632	0.521749
Alanine	470	0.0506764	-0.118085	0.219438	0.555406		470	0.132074	-0.0429702	0.307118	0.138826		470	0.0033869	-0.164558	0.171332	0.968404
Glutamine	470	0.0055981	-0.134241	0.145437	0.937329		470	0.0804738	-0.0560346	0.216982	0.247262		470	-0.0563287	-0.20008	0.0874227	0.441664
Histidine	470	-0.0360313	-0.199248	0.127185	0.664617		470	0.0925231	-0.0966553	0.281701	0.336994		470	-0.0893062	-0.249118	0.0705053	0.2727
Isoleucine	470	0.204409	0.0852144	0.323603	0.0008153		470	0.230618	0.0492881	0.411947	0.0127934		470	0.121101	-0.0269127	0.269115	0.108557
Leucine	470	0.158686	0.0434124	0.27396	0.0070807		470	0.232006	0.0809341	0.383079	0.0026874		470	0.0722526	-0.0656611	0.210166	0.303763
Valine	470	0.253241	0.124365	0.382118	0.000129		470	0.311325	0.15444	0.468209	0.0001108		470	0.118672	-0.0255149	0.262859	0.106477
Phenylalanine	470	0.0801352	-0.0780297	0.2383	0.319937		470	0.248878	0.0716876	0.426068	0.0060089		470	-0.0219172	-0.16969	0.125856	0.770823
Tyrosine	470	0.278032	0.124805	0.431259	0.0004011		470	0.190931	0.0234615	0.3584	0.0255403		470	0.192526	0.0336824	0.351369	0.0176336
Acetate	470	0.0057331	-0.03226	0.0437261	0.76695		470	0.0479034	0.0014811	0.0943257	0.0431537		470	-0.0339646	-0.0718409	0.0039117	0.0787006
Acetoacetate	470	0.1081	-0.0161092	0.232308	0.0878891		470	0.0072285	-0.15148	0.165937	0.928719		470	0.084344	-0.062585	0.231273	0.259866
3-hydroxybutyrate	470	0.0562294	-0.0609193	0.173378	0.346049		470	-0.0181613	-0.175949	0.139626	0.821152		470	0.0458295	-0.11196	0.203619	0.568425
Creatinine	470	0.016115	-0.0931214	0.125351	0.772015		470	0.0613997	-0.0619552	0.184755	0.328508		470	0.037083	-0.0728602	0.147026	0.507764
Albumin (signal area)	470	-0.100525	-0.244432	0.043382	0.1705		470	0.109274	-0.0514569	0.270006	0.182199		470	-0.173782	-0.330721	-0.0168431	0.0300616
Glycoprotein acetyls, mainly a1-acid glycoprotein	470	0.234532	0.107431	0.361634	0.0003201		470	0.10999	-0.0763081	0.296287	0.246557		470	0.190514	0.0293764	0.351651	0.0205946
C-reactive protein	470	0.169363	0.0319942	0.306732	0.0157866		470	0.0970056	-0.106462	0.300473	0.349291		470	0.0982583	-0.0381503	0.234667	0.157584
