# Supplementary material for: Body muscle gain and markers of cardiovascular disease susceptibility in young adulthood: A cohort study
Source: PLoS Med. 2021 Sep 9;18(9):e1003751. doi: 10.1371/journal.pmed.1003751 (PMC8428664; doi:10.1371/journal.pmed.1003751)
Supplement: S19 Table — (XLSX) [file pmed.1003751.s031.xlsx]

## Sheet: S19 Table
S19 Table Associations of change in lean mass indices in young adulthood with cardiometabolic traits in young adulthood among ALSPAC G1 males
	Change in lean mass indices from age 18y to 25y (per SD-unit gain, males)
	Total limb lean mass index						Arm lean mass index						Leg lean mass index
	Adj. for age, ethnicity, maternal education,						Adj. for age, ethnicity, maternal education,						Adj. for age, ethnicity, maternal education,
	smoking, alcohol, puberty timing,						smoking, alcohol, puberty timing,						smoking, alcohol, puberty timing,
	limb lean mass index at 18y,						arm lean mass index at 18y,						leg lean mass index at 18y,
	change in total fat mass index						change in leg lean mass index,						change in arm lean mass index,
							change in total fat mass index						change in total fat mass index
Standardized outcome at age 25y	N	Beta	LCL	UCL	P-value		N	Beta	LCL	UCL	P-value		N	Beta	LCL	UCL	P-value
Systolic blood pressure	784	0.307661	0.210385	0.404936	8.73e-10		784	0.115794	-0.0109871	0.242574	0.0733768		784	0.315169	0.202224	0.428115	5.84e-08
Diastolic blood pressure	784	0.114611	0.0048231	0.224399	0.0407723		784	-0.143203	-0.272432	-0.0139735	0.0299103		784	0.270116	0.154004	0.386228	5.77e-06
Concentration of chylomicrons and extremely large VLDL particles	692	0.283277	0.134116	0.432437	0.0002084		692	-0.0441161	-0.224559	0.136327	0.63135		692	0.363044	0.210186	0.515901	3.75e-06
Total lipids in chylomicrons and extremely large VLDL	692	0.28251	0.13303	0.43199	0.0002235		692	-0.0438877	-0.224919	0.137143	0.634221		692	0.362198	0.209366	0.51503	3.93e-06
Phospholipids in chylomicrons and extremely large VLDL	692	0.275446	0.125392	0.425499	0.000336		692	-0.0444708	-0.226533	0.137591	0.631665		692	0.354076	0.20077	0.507381	6.82e-06
Total cholesterol in chylomicrons and extremely large VLDL	692	0.274445	0.120541	0.428348	0.0004934		692	-0.0360335	-0.225385	0.153318	0.708782		692	0.349751	0.198669	0.500832	6.5e-06
Cholesterol esters in chylomicrons and extremely large VLDL	692	0.277224	0.120892	0.433557	0.00053		692	-0.0252331	-0.219022	0.168556	0.798289		692	0.344884	0.196085	0.493683	6.33e-06
Free cholesterol in chylomicrons and extremely large VLDL	692	0.264474	0.114716	0.414232	0.0005585		692	-0.0476696	-0.230564	0.135224	0.608984		692	0.346797	0.194665	0.498929	8.93e-06
Triglycerides in chylomicrons and extremely large VLDL	692	0.284226	0.136232	0.432221	0.0001769		692	-0.0454691	-0.223956	0.133018	0.617104		692	0.364753	0.211877	0.517629	3.39e-06
Concentration of very large VLDL particles	692	0.266022	0.120719	0.411325	0.0003483		692	-0.0677029	-0.243024	0.107618	0.448579		692	0.360939	0.210522	0.511355	2.99e-06
Total lipids in very large VLDL	692	0.266393	0.12051	0.412275	0.0003607		692	-0.0660548	-0.242263	0.110154	0.461959		692	0.360339	0.209777	0.5109	3.17e-06
Phospholipids in very large VLDL	692	0.265922	0.118483	0.41336	0.0004254		692	-0.0581008	-0.236715	0.120513	0.523239		692	0.353083	0.202784	0.503382	4.76e-06
Total cholesterol in very large VLDL	692	0.269444	0.118388	0.4205	0.0004915		692	-0.0501179	-0.234624	0.134388	0.59397		692	0.354588	0.202808	0.506367	5.36e-06
Cholesterol esters in very large VLDL	692	0.273323	0.123247	0.423399	0.0003738		692	-0.0526041	-0.236459	0.13125	0.574448		692	0.361207	0.209925	0.51249	3.34e-06
Free cholesterol in very large VLDL	692	0.264009	0.112027	0.415992	0.0006863		692	-0.0470034	-0.231989	0.137982	0.618008		692	0.345651	0.193494	0.497808	9.58e-06
Triglycerides in very large VLDL	692	0.264194	0.12041	0.407977	0.0003316		692	-0.0722581	-0.245186	0.10067	0.412253		692	0.36185	0.211749	0.511951	2.69e-06
Concentration of large VLDL particles	692	0.273207	0.133051	0.413364	0.0001415		692	-0.0746272	-0.242743	0.0934884	0.383738		692	0.373507	0.226362	0.520652	7.92e-07
Total lipids in large VLDL	692	0.273782	0.133384	0.414179	0.0001407		692	-0.0736668	-0.242292	0.0949588	0.391319		692	0.37357	0.226373	0.520768	7.96e-07
Phospholipids in large VLDL	692	0.277896	0.137817	0.417975	0.0001078		692	-0.0715908	-0.240287	0.0971056	0.404996		692	0.376355	0.229713	0.522996	6.01e-07
Total cholesterol in large VLDL	692	0.278486	0.136817	0.420154	0.0001244		692	-0.0659841	-0.238168	0.1062	0.452047		692	0.374657	0.227543	0.521772	7.3e-07
Cholesterol esters in large VLDL	692	0.284014	0.144671	0.423357	6.97e-05		692	-0.0671804	-0.237146	0.102785	0.437971		692	0.382376	0.237209	0.527543	3.06e-07
Free cholesterol in large VLDL	692	0.27057	0.127142	0.413998	0.0002295		692	-0.064263	-0.237928	0.109402	0.467742		692	0.363757	0.215274	0.51224	1.86e-06
Triglycerides in large VLDL	692	0.269998	0.130111	0.409884	0.0001642		692	-0.0769545	-0.244079	0.0901704	0.366262		692	0.371253	0.223988	0.518518	9.38e-07
Concentration of medium VLDL particles	692	0.274968	0.138926	0.41101	8e-05		692	-0.0666666	-0.230103	0.0967698	0.423463		692	0.367669	0.224557	0.51078	5.85e-07
Total lipids in medium VLDL	692	0.276438	0.140296	0.412579	7.42e-05		692	-0.0654035	-0.229237	0.0984294	0.43341		692	0.368381	0.225288	0.511475	5.55e-07
Phospholipids in medium VLDL	692	0.281113	0.145174	0.417052	5.47e-05		692	-0.0633778	-0.227383	0.100627	0.448257		692	0.371759	0.228934	0.514584	4.18e-07
Total cholesterol in medium VLDL	692	0.286014	0.150009	0.422019	4.1e-05		692	-0.0522906	-0.218682	0.1141	0.53741		692	0.368979	0.227361	0.510597	4.08e-07
Cholesterol esters in medium VLDL	692	0.286278	0.152151	0.420405	3.15e-05		692	-0.0434349	-0.20935	0.12248	0.607406		692	0.361401	0.222693	0.500108	4.07e-07
Free cholesterol in medium VLDL	692	0.277757	0.140951	0.414563	7.44e-05		692	-0.0604682	-0.225996	0.105059	0.473455		692	0.366961	0.223541	0.510381	6.49e-07
Triglycerides in medium VLDL	692	0.267334	0.131682	0.402985	0.0001196		692	-0.0712868	-0.233191	0.0906175	0.387607		692	0.362731	0.219532	0.50593	8.34e-07
Concentration of small VLDL particles	692	0.290616	0.163585	0.417646	8.3e-06		692	-0.0493737	-0.205686	0.106939	0.535339		692	0.371	0.234871	0.507129	1.2e-07
Total lipids in small VLDL	692	0.292996	0.166764	0.419228	6.14e-06		692	-0.044149	-0.199998	0.1117	0.578248		692	0.3697	0.234274	0.505126	1.14e-07
Phospholipids in small VLDL	692	0.287189	0.164538	0.40984	5.1e-06		692	-0.0492375	-0.201898	0.103423	0.526766		692	0.367887	0.234508	0.501266	8.49e-08
Total cholesterol in small VLDL	692	0.292433	0.172792	0.412073	1.96e-06		692	-0.0030622	-0.153798	0.147673	0.968194		692	0.336349	0.206435	0.466264	4.8e-07
Cholesterol esters in small VLDL	692	0.281544	0.164628	0.398459	2.76e-06		692	0.0102052	-0.137942	0.158352	0.89245		692	0.312098	0.184319	0.439877	1.99e-06
Free cholesterol in small VLDL	692	0.289136	0.165565	0.412707	5.18e-06		692	-0.0265499	-0.180631	0.127531	0.73522		692	0.353548	0.221141	0.485955	2.12e-07
Triglycerides in small VLDL	692	0.269792	0.139801	0.399784	5.14e-05		692	-0.0697027	-0.227382	0.087977	0.385724		692	0.363219	0.224569	0.501869	3.53e-07
Concentration of very small VLDL particles	692	0.286675	0.175449	0.397902	5.39e-07		692	0.0153456	-0.12981	0.160501	0.835623		692	0.309687	0.188756	0.430618	6.35e-07
Total lipids in very small VLDL	692	0.281616	0.17075	0.392482	7.78e-07		692	0.0209715	-0.123585	0.165528	0.775846		692	0.299445	0.178579	0.42031	1.43e-06
Phospholipids in very small VLDL	692	0.247318	0.137998	0.356638	1.04e-05		692	0.0272574	-0.114366	0.168881	0.705625		692	0.251542	0.129099	0.373985	6.12e-05
Total cholesterol in very small VLDL	692	0.26472	0.154327	0.375113	3.03e-06		692	0.0379243	-0.10536	0.181208	0.603448		692	0.267322	0.147924	0.386721	1.28e-05
Cholesterol esters in very small VLDL	692	0.266211	0.155843	0.376579	2.66e-06		692	0.0324005	-0.111339	0.176141	0.658204		692	0.272116	0.154788	0.389444	6.25e-06
Free cholesterol in very small VLDL	692	0.248705	0.138682	0.358728	1.06e-05		692	0.0478602	-0.0937094	0.18943	0.507051		692	0.244119	0.121305	0.366932	0.0001046
Triglycerides in very small VLDL	692	0.280513	0.163811	0.397215	2.87e-06		692	-0.0295063	-0.179681	0.120668	0.699777		692	0.343718	0.220053	0.467383	6.79e-08
Concentration of IDL particles	692	0.217442	0.105508	0.329377	0.0001491		692	0.0623462	-0.0806961	0.205388	0.392412		692	0.191964	0.0706612	0.313267	0.0019675
Total lipids in IDL	692	0.211565	0.0994419	0.323688	0.0002288		692	0.0653008	-0.0775998	0.208201	0.369908		692	0.182887	0.061221	0.304552	0.003272
Phospholipids in IDL	692	0.197467	0.0876344	0.3073	0.0004435		692	0.0646135	-0.0761383	0.205365	0.367721		692	0.165305	0.0433735	0.287236	0.0079541
Total cholesterol in IDL	692	0.203721	0.0895042	0.317939	0.0004919		692	0.0698455	-0.0741824	0.213873	0.341347		692	0.171087	0.0481398	0.294034	0.0064541
Cholesterol esters in IDL	692	0.216354	0.100069	0.332639	0.0002791		692	0.0641142	-0.0819215	0.21015	0.388978		692	0.190663	0.0669203	0.314405	0.0025778
Free cholesterol in IDL	692	0.166894	0.0574747	0.276313	0.0028462		692	0.0830156	-0.0560721	0.222103	0.241643		692	0.117192	-0.0042816	0.238665	0.0586155
Triglycerides in IDL	692	0.236687	0.140552	0.332823	1.66e-06		692	0.0136099	-0.115429	0.142649	0.836002		692	0.254665	0.153778	0.355552	9.09e-07
Concentration of large LDL particles	692	0.208092	0.0965356	0.319649	0.0002692		692	0.0779434	-0.0643802	0.220267	0.282625		692	0.170491	0.0476116	0.29337	0.0066111
Total lipids in large LDL	692	0.204333	0.0926715	0.315995	0.0003506		692	0.0796512	-0.0626193	0.221922	0.272042		692	0.16481	0.0416789	0.287941	0.0087812
Phospholipids in large LDL	692	0.203669	0.0916626	0.315675	0.0003818		692	0.0720114	-0.0705297	0.214552	0.321579		692	0.169104	0.0455757	0.292633	0.0073672
Total cholesterol in large LDL	692	0.199396	0.0869483	0.311844	0.0005303		692	0.0831842	-0.059394	0.225762	0.252387		692	0.156741	0.0326984	0.280783	0.0133411
Cholesterol esters in large LDL	692	0.208083	0.094702	0.321465	0.000337		692	0.0798689	-0.0635465	0.223284	0.274575		692	0.169689	0.0450976	0.294281	0.0076721
Free cholesterol in large LDL	692	0.169184	0.0594695	0.278899	0.0025574		692	0.0925928	-0.0472568	0.232442	0.194045		692	0.113559	-0.0089069	0.236026	0.069098
Triglycerides in large LDL	692	0.188684	0.099563	0.277804	3.64e-05		692	0.0402764	-0.0795868	0.160139	0.509628		692	0.179145	0.084412	0.273878	0.0002217
Concentration of medium LDL particles	692	0.199735	0.0898323	0.309637	0.0003845		692	0.0886538	-0.0520894	0.229397	0.216594		692	0.15582	0.0345157	0.277125	0.0118921
Total lipids in medium LDL	692	0.196726	0.0868238	0.306629	0.0004697		692	0.0901326	-0.0504509	0.230716	0.208519		692	0.151506	0.0303024	0.272709	0.014364
Phospholipids in medium LDL	692	0.213009	0.101084	0.324934	0.0002021		692	0.0700478	-0.0722803	0.212376	0.334219		692	0.185987	0.0650389	0.306934	0.0026288
Total cholesterol in medium LDL	692	0.188573	0.0785645	0.298582	0.0008066		692	0.0952614	-0.0449845	0.235507	0.182756		692	0.138447	0.0166373	0.260257	0.0259645
Cholesterol esters in medium LDL	692	0.193234	0.0826713	0.303797	0.0006365		692	0.0932676	-0.0475575	0.234093	0.193907		692	0.144546	0.0214881	0.267603	0.0213933
Free cholesterol in medium LDL	692	0.166614	0.059787	0.27344	0.002283		692	0.101397	-0.035618	0.238411	0.146672		692	0.11171	-0.0040813	0.227502	0.0586153
Triglycerides in medium LDL	692	0.155025	0.0695943	0.240455	0.0003924		692	0.0517312	-0.0632388	0.166701	0.377294		692	0.131274	0.0385229	0.224026	0.0056044
Concentration of small LDL particles	692	0.183543	0.0755225	0.291563	0.0008956		692	0.0937379	-0.0448383	0.232314	0.184571		692	0.13596	0.0179879	0.253933	0.0239606
Total lipids in small LDL	692	0.179113	0.0714176	0.286808	0.0011476		692	0.0957362	-0.0424425	0.233915	0.174162		692	0.129594	0.0119761	0.247211	0.0308597
Phospholipids in small LDL	692	0.168896	0.0631312	0.27466	0.00179		692	0.0836112	-0.0522247	0.219447	0.227246		692	0.129952	0.0173354	0.24257	0.0237839
Total cholesterol in small LDL	692	0.17235	0.0645154	0.280185	0.0017738		692	0.101541	-0.0366607	0.239743	0.149588		692	0.116558	-0.0024828	0.235599	0.0549593
Cholesterol esters in small LDL	692	0.17958	0.0707777	0.288382	0.0012505		692	0.0991751	-0.0401327	0.238483	0.162623		692	0.125094	0.003906	0.246281	0.0430786
Free cholesterol in small LDL	692	0.141146	0.0381245	0.244167	0.0073194		692	0.105905	-0.0272162	0.239026	0.118744		692	0.0829515	-0.0270541	0.192957	0.139181
Triglycerides in small LDL	692	0.214305	0.107826	0.320784	8.57e-05		692	0.0286339	-0.109226	0.166493	0.683534		692	0.221665	0.109088	0.334243	0.0001213
Concentration of very large HDL particles	692	-0.110298	-0.193531	-0.0270664	0.0094714		692	0.0558291	-0.0553797	0.167038	0.32463		692	-0.181212	-0.275614	-0.0868101	0.0001782
Total lipids in very large HDL	692	-0.110693	-0.193921	-0.0274652	0.0092165		692	0.0562671	-0.0547571	0.167291	0.320048		692	-0.182006	-0.276426	-0.0875865	0.0001675
Phospholipids in very large HDL	692	-0.13159	-0.216772	-0.0464083	0.0025123		692	0.0450628	-0.0690487	0.159174	0.438386		692	-0.19831	-0.293556	-0.103063	4.87e-05
Total cholesterol in very large HDL	692	-0.0928042	-0.175852	-0.0097566	0.028564		692	0.0693234	-0.0397993	0.178446	0.212698		692	-0.170504	-0.265098	-0.0759109	0.0004289
Cholesterol esters in very large HDL	692	-0.085196	-0.168881	-0.0015114	0.0460147		692	0.0765647	-0.0329093	0.186039	0.170136		692	-0.166881	-0.262049	-0.0717139	0.0006106
Free cholesterol in very large HDL	692	-0.108157	-0.190682	-0.025631	0.0102852		692	0.0517362	-0.0572667	0.160739	0.351706		692	-0.175462	-0.269267	-0.0816573	0.000259
Triglycerides in very large HDL	692	0.104731	0.000915	0.208548	0.0480203		692	0.0450171	-0.0924215	0.182456	0.520362		692	0.0853877	-0.0232518	0.194027	0.12324
Concentration of large HDL particles	692	-0.146401	-0.231197	-0.0616055	0.0007396		692	0.0517403	-0.0617974	0.165278	0.371224		692	-0.213588	-0.307719	-0.119457	9.81e-06
Total lipids in large HDL	692	-0.148446	-0.233417	-0.0634754	0.0006397		692	0.0518932	-0.0618771	0.165663	0.370792		692	-0.216033	-0.310419	-0.121647	8.22e-06
Phospholipids in large HDL	692	-0.139142	-0.224274	-0.0540103	0.0013941		692	0.0524566	-0.0614853	0.166399	0.366345		692	-0.205472	-0.29884	-0.112105	1.79e-05
Total cholesterol in large HDL	692	-0.159378	-0.244998	-0.0737584	0.0002772		692	0.0514098	-0.0630716	0.165891	0.378234		692	-0.228382	-0.324322	-0.132441	3.57e-06
Cholesterol esters in large HDL	692	-0.159178	-0.244813	-0.0735432	0.0002828		692	0.0504125	-0.0639162	0.164741	0.386916		692	-0.227605	-0.323649	-0.13156	3.94e-06
Free cholesterol in large HDL	692	-0.159755	-0.245382	-0.0741294	0.0002684		692	0.0545754	-0.0604794	0.16963	0.351999		692	-0.230571	-0.326207	-0.134936	2.68e-06
Triglycerides in large HDL	692	-0.0551302	-0.134504	0.0242437	0.173097		692	0.0351586	-0.0778929	0.14821	0.541646		692	-0.0953952	-0.182946	-0.0078444	0.0327605
Concentration of medium HDL particles	692	-0.0450239	-0.125312	0.035264	0.271254		692	0.0055912	-0.103858	0.11504	0.920132		692	-0.0531695	-0.139414	0.0330746	0.226516
Total lipids in medium HDL	692	-0.0506989	-0.131012	0.0296142	0.2156		692	0.0088974	-0.101069	0.118863	0.873821		692	-0.0620758	-0.148215	0.0240633	0.157537
Phospholipids in medium HDL	692	-0.0352865	-0.113428	0.0428548	0.375582		692	0.0057481	-0.100737	0.112233	0.915623		692	-0.0426876	-0.126419	0.0410441	0.31718
Total cholesterol in medium HDL	692	-0.0826382	-0.164772	-0.0005039	0.0486149		692	0.0235427	-0.0907925	0.137878	0.686121		692	-0.108853	-0.196468	-0.0212383	0.0149663
Cholesterol esters in medium HDL	692	-0.088045	-0.170706	-0.0053843	0.036867		692	0.0235793	-0.091597	0.138756	0.687832		692	-0.114825	-0.203029	-0.0266209	0.0108035
Free cholesterol in medium HDL	692	-0.0624782	-0.142689	0.0177325	0.126632		692	0.023291	-0.087814	0.134396	0.680759		692	-0.0864885	-0.171991	-0.0009856	0.0474242
Triglycerides in medium HDL	692	0.185142	0.0835891	0.286695	0.0003687		692	-0.113822	-0.247524	0.0198806	0.0950811		692	0.295049	0.181587	0.408511	4.29e-07
Concentration of small HDL particles	692	0.049454	-0.0269753	0.125883	0.204351		692	0.0180363	-0.0892695	0.125342	0.741481		692	0.0543123	-0.0293228	0.137947	0.202721
Total lipids in small HDL	692	0.0428421	-0.0334495	0.119134	0.270591		692	0.0224752	-0.0852136	0.130164	0.682091		692	0.0432458	-0.0400566	0.126548	0.308413
Phospholipids in small HDL	692	0.0313359	-0.0481947	0.110867	0.43942		692	-0.0344264	-0.140277	0.0714244	0.523305		692	0.0771171	-0.0104104	0.164645	0.0840964
Total cholesterol in small HDL	692	0.0211988	-0.0585901	0.100988	0.602072		692	0.0685444	-0.0474347	0.184524	0.246284		692	-0.0212522	-0.109357	0.0668525	0.635922
Cholesterol esters in small HDL	692	0.0228295	-0.0586211	0.10428	0.582271		692	0.0758611	-0.0425049	0.194227	0.208682		692	-0.0269614	-0.118024	0.064101	0.561206
Free cholesterol in small HDL	692	0.0078672	-0.0703174	0.0860517	0.84344		692	0.0129663	-0.0962802	0.122213	0.8158		692	0.0158563	-0.0675229	0.0992356	0.70897
Triglycerides in small HDL	692	0.262993	0.14953	0.376457	6.33e-06		692	-0.0788885	-0.223541	0.0657644	0.284637		692	0.365501	0.244995	0.486007	4.17e-09
Phospholipids to total lipds ratio in chylomicrons and extremely large VLDL	692	-0.0402927	-0.14708	0.0664945	0.459039		692	-0.135901	-0.253341	-0.0184606	0.0233925		692	0.0352045	-0.0756114	0.14602	0.532991
Total cholesterol to total lipids ratio in chylomicrons and extremely large VLDL	692	0.0165725	-0.0825426	0.115687	0.742785		692	0.0896962	-0.0380029	0.217395	0.168303		692	-0.0276417	-0.147221	0.091937	0.650064
Cholesterol esters to total lipids ratio in chylomicrons and extremely large VLDL	692	0.0115791	-0.0862167	0.109375	0.816238		692	0.0988742	-0.0292716	0.22702	0.130247		692	-0.0408971	-0.159491	0.0776964	0.498569
Free cholesterol to total lipids ratio in chylomicrons and extremely large VLDL	692	0.0257582	-0.0758644	0.127381	0.61887		692	0.0664047	-0.0590763	0.191886	0.299141		692	0.0005827	-0.119861	0.121026	0.992424
Triglycerides to total lipids ratio in chylomicrons and extremely large VLDL	692	0.0101073	-0.0967655	0.11698	0.852742		692	0.0060226	-0.118443	0.130488	0.924337		692	0.0021091	-0.11874	0.122958	0.972674
Phospholipids to total lipds ratio in very large VLDL	692	0.0024132	-0.109996	0.114823	0.96639		692	-0.113351	-0.239276	0.0125741	0.0776092		692	0.0756715	-0.0452266	0.19657	0.219513
Total cholesterol to total lipids ratio in very large VLDL	692	-0.0661468	-0.171625	0.0393308	0.218628		692	0.0717385	-0.0512245	0.194701	0.252398		692	-0.114386	-0.245396	0.0166241	0.0869266
Cholesterol esters to total lipids ratio in very large VLDL	692	-0.0727782	-0.177205	0.0316492	0.171642		692	0.075072	-0.0455515	0.195695	0.222132		692	-0.124878	-0.254291	0.0045346	0.0585614
Free cholesterol to total lipids ratio in very large VLDL	692	-0.0537743	-0.160262	0.0527138	0.321789		692	0.0640982	-0.0600002	0.188196	0.31087		692	-0.0944556	-0.226057	0.0371463	0.159217
Triglycerides to total lipids ratio in very large VLDL	692	0.0534698	-0.054194	0.161134	0.329842		692	0.0161366	-0.105705	0.137978	0.794911		692	0.0446027	-0.0798036	0.169009	0.481703
Phospholipids to total lipds ratio in large VLDL	692	-0.0993284	-0.23744	0.038783	0.158376		692	-0.191974	-0.32543	-0.0585191	0.0048758		692	0.0329663	-0.117459	0.183392	0.667112
Total cholesterol to total lipids ratio in large VLDL	692	0.128726	0.0469955	0.210457	0.0020665		692	0.069493	-0.0565869	0.195573	0.279534		692	0.118046	0.026265	0.209826	0.0117852
Cholesterol esters to total lipids ratio in large VLDL	692	0.0928483	0.01049	0.175207	0.0271914		692	0.0943934	-0.0422275	0.231014	0.175362		692	0.0612658	-0.0339692	0.156501	0.206978
Free cholesterol to total lipids ratio in large VLDL	692	0.165772	0.0798519	0.251692	0.0001652		692	0.0154659	-0.102199	0.133131	0.796423		692	0.19193	0.0938144	0.290045	0.0001341
Triglycerides to total lipids ratio in large VLDL	692	-0.0667118	-0.169023	0.0355993	0.200885		692	0.0474001	-0.0765828	0.171383	0.453118		692	-0.13596	-0.249245	-0.0226757	0.0187324
Phospholipids to total lipds ratio in medium VLDL	692	-0.015402	-0.0624522	0.0316482	0.520605		692	0.0258239	-0.0516624	0.10331	0.513096		692	-0.0316127	-0.0874825	0.0242571	0.266967
Total cholesterol to total lipids ratio in medium VLDL	692	0.0894006	0.0138542	0.164947	0.0204449		692	0.0250745	-0.0809138	0.131063	0.642428		692	0.0772555	-0.0060306	0.160542	0.0690021
Cholesterol esters to total lipids ratio in medium VLDL	692	0.0221539	-0.0552289	0.0995368	0.574218		692	0.0382805	-0.0650363	0.141597	0.467172		692	-0.0080845	-0.0907751	0.0746062	0.847827
Free cholesterol to total lipids ratio in medium VLDL	692	0.186122	0.0910548	0.28119	0.0001324		692	-0.024265	-0.143208	0.0946784	0.688871		692	0.225776	0.118306	0.333247	4.17e-05
Triglycerides to total lipids ratio in medium VLDL	692	-0.0728062	-0.140272	-0.0053408	0.0344617		692	-0.0350581	-0.123733	0.0536166	0.437859		692	-0.054052	-0.129082	0.0209786	0.157679
Phospholipids to total lipds ratio in small VLDL	692	-0.145011	-0.233726	-0.0562957	0.0013928		692	0.0287081	-0.0957098	0.153126	0.650656		692	-0.178279	-0.276049	-0.0805097	0.0003677
Total cholesterol to total lipids ratio in small VLDL	692	0.095048	-0.0048445	0.19494	0.0621588		692	0.0840232	-0.041294	0.209341	0.188459		692	0.0448576	-0.0688929	0.158608	0.439024
Cholesterol esters to total lipids ratio in small VLDL	692	0.0946847	-0.0057081	0.195078	0.0644846		692	0.067326	-0.0598505	0.194502	0.298969		692	0.053778	-0.0590122	0.166568	0.349515
Free cholesterol to total lipids ratio in small VLDL	692	0.0225064	-0.0552273	0.10024	0.569892		692	0.0943179	-0.0238146	0.21245	0.117429		692	-0.0307669	-0.114766	0.0532325	0.472283
Triglycerides to total lipids ratio in small VLDL	692	-0.0211453	-0.119617	0.0773265	0.673433		692	-0.1014	-0.227864	0.0250637	0.115877		692	0.0479392	-0.064467	0.160346	0.40267
Phospholipids to total lipds ratio in very small VLDL	692	-0.0403636	-0.146382	0.0656545	0.454996		692	0.0088767	-0.130295	0.148049	0.900375		692	-0.0629511	-0.181999	0.0560973	0.29952
Total cholesterol to total lipids ratio in very small VLDL	692	0.0111511	-0.0946167	0.116919	0.836066		692	0.0644813	-0.0617645	0.190727	0.316284		692	-0.0353795	-0.152397	0.0816382	0.552948
Cholesterol esters to total lipids ratio in very small VLDL	692	0.0299455	-0.0724653	0.132356	0.56607		692	0.0281451	-0.0992855	0.155576	0.664669		692	0.0063451	-0.105616	0.118307	0.911432
Free cholesterol to total lipids ratio in very small VLDL	692	-0.0493682	-0.155398	0.0566618	0.360934		692	0.109318	-0.0212903	0.239927	0.100762		692	-0.119152	-0.236282	-0.0020229	0.0461832
Triglycerides to total lipids ratio in very small VLDL	692	0.0145122	-0.0972676	0.126292	0.798866		692	-0.0559508	-0.193679	0.0817775	0.425357		692	0.0642011	-0.0576105	0.186013	0.301106
Phospholipids to total lipds ratio in IDL	692	-0.224078	-0.345058	-0.103098	0.0002971		692	-0.0164731	-0.161542	0.128596	0.823634		692	-0.251522	-0.381223	-0.12182	0.0001531
Total cholesterol to total lipids ratio in IDL	692	0.0688191	-0.0312109	0.168849	0.177198		692	0.0379192	-0.0811747	0.157013	0.532073		692	0.0554773	-0.0508416	0.161796	0.305944
Cholesterol esters to total lipids ratio in IDL	692	0.138531	0.0333993	0.243663	0.0098819		692	-0.0065078	-0.130231	0.117215	0.917773		692	0.169979	0.0576378	0.282321	0.003075
Free cholesterol to total lipids ratio in IDL	692	-0.14936	-0.26728	-0.0314409	0.0131224		692	0.119647	-0.0266544	0.265949	0.108794		692	-0.262501	-0.401437	-0.123564	0.0002245
Triglycerides to total lipids ratio in IDL	692	0.0277742	-0.0654702	0.121019	0.558844		692	-0.038964	-0.15739	0.0794625	0.51849		692	0.0583435	-0.0414598	0.158147	0.251449
Phospholipids to total lipds ratio in large LDL	692	-0.172866	-0.274986	-0.0707462	0.0009361		692	-0.0566389	-0.182661	0.0693828	0.377841		692	-0.156434	-0.274981	-0.0378874	0.0097761
Total cholesterol to total lipids ratio in large LDL	692	0.0987648	0.0062354	0.191294	0.0364717		692	0.0409641	-0.0822648	0.164193	0.514168		692	0.0841542	-0.0216779	0.189986	0.118922
Cholesterol esters to total lipids ratio in large LDL	692	0.164206	0.0643706	0.264041	0.0013002		692	0.018243	-0.109987	0.146473	0.780069		692	0.176632	0.0618117	0.291451	0.0026188
Free cholesterol to total lipids ratio in large LDL	692	-0.259206	-0.373163	-0.145249	9.33e-06		692	0.0580185	-0.0769026	0.19294	0.398783		692	-0.342924	-0.479282	-0.206566	9.96e-07
Triglycerides to total lipids ratio in large LDL	692	0.014361	-0.0646679	0.09339	0.721353		692	-0.0113442	-0.127712	0.105024	0.848262		692	0.0227757	-0.0650361	0.110588	0.610732
Phospholipids to total lipds ratio in medium LDL	692	-0.118684	-0.218727	-0.0186411	0.0201349		692	-0.0618097	-0.19848	0.0748606	0.374861		692	-0.0910805	-0.211664	0.0295025	0.138518
Total cholesterol to total lipids ratio in medium LDL	692	0.0922722	-0.0008492	0.185393	0.05212		692	0.0421653	-0.0935235	0.177854	0.541967		692	0.0767485	-0.0333426	0.18684	0.171512
Cholesterol esters to total lipids ratio in medium LDL	692	0.132701	0.0352359	0.230167	0.0076916		692	0.0281504	-0.109833	0.166134	0.68886		692	0.131385	0.0143825	0.248388	0.0278015
Free cholesterol to total lipids ratio in medium LDL	692	-0.210464	-0.316429	-0.104498	0.0001059		692	0.0103374	-0.126242	0.146917	0.881905		692	-0.243883	-0.374786	-0.112979	0.0002739
Triglycerides to total lipids ratio in medium LDL	692	-0.0177714	-0.0948045	0.0592618	0.650716		692	0.0059536	-0.116606	0.128514	0.924041		692	-0.0291088	-0.116303	0.0580852	0.512377
Phospholipids to total lipds ratio in small LDL	692	-0.137426	-0.234791	-0.0400596	0.0057364		692	-0.0430672	-0.176425	0.0902902	0.526232		692	-0.125463	-0.243576	-0.0073488	0.0373854
Total cholesterol to total lipids ratio in small LDL	692	0.0884245	-0.0067794	0.183629	0.0686447		692	0.0478207	-0.0906133	0.186255	0.497836		692	0.0660498	-0.0484705	0.18057	0.257851
Cholesterol esters to total lipids ratio in small LDL	692	0.12334	0.0248869	0.221793	0.0141503		692	0.0330826	-0.108066	0.174232	0.64552		692	0.114813	-0.0051455	0.234771	0.0606393
Free cholesterol to total lipids ratio in small LDL	692	-0.220573	-0.325179	-0.115966	3.91e-05		692	0.0322593	-0.102212	0.166731	0.637769		692	-0.267082	-0.399124	-0.13504	7.91e-05
Triglycerides to total lipids ratio in small LDL	692	0.0647232	-0.0287693	0.158216	0.174511		692	-0.0448242	-0.186274	0.0966252	0.534013		692	0.10662	-0.0039618	0.217201	0.058767
Phospholipids to total lipds ratio in very large HDL	692	-0.193129	-0.324021	-0.0622369	0.0038883		692	-0.0716155	-0.223837	0.0806059	0.355942		692	-0.188225	-0.315576	-0.0608736	0.0038283
Total cholesterol to total lipids ratio in very large HDL	692	0.0967173	-0.0177723	0.211207	0.0976429		692	0.083381	-0.0572735	0.224035	0.244849		692	0.0656229	-0.0503898	0.181636	0.267115
Cholesterol esters to total lipids ratio in very large HDL	692	0.133898	0.020657	0.247139	0.020548		692	0.0801478	-0.0598179	0.220113	0.261269		692	0.112652	-0.0031568	0.22846	0.0565616
Free cholesterol to total lipids ratio in very large HDL	692	-0.181471	-0.310212	-0.0527287	0.0058004		692	-0.0131126	-0.158538	0.132313	0.859529		692	-0.211678	-0.352669	-0.0706862	0.00331
Triglycerides to total lipids ratio in very large HDL	692	0.264044	0.0778171	0.45027	0.0055203		692	-0.000665	-0.148194	0.146864	0.992941		692	0.316756	0.102775	0.530738	0.0037741
Phospholipids to total lipds ratio in large HDL	692	0.189934	0.050173	0.329694	0.007805		692	0.0007636	-0.12378	0.125307	0.990398		692	0.227322	0.0649143	0.389729	0.0061506
Total cholesterol to total lipids ratio in large HDL	692	-0.289476	-0.431331	-0.14762	6.84e-05		692	0.0083626	-0.128062	0.144788	0.904235		692	-0.360742	-0.515601	-0.205882	5.7e-06
Cholesterol esters to total lipids ratio in large HDL	692	-0.274822	-0.421308	-0.128337	0.0002482		692	-0.0165411	-0.145068	0.111986	0.800581		692	-0.326586	-0.488956	-0.164216	8.66e-05
Free cholesterol to total lipids ratio in large HDL	692	-0.281204	-0.410124	-0.152283	2.11e-05		692	0.0566951	-0.0942333	0.207623	0.461034		692	-0.381971	-0.518414	-0.245528	5.49e-08
Triglycerides to total lipids ratio in large HDL	692	0.157588	-0.0237204	0.338897	0.088356		692	-0.0120777	-0.0877784	0.063623	0.754177		692	0.207638	-0.0174551	0.432731	0.0705506
Phospholipids to total lipds ratio in medium HDL	692	0.188402	0.0926857	0.284118	0.0001219		692	-0.022656	-0.143963	0.0986508	0.713949		692	0.229546	0.135769	0.323324	1.9e-06
Total cholesterol to total lipids ratio in medium HDL	692	-0.239796	-0.339335	-0.140257	2.73e-06		692	0.0714227	-0.0579563	0.200802	0.278785		692	-0.326773	-0.429878	-0.223668	8.56e-10
Cholesterol esters to total lipids ratio in medium HDL	692	-0.2435	-0.339078	-0.147922	7.23e-07		692	0.0659502	-0.0584328	0.190333	0.298214		692	-0.327082	-0.427921	-0.226242	3.52e-10
Free cholesterol to total lipids ratio in medium HDL	692	-0.124458	-0.228982	-0.0199337	0.0196814		692	0.0540894	-0.0754232	0.183602	0.412492		692	-0.181933	-0.291785	-0.0720814	0.0012035
Triglycerides to total lipids ratio in medium HDL	692	0.234785	0.131341	0.338229	9.75e-06		692	-0.0921726	-0.224961	0.0406162	0.173365		692	0.338066	0.2264	0.449732	4.45e-09
Phospholipids to total lipds ratio in small HDL	692	-0.0423258	-0.14527	0.0606185	0.419784		692	-0.113534	-0.254535	0.0274658	0.114344		692	0.0446905	-0.0743005	0.163682	0.46111
Total cholesterol to total lipids ratio in small HDL	692	-0.0257644	-0.131138	0.0796092	0.631326		692	0.11818	-0.0242374	0.260597	0.103711		692	-0.125162	-0.244731	-0.0055917	0.0402335
Cholesterol esters to total lipids ratio in small HDL	692	-0.0092801	-0.114339	0.0957786	0.862359		692	0.112454	-0.0305996	0.255507	0.123181		692	-0.103766	-0.224559	0.0170269	0.0921208
Free cholesterol to total lipids ratio in small HDL	692	-0.140609	-0.239219	-0.0419995	0.0052599		692	-0.0273328	-0.16698	0.112315	0.700873		692	-0.118441	-0.241688	0.0048061	0.0596003
Triglycerides to total lipids ratio in small HDL	692	0.235006	0.123709	0.346303	3.81e-05		692	-0.0759327	-0.219194	0.067329	0.298387		692	0.326428	0.210723	0.442132	4.35e-08
Mean diameter for VLDL particles	692	0.180217	0.0631777	0.297256	0.0025944		692	-0.116641	-0.261078	0.027796	0.113293		692	0.294107	0.158492	0.429722	2.35e-05
Mean diameter for LDL particles	692	-0.0262872	-0.115305	0.0627309	0.56223		692	-0.0642776	-0.188881	0.0603258	0.311482		692	0.0040258	-0.0918965	0.0999481	0.934348
Mean diameter for HDL particles	692	-0.173927	-0.269332	-0.0785219	0.0003689		692	0.047951	-0.0744758	0.170378	0.44214		692	-0.247501	-0.357626	-0.137376	1.19e-05
Serum total cholesterol	692	0.155904	0.0472511	0.264556	0.0049833		692	0.0840553	-0.0538987	0.222009	0.231981		692	0.108456	-0.0086274	0.225539	0.0693846
Total cholesterol in VLDL	692	0.307557	0.177843	0.437272	3.89e-06		692	-0.022658	-0.184291	0.138975	0.783213		692	0.369435	0.234793	0.504077	9.88e-08
Remnant cholesterol (non-HDL, non-LDL -cholesterol)	692	0.285747	0.161625	0.409868	7.29e-06		692	0.0201738	-0.135602	0.17595	0.799356		692	0.307471	0.177933	0.437008	3.8e-06
Total cholesterol in LDL	692	0.192002	0.0808791	0.303125	0.0007327		692	0.0915048	-0.0497557	0.232765	0.20385		692	0.143909	0.021073	0.266746	0.0217337
Total cholesterol in HDL	692	-0.118965	-0.202548	-0.0353809	0.0053433		692	0.0691404	-0.0448481	0.183129	0.234088		692	-0.19165	-0.282322	-0.100979	3.75e-05
Total cholesterol in HDL2	692	-0.129641	-0.213983	-0.0452989	0.0026398		692	0.0634464	-0.0511741	0.178067	0.277489		692	-0.200237	-0.291791	-0.108682	2.01e-05
Total cholesterol in HDL3	692	-0.0056733	-0.0889454	0.0775987	0.893623		692	0.108405	-0.0044775	0.221286	0.0597778		692	-0.0853913	-0.174858	0.0040751	0.0613554
Esterified cholesterol	692	0.15518	0.0448048	0.265555	0.0059273		692	0.080161	-0.0596222	0.219944	0.260569		692	0.109853	-0.0086351	0.228342	0.0691423
Free cholesterol	692	0.155844	0.051222	0.260465	0.0035623		692	0.0925343	-0.0409613	0.22603	0.173963		692	0.103849	-0.0100313	0.21773	0.0738169
Serum total triglycerides	692	0.282338	0.147321	0.417354	4.52e-05		692	-0.0603138	-0.225126	0.104498	0.47267		692	0.370439	0.228758	0.51212	3.72e-07
Triglycerides in VLDL	692	0.273432	0.137021	0.409844	9.15e-05		692	-0.0700274	-0.234088	0.094033	0.402276		692	0.368947	0.225217	0.512678	5.98e-07
Triglycerides in LDL	692	0.186581	0.0957504	0.277412	6.13e-05		692	0.0419067	-0.0797379	0.163551	0.499005		692	0.176057	0.0791275	0.272987	0.0003875
Triglycerides in HDL	692	0.158731	0.058118	0.259344	0.0020313		692	-0.0472554	-0.184267	0.0897561	0.498507		692	0.215469	0.1084	0.322538	8.59e-05
Total phosphoglycerides	692	0.09305	0.0011457	0.184954	0.0472194		692	0.0386001	-0.0815976	0.158798	0.528549		692	0.0766094	-0.0231516	0.17637	0.132069
Ratio of triglycerides to phosphoglycerides	692	0.238331	0.113659	0.363003	0.0001894		692	-0.0467012	-0.190797	0.0973944	0.524756		692	0.315875	0.178419	0.453332	7.57e-06
Phosphatidylcholine and other cholines	692	0.131675	0.0299621	0.233388	0.011248		692	0.0475338	-0.0832817	0.178349	0.475807		692	0.111184	0.0002678	0.222099	0.049451
Total cholines	692	0.112624	0.0170741	0.208173	0.0209478		692	0.0766569	-0.0468852	0.200199	0.223526		692	0.0728445	-0.0308498	0.176539	0.168249
Apolipoprotein A-I	692	-0.0427007	-0.128868	0.0434671	0.330898		692	0.0745388	-0.0419745	0.191052	0.209504		692	-0.106583	-0.199704	-0.0134612	0.0249419
Apolipoprotein B	692	0.27324	0.147742	0.398736	2.19e-05		692	0.022923	-0.132541	0.178387	0.772277		692	0.29188	0.160327	0.423434	1.53e-05
Ratio of apolipoprotein B to apolipoprotein A-I	692	0.30953	0.194056	0.425004	1.9e-07		692	-0.0281976	-0.173261	0.116866	0.70283		692	0.375271	0.249862	0.50068	6.62e-09
Total fatty acids	692	0.216704	0.100295	0.333113	0.0002769		692	0.0456502	-0.0997034	0.191004	0.537669		692	0.215244	0.0911064	0.33938	0.000702
Estimated degree of unsaturation	692	-0.093245	-0.212851	0.0263614	0.126305		692	0.085037	-0.0641059	0.23418	0.263316		692	-0.18763	-0.319934	-0.055326	0.0055101
22:6, docosahexaenoic acid	692	0.107386	0.0196392	0.195132	0.0165322		692	0.129667	0.0140059	0.245327	0.0280558		692	0.0244937	-0.0704898	0.119477	0.612791
18:2, linoleic acid	692	0.130408	0.0150137	0.245803	0.0268218		692	0.0543729	-0.0889373	0.197683	0.456556		692	0.100305	-0.024595	0.225206	0.115301
Omega-3 fatty acids	692	0.129279	0.0273365	0.231222	0.0130135		692	0.128817	-0.0025236	0.260157	0.0545543		692	0.0575797	-0.0569578	0.172117	0.323961
Omega-6 fatty acids	692	0.169186	0.0618234	0.276548	0.0020553		692	0.0763604	-0.0606674	0.213388	0.274269		692	0.13003	0.0086719	0.251388	0.0357662
Polyunsaturated fatty acids	692	0.168245	0.0607912	0.275699	0.0021948		692	0.0842128	-0.0531739	0.2216	0.229189		692	0.124405	0.0029038	0.245906	0.0447851
Monounsaturated fatty acids; 16:1, 18:1	692	0.200256	0.0827865	0.317725	0.0008614		692	-0.0343106	-0.180451	0.11183	0.64496		692	0.253354	0.127585	0.379123	8.45e-05
Saturated fatty acids	692	0.249136	0.124664	0.373608	9.37e-05		692	0.0764186	-0.0760114	0.228849	0.32529		692	0.237991	0.113954	0.362029	0.0001794
Ratio of 22:6 docosahexaenoic acid to total fatty acids	692	-0.0491869	-0.155936	0.0575626	0.365942		692	0.135261	0.0082523	0.262269	0.0368959		692	-0.162436	-0.265506	-0.0593649	0.0020537
Ratio of 18:2 linoleic acid to total fatty acids	692	-0.21099	-0.332541	-0.0894387	0.0006926		692	-0.0175727	-0.160637	0.125491	0.809491		692	-0.246911	-0.365913	-0.127908	5.17e-05
Ratio of omega-3 fatty acids to total fatty acids	692	-0.0906744	-0.184642	0.0032936	0.0585641		692	0.149485	0.0317115	0.267259	0.0129353		692	-0.206413	-0.311231	-0.101594	0.000121
Ratio of omega-6 fatty acids to total fatty acids	692	-0.186495	-0.309876	-0.0631151	0.0031044		692	0.0722544	-0.0791761	0.223685	0.349162		692	-0.290531	-0.419375	-0.161687	1.11e-05
Ratio of polyunsaturated fatty acids to total fatty acids	692	-0.188234	-0.308642	-0.0678269	0.0022297		692	0.0997941	-0.0505741	0.250162	0.192987		692	-0.30859	-0.436212	-0.180968	2.51e-06
Ratio of monounsaturated fatty acids to total fatty acids	692	0.0969437	-0.0203149	0.214202	0.10499		692	-0.183509	-0.321314	-0.0457039	0.0091302		692	0.237637	0.112101	0.363173	0.0002184
Ratio of saturated fatty acids to total fatty acids	692	0.121471	0.0030933	0.239848	0.0443225		692	0.152536	0.0077197	0.297353	0.0390061		692	0.0699163	-0.065904	0.205737	0.312502
Insulin	691	0.266877	0.174996	0.358758	1.76e-08		691	0.0267988	-0.0930058	0.146603	0.660652		691	0.291737	0.198616	0.384859	1.32e-09
Glucose	691	0.030113	-0.0790583	0.139284	0.588278		691	-0.0752832	-0.205762	0.0551953	0.257664		691	0.081518	-0.0294276	0.192464	0.149574
Lactate	692	0.0879697	-0.0012079	0.177147	0.0531758		692	-0.181316	-0.292226	-0.0704058	0.0013906		692	0.229799	0.112853	0.346746	0.0001251
Citrate	692	-0.0591065	-0.168666	0.0504532	0.289851		692	0.0512644	-0.0942496	0.196778	0.489343		692	-0.110747	-0.237024	0.0155302	0.0855267
Alanine	692	0.075852	-0.0412321	0.192936	0.203802		692	-0.123248	-0.251125	0.0046291	0.0588644		692	0.174072	0.0466274	0.301517	0.0075005
Glutamine	681	-0.131042	-0.244466	-0.0176175	0.023617		681	0.0013708	-0.117071	0.119812	0.981876		681	-0.140511	-0.267697	-0.0133251	0.0304168
Histidine	692	-0.0228927	-0.136473	0.0906877	0.692416		692	-0.100817	-0.229319	0.0276848	0.123916		692	0.0591927	-0.0680911	0.186476	0.361512
Isoleucine	691	0.347231	0.22118	0.473282	8.81e-08		691	0.124712	-0.0154114	0.264835	0.0809999		691	0.331135	0.200799	0.461471	7.75e-07
Leucine	692	0.406071	0.294725	0.517416	2.1e-12		692	0.226164	0.100715	0.351613	0.0004278		692	0.331995	0.21651	0.447479	2.44e-08
Valine	691	0.405586	0.301795	0.509376	5.9e-14		691	0.308685	0.192596	0.424774	2.37e-07		691	0.256277	0.135407	0.377146	3.55e-05
Phenylalanine	692	0.143515	0.0259999	0.261031	0.0167598		692	0.0391014	-0.0909175	0.16912	0.55506		692	0.166157	0.0371493	0.295164	0.0116688
Tyrosine	692	0.265675	0.161752	0.369597	6.63e-07		692	0.0605893	-0.0528108	0.173989	0.294516		692	0.271155	0.149791	0.392518	1.33e-05
Acetate	692	0.0015164	-0.0871629	0.0901957	0.973226		692	0.227046	0.0192918	0.4348	0.0322439		692	-0.138468	-0.285787	0.0088503	0.0653989
Acetoacetate	692	0.0409731	-0.0749842	0.156931	0.488054		692	0.126425	-0.0003891	0.253239	0.0507051		692	-0.0600112	-0.180606	0.0605838	0.32888
3-hydroxybutyrate	691	0.0133433	-0.07532	0.102007	0.767708		691	0.0588999	-0.0399415	0.157741	0.242395		691	-0.0332191	-0.111249	0.0448103	0.403504
Creatinine	692	0.27152	0.162831	0.380208	1.17e-06		692	0.338486	0.218091	0.458881	4.83e-08		692	0.102157	-0.0249478	0.229262	0.115012
Albumin (signal area)	692	-0.032854	-0.149162	0.0834538	0.57933		692	0.0148253	-0.115741	0.145392	0.823646		692	-0.0455561	-0.152524	0.0614116	0.403327
Glycoprotein acetyls, mainly a1-acid glycoprotein	692	0.271158	0.150804	0.391512	1.13e-05		692	-0.0148901	-0.155289	0.125508	0.835105		692	0.316621	0.183783	0.449459	3.47e-06
C-reactive protein	616	0.0203511	-0.0177598	0.0584621	0.294725		616	-0.0298654	-0.0675242	0.0077934	0.11988		616	0.0468148	0.0026713	0.0909583	0.037695
Complete case sample
Standardized outcome at age 25y	N	Beta	LCL	UCL	P-value		N	Beta	LCL	UCL	P-value		N	Beta	LCL	UCL	P-value
Systolic blood pressure	300	0.348418	0.203011	0.493824	3.76e-06		300	0.157631	-0.034609	0.34987	0.10764		300	0.340104	0.17223	0.507977	8.49e-05
Diastolic blood pressure	300	0.115877	-0.0532399	0.284994	0.178513		300	-0.0982746	-0.300802	0.104253	0.340327		300	0.235431	0.0657607	0.4051	0.0067044
Concentration of chylomicrons and extremely large VLDL particles	300	0.320538	0.103409	0.537667	0.0039511		300	0.0575365	-0.191686	0.306758	0.649872		300	0.347534	0.119874	0.575193	0.0028948
Total lipids in chylomicrons and extremely large VLDL	300	0.321696	0.103997	0.539394	0.0039161		300	0.0587353	-0.191286	0.308757	0.644144		300	0.347738	0.119577	0.5759	0.0029398
Phospholipids in chylomicrons and extremely large VLDL	300	0.323369	0.10329	0.543447	0.0041214		300	0.0623825	-0.193678	0.318443	0.631925		300	0.344651	0.115226	0.574075	0.0033681
Total cholesterol in chylomicrons and extremely large VLDL	300	0.332717	0.111825	0.553609	0.0032852		300	0.0764485	-0.177479	0.330376	0.55392		300	0.343632	0.111594	0.57567	0.0038403
Cholesterol esters in chylomicrons and extremely large VLDL	300	0.33052	0.115492	0.545547	0.0027085		300	0.0872094	-0.159279	0.333698	0.486738		300	0.330009	0.100521	0.559497	0.0049787
Free cholesterol in chylomicrons and extremely large VLDL	300	0.327081	0.102327	0.551835	0.0044877		300	0.0620957	-0.198864	0.323055	0.639878		300	0.350963	0.118873	0.583053	0.0031665
Triglycerides in chylomicrons and extremely large VLDL	300	0.316969	0.101083	0.532855	0.0041493		300	0.053399	-0.194058	0.300857	0.671339		300	0.347443	0.121093	0.573793	0.0027455
Concentration of very large VLDL particles	300	0.335211	0.109906	0.560517	0.0036811		300	0.0319568	-0.223311	0.287225	0.805538		300	0.381599	0.144175	0.619023	0.0017272
Total lipids in very large VLDL	300	0.335332	0.109855	0.560808	0.0036947		300	0.034632	-0.221062	0.290326	0.78997		300	0.379683	0.142323	0.617043	0.0018154
Phospholipids in very large VLDL	300	0.335817	0.111801	0.559833	0.0034343		300	0.0475683	-0.208805	0.303942	0.715223		300	0.36794	0.13267	0.60321	0.0022853
Total cholesterol in very large VLDL	300	0.33455	0.108006	0.561095	0.003939		300	0.0589122	-0.199498	0.317322	0.653959		300	0.361186	0.124741	0.597632	0.0028764
Cholesterol esters in very large VLDL	300	0.338805	0.113269	0.564341	0.0033681		300	0.0566203	-0.198913	0.312153	0.663065		300	0.368926	0.132431	0.605422	0.0023434
Free cholesterol in very large VLDL	300	0.328501	0.101167	0.555836	0.0047739		300	0.0615185	-0.199945	0.322982	0.64363		300	0.350897	0.115012	0.586782	0.0036869
Triglycerides in very large VLDL	300	0.333635	0.108671	0.558598	0.0037901		300	0.0241983	-0.230082	0.278478	0.851547		300	0.385928	0.14831	0.623546	0.001546
Concentration of large VLDL particles	300	0.336691	0.116245	0.557136	0.0028804		300	0.019828	-0.226735	0.266391	0.87434		300	0.392679	0.157948	0.627409	0.0011173
Total lipids in large VLDL	300	0.337574	0.117113	0.558036	0.0028108		300	0.0214704	-0.225405	0.268346	0.8642		300	0.39244	0.157795	0.627085	0.0011204
Phospholipids in large VLDL	300	0.339385	0.121256	0.557514	0.0024046		300	0.0256866	-0.219471	0.270844	0.836754		300	0.390506	0.158149	0.622862	0.0010605
Total cholesterol in large VLDL	300	0.343937	0.125123	0.56275	0.0021719		300	0.0343563	-0.212455	0.281168	0.784287		300	0.39052	0.157695	0.623346	0.0010845
Cholesterol esters in large VLDL	300	0.343755	0.130797	0.556714	0.0016502		300	0.032739	-0.205885	0.271363	0.787313		300	0.392794	0.163657	0.621931	0.0008433
Free cholesterol in large VLDL	300	0.341005	0.117417	0.564593	0.0029199		300	0.0355947	-0.218393	0.289583	0.782863		300	0.384794	0.149327	0.620262	0.0014471
Triglycerides in large VLDL	300	0.333717	0.112303	0.555132	0.0032656		300	0.0152831	-0.231835	0.262401	0.903197		300	0.392663	0.156982	0.628344	0.0011698
Concentration of medium VLDL particles	300	0.337225	0.123959	0.550491	0.0020443		300	0.0314196	-0.205507	0.268346	0.794259		300	0.383715	0.155945	0.611485	0.0010319
Total lipids in medium VLDL	300	0.338497	0.125897	0.551098	0.0019048		300	0.0341786	-0.202172	0.270529	0.776125		300	0.382897	0.155689	0.610106	0.001028
Phospholipids in medium VLDL	300	0.340191	0.129349	0.551034	0.0016579		300	0.037764	-0.197665	0.273193	0.752436		300	0.381113	0.155736	0.60649	0.0009884
Total cholesterol in medium VLDL	300	0.34514	0.143098	0.547182	0.0008784		300	0.0599889	-0.166064	0.286042	0.601832		300	0.36904	0.149841	0.58824	0.0010394
Cholesterol esters in medium VLDL	300	0.339841	0.150824	0.528858	0.000469		300	0.0743596	-0.138703	0.287422	0.492667		300	0.350118	0.139929	0.560307	0.0011725
Free cholesterol in medium VLDL	300	0.341263	0.127442	0.555084	0.0018578		300	0.0426379	-0.196999	0.282275	0.72643		300	0.379366	0.152786	0.605946	0.0011067
Triglycerides in medium VLDL	300	0.33101	0.114384	0.547635	0.0028677		300	0.0207649	-0.219765	0.261294	0.865188		300	0.385466	0.155291	0.61564	0.0011041
Concentration of small VLDL particles	300	0.349653	0.151372	0.547934	0.0005989		300	0.0545993	-0.169247	0.278446	0.63152		300	0.374115	0.156803	0.591427	0.0008018
Total lipids in small VLDL	300	0.349901	0.15467	0.545133	0.0004884		300	0.0618276	-0.158948	0.282604	0.581909		300	0.368071	0.152891	0.58325	0.000865
Phospholipids in small VLDL	300	0.340918	0.147996	0.53384	0.0005835		300	0.0476641	-0.173023	0.268352	0.671068		300	0.364709	0.151645	0.577772	0.0008579
Total cholesterol in small VLDL	300	0.329718	0.161226	0.49821	0.0001449		300	0.113903	-0.0815035	0.309308	0.2522		300	0.29999	0.102425	0.497555	0.0030456
Cholesterol esters in small VLDL	300	0.308438	0.152251	0.464624	0.0001263		300	0.128212	-0.0569653	0.31339	0.174013		300	0.262898	0.0719966	0.453798	0.0071229
Free cholesterol in small VLDL	300	0.342123	0.150905	0.53334	0.0004992		300	0.0796387	-0.139901	0.299178	0.475797		300	0.342859	0.1343	0.551419	0.0013563
Triglycerides in small VLDL	300	0.338055	0.126433	0.549678	0.0018408		300	0.0222423	-0.216477	0.260961	0.854616		300	0.38907	0.163472	0.614669	0.0007851
Concentration of very small VLDL particles	300	0.296795	0.15142	0.44217	7.5e-05		300	0.134087	-0.0512921	0.319467	0.155621		300	0.236917	0.063025	0.410808	0.0077523
Total lipids in very small VLDL	300	0.284781	0.141247	0.428315	0.0001176		300	0.137003	-0.047957	0.321962	0.145948		300	0.220162	0.0473894	0.392935	0.0126908
Phospholipids in very small VLDL	300	0.227296	0.086918	0.367674	0.0015971		300	0.127755	-0.0588322	0.314342	0.178823		300	0.154142	-0.0163447	0.324628	0.0762034
Total cholesterol in very small VLDL	300	0.247076	0.107351	0.3868	0.0005786		300	0.142408	-0.0437292	0.328545	0.133197		300	0.172274	0.0016957	0.342853	0.0477807
Cholesterol esters in very small VLDL	300	0.248747	0.111003	0.386491	0.0004431		300	0.132732	-0.0524854	0.317948	0.159464		300	0.181829	0.0130718	0.350585	0.0348035
Free cholesterol in very small VLDL	300	0.23167	0.0869662	0.376375	0.0017987		300	0.156046	-0.0334197	0.345512	0.106094		300	0.143755	-0.0300233	0.317533	0.104573
Triglycerides in very small VLDL	300	0.358449	0.174744	0.542154	0.0001513		300	0.0979916	-0.119843	0.315826	0.376661		300	0.345952	0.147848	0.544055	0.0006753
Concentration of IDL particles	300	0.1866	0.040539	0.332661	0.0124666		300	0.155795	-0.0409662	0.352555	0.12022		300	0.0855016	-0.0822379	0.253241	0.316558
Total lipids in IDL	300	0.176413	0.0297792	0.323047	0.0185491		300	0.15548	-0.0423621	0.353322	0.123004		300	0.0737201	-0.0949128	0.242353	0.390244
Phospholipids in IDL	300	0.156227	0.0097446	0.30271	0.0366732		300	0.149216	-0.0498409	0.348272	0.141184		300	0.0525847	-0.118648	0.223817	0.546013
Total cholesterol in IDL	300	0.160129	0.0118012	0.308457	0.0344532		300	0.152642	-0.0471144	0.352398	0.133667		300	0.0578429	-0.112615	0.2283	0.504715
Cholesterol esters in IDL	300	0.176831	0.0284061	0.325255	0.0197117		300	0.14925	-0.0489003	0.3474	0.139291		300	0.0812675	-0.0889345	0.251469	0.348097
Free cholesterol in IDL	300	0.113809	-0.0371241	0.264742	0.138865		300	0.157982	-0.0468024	0.362767	0.130002		300	-0.0034677	-0.17751	0.170575	0.968744
Triglycerides in IDL	300	0.289565	0.154137	0.424993	3.45e-05		300	0.14307	-0.036154	0.322295	0.11723		300	0.218766	0.073324	0.364208	0.0033286
Concentration of large LDL particles	300	0.166982	0.0168594	0.317105	0.0293806		300	0.159137	-0.0411059	0.359379	0.118863		300	0.0597246	-0.111503	0.230952	0.492917
Total lipids in large LDL	300	0.160268	0.0099058	0.31063	0.036786		300	0.158416	-0.0423949	0.359227	0.121585		300	0.0524551	-0.119482	0.224392	0.548645
Phospholipids in large LDL	300	0.159391	0.0099418	0.30884	0.0366733		300	0.147906	-0.0513598	0.347173	0.145115		300	0.0583171	-0.113375	0.23001	0.504312
Total cholesterol in large LDL	300	0.149027	-0.0021797	0.300234	0.0533723		300	0.157234	-0.0447015	0.359171	0.12648		300	0.0411784	-0.132661	0.215018	0.641391
Cholesterol esters in large LDL	300	0.160231	0.0089133	0.31155	0.0380264		300	0.155921	-0.0451726	0.357015	0.128075		300	0.0562273	-0.117579	0.230034	0.524786
Free cholesterol in large LDL	300	0.111332	-0.0411743	0.263839	0.151841		300	0.159117	-0.0461881	0.364423	0.128241		300	-0.0071642	-0.182294	0.167965	0.935879
Triglycerides in large LDL	300	0.221992	0.0970725	0.346911	0.0005439		300	0.150053	-0.0193658	0.319472	0.0823537		300	0.129371	-0.0011152	0.259857	0.051977
Concentration of medium LDL particles	300	0.153801	0.0028383	0.304764	0.045873		300	0.155123	-0.0444803	0.354727	0.127199		300	0.048626	-0.119507	0.216759	0.569623
Total lipids in medium LDL	300	0.148601	-0.002265	0.299468	0.0535162		300	0.15417	-0.045459	0.353799	0.129592		300	0.0435774	-0.124285	0.211439	0.609755
Phospholipids in medium LDL	300	0.176592	0.0262111	0.326972	0.0215242		300	0.134739	-0.0608062	0.330284	0.176088		300	0.0905899	-0.0742162	0.255396	0.28019
Total cholesterol in medium LDL	300	0.132773	-0.0183542	0.2839	0.0848432		300	0.154209	-0.0463787	0.354796	0.13133		300	0.0261548	-0.143511	0.195821	0.761783
Cholesterol esters in medium LDL	300	0.136808	-0.0147092	0.288326	0.0765954		300	0.154997	-0.0459491	0.355942	0.130061		300	0.0303829	-0.14197	0.202736	0.728858
Free cholesterol in medium LDL	300	0.114072	-0.0340692	0.262213	0.130716		300	0.14827	-0.048963	0.345503	0.140059		300	0.0086532	-0.148301	0.165607	0.91366
Triglycerides in medium LDL	300	0.186049	0.0619057	0.310191	0.003443		300	0.148225	-0.0187549	0.315204	0.0816714		300	0.0854999	-0.0431775	0.214177	0.191973
Concentration of small LDL particles	300	0.136919	-0.0126857	0.286525	0.0726935		300	0.149663	-0.0477365	0.347062	0.136717		300	0.0338078	-0.127175	0.194791	0.679647
Total lipids in small LDL	300	0.13006	-0.0191603	0.279281	0.0873249		300	0.148798	-0.0485158	0.346111	0.13882		300	0.0266365	-0.133717	0.18699	0.743936
Phospholipids in small LDL	300	0.130414	-0.0147784	0.275606	0.0781348		300	0.126984	-0.0626846	0.316653	0.188626		300	0.0435986	-0.105249	0.192446	0.564702
Total cholesterol in small LDL	300	0.113636	-0.0361923	0.263464	0.136581		300	0.150662	-0.048639	0.349963	0.137866		300	0.0063429	-0.158017	0.170702	0.939503
Cholesterol esters in small LDL	300	0.118934	-0.0319993	0.269868	0.122006		300	0.152053	-0.048651	0.352757	0.137014		300	0.0110277	-0.158133	0.180188	0.897988
Free cholesterol in small LDL	300	0.0909147	-0.053027	0.234856	0.214813		300	0.139891	-0.0519348	0.331717	0.152262		300	-0.0100407	-0.154503	0.134421	0.891278
Triglycerides in small LDL	300	0.263858	0.108064	0.419652	0.0009706		300	0.14154	-0.0518842	0.334964	0.150867		300	0.190592	0.0279439	0.353239	0.0218011
Concentration of very large HDL particles	300	-0.107315	-0.247326	0.0326961	0.132491		300	0.0739887	-0.116099	0.264077	0.444224		300	-0.197663	-0.343027	-0.0522995	0.0078712
Total lipids in very large HDL	300	-0.108946	-0.249042	0.0311498	0.126959		300	0.0734	-0.116366	0.263165	0.447083		300	-0.199177	-0.344839	-0.0535146	0.007535
Phospholipids in very large HDL	300	-0.126183	-0.269786	0.0174204	0.0847939		300	0.0514855	-0.143008	0.245978	0.602734		300	-0.204498	-0.350723	-0.0582719	0.0062903
Total cholesterol in very large HDL	300	-0.100798	-0.240614	0.0390176	0.156981		300	0.0914419	-0.0943423	0.277226	0.333464		300	-0.201612	-0.349492	-0.0537314	0.0077122
Cholesterol esters in very large HDL	300	-0.0956407	-0.236774	0.0454923	0.183314		300	0.103679	-0.0829107	0.290269	0.275004		300	-0.20394	-0.353956	-0.0539237	0.0078861
Free cholesterol in very large HDL	300	-0.110577	-0.248259	0.0271043	0.115025		300	0.0622563	-0.121813	0.246326	0.506118		300	-0.192747	-0.336363	-0.0491304	0.0087059
Triglycerides in very large HDL	300	0.17003	0.0265117	0.313547	0.0204013		300	0.177334	-0.0082193	0.362887	0.0609728		300	0.0687728	-0.0759136	0.213459	0.350272
Concentration of large HDL particles	300	-0.145601	-0.287739	-0.0034629	0.0447091		300	0.0556094	-0.139118	0.250337	0.574483		300	-0.228651	-0.376301	-0.0809997	0.0025193
Total lipids in large HDL	300	-0.148273	-0.290733	-0.0058126	0.0414138		300	0.0542938	-0.140725	0.249312	0.584125		300	-0.230663	-0.378932	-0.0823939	0.0024079
Phospholipids in large HDL	300	-0.143491	-0.285837	-0.0011447	0.048198		300	0.0531265	-0.141331	0.247584	0.591163		300	-0.226149	-0.372942	-0.0793557	0.00265
Total cholesterol in large HDL	300	-0.160062	-0.303942	-0.0161824	0.0293564		300	0.0494343	-0.146156	0.245024	0.619228		300	-0.239273	-0.390795	-0.0877508	0.0020727
Cholesterol esters in large HDL	300	-0.160339	-0.304445	-0.0162327	0.0293315		300	0.0497112	-0.145762	0.245185	0.617058		300	-0.239698	-0.391456	-0.0879395	0.0020681
Free cholesterol in large HDL	300	-0.159058	-0.302244	-0.015873	0.0295904		300	0.0485352	-0.147339	0.244409	0.626114		300	-0.237773	-0.388602	-0.0869438	0.0021089
Triglycerides in large HDL	300	0.012674	-0.106665	0.132013	0.834568		300	0.120254	-0.0481821	0.288691	0.161026		300	-0.0845765	-0.200876	0.0317229	0.153402
Concentration of medium HDL particles	300	-0.0506164	-0.169035	0.0678021	0.400867		300	-0.0025192	-0.155892	0.150853	0.974231		300	-0.0736103	-0.193573	0.0463525	0.228129
Total lipids in medium HDL	300	-0.0583641	-0.177046	0.060318	0.333885		300	-0.0015783	-0.155819	0.152662	0.983944		300	-0.0834311	-0.203397	0.0365345	0.17211
Phospholipids in medium HDL	300	-0.0396759	-0.154597	0.075245	0.497338		300	-0.0008825	-0.148682	0.146917	0.990631		300	-0.0630747	-0.178988	0.0528387	0.28504
Total cholesterol in medium HDL	300	-0.0999128	-0.221922	0.0220963	0.108101		300	0.0012986	-0.160487	0.163084	0.987406		300	-0.133291	-0.256227	-0.0103554	0.0336865
Cholesterol esters in medium HDL	300	-0.105637	-0.228192	0.0169183	0.0908637		300	-0.0002656	-0.163681	0.16315	0.99745		300	-0.138277	-0.262114	-0.0144392	0.0287663
Free cholesterol in medium HDL	300	-0.0783179	-0.198187	0.0415517	0.199479		300	0.0071157	-0.148607	0.162839	0.928396		300	-0.114129	-0.233834	0.0055753	0.0615878
Triglycerides in medium HDL	300	0.251672	0.109	0.394344	0.0005965		300	-0.030739	-0.204777	0.143299	0.728357		300	0.316634	0.154876	0.478392	0.0001443
Concentration of small HDL particles	300	0.0456225	-0.0674049	0.15865	0.427568		300	0.0025947	-0.13471	0.1399	0.970354		300	0.0421379	-0.0704957	0.154772	0.462101
Total lipids in small HDL	300	0.0366821	-0.0755367	0.148901	0.520478		300	0.0050149	-0.132371	0.142401	0.942772		300	0.029515	-0.0813041	0.140334	0.60052
Phospholipids in small HDL	300	0.0462375	-0.0709715	0.163446	0.43811		300	-0.045029	-0.187858	0.0977995	0.53539		300	0.0861156	-0.0392707	0.211502	0.177493
Total cholesterol in small HDL	300	-0.006014	-0.121822	0.109794	0.918657		300	0.0405328	-0.108223	0.189288	0.592147		300	-0.0523113	-0.162047	0.0574243	0.348878
Cholesterol esters in small HDL	300	-0.0091959	-0.127673	0.109281	0.878683		300	0.0462981	-0.106464	0.19906	0.55128		300	-0.0619409	-0.175889	0.0520067	0.285538
Free cholesterol in small HDL	300	0.0133408	-0.100042	0.126724	0.817018		300	-0.00055	-0.147029	0.145929	0.994109		300	0.0130541	-0.0985784	0.124687	0.818121
Triglycerides in small HDL	300	0.333232	0.145206	0.521258	0.0005627		300	0.0050934	-0.224468	0.234655	0.965196		300	0.394409	0.194308	0.594509	0.00013
Phospholipids to total lipds ratio in chylomicrons and extremely large VLDL	300	-0.0622977	-0.266267	0.141672	0.548199		300	-0.21925	-0.416277	-0.0222232	0.0293105		300	0.067037	-0.149467	0.283541	0.542702
Total cholesterol to total lipids ratio in chylomicrons and extremely large VLDL	300	0.0377562	-0.0687252	0.144238	0.485791		300	0.100602	-0.0302648	0.231469	0.131355		300	-0.0173687	-0.142509	0.107772	0.784902
Cholesterol esters to total lipids ratio in chylomicrons and extremely large VLDL	300	0.0266858	-0.0773259	0.130698	0.613947		300	0.117602	-0.0129894	0.248194	0.0773721		300	-0.0469399	-0.167517	0.0736367	0.444152
Free cholesterol to total lipids ratio in chylomicrons and extremely large VLDL	300	0.058105	-0.0571935	0.173403	0.322068		300	0.0609501	-0.0760061	0.197906	0.38178		300	0.0432481	-0.0935725	0.180069	0.534321
Triglycerides to total lipids ratio in chylomicrons and extremely large VLDL	300	0.0055645	-0.145026	0.156155	0.942071		300	0.0462868	-0.111038	0.203612	0.562974		300	-0.0252294	-0.195065	0.144606	0.770193
Phospholipids to total lipds ratio in very large VLDL	300	-0.0019872	-0.202702	0.198728	0.984466		300	-0.191311	-0.391095	0.0084728	0.0604677		300	0.136731	-0.0770609	0.350522	0.209114
Total cholesterol to total lipids ratio in very large VLDL	300	-0.0329069	-0.144449	0.0786351	0.561908		300	0.121466	-0.0100522	0.252985	0.0701317		300	-0.128128	-0.28286	0.0266036	0.104226
Cholesterol esters to total lipids ratio in very large VLDL	300	-0.0399241	-0.150031	0.0701824	0.475994		300	0.12277	-0.006004	0.251544	0.0616011		300	-0.136749	-0.290021	0.0165225	0.0801379
Free cholesterol to total lipids ratio in very large VLDL	300	-0.0211858	-0.133509	0.0911371	0.710723		300	0.115064	-0.0190661	0.249194	0.0924018		300	-0.110514	-0.263667	0.0426399	0.156606
Triglycerides to total lipids ratio in very large VLDL	300	0.0287251	-0.122912	0.180363	0.709526		300	0.0268962	-0.135184	0.188976	0.744183		300	0.0151775	-0.160086	0.190441	0.864773
Phospholipids to total lipds ratio in large VLDL	300	-0.128628	-0.352824	0.0955678	0.259726		300	-0.297207	-0.542418	-0.0519962	0.0177005		300	0.0707661	-0.21676	0.358292	0.628439
Total cholesterol to total lipids ratio in large VLDL	300	0.0765399	-0.0065582	0.159638	0.0708869		300	0.0612912	-0.0432521	0.165834	0.249471		300	0.0526013	-0.0357306	0.140933	0.24212
Cholesterol esters to total lipids ratio in large VLDL	300	0.0282694	-0.0472745	0.103813	0.46199		300	0.0722364	-0.0236486	0.168121	0.139213		300	-0.0128177	-0.0946402	0.0690048	0.758045
Free cholesterol to total lipids ratio in large VLDL	300	0.143619	0.0394717	0.247765	0.0070461		300	0.0320822	-0.0923216	0.156486	0.612118		300	0.152611	0.0399913	0.26523	0.0080848
Triglycerides to total lipids ratio in large VLDL	300	0.00227	-0.138922	0.143462	0.974777		300	0.118884	-0.0351326	0.2729	0.129786		300	-0.0943843	-0.264842	0.0760732	0.276681
Phospholipids to total lipds ratio in medium VLDL	300	-0.0421479	-0.099333	0.0150373	0.147953		300	0.0058513	-0.0680042	0.0797067	0.876188		300	-0.0581662	-0.122936	0.0066031	0.0781879
Total cholesterol to total lipids ratio in medium VLDL	300	0.099645	-0.0057683	0.205058	0.0638285		300	0.136831	-0.0129608	0.286623	0.0732328		300	0.0119826	-0.101593	0.125558	0.835637
Cholesterol esters to total lipids ratio in medium VLDL	300	0.0268221	-0.0913012	0.144945	0.655255		300	0.125183	-0.0444321	0.294798	0.147404		300	-0.0676042	-0.186015	0.0508069	0.262052
Free cholesterol to total lipids ratio in medium VLDL	300	0.202166	0.0654817	0.338851	0.0038837		300	0.0676829	-0.0873042	0.22267	0.390745		300	0.192683	0.0368522	0.348514	0.015556
Triglycerides to total lipids ratio in medium VLDL	300	-0.0688569	-0.167932	0.0302177	0.172394		300	-0.125465	-0.270641	0.0197102	0.0900165		300	0.0174474	-0.0861924	0.121087	0.740613
Phospholipids to total lipds ratio in small VLDL	300	-0.171514	-0.290346	-0.0526822	0.0048223		300	-0.069678	-0.208036	0.0686795	0.322393		300	-0.159757	-0.299275	-0.0202403	0.0249644
Total cholesterol to total lipids ratio in small VLDL	300	0.0760436	-0.0693789	0.221466	0.304228		300	0.186903	0.0012147	0.372591	0.04853		300	-0.0624135	-0.222926	0.098099	0.444686
Cholesterol esters to total lipids ratio in small VLDL	300	0.0800372	-0.0640824	0.224157	0.275267		300	0.177121	-0.0046945	0.358936	0.0561737		300	-0.0491442	-0.210062	0.111773	0.548229
Free cholesterol to total lipids ratio in small VLDL	300	-0.0016316	-0.103905	0.100642	0.974972		300	0.0857802	-0.0506222	0.222183	0.216794		300	-0.0745766	-0.174476	0.0253227	0.142829
Triglycerides to total lipids ratio in small VLDL	300	0.0123331	-0.137834	0.1625	0.871691		300	-0.155145	-0.350929	0.0406384	0.119924		300	0.148311	-0.009219	0.30584	0.0648965
Phospholipids to total lipds ratio in very small VLDL	300	-0.127917	-0.297987	0.0421526	0.139854		300	-0.0327528	-0.251829	0.186323	0.768761		300	-0.140985	-0.329167	0.0471964	0.141405
Total cholesterol to total lipids ratio in very small VLDL	300	-0.0606396	-0.223073	0.101794	0.463058		300	0.0559829	-0.125108	0.237074	0.543341		300	-0.113751	-0.290889	0.0633877	0.207269
Cholesterol esters to total lipids ratio in very small VLDL	300	-0.0167494	-0.169504	0.136005	0.829279		300	0.0275069	-0.146476	0.20149	0.755878		300	-0.0418754	-0.209596	0.125845	0.623491
Free cholesterol to total lipids ratio in very small VLDL	300	-0.128714	-0.283056	0.025629	0.101801		300	0.0869933	-0.103126	0.277112	0.36853		300	-0.213579	-0.396154	-0.0310047	0.0220235
Triglycerides to total lipids ratio in very small VLDL	300	0.12177	-0.0665454	0.310085	0.204136		300	-0.0251468	-0.244687	0.194394	0.821783		300	0.171125	-0.0272141	0.369464	0.0905513
Phospholipids to total lipds ratio in IDL	300	-0.223556	-0.395344	-0.0517684	0.0109375		300	-0.0830464	-0.277684	0.111591	0.401704		300	-0.207049	-0.377373	-0.0367242	0.0173722
Total cholesterol to total lipids ratio in IDL	300	-0.0101752	-0.147895	0.127544	0.884477		300	0.0193617	-0.148873	0.187596	0.82095		300	-0.0209676	-0.167581	0.125645	0.778532
Cholesterol esters to total lipids ratio in IDL	300	0.0974128	-0.0429455	0.237771	0.172993		300	0.0116794	-0.149481	0.17284	0.88667		300	0.114063	-0.0341095	0.262236	0.130825
Free cholesterol to total lipids ratio in IDL	300	-0.265272	-0.484005	-0.0465403	0.0176326		300	0.0243247	-0.206692	0.255341	0.835959		300	-0.335205	-0.589786	-0.0806244	0.0100436
Triglycerides to total lipids ratio in IDL	300	0.126414	-0.0176882	0.270516	0.0853022		300	0.0180095	-0.154309	0.190328	0.837158		300	0.131524	-0.0278166	0.290864	0.105329
Phospholipids to total lipds ratio in large LDL	300	-0.113903	-0.254721	0.0269152	0.112469		300	-0.0851672	-0.263613	0.0932786	0.348304		300	-0.0706371	-0.227471	0.0861971	0.37608
Total cholesterol to total lipids ratio in large LDL	300	0.0202831	-0.109198	0.149764	0.758051		300	0.0390435	-0.124588	0.202675	0.638957		300	-0.0002182	-0.148546	0.148109	0.997692
Cholesterol esters to total lipids ratio in large LDL	300	0.105719	-0.0264449	0.237882	0.116487		300	0.0445988	-0.121812	0.21101	0.59824		300	0.0958777	-0.0521641	0.24392	0.203428
Free cholesterol to total lipids ratio in large LDL	300	-0.291693	-0.46891	-0.114475	0.0013379		300	-0.0350256	-0.221122	0.15107	0.71131		300	-0.318477	-0.517879	-0.119074	0.0018445
Triglycerides to total lipids ratio in large LDL	300	0.0923701	-0.0183792	0.203119	0.101761		300	0.0247652	-0.114288	0.163818	0.726177		300	0.0810412	-0.0470874	0.20917	0.214165
Phospholipids to total lipds ratio in medium LDL	300	-0.0416529	-0.185321	0.102015	0.568677		300	-0.0743247	-0.256867	0.108217	0.423545		300	0.0041611	-0.166743	0.175066	0.96181
Total cholesterol to total lipids ratio in medium LDL	300	0.0111853	-0.119239	0.14161	0.86607		300	0.045683	-0.121972	0.213338	0.592142		300	-0.0146644	-0.169101	0.139773	0.85187
Cholesterol esters to total lipids ratio in medium LDL	300	0.0595395	-0.0730795	0.192158	0.377613		300	0.0494145	-0.120396	0.219225	0.567244		300	0.0373977	-0.120573	0.195369	0.641584
Free cholesterol to total lipids ratio in medium LDL	300	-0.167951	-0.303507	-0.0323937	0.0153513		300	-0.0510374	-0.218989	0.116914	0.550219		300	-0.158035	-0.321868	0.0057971	0.0586169
Triglycerides to total lipids ratio in medium LDL	300	0.0502257	-0.0488211	0.149273	0.319069		300	0.0206769	-0.108078	0.149431	0.752157		300	0.0313323	-0.0839259	0.146591	0.593009
Phospholipids to total lipds ratio in small LDL	300	-0.0672635	-0.203157	0.0686302	0.330752		300	-0.0625326	-0.237218	0.112153	0.481626		300	-0.0353572	-0.197982	0.127268	0.669011
Total cholesterol to total lipids ratio in small LDL	300	-0.0009733	-0.140906	0.138959	0.989086		300	0.0412523	-0.136006	0.21851	0.647243		300	-0.0276152	-0.19487	0.13964	0.745428
Cholesterol esters to total lipids ratio in small LDL	300	0.0404515	-0.0998911	0.180794	0.570932		300	0.0426056	-0.135733	0.220945	0.638542		300	0.0185269	-0.150687	0.187741	0.829524
Free cholesterol to total lipids ratio in small LDL	300	-0.186033	-0.318484	-0.053582	0.0060711		300	-0.0349826	-0.198439	0.128474	0.673883		300	-0.188861	-0.353043	-0.0246779	0.0243153
Triglycerides to total lipids ratio in small LDL	300	0.174503	0.0252505	0.323755	0.0220949		300	0.0257614	-0.149611	0.201134	0.772683		300	0.179531	0.0050052	0.354057	0.0438232
Phospholipids to total lipds ratio in very large HDL	300	-0.237754	-0.478743	0.0032361	0.0531355		300	-0.150239	-0.423125	0.122647	0.279423		300	-0.179915	-0.379731	0.0199002	0.0774138
Total cholesterol to total lipids ratio in very large HDL	300	0.064797	-0.140554	0.270148	0.535037		300	0.11057	-0.139812	0.360951	0.385454		300	-0.0042956	-0.167744	0.159153	0.95878
Cholesterol esters to total lipids ratio in very large HDL	300	0.143858	-0.0544382	0.342154	0.154398		300	0.128815	-0.126363	0.383994	0.321246		300	0.0807626	-0.0768001	0.238325	0.313869
Free cholesterol to total lipids ratio in very large HDL	300	-0.341592	-0.564871	-0.118313	0.0028343		300	-0.109006	-0.354198	0.136186	0.382271		300	-0.344071	-0.585387	-0.102755	0.0053547
Triglycerides to total lipids ratio in very large HDL	300	0.437607	0.0375115	0.837703	0.0321684		300	0.132081	-0.146854	0.411016	0.352102		300	0.441763	0.0140586	0.869468	0.0429772
Phospholipids to total lipds ratio in large HDL	300	0.173962	-0.0902248	0.438149	0.195989		300	-0.0137188	-0.228634	0.201196	0.9001		300	0.216612	-0.0731476	0.506371	0.142275
Total cholesterol to total lipids ratio in large HDL	300	-0.427996	-0.690655	-0.165337	0.0014924		300	-0.0427495	-0.274149	0.18865	0.716398		300	-0.488623	-0.780981	-0.196264	0.0011293
Cholesterol esters to total lipids ratio in large HDL	300	-0.425909	-0.701724	-0.150093	0.0025902		300	-0.0497214	-0.270331	0.170888	0.657648		300	-0.47734	-0.791807	-0.162873	0.0030551
Free cholesterol to total lipids ratio in large HDL	300	-0.376803	-0.60166	-0.151946	0.0010958		300	-0.0231843	-0.270108	0.223739	0.853507		300	-0.447964	-0.681476	-0.214452	0.0001941
Triglycerides to total lipids ratio in large HDL	300	0.360801	-0.0537602	0.775362	0.087787		300	0.0731382	-0.0773795	0.223656	0.339661		300	0.39045	-0.0686711	0.84957	0.0952425
Phospholipids to total lipds ratio in medium HDL	300	0.223484	0.0947466	0.352222	0.0007255		300	0.0543393	-0.14118	0.249859	0.584774		300	0.215363	0.0835004	0.347226	0.001456
Total cholesterol to total lipids ratio in medium HDL	300	-0.305381	-0.451552	-0.159211	5.13e-05		300	-0.0323546	-0.230508	0.165799	0.748149		300	-0.339701	-0.491342	-0.188061	1.47e-05
Cholesterol esters to total lipids ratio in medium HDL	300	-0.305227	-0.44027	-0.170184	1.24e-05		300	-0.0367587	-0.220609	0.147091	0.694209		300	-0.328675	-0.473446	-0.183904	1.14e-05
Free cholesterol to total lipids ratio in medium HDL	300	-0.171736	-0.330489	-0.0129832	0.0340868		300	-0.0077573	-0.206658	0.191144	0.938863		300	-0.218555	-0.376152	-0.0609586	0.0067349
Triglycerides to total lipids ratio in medium HDL	300	0.310189	0.152207	0.468171	0.0001378		300	0.0127224	-0.180421	0.205866	0.896931		300	0.367035	0.198624	0.535446	2.45e-05
Phospholipids to total lipds ratio in small HDL	300	0.0126548	-0.140411	0.165721	0.870845		300	-0.0911484	-0.289721	0.107424	0.367022		300	0.10593	-0.0589629	0.270823	0.207086
Total cholesterol to total lipids ratio in small HDL	300	-0.0921569	-0.24888	0.0645667	0.248071		300	0.0723342	-0.12781	0.272479	0.477431		300	-0.185792	-0.353343	-0.0182414	0.0298807
Cholesterol esters to total lipids ratio in small HDL	300	-0.0760831	-0.232699	0.0805329	0.339782		300	0.0690404	-0.131037	0.269118	0.497555		300	-0.165537	-0.334844	0.0037695	0.0552873
Free cholesterol to total lipids ratio in small HDL	300	-0.0893088	-0.23584	0.0572221	0.231264		300	-0.0185534	-0.213701	0.176594	0.851685		300	-0.0639274	-0.240952	0.113097	0.477782
Triglycerides to total lipids ratio in small HDL	300	0.305906	0.128501	0.483311	0.0007864		300	0.0236865	-0.197478	0.244851	0.833188		300	0.355471	0.172506	0.538436	0.0001613
Mean diameter for VLDL particles	300	0.217948	0.0300703	0.405826	0.0231454		300	-0.0654124	-0.287411	0.156586	0.562388		300	0.324193	0.120832	0.527554	0.0018806
Mean diameter for LDL particles	300	0.0268551	-0.0948979	0.148608	0.664505		300	-0.01213	-0.179626	0.155366	0.886749		300	0.0404989	-0.0838724	0.16487	0.522071
Mean diameter for HDL particles	300	-0.182714	-0.342173	-0.0232546	0.0248686		300	0.0505453	-0.153815	0.254905	0.626746		300	-0.267421	-0.440742	-0.0941007	0.0026112
Serum total cholesterol	300	0.122615	-0.0258325	0.271062	0.105097		300	0.155133	-0.0445868	0.354852	0.127396		300	0.009274	-0.150723	0.169271	0.909244
Total cholesterol in VLDL	300	0.348157	0.16637	0.529945	0.0001987		300	0.0974016	-0.111812	0.306615	0.360241		300	0.338222	0.134284	0.542159	0.0012311
Remnant cholesterol (non-HDL, non-LDL -cholesterol)	300	0.289234	0.129553	0.448914	0.0004261		300	0.133287	-0.0639677	0.330542	0.184574		300	0.233543	0.0503904	0.416696	0.0126329
Total cholesterol in LDL	300	0.137693	-0.0137638	0.289149	0.0746043		300	0.156146	-0.0454078	0.357699	0.128396		300	0.0294984	-0.14207	0.201067	0.735292
Total cholesterol in HDL	300	-0.134827	-0.270952	0.0012973	0.0522087		300	0.0579192	-0.12903	0.244868	0.542467		300	-0.221259	-0.3594	-0.0831172	0.001791
Total cholesterol in HDL2	300	-0.14315	-0.28169	-0.0046097	0.0428962		300	0.051969	-0.137471	0.241409	0.589635		300	-0.226673	-0.367384	-0.0859613	0.0016864
Total cholesterol in HDL3	300	-0.0390521	-0.161669	0.0835646	0.531233		300	0.101474	-0.0696896	0.272638	0.244215		300	-0.137832	-0.261073	-0.0145903	0.0285134
Esterified cholesterol	300	0.11316	-0.0379119	0.264231	0.141487		300	0.146388	-0.056617	0.349392	0.156883		300	0.0045379	-0.158714	0.16779	0.956405
Free cholesterol	300	0.14421	0.0015937	0.286827	0.047511		300	0.174627	-0.0167378	0.365992	0.073527		300	0.020769	-0.131765	0.173303	0.788886
Serum total triglycerides	300	0.353178	0.142467	0.563889	0.001093		300	0.0504136	-0.187841	0.288668	0.677363		300	0.383924	0.159345	0.608503	0.000871
Triglycerides in VLDL	300	0.339363	0.122202	0.556523	0.0023021		300	0.026238	-0.216839	0.269315	0.831896		300	0.389802	0.159064	0.620539	0.0009994
Triglycerides in LDL	300	0.222721	0.0935071	0.351934	0.00079		300	0.149955	-0.0221951	0.322105	0.0875141		300	0.130265	-0.0042878	0.264818	0.0577084
Triglycerides in HDL	300	0.248867	0.112098	0.385636	0.0004014		300	0.074719	-0.099171	0.248609	0.398386		300	0.234422	0.0894642	0.379379	0.0016185
Total phosphoglycerides	300	0.136132	0.003256	0.269008	0.0446799		300	0.146878	-0.0247858	0.318542	0.0932513		300	0.0399538	-0.09538	0.175288	0.561631
Ratio of triglycerides to phosphoglycerides	300	0.308582	0.0980092	0.519154	0.00422		300	0.0479242	-0.182841	0.27869	0.683012		300	0.343301	0.127728	0.558874	0.0019011
Phosphatidylcholine and other cholines	300	0.139891	0.001081	0.278702	0.0482542		300	0.145426	-0.04337	0.334222	0.130585		300	0.0392535	-0.107686	0.186193	0.599419
Total cholines	300	0.142104	0.0066356	0.277572	0.0398523		300	0.176489	-0.0008995	0.353877	0.0511652		300	0.0240711	-0.116051	0.164193	0.73551
Apolipoprotein A-I	300	-0.0502347	-0.182628	0.0821586	0.455769		300	0.0958035	-0.0918329	0.28344	0.315751		300	-0.148724	-0.27988	-0.0175673	0.0263952
Apolipoprotein B	300	0.275203	0.10954	0.440866	0.0012082		300	0.127214	-0.0745177	0.328945	0.215534		300	0.222467	0.0362184	0.408715	0.0194004
Ratio of apolipoprotein B to apolipoprotein A-I	300	0.320166	0.15146	0.488872	0.0002263		300	0.0629126	-0.139491	0.265317	0.541148		300	0.337827	0.150333	0.525321	0.0004564
Total fatty acids	300	0.253501	0.091234	0.415768	0.0023092		300	0.165824	-0.0328276	0.364476	0.101473		300	0.169042	-0.0021786	0.340262	0.052967
Estimated degree of unsaturation	300	-0.114713	-0.302388	0.0729625	0.229937		300	0.0309577	-0.191881	0.253796	0.784705		300	-0.175854	-0.371999	0.0202898	0.0786824
22:6, docosahexaenoic acid	300	0.168412	0.0292872	0.307537	0.0178431		300	0.237494	0.0816401	0.393349	0.0029447		300	0.0144841	-0.11803	0.146998	0.829808
18:2, linoleic acid	300	0.185752	0.0149865	0.356517	0.033117		300	0.173272	-0.0410124	0.387557	0.112581		300	0.0649686	-0.0984923	0.22843	0.43467
Omega-3 fatty acids	300	0.136689	-0.0102788	0.283656	0.0681955		300	0.24299	0.0555426	0.430437	0.0112472		300	-0.0150658	-0.172832	0.1427	0.851037
Omega-6 fatty acids	300	0.211939	0.0574894	0.366389	0.0073277		300	0.190601	-0.0053064	0.386508	0.0564921		300	0.0882944	-0.0708845	0.247473	0.275838
Polyunsaturated fatty acids	300	0.207847	0.0538161	0.361878	0.008352		300	0.201057	0.0047709	0.397343	0.0447209		300	0.0781169	-0.0818879	0.238122	0.337379
Monounsaturated fatty acids; 16:1, 18:1	300	0.26221	0.0899956	0.434424	0.0029673		300	0.0846389	-0.120634	0.289912	0.417702		300	0.24023	0.0503591	0.4301	0.013331
Saturated fatty acids	300	0.255615	0.0880975	0.423132	0.0029062		300	0.1853	-0.0183721	0.388971	0.0743907		300	0.167702	0.0009243	0.334481	0.0487523
Ratio of 22:6 docosahexaenoic acid to total fatty acids	300	0.0134042	-0.161329	0.188138	0.880087		300	0.170295	-0.0121861	0.352777	0.0672687		300	-0.116574	-0.265221	0.0320741	0.12379
Ratio of 18:2 linoleic acid to total fatty acids	300	-0.160372	-0.346306	0.0255624	0.090653		300	-0.0302336	-0.242221	0.181754	0.779125		300	-0.206216	-0.390963	-0.0214704	0.0288205
Ratio of omega-3 fatty acids to total fatty acids	300	-0.112703	-0.264274	0.0388675	0.14441		300	0.15165	-0.021065	0.324364	0.0850243		300	-0.227188	-0.383901	-0.0704756	0.0046415
Ratio of omega-6 fatty acids to total fatty acids	300	-0.155053	-0.344278	0.0341715	0.10788		300	0.0315461	-0.19283	0.255922	0.782181		300	-0.246634	-0.443248	-0.0500193	0.0141335
Ratio of polyunsaturated fatty acids to total fatty acids	300	-0.16501	-0.350317	0.0202967	0.0807233		300	0.0638965	-0.160985	0.288778	0.576414		300	-0.273984	-0.469516	-0.0784529	0.0061908
Ratio of monounsaturated fatty acids to total fatty acids	300	0.166267	-0.0195438	0.352078	0.0792613		300	-0.11153	-0.324002	0.100943	0.302383		300	0.275177	0.0801056	0.470248	0.0058574
Ratio of saturated fatty acids to total fatty acids	300	-0.026852	-0.199779	0.146075	0.760102		300	0.087739	-0.102158	0.277636	0.363886		300	-0.0431589	-0.22495	0.138632	0.640639
Insulin	300	0.226482	0.0865734	0.36639	0.0016012		300	0.0181794	-0.187185	0.223544	0.861798		300	0.268566	0.136039	0.401093	8.45e-05
Glucose	300	-0.0860844	-0.294331	0.122162	0.416518		300	-0.131794	-0.357153	0.0935658	0.25065		300	-0.0410279	-0.240531	0.158475	0.685935
Lactate	300	0.0528676	-0.0666692	0.172404	0.384743		300	-0.0983765	-0.228549	0.0317959	0.137976		300	0.130238	-0.0114607	0.271936	0.0714851
Citrate	300	-0.186718	-0.357783	-0.0156534	0.0325217		300	-0.0892049	-0.321417	0.143007	0.450188		300	-0.16932	-0.354366	0.0157248	0.0727502
Alanine	300	0.0350543	-0.122639	0.192747	0.662045		300	-0.0539568	-0.232968	0.125055	0.553459		300	0.102214	-0.0595118	0.263941	0.21451
Glutamine	300	-0.101443	-0.269846	0.0669606	0.236737		300	-0.0626704	-0.220342	0.0950011	0.434649		300	-0.0659418	-0.262432	0.130548	0.50942
Histidine	300	-0.0320607	-0.19513	0.131009	0.699055		300	-0.0871651	-0.288988	0.114657	0.395979		300	0.0139679	-0.168532	0.196468	0.880358
Isoleucine	300	0.263761	0.128912	0.39861	0.0001459		300	0.107227	-0.0541314	0.268584	0.191924		300	0.233217	0.0797944	0.386639	0.0030141
Leucine	300	0.274093	0.162704	0.385481	2.1e-06		300	0.131293	-0.0024137	0.264999	0.0542526		300	0.235075	0.0958196	0.37433	0.0010082
Valine	300	0.254748	0.138387	0.371109	2.26e-05		300	0.222067	0.0706043	0.37353	0.0042024		300	0.127045	-0.0154331	0.269522	0.0803134
Phenylalanine	300	0.159922	-0.0232915	0.343136	0.0868654		300	0.056077	-0.149626	0.26178	0.591967		300	0.184466	-0.0202583	0.38919	0.0772049
Tyrosine	300	0.157121	0.0142702	0.299972	0.0312214		300	-0.012604	-0.185811	0.160603	0.886207		300	0.190922	0.0394817	0.342361	0.013661
Acetate	300	0.0184183	-0.0756699	0.112506	0.700295		300	0.176501	-0.22655	0.579552	0.389433		300	-0.0834743	-0.26617	0.0992209	0.369229
Acetoacetate	300	-0.0584184	-0.226966	0.110129	0.495654		300	-0.0402081	-0.194205	0.113789	0.607699		300	-0.0626927	-0.227028	0.101643	0.453328
3-hydroxybutyrate	300	-0.0980514	-0.185561	-0.0105414	0.0282225		300	-0.0766482	-0.159649	0.0063527	0.0701637		300	-0.0547879	-0.142736	0.0331603	0.22114
Creatinine	300	0.253314	0.0712626	0.435364	0.0065547		300	0.257216	0.0770766	0.437355	0.0052895		300	0.158808	-0.0355209	0.353137	0.108823
Albumin (signal area)	300	-0.0271341	-0.187779	0.133511	0.739784		300	-0.0059033	-0.205037	0.19323	0.95351		300	-0.0432894	-0.197837	0.111258	0.581832
Glycoprotein acetyls, mainly a1-acid glycoprotein	300	0.267245	0.0913654	0.443124	0.0030254		300	0.0532924	-0.148442	0.255027	0.603481		300	0.279562	0.0889778	0.470147	0.0041841
C-reactive protein	300	0.0383853	-0.0055304	0.082301	0.0864368		300	-0.0172036	-0.0802325	0.0458252	0.59151		300	0.0644734	0.0018936	0.127053	0.0435024
