# Supplementary material for: Body muscle gain and markers of cardiovascular disease susceptibility in young adulthood: A cohort study
Source: PLoS Med. 2021 Sep 9;18(9):e1003751. doi: 10.1371/journal.pmed.1003751 (PMC8428664; doi:10.1371/journal.pmed.1003751)
Supplement: S20 Table — (XLSX) [file pmed.1003751.s032.xlsx]

## Sheet: S20 Table
S20 Table Associations of change in grip strength from childhood to young adulthood with cardiometabolic traits in young adulthood among ALSPAC G1 offspring
	Maximum grip change, 12y to 25y						Relative grip change, 12y to 25y
	(per SD-unit gain), sexes combined						(per SD-unit gain), sexes combined
	Adj. for age, sex, ethnicity, maternal education,						Adj. for age, sex, ethnicity, maternal education,
	maximum grip at 12y, fat mass index change						relative grip at 12y, fat mass index change
Standardized outcome at age 25y	N	Beta	LCL	UCL	P-value		N	Beta	LCL	UCL	P-value
Systolic blood pressure	1677	0.0912081	0.0454408	0.136975	9.65e-05		1676	-0.114957	-0.166439	-0.0634745	1.26e-05
Diastolic blood pressure	1677	0.0176594	-0.0339705	0.0692893	0.502397		1676	-0.0975239	-0.155072	-0.039976	0.000907
Concentration of chylomicrons and extremely large VLDL particles	1371	-0.017949	-0.0748221	0.0389242	0.535948		1371	-0.116135	-0.171939	-0.0603314	4.71e-05
Total lipids in chylomicrons and extremely large VLDL	1371	-0.0183208	-0.0752869	0.0386452	0.528208		1371	-0.115821	-0.17163	-0.0600124	4.95e-05
Phospholipids in chylomicrons and extremely large VLDL	1371	-0.0182606	-0.0754996	0.0389784	0.53153		1371	-0.108776	-0.164817	-0.0527364	0.0001465
Total cholesterol in chylomicrons and extremely large VLDL	1371	-0.023158	-0.0811544	0.0348384	0.43358		1371	-0.114062	-0.169868	-0.0582563	6.41e-05
Cholesterol esters in chylomicrons and extremely large VLDL	1371	-0.024411	-0.0820316	0.0332095	0.406074		1371	-0.11639	-0.171707	-0.0610741	3.89e-05
Free cholesterol in chylomicrons and extremely large VLDL	1371	-0.0211161	-0.0793116	0.0370794	0.47671		1371	-0.108534	-0.165006	-0.0520612	0.0001701
Triglycerides in chylomicrons and extremely large VLDL	1371	-0.0170373	-0.0736922	0.0396176	0.555338		1371	-0.116862	-0.172699	-0.0610262	4.27e-05
Concentration of very large VLDL particles	1371	-0.0187292	-0.076599	0.0391405	0.525602		1371	-0.114819	-0.171761	-0.0578776	8.03e-05
Total lipids in very large VLDL	1371	-0.0190979	-0.0769815	0.0387857	0.517587		1371	-0.114692	-0.171528	-0.0578548	7.93e-05
Phospholipids in very large VLDL	1371	-0.0207874	-0.0787562	0.0371814	0.481888		1371	-0.111681	-0.168482	-0.0548809	0.0001201
Total cholesterol in very large VLDL	1371	-0.0225144	-0.0805858	0.035557	0.447052		1371	-0.11446	-0.170381	-0.0585394	6.26e-05
Cholesterol esters in very large VLDL	1371	-0.0224943	-0.0804493	0.0354608	0.446547		1371	-0.11808	-0.173827	-0.0623333	3.45e-05
Free cholesterol in very large VLDL	1371	-0.022437	-0.0806382	0.0357641	0.449627		1371	-0.109834	-0.165975	-0.0536929	0.0001298
Triglycerides in very large VLDL	1371	-0.0176032	-0.0754269	0.0402205	0.550472		1371	-0.114909	-0.172125	-0.057692	8.57e-05
Concentration of large VLDL particles	1371	-0.0143759	-0.0713173	0.0425655	0.62049		1371	-0.118266	-0.175727	-0.0608052	5.7e-05
Total lipids in large VLDL	1371	-0.0150432	-0.0720141	0.0419278	0.604549		1371	-0.118585	-0.176003	-0.0611665	5.38e-05
Phospholipids in large VLDL	1371	-0.0156503	-0.0726962	0.0413956	0.590535		1371	-0.117745	-0.175339	-0.0601503	6.39e-05
Total cholesterol in large VLDL	1371	-0.0213225	-0.0782288	0.0355838	0.46244		1371	-0.124262	-0.181107	-0.0674158	1.93e-05
Cholesterol esters in large VLDL	1371	-0.0222712	-0.0783972	0.0338549	0.436457		1371	-0.132312	-0.188663	-0.0759616	4.49e-06
Free cholesterol in large VLDL	1371	-0.0202071	-0.0778531	0.0374388	0.491787		1371	-0.115235	-0.172619	-0.0578507	8.58e-05
Triglycerides in large VLDL	1371	-0.0125077	-0.0694706	0.0444552	0.666722		1371	-0.116401	-0.174006	-0.0587945	7.76e-05
Concentration of medium VLDL particles	1371	-0.0122429	-0.067673	0.0431871	0.664876		1371	-0.121305	-0.178207	-0.064403	3.07e-05
Total lipids in medium VLDL	1371	-0.0127254	-0.0681899	0.0427392	0.652725		1371	-0.121346	-0.178305	-0.0643871	3.11e-05
Phospholipids in medium VLDL	1371	-0.0135857	-0.069111	0.0419395	0.631315		1371	-0.120304	-0.177372	-0.0632354	3.76e-05
Total cholesterol in medium VLDL	1371	-0.016514	-0.0719035	0.0388754	0.558731		1371	-0.121366	-0.178744	-0.0639891	3.54e-05
Cholesterol esters in medium VLDL	1371	-0.0170499	-0.0717252	0.0376254	0.540813		1371	-0.120426	-0.177809	-0.0630437	4.07e-05
Free cholesterol in medium VLDL	1371	-0.0154423	-0.0716243	0.0407396	0.589836		1371	-0.11899	-0.176598	-0.0613828	5.37e-05
Triglycerides in medium VLDL	1371	-0.0105742	-0.0660272	0.0448788	0.708408		1371	-0.12031	-0.177125	-0.0634949	3.47e-05
Concentration of small VLDL particles	1371	-0.0183082	-0.0729143	0.0362978	0.51083		1371	-0.124333	-0.182108	-0.0665594	2.59e-05
Total lipids in small VLDL	1371	-0.0192136	-0.0737044	0.0352772	0.489241		1371	-0.123397	-0.181234	-0.0655597	3.03e-05
Phospholipids in small VLDL	1371	-0.0209231	-0.0763591	0.0345129	0.459182		1371	-0.117079	-0.176368	-0.0577911	0.0001122
Total cholesterol in small VLDL	1371	-0.0227932	-0.0764451	0.0308587	0.404764		1371	-0.112052	-0.170376	-0.0537273	0.0001711
Cholesterol esters in small VLDL	1371	-0.0216092	-0.0747698	0.0315513	0.425349		1371	-0.106288	-0.164676	-0.0479006	0.0003679
Free cholesterol in small VLDL	1371	-0.0231071	-0.078424	0.0322098	0.412673		1371	-0.113668	-0.172858	-0.0544784	0.0001721
Triglycerides in small VLDL	1371	-0.0140188	-0.0696133	0.0415757	0.620915		1371	-0.1238	-0.181806	-0.0657936	3.01e-05
Concentration of very small VLDL particles	1371	-0.0253213	-0.0817308	0.0310881	0.3787		1371	-0.0861423	-0.14738	-0.0249043	0.0058666
Total lipids in very small VLDL	1371	-0.024844	-0.0811311	0.0314431	0.38672		1371	-0.0821841	-0.143436	-0.0209321	0.0085819
Phospholipids in very small VLDL	1371	-0.0162303	-0.0734708	0.0410102	0.578142		1371	-0.0539172	-0.116615	0.0087812	0.0918396
Total cholesterol in very small VLDL	1371	-0.0263088	-0.0817599	0.0291422	0.352156		1371	-0.0759456	-0.13682	-0.015071	0.0145156
Cholesterol esters in very small VLDL	1371	-0.028753	-0.0835464	0.0260405	0.30347		1371	-0.0814871	-0.141833	-0.0211417	0.0081668
Free cholesterol in very small VLDL	1371	-0.0199174	-0.0768505	0.0370157	0.492652		1371	-0.0605098	-0.123036	0.0020169	0.0578507
Triglycerides in very small VLDL	1371	-0.0261864	-0.0851451	0.0327722	0.383748		1371	-0.109687	-0.172768	-0.0466057	0.0006661
Concentration of IDL particles	1371	-0.0217429	-0.0790972	0.0356113	0.457197		1371	-0.0399431	-0.103218	0.0233318	0.215798
Total lipids in IDL	1371	-0.0209206	-0.0782825	0.0364413	0.474448		1371	-0.0371326	-0.10053	0.0262649	0.250761
Phospholipids in IDL	1371	-0.0174021	-0.0751294	0.0403253	0.554376		1371	-0.0291775	-0.093077	0.034722	0.370547
Total cholesterol in IDL	1371	-0.0195843	-0.0767111	0.0375424	0.501368		1371	-0.0349367	-0.0983356	0.0284622	0.279878
Cholesterol esters in IDL	1371	-0.0202884	-0.0769787	0.0364019	0.482763		1371	-0.0422316	-0.105071	0.0206074	0.187596
Free cholesterol in IDL	1371	-0.0173597	-0.0755017	0.0407824	0.558165		1371	-0.0154884	-0.0800533	0.0490764	0.638006
Triglycerides in IDL	1371	-0.0332133	-0.0930854	0.0266587	0.276684		1371	-0.0622618	-0.127274	0.0027501	0.0604957
Concentration of large LDL particles	1371	-0.0235524	-0.0808738	0.0337691	0.420366		1371	-0.0398951	-0.103506	0.0237155	0.218783
Total lipids in large LDL	1371	-0.0229407	-0.0802604	0.0343791	0.43252		1371	-0.0386059	-0.10228	0.0250677	0.234489
Phospholipids in large LDL	1371	-0.020522	-0.0776795	0.0366355	0.481343		1371	-0.0357996	-0.099359	0.0277598	0.269387
Total cholesterol in large LDL	1371	-0.0217411	-0.0789534	0.0354712	0.45612		1371	-0.0388704	-0.102581	0.0248407	0.231575
Cholesterol esters in large LDL	1371	-0.0217774	-0.0787454	0.0351905	0.453437		1371	-0.0437076	-0.107126	0.019711	0.176602
Free cholesterol in large LDL	1371	-0.0212531	-0.0791021	0.0365959	0.471211		1371	-0.022852	-0.0872588	0.0415548	0.486529
Triglycerides in large LDL	1371	-0.0347003	-0.0925531	0.0231524	0.239544		1371	-0.0319004	-0.0956756	0.0318748	0.326645
Concentration of medium LDL particles	1371	-0.0279722	-0.0847818	0.0288373	0.334257		1371	-0.0445535	-0.108101	0.0189942	0.169246
Total lipids in medium LDL	1371	-0.0278263	-0.0845994	0.0289469	0.336474		1371	-0.0441216	-0.107701	0.0194574	0.173626
Phospholipids in medium LDL	1371	-0.0279316	-0.0840504	0.0281871	0.329045		1371	-0.0490718	-0.111852	0.0137081	0.125418
Total cholesterol in medium LDL	1371	-0.0262905	-0.0830733	0.0304922	0.363893		1371	-0.0431758	-0.106898	0.020547	0.184015
Cholesterol esters in medium LDL	1371	-0.0250976	-0.0818634	0.0316682	0.385919		1371	-0.044884	-0.108497	0.018729	0.166542
Free cholesterol in medium LDL	1371	-0.0305024	-0.0872679	0.0262632	0.292023		1371	-0.0356784	-0.0997592	0.0284023	0.274927
Triglycerides in medium LDL	1371	-0.0339885	-0.0906591	0.0226821	0.239583		1371	-0.0193804	-0.082575	0.0438141	0.547531
Concentration of small LDL particles	1371	-0.0301342	-0.0867945	0.0265261	0.296988		1371	-0.0405269	-0.104401	0.0233476	0.213471
Total lipids in small LDL	1371	-0.0301328	-0.0868135	0.0265479	0.297184		1371	-0.0395533	-0.103513	0.0244069	0.225291
Phospholipids in small LDL	1371	-0.0311331	-0.0873294	0.0250631	0.277317		1371	-0.033766	-0.0976094	0.0300773	0.299675
Total cholesterol in small LDL	1371	-0.028566	-0.0854429	0.0283108	0.324673		1371	-0.0388182	-0.102959	0.0253224	0.235342
Cholesterol esters in small LDL	1371	-0.0268577	-0.0837682	0.0300529	0.354722		1371	-0.0406392	-0.104645	0.0233662	0.213142
Free cholesterol in small LDL	1371	-0.0334972	-0.0903112	0.0233167	0.247633		1371	-0.0311433	-0.0958128	0.0335261	0.344972
Triglycerides in small LDL	1371	-0.0306435	-0.0891766	0.0278897	0.304603		1371	-0.0518759	-0.116025	0.0122735	0.112885
Concentration of very large HDL particles	1371	-0.0068159	-0.058129	0.0444973	0.794462		1371	0.0791537	0.0192166	0.139091	0.0096817
Total lipids in very large HDL	1371	-0.0070662	-0.0583605	0.0442282	0.787017		1371	0.0791543	0.0192126	0.139096	0.0096868
Phospholipids in very large HDL	1371	0.0002308	-0.0506759	0.0511375	0.992905		1371	0.0922934	0.0333276	0.151259	0.0021796
Total cholesterol in very large HDL	1371	-0.0149246	-0.066774	0.0369249	0.572394		1371	0.0654263	0.004336	0.126517	0.0358295
Cholesterol esters in very large HDL	1371	-0.0181603	-0.0704265	0.034106	0.495602		1371	0.0585908	-0.0031067	0.120288	0.0626876
Free cholesterol in very large HDL	1371	-0.007359	-0.0584432	0.0437252	0.777529		1371	0.0796075	0.0197476	0.139467	0.0091837
Triglycerides in very large HDL	1371	-0.0283521	-0.0850683	0.0283642	0.326942		1371	-0.0288568	-0.0924855	0.0347719	0.373799
Concentration of large HDL particles	1371	0.0064662	-0.044735	0.0576673	0.80437		1371	0.112379	0.0536671	0.17109	0.0001808
Total lipids in large HDL	1371	0.0066145	-0.0445525	0.0577814	0.799847		1371	0.112961	0.0543022	0.17162	0.0001651
Phospholipids in large HDL	1371	0.0070758	-0.0443398	0.0584914	0.787224		1371	0.113653	0.0546484	0.172658	0.0001645
Total cholesterol in large HDL	1371	0.0071337	-0.0439031	0.0581706	0.783972		1371	0.113849	0.0553749	0.172322	0.0001398
Cholesterol esters in large HDL	1371	0.0072376	-0.0438612	0.0583365	0.781165		1371	0.113357	0.0548043	0.17191	0.0001524
Free cholesterol in large HDL	1371	0.0067895	-0.0440741	0.057653	0.793471		1371	0.115216	0.0569687	0.173464	0.0001093
Triglycerides in large HDL	1371	-0.00825	-0.0610249	0.0445248	0.759145		1371	0.0541488	-0.0073433	0.115641	0.0843149
Concentration of medium HDL particles	1371	0.0081431	-0.0460508	0.062337	0.768219		1371	0.0780173	0.0127687	0.143266	0.0191393
Total lipids in medium HDL	1371	0.0081008	-0.0460215	0.0622231	0.769093		1371	0.0799641	0.0147679	0.14516	0.0162581
Phospholipids in medium HDL	1371	0.004679	-0.0490284	0.0583863	0.864325		1371	0.0743083	0.0098102	0.138806	0.0239734
Total cholesterol in medium HDL	1371	0.0098198	-0.0443821	0.0640218	0.722341		1371	0.0895135	0.0240899	0.154937	0.0073621
Cholesterol esters in medium HDL	1371	0.0109936	-0.0433068	0.0652941	0.691307		1371	0.0909749	0.025378	0.156572	0.0065984
Free cholesterol in medium HDL	1371	0.005531	-0.0483466	0.0594085	0.840427		1371	0.0835073	0.0187437	0.148271	0.011536
Triglycerides in medium HDL	1371	0.0097384	-0.0485666	0.0680433	0.743223		1371	-0.0477295	-0.113185	0.017726	0.152815
Concentration of small HDL particles	1371	-0.0082804	-0.0637335	0.0471726	0.769621		1371	0.0139096	-0.0516097	0.0794289	0.677135
Total lipids in small HDL	1371	-0.0086371	-0.0641057	0.0468314	0.760061		1371	0.0161638	-0.0493606	0.0816882	0.62852
Phospholipids in small HDL	1371	0.0091076	-0.0465459	0.064761	0.748237		1371	0.0326673	-0.0333609	0.0986956	0.331944
Total cholesterol in small HDL	1371	-0.0187135	-0.074932	0.0375051	0.51387		1371	0.0125162	-0.0531872	0.0782195	0.708689
Cholesterol esters in small HDL	1371	-0.0211866	-0.0777262	0.0353531	0.46241		1371	0.0076805	-0.058162	0.073523	0.819033
Free cholesterol in small HDL	1371	-0.0011644	-0.0564455	0.0541167	0.967047		1371	0.0372308	-0.0277998	0.102262	0.261592
Triglycerides in small HDL	1371	-0.0178348	-0.0770246	0.0413549	0.554555		1371	-0.113189	-0.176955	-0.0494236	0.0005131
Phospholipids to total lipds ratio in chylomicrons and extremely large VLDL	1371	-0.0273928	-0.0803339	0.0255483	0.310273		1371	0.0114049	-0.0511778	0.0739875	0.720776
Total cholesterol to total lipids ratio in chylomicrons and extremely large VLDL	1371	-0.0259353	-0.0854698	0.0335992	0.392929		1371	-0.0134863	-0.0862074	0.0592347	0.71606
Cholesterol esters to total lipids ratio in chylomicrons and extremely large VLDL	1371	-0.0228251	-0.082328	0.0366778	0.451878		1371	-0.007889	-0.0804054	0.0646275	0.831038
Free cholesterol to total lipids ratio in chylomicrons and extremely large VLDL	1371	-0.0308504	-0.0897665	0.0280658	0.304502		1371	-0.0240779	-0.0961566	0.0480008	0.512379
Triglycerides to total lipids ratio in chylomicrons and extremely large VLDL	1371	0.0377147	-0.01862	0.0940495	0.189298		1371	0.0044366	-0.0644093	0.0732825	0.89942
Phospholipids to total lipds ratio in very large VLDL	1371	-0.032596	-0.0843557	0.0191637	0.216895		1371	-0.029379	-0.0918256	0.0330675	0.356213
Total cholesterol to total lipids ratio in very large VLDL	1371	-0.0425281	-0.0982265	0.0131703	0.134405		1371	-0.0115963	-0.083501	0.0603084	0.75177
Cholesterol esters to total lipids ratio in very large VLDL	1371	-0.0428603	-0.0976622	0.0119415	0.125202		1371	-0.0155501	-0.0860044	0.0549043	0.665104
Free cholesterol to total lipids ratio in very large VLDL	1371	-0.0404517	-0.0965941	0.0156906	0.157751		1371	-0.0052467	-0.0776935	0.0672001	0.887045
Triglycerides to total lipids ratio in very large VLDL	1371	0.057228	0.0036043	0.110852	0.0364836		1371	0.02932	-0.0378363	0.0964763	0.391889
Phospholipids to total lipds ratio in large VLDL	1371	0.0082394	-0.0410118	0.0574906	0.742824		1371	0.053564	-0.014755	0.121883	0.124273
Total cholesterol to total lipids ratio in large VLDL	1371	-0.0480798	-0.106528	0.0103687	0.106824		1371	-0.0673933	-0.134754	-3.28e-05	0.0498886
Cholesterol esters to total lipids ratio in large VLDL	1371	-0.046366	-0.101369	0.0086371	0.0984266		1371	-0.0567241	-0.119883	0.0064348	0.0783199
Free cholesterol to total lipids ratio in large VLDL	1371	-0.0423925	-0.102343	0.0175584	0.165619		1371	-0.0732377	-0.142579	-0.0038959	0.0384603
Triglycerides to total lipids ratio in large VLDL	1371	0.0423236	-0.0127187	0.097366	0.131681		1371	0.0339923	-0.0321587	0.100143	0.313613
Phospholipids to total lipds ratio in medium VLDL	1371	-0.0060464	-0.0513811	0.0392883	0.793641		1371	0.035761	-0.0247865	0.0963085	0.246806
Total cholesterol to total lipids ratio in medium VLDL	1371	-0.0262332	-0.0878021	0.0353357	0.403391		1371	-0.0479014	-0.131195	0.0353919	0.259449
Cholesterol esters to total lipids ratio in medium VLDL	1371	-0.0115633	-0.0675677	0.0444411	0.685515		1371	-0.0021169	-0.0747853	0.0705514	0.954437
Free cholesterol to total lipids ratio in medium VLDL	1371	-0.0427266	-0.106326	0.0208724	0.187758		1371	-0.12302	-0.209121	-0.0369191	0.0051369
Triglycerides to total lipids ratio in medium VLDL	1371	0.0264731	-0.0290363	0.0819825	0.349665		1371	0.0256014	-0.0453603	0.0965631	0.479227
Phospholipids to total lipds ratio in small VLDL	1371	0.0034418	-0.0486556	0.0555392	0.896902		1371	0.0908263	0.0243811	0.157272	0.0074173
Total cholesterol to total lipids ratio in small VLDL	1371	-0.0053947	-0.0625058	0.0517163	0.853018		1371	0.0020286	-0.0627825	0.0668396	0.951049
Cholesterol esters to total lipids ratio in small VLDL	1371	-0.002223	-0.0585041	0.0540581	0.938251		1371	-0.0096746	-0.0743683	0.055019	0.769288
Free cholesterol to total lipids ratio in small VLDL	1371	-0.015364	-0.0697931	0.039065	0.579845		1371	0.0538194	-0.0129966	0.120635	0.114309
Triglycerides to total lipids ratio in small VLDL	1371	0.0037311	-0.053477	0.0609391	0.898214		1371	-0.0499228	-0.115579	0.0157335	0.136032
Phospholipids to total lipds ratio in very small VLDL	1371	0.0294811	-0.0302635	0.0892258	0.333212		1371	0.0844785	0.0140174	0.15494	0.0188163
Total cholesterol to total lipids ratio in very small VLDL	1371	-0.0251001	-0.0830744	0.0328742	0.39585		1371	0.0040493	-0.0636914	0.0717899	0.906669
Cholesterol esters to total lipids ratio in very small VLDL	1371	-0.0327727	-0.0910534	0.025508	0.270171		1371	-0.0191927	-0.0899711	0.0515857	0.594849
Free cholesterol to total lipids ratio in very small VLDL	1371	0.0168979	-0.0416925	0.0754882	0.571643		1371	0.0638613	-0.0029767	0.130699	0.0610974
Triglycerides to total lipids ratio in very small VLDL	1371	0.0028086	-0.0540508	0.059668	0.92282		1371	-0.0519556	-0.115637	0.0117261	0.109722
Phospholipids to total lipds ratio in IDL	1371	0.0404076	-0.0208234	0.101639	0.195688		1371	0.0678741	0.0034204	0.132328	0.0390351
Total cholesterol to total lipids ratio in IDL	1371	-0.0130729	-0.0659748	0.0398291	0.627918		1371	-0.0067718	-0.0658823	0.0523388	0.822218
Cholesterol esters to total lipids ratio in IDL	1371	-0.0177856	-0.0703438	0.0347727	0.506907		1371	-0.0475031	-0.105953	0.0109463	0.111096
Free cholesterol to total lipids ratio in IDL	1371	0.0076651	-0.0503578	0.0656879	0.795559		1371	0.0974092	0.0374129	0.157406	0.0014804
Triglycerides to total lipids ratio in IDL	1371	-0.004253	-0.0574548	0.0489488	0.875409		1371	-0.026126	-0.0861212	0.0338693	0.393111
Phospholipids to total lipds ratio in large LDL	1371	0.0216953	-0.0374218	0.0808125	0.471695		1371	0.0295221	-0.0309224	0.0899666	0.338167
Total cholesterol to total lipids ratio in large LDL	1371	-0.005658	-0.0592851	0.0479692	0.836064		1371	-0.0192782	-0.076814	0.0382577	0.511101
Cholesterol esters to total lipids ratio in large LDL	1371	-0.0083036	-0.0644457	0.0478385	0.771751		1371	-0.0421946	-0.101353	0.0169637	0.161985
Free cholesterol to total lipids ratio in large LDL	1371	0.0112131	-0.0468999	0.0693261	0.705104		1371	0.0843968	0.0248359	0.143958	0.0055157
Triglycerides to total lipids ratio in large LDL	1371	-0.0143044	-0.0661668	0.0375579	0.588548		1371	0.0020581	-0.0570262	0.0611424	0.94553
Phospholipids to total lipds ratio in medium LDL	1371	0.013076	-0.0447915	0.0709434	0.657637		1371	0.0076181	-0.0531587	0.068395	0.805802
Total cholesterol to total lipids ratio in medium LDL	1371	-0.005963	-0.0607946	0.0488686	0.831096		1371	-0.0117419	-0.0715068	0.0480231	0.699993
Cholesterol esters to total lipids ratio in medium LDL	1371	-0.0088244	-0.0646088	0.0469599	0.756366		1371	-0.0205504	-0.0806993	0.0395986	0.502822
Free cholesterol to total lipids ratio in medium LDL	1371	0.0143234	-0.044371	0.0730177	0.632214		1371	0.0386803	-0.0234914	0.100852	0.222493
Triglycerides to total lipids ratio in medium LDL	1371	-0.0092919	-0.0600597	0.041476	0.719617		1371	0.0166469	-0.042464	0.0757577	0.580725
Phospholipids to total lipds ratio in small LDL	1371	0.0103846	-0.0464931	0.0672623	0.720276		1371	0.0222872	-0.0373316	0.081906	0.463476
Total cholesterol to total lipids ratio in small LDL	1371	-0.0065653	-0.0620433	0.0489126	0.816456		1371	-0.0080245	-0.0680089	0.0519598	0.793028
Cholesterol esters to total lipids ratio in small LDL	1371	-0.00773	-0.063797	0.048337	0.786845		1371	-0.015705	-0.0760981	0.0446881	0.610039
Free cholesterol to total lipids ratio in small LDL	1371	0.0099247	-0.0474062	0.0672555	0.734214		1371	0.0402844	-0.0210499	0.101619	0.197808
Triglycerides to total lipids ratio in small LDL	1371	-0.0053241	-0.0626942	0.0520459	0.855568		1371	-0.0309097	-0.0949657	0.0331463	0.344007
Phospholipids to total lipds ratio in very large HDL	1371	0.0759687	0.01558	0.136357	0.0137162		1371	0.0986799	0.0295591	0.167801	0.0051726
Total cholesterol to total lipids ratio in very large HDL	1371	-0.0779635	-0.141537	-0.0143897	0.0162728		1371	-0.079362	-0.15267	-0.0060538	0.0338745
Cholesterol esters to total lipids ratio in very large HDL	1371	-0.0751048	-0.13773	-0.0124795	0.0187833		1371	-0.0957915	-0.1692	-0.0223835	0.0105784
Free cholesterol to total lipids ratio in very large HDL	1371	0.0130339	-0.0499334	0.0760012	0.684759		1371	0.0917948	0.025424	0.158166	0.0067486
Triglycerides to total lipids ratio in very large HDL	1371	-0.0211087	-0.0839992	0.0417817	0.510371		1371	-0.0728466	-0.148061	0.0023677	0.0576503
Phospholipids to total lipds ratio in large HDL	1371	-0.0196797	-0.0785685	0.039209	0.512209		1371	-0.0814467	-0.149372	-0.013521	0.0188047
Total cholesterol to total lipids ratio in large HDL	1371	0.0139542	-0.0398834	0.0677917	0.611216		1371	0.0974643	0.0381963	0.156732	0.0012853
Cholesterol esters to total lipids ratio in large HDL	1371	0.0116287	-0.0441614	0.0674188	0.682683		1371	0.0768269	0.0154017	0.138252	0.0142687
Free cholesterol to total lipids ratio in large HDL	1371	0.0167699	-0.0342997	0.0678395	0.519571		1371	0.125932	0.0700081	0.181857	1.08e-05
Triglycerides to total lipids ratio in large HDL	1371	0.0049597	-0.0741172	0.0840366	0.902095		1371	-0.0321395	-0.124642	0.0603632	0.495618
Phospholipids to total lipds ratio in medium HDL	1371	-0.0219179	-0.0747338	0.030898	0.415739		1371	-0.0620528	-0.117445	-0.00666	0.0281478
Total cholesterol to total lipids ratio in medium HDL	1371	0.0072138	-0.0473873	0.0618149	0.795537		1371	0.093987	0.0370334	0.150941	0.0012358
Cholesterol esters to total lipids ratio in medium HDL	1371	0.0086939	-0.045076	0.0624637	0.751154		1371	0.0772462	0.0198446	0.134648	0.0083878
Free cholesterol to total lipids ratio in medium HDL	1371	0.0003082	-0.0564726	0.057089	0.991506		1371	0.0962997	0.0380267	0.154573	0.0012164
Triglycerides to total lipids ratio in medium HDL	1371	0.0037373	-0.0500903	0.0575649	0.891681		1371	-0.100088	-0.157283	-0.0428928	0.0006152
Phospholipids to total lipds ratio in small HDL	1371	0.0279102	-0.0302735	0.086094	0.346865		1371	0.0152022	-0.0502604	0.0806648	0.648777
Total cholesterol to total lipids ratio in small HDL	1371	-0.0193098	-0.0787443	0.0401248	0.524009		1371	0.0196142	-0.0464596	0.0856879	0.560435
Cholesterol esters to total lipids ratio in small HDL	1371	-0.0200594	-0.079394	0.0392753	0.507316		1371	0.0108309	-0.0550457	0.0767076	0.747101
Free cholesterol to total lipids ratio in small HDL	1371	0.0207915	-0.0344994	0.0760823	0.460838		1371	0.0705905	0.0105915	0.130589	0.0211482
Triglycerides to total lipids ratio in small HDL	1371	-0.0180883	-0.0768283	0.0406517	0.545887		1371	-0.12325	-0.185155	-0.0613442	9.86e-05
Mean diameter for VLDL particles	1371	-0.0053957	-0.0583884	0.0475969	0.841712		1371	-0.120863	-0.179623	-0.0621038	5.76e-05
Mean diameter for LDL particles	1371	0.0083713	-0.0496665	0.0664092	0.777254		1371	0.0056758	-0.0607728	0.0721243	0.866953
Mean diameter for HDL particles	1371	0.0021699	-0.0489231	0.053263	0.933614		1371	0.0972392	0.0397449	0.154733	0.0009312
Serum total cholesterol	1371	-0.0227929	-0.0801242	0.0345384	0.435582		1371	-0.0109645	-0.0755169	0.0535879	0.739031
Total cholesterol in VLDL	1371	-0.0235739	-0.0779645	0.0308167	0.395341		1371	-0.119	-0.176397	-0.0616024	5.03e-05
Remnant cholesterol (non-HDL, non-LDL -cholesterol)	1371	-0.0238673	-0.0790084	0.0312738	0.395971		1371	-0.0892697	-0.149007	-0.029532	0.0034297
Total cholesterol in LDL	1371	-0.0248063	-0.0817875	0.032175	0.393248		1371	-0.0405707	-0.104324	0.0231822	0.212106
Total cholesterol in HDL	1371	-0.002547	-0.0542239	0.0491299	0.92299		1371	0.102648	0.0425118	0.162785	0.0008348
Total cholesterol in HDL2	1371	-0.0002651	-0.0516432	0.0511129	0.991925		1371	0.106299	0.0465704	0.166027	0.0004961
Total cholesterol in HDL3	1371	-0.0221018	-0.0774401	0.0332365	0.433473		1371	0.0541479	-0.0102377	0.118534	0.0992176
Esterified cholesterol	1371	-0.0231221	-0.0806231	0.0343789	0.430345		1371	-0.0101841	-0.0750498	0.0546817	0.758135
Free cholesterol	1371	-0.0217154	-0.0799905	0.0365596	0.464902		1371	-0.0127681	-0.0769848	0.0514485	0.696565
Serum total triglycerides	1371	-0.0178751	-0.0756772	0.039927	0.544184		1371	-0.11524	-0.174707	-0.0557728	0.0001502
Triglycerides in VLDL	1371	-0.0136793	-0.0699648	0.0426062	0.633608		1371	-0.120452	-0.177957	-0.0629466	4.21e-05
Triglycerides in LDL	1371	-0.0342106	-0.0920021	0.023581	0.245738		1371	-0.0326017	-0.0964432	0.0312397	0.316627
Triglycerides in HDL	1371	-0.0112422	-0.0698038	0.0473194	0.706534		1371	-0.0402332	-0.105114	0.0246479	0.224018
Total phosphoglycerides	1371	-0.0100355	-0.0670835	0.0470124	0.730079		1371	0.0258342	-0.0376753	0.0893436	0.425022
Ratio of triglycerides to phosphoglycerides	1368	-0.0287873	-0.0837934	0.0262187	0.304764		1368	-0.115358	-0.174001	-0.0567145	0.0001192
Phosphatidylcholine and other cholines	1371	-0.0278446	-0.0856964	0.0300073	0.345241		1371	-0.0066393	-0.0717913	0.0585126	0.841582
Total cholines	1371	-0.0159705	-0.0734187	0.0414777	0.585602		1371	0.0158676	-0.0482944	0.0800297	0.627654
Apolipoprotein A-I	1371	-0.0077953	-0.061718	0.0461274	0.776765		1371	0.0752191	0.0122463	0.138192	0.0192624
Apolipoprotein B	1371	-0.0210135	-0.075896	0.033869	0.452721		1371	-0.0840833	-0.143897	-0.0242699	0.005899
Ratio of apolipoprotein B to apolipoprotein A-I	1371	-0.0147737	-0.0655589	0.0360115	0.568317		1371	-0.124381	-0.179459	-0.0693039	1.02e-05
Total fatty acids	1371	-0.0275161	-0.0858207	0.0307886	0.354714		1371	-0.0481889	-0.11175	0.0153725	0.137177
Estimated degree of unsaturation	1371	-0.0196529	-0.0781612	0.0388553	0.510047		1371	0.0083911	-0.0539483	0.0707305	0.791779
22:6, docosahexaenoic acid	1371	-0.0176082	-0.0755617	0.0403454	0.551253		1371	0.0149712	-0.0514166	0.0813591	0.658279
Conjugated linoleic acid	1371	-0.0147587	-0.0733877	0.0438703	0.621512		1371	0.0007884	-0.0653742	0.0669509	0.981354
Omega-3 fatty acids	1371	-0.0315109	-0.0912775	0.0282556	0.30119		1371	-0.0263105	-0.095578	0.0429571	0.456321
Omega-6 fatty acids	1371	-0.0246889	-0.0829226	0.0335448	0.405729		1371	-0.0203725	-0.0855965	0.0448515	0.540155
Polyunsaturated fatty acids	1371	-0.0260136	-0.0846196	0.0325924	0.384045		1371	-0.0214949	-0.0873757	0.0443858	0.52225
Monounsaturated fatty acids; 16:1, 18:1	1371	-0.037434	-0.0954648	0.0205968	0.20593		1371	-0.07893	-0.141249	-0.0166113	0.0130889
Saturated fatty acids	1371	-0.0163301	-0.0749803	0.0423201	0.585017		1371	-0.0390794	-0.102245	0.0240858	0.22508
Ratio of 22:6 docosahexaenoic acid to total fatty acids	1371	0.0121497	-0.0417481	0.0660475	0.658407		1371	0.0743076	0.0160001	0.132615	0.0125356
Ratio of 18:2 linoleic acid to total fatty acids	1371	0.0220718	-0.036967	0.0811106	0.463447		1371	0.101059	0.0345228	0.167595	0.0029379
Ratio of omega-3 fatty acids to total fatty acids	1371	-0.0046116	-0.0593259	0.0501028	0.8687		1371	0.0300222	-0.031544	0.0915885	0.338934
Ratio of omega-6 fatty acids to total fatty acids	1371	0.0152257	-0.0440065	0.074458	0.61416		1371	0.0904976	0.0250541	0.155941	0.0067574
Ratio of polyunsaturated fatty acids to total fatty acids	1371	0.0126019	-0.0458904	0.0710941	0.672624		1371	0.0881556	0.0239653	0.152346	0.0071445
Ratio of monounsaturated fatty acids to total fatty acids	1371	-0.0402808	-0.0990877	0.0185261	0.179267		1371	-0.109434	-0.175215	-0.0436537	0.0011276
Ratio of saturated fatty acids to total fatty acids	1371	0.0475612	-0.0110299	0.106152	0.111524		1371	0.04855	-0.0175824	0.114682	0.150053
Insulin	1369	0.0021701	-0.0490437	0.0533838	0.933766		1369	-0.136522	-0.190576	-0.0824685	8.16e-07
Glucose	1369	-0.0075709	-0.0660825	0.0509406	0.799665		1369	-0.0729755	-0.137586	-0.0083653	0.0268773
Lactate	1371	0.0579096	0.0064738	0.109345	0.0273678		1371	0.046994	-0.0131457	0.107134	0.125531
Citrate	1371	0.0127714	-0.0457446	0.0712874	0.668608		1371	0.0728062	0.0081377	0.137475	0.0273712
Alanine	1371	0.0403028	-0.016316	0.0969216	0.162823		1371	0.0320528	-0.0360434	0.100149	0.355975
Glutamine	1364	-0.0216787	-0.0745684	0.0312111	0.421494		1364	-0.0134965	-0.0731297	0.0461366	0.657122
Histidine	1371	0.0377591	-0.0196466	0.0951649	0.197155		1371	0.0187862	-0.0455895	0.0831619	0.567099
Isoleucine	1369	0.0293633	-0.0203251	0.0790516	0.246549		1369	-0.105481	-0.158922	-0.0520389	0.0001131
Leucine	1371	0.0640665	0.0158491	0.112284	0.0092466		1371	-0.0709242	-0.124488	-0.0173608	0.0094909
Valine	1369	0.0550029	-0.000794	0.1108	0.0533458		1369	-0.0788707	-0.138946	-0.0187949	0.0101162
Phenylalanine	1371	0.036654	-0.0194465	0.0927544	0.200163		1371	-0.0365245	-0.100417	0.0273682	0.262308
Tyrosine	1371	0.0228353	-0.0297086	0.0753793	0.39406		1371	-0.0991231	-0.158481	-0.0397656	0.0010797
Acetate	1371	0.0254446	-0.0033493	0.0542384	0.083229		1371	0.0265362	-0.0201479	0.0732204	0.265014
Acetoacetate	1371	0.0098453	-0.0470715	0.0667621	0.734413		1371	0.0350139	-0.0255331	0.0955608	0.256808
3-hydroxybutyrate	1369	-0.0046077	-0.0574224	0.0482071	0.864136		1369	0.0417865	-0.013353	0.0969261	0.13734
Creatinine	1371	0.124663	0.0775255	0.1718	2.45e-07		1371	0.0225822	-0.0342262	0.0793906	0.435639
Albumin (signal area)	1371	0.0705422	0.0127355	0.128349	0.0168051		1371	0.128454	0.0622634	0.194644	0.0001469
Glycoprotein acetyls, mainly a1-acid glycoprotein	1371	-0.0260403	-0.0815667	0.0294862	0.357745		1371	-0.125662	-0.183201	-0.0681227	1.96e-05
C-reactive protein	1246	-0.005104	-0.03644	0.026232	0.749362		1246	-0.0530992	-0.094782	-0.0114165	0.0125754
Complete case sample
Standardized outcome at age 25y	N	Beta	LCL	UCL	P-value		N	Beta	LCL	UCL	P-value
Systolic blood pressure	770	0.0671779	-0.0026114	0.136967	0.0591872		770	-0.152034	-0.227588	-0.0764806	8.53e-05
Diastolic blood pressure	770	0.011448	-0.0717562	0.0946522	0.787156		770	-0.106577	-0.196659	-0.0164945	0.0204672
Concentration of chylomicrons and extremely large VLDL particles	770	-0.0173102	-0.0908193	0.0561988	0.644014		770	-0.115034	-0.192783	-0.0372855	0.003785
Total lipids in chylomicrons and extremely large VLDL	770	-0.0177071	-0.091325	0.0559107	0.636935		770	-0.114578	-0.192385	-0.0367717	0.0039516
Phospholipids in chylomicrons and extremely large VLDL	770	-0.0192606	-0.093558	0.0550368	0.610966		770	-0.108698	-0.18695	-0.030446	0.006541
Total cholesterol in chylomicrons and extremely large VLDL	770	-0.0208523	-0.095345	0.0536404	0.582812		770	-0.108331	-0.186524	-0.0301388	0.0066824
Cholesterol esters in chylomicrons and extremely large VLDL	770	-0.0179723	-0.0919006	0.055956	0.633331		770	-0.104833	-0.182436	-0.0272294	0.008171
Free cholesterol in chylomicrons and extremely large VLDL	770	-0.0236485	-0.0989683	0.0516714	0.537842		770	-0.109692	-0.188822	-0.0305622	0.0066516
Triglycerides in chylomicrons and extremely large VLDL	770	-0.0165623	-0.0898487	0.056724	0.657423		770	-0.116514	-0.194185	-0.0388435	0.0033299
Concentration of very large VLDL particles	770	-0.0175032	-0.0934498	0.0584434	0.651089		770	-0.117814	-0.197355	-0.0382724	0.0037476
Total lipids in very large VLDL	770	-0.0180358	-0.0938818	0.0578103	0.640768		770	-0.117403	-0.196828	-0.0379776	0.0038182
Phospholipids in very large VLDL	770	-0.0192156	-0.0949755	0.0565444	0.618688		770	-0.112127	-0.191483	-0.032771	0.005677
Total cholesterol in very large VLDL	770	-0.0234497	-0.0983928	0.0514933	0.539232		770	-0.114796	-0.193273	-0.0363186	0.0041978
Cholesterol esters in very large VLDL	770	-0.0234426	-0.0981853	0.0513001	0.538269		770	-0.118534	-0.196733	-0.0403361	0.0030161
Free cholesterol in very large VLDL	770	-0.0233499	-0.0985276	0.0518277	0.542223		770	-0.110024	-0.188806	-0.0312428	0.0062578
Triglycerides in very large VLDL	770	-0.0161078	-0.0923012	0.0600856	0.678251		770	-0.118869	-0.198723	-0.0390151	0.0035787
Concentration of large VLDL particles	770	-0.0069768	-0.0829896	0.069036	0.857058		770	-0.118807	-0.198851	-0.0387637	0.0036757
Total lipids in large VLDL	770	-0.007846	-0.0838345	0.0681424	0.839428		770	-0.119096	-0.199097	-0.0390943	0.0035766
Phospholipids in large VLDL	770	-0.0069442	-0.083083	0.0691946	0.857951		770	-0.116473	-0.196621	-0.0363247	0.0044514
Total cholesterol in large VLDL	770	-0.0152555	-0.0906393	0.0601283	0.691277		770	-0.124177	-0.203587	-0.0447674	0.0022184
Cholesterol esters in large VLDL	770	-0.0125483	-0.0870153	0.0619188	0.740889		770	-0.129437	-0.208218	-0.0506556	0.0013121
Free cholesterol in large VLDL	770	-0.0177933	-0.094063	0.0584763	0.647098		770	-0.117888	-0.197943	-0.0378341	0.0039515
Triglycerides in large VLDL	770	-0.0053683	-0.0815389	0.0708023	0.889998		770	-0.117669	-0.197883	-0.0374553	0.004092
Concentration of medium VLDL particles	770	-0.0025841	-0.0771116	0.0719434	0.94575		770	-0.122138	-0.200787	-0.0434879	0.0023793
Total lipids in medium VLDL	770	-0.0027132	-0.0771858	0.0717594	0.943003		770	-0.121496	-0.20016	-0.0428322	0.0025121
Phospholipids in medium VLDL	770	-0.0034146	-0.0779529	0.0711237	0.928367		770	-0.119651	-0.198293	-0.041009	0.0029101
Total cholesterol in medium VLDL	770	-0.0021469	-0.0755065	0.0712126	0.954201		770	-0.114159	-0.192733	-0.035585	0.0044604
Cholesterol esters in medium VLDL	770	0.0014758	-0.0703775	0.0733292	0.967848		770	-0.107698	-0.185729	-0.029668	0.0068908
Free cholesterol in medium VLDL	770	-0.0059849	-0.0811686	0.0691989	0.875863		770	-0.117955	-0.197516	-0.0383945	0.0037147
Triglycerides in medium VLDL	770	-0.0027165	-0.0776973	0.0722643	0.94332		770	-0.124086	-0.202936	-0.0452358	0.0020794
Concentration of small VLDL particles	770	-0.0033152	-0.0785809	0.0719504	0.931117		770	-0.119912	-0.199377	-0.0404465	0.0031491
Total lipids in small VLDL	770	-0.003407	-0.0784333	0.0716193	0.92899		770	-0.117403	-0.196738	-0.0380675	0.0037787
Phospholipids in small VLDL	770	-0.0063879	-0.08339	0.0706141	0.870677		770	-0.110273	-0.191348	-0.0291973	0.0077462
Total cholesterol in small VLDL	770	-0.0010959	-0.0736666	0.0714747	0.976358		770	-0.095527	-0.173878	-0.0171758	0.0169334
Cholesterol esters in small VLDL	770	0.0023533	-0.0690062	0.0737129	0.948398		770	-0.0868957	-0.164859	-0.0089326	0.0289728
Free cholesterol in small VLDL	770	-0.00717	-0.0832178	0.0688778	0.85321		770	-0.103571	-0.184333	-0.0228097	0.0120227
Triglycerides in small VLDL	770	-0.0035975	-0.0802401	0.0730451	0.926608		770	-0.126752	-0.207341	-0.046163	0.0020913
Concentration of very small VLDL particles	770	-0.0014139	-0.0759957	0.073168	0.970324		770	-0.058666	-0.139436	0.0221042	0.154321
Total lipids in very small VLDL	770	-0.0009552	-0.0753405	0.07343	0.979894		770	-0.0536213	-0.134468	0.0272252	0.193305
Phospholipids in very small VLDL	770	0.0048331	-0.0688837	0.0785498	0.897624		770	-0.0262108	-0.107139	0.0547174	0.525097
Total cholesterol in very small VLDL	770	-0.0012059	-0.0753636	0.0729519	0.974543		770	-0.0421308	-0.123651	0.0393895	0.310642
Cholesterol esters in very small VLDL	770	-0.0019104	-0.0755841	0.0717634	0.959416		770	-0.0452979	-0.126376	0.0357801	0.273089
Free cholesterol in very small VLDL	770	0.0002697	-0.0746413	0.0751806	0.994364		770	-0.0333631	-0.115896	0.0491698	0.427698
Triglycerides in very small VLDL	770	-0.0079906	-0.0883563	0.0723752	0.8453		770	-0.0994092	-0.184576	-0.0142422	0.0222148
Concentration of IDL particles	770	-0.0012149	-0.0758511	0.0734213	0.974516		770	-0.0057082	-0.088934	0.0775176	0.89293
Total lipids in IDL	770	-0.0007395	-0.0753363	0.0738574	0.984479		770	-0.0027897	-0.0862456	0.0806663	0.947698
Phospholipids in IDL	770	0.0016304	-0.0730115	0.0762722	0.965809		770	0.0032693	-0.0802832	0.0868219	0.938792
Total cholesterol in IDL	770	0.0003578	-0.0738865	0.0746022	0.992454		770	0.00017	-0.0835814	0.0839213	0.996823
Cholesterol esters in IDL	770	0.000515	-0.073125	0.074155	0.989051		770	-0.0067847	-0.0897707	0.0762013	0.872533
Free cholesterol in IDL	770	-6.51e-05	-0.0757465	0.0756164	0.998654		770	0.0180008	-0.0674141	0.103416	0.679201
Triglycerides in IDL	770	-0.0145005	-0.094274	0.0652729	0.721315		770	-0.0391688	-0.12382	0.0454826	0.363988
Concentration of large LDL particles	770	-0.0077473	-0.0819227	0.066428	0.837598		770	-0.009526	-0.0933774	0.0743253	0.82358
Total lipids in large LDL	770	-0.007313	-0.0814465	0.0668205	0.846499		770	-0.0082549	-0.0922428	0.0757331	0.847053
Phospholipids in large LDL	770	-0.0040002	-0.0774824	0.0694819	0.914923		770	-0.004751	-0.0879336	0.0784316	0.910756
Total cholesterol in large LDL	770	-0.0068563	-0.0808034	0.0670908	0.855618		770	-0.0094389	-0.093639	0.0747611	0.825879
Cholesterol esters in large LDL	770	-0.0069475	-0.0805456	0.0666506	0.853034		770	-0.0151197	-0.0988193	0.0685799	0.722974
Free cholesterol in large LDL	770	-0.0064272	-0.0814695	0.0686151	0.866522		770	0.0088468	-0.0767282	0.0944218	0.839231
Triglycerides in large LDL	770	-0.0193897	-0.0974462	0.0586668	0.625943		770	-0.0045383	-0.0881545	0.0790779	0.915175
Concentration of medium LDL particles	770	-0.0159463	-0.0893666	0.0574739	0.669959		770	-0.0173399	-0.101606	0.066926	0.686357
Total lipids in medium LDL	770	-0.0161877	-0.0895042	0.0571288	0.664822		770	-0.0170542	-0.101408	0.0673	0.691563
Phospholipids in medium LDL	770	-0.0147927	-0.0869543	0.057369	0.687487		770	-0.0193295	-0.101738	0.0630787	0.645319
Total cholesterol in medium LDL	770	-0.0154493	-0.0888029	0.0579042	0.679389		770	-0.0175585	-0.102331	0.067214	0.684412
Cholesterol esters in medium LDL	770	-0.0135111	-0.0869793	0.0599571	0.718184		770	-0.0199781	-0.104566	0.06461	0.643034
Free cholesterol in medium LDL	770	-0.022731	-0.0955153	0.0500533	0.540002		770	-0.0077797	-0.0930479	0.0774884	0.8579
Triglycerides in medium LDL	770	-0.022639	-0.0992387	0.0539608	0.561958		770	0.0046117	-0.0780115	0.0872348	0.912778
Concentration of small LDL particles	770	-0.0208181	-0.0935848	0.0519486	0.574534		770	-0.0139625	-0.0984873	0.0705624	0.745816
Total lipids in small LDL	770	-0.02123	-0.0939546	0.0514946	0.566765		770	-0.0130885	-0.0977777	0.0716007	0.761675
Phospholipids in small LDL	770	-0.0236518	-0.0951825	0.0478789	0.516468		770	-0.0056135	-0.0889759	0.0777489	0.894868
Total cholesterol in small LDL	770	-0.0198141	-0.0929361	0.053308	0.59492		770	-0.0134074	-0.0987304	0.0719157	0.757806
Cholesterol esters in small LDL	770	-0.0170416	-0.0904662	0.056383	0.648789		770	-0.0158041	-0.101009	0.0694002	0.715866
Free cholesterol in small LDL	770	-0.0288729	-0.100936	0.04319	0.431798		770	-0.0047491	-0.0902139	0.0807156	0.913163
Triglycerides in small LDL	770	-0.0183704	-0.0963723	0.0596316	0.643976		770	-0.0317913	-0.115785	0.0522022	0.457696
Concentration of very large HDL particles	770	-0.0097084	-0.0857899	0.0663731	0.802268		770	0.0954151	0.0129341	0.177896	0.0234303
Total lipids in very large HDL	770	-0.0101066	-0.0861865	0.0659732	0.794331		770	0.095616	0.0131147	0.178117	0.0231746
Phospholipids in very large HDL	770	-0.0025053	-0.0778768	0.0728662	0.947991		770	0.10561	0.02439	0.18683	0.0108868
Total cholesterol in very large HDL	770	-0.0189865	-0.0956969	0.057724	0.627191		770	0.084899	0.0006608	0.169137	0.0482343
Cholesterol esters in very large HDL	770	-0.0223818	-0.0994221	0.0546584	0.568629		770	0.0784933	-0.006659	0.163645	0.0707565
Free cholesterol in very large HDL	770	-0.0110124	-0.0869514	0.0649265	0.775965		770	0.0977319	0.0152751	0.180189	0.0202405
Triglycerides in very large HDL	770	-0.0211758	-0.0987408	0.0563892	0.592158		770	-0.0076502	-0.0954935	0.080193	0.864297
Concentration of large HDL particles	770	0.0034789	-0.0717096	0.0786673	0.927652		770	0.126716	0.0451953	0.208237	0.0023568
Total lipids in large HDL	770	0.0032997	-0.0719093	0.0785087	0.931386		770	0.126994	0.0454909	0.208497	0.0023005
Phospholipids in large HDL	770	0.0044216	-0.0700521	0.0788952	0.907247		770	0.12855	0.0472704	0.209829	0.0019749
Total cholesterol in large HDL	770	0.0024294	-0.0731978	0.0780566	0.949735		770	0.126205	0.0445785	0.207831	0.0024859
Cholesterol esters in large HDL	770	0.0029795	-0.0727546	0.0787136	0.938459		770	0.126011	0.0442501	0.207771	0.0025656
Free cholesterol in large HDL	770	0.000649	-0.074641	0.075939	0.986504		770	0.126577	0.0453561	0.207798	0.0022963
Triglycerides in large HDL	770	0.0010477	-0.0749416	0.0770371	0.978414		770	0.076486	-0.0068617	0.159834	0.072024
Concentration of medium HDL particles	770	0.0098916	-0.0625552	0.0823385	0.788746		770	0.0950129	0.0116613	0.178365	0.0255274
Total lipids in medium HDL	770	0.0093933	-0.0629166	0.0817031	0.798783		770	0.0967878	0.0135316	0.180044	0.022756
Phospholipids in medium HDL	770	0.005345	-0.0670066	0.0776966	0.88473		770	0.0913832	0.0085582	0.174208	0.0306266
Total cholesterol in medium HDL	770	0.0094027	-0.0624388	0.0812442	0.797301		770	0.105012	0.0218743	0.188149	0.0133689
Cholesterol esters in medium HDL	770	0.0104486	-0.0614266	0.0823238	0.775433		770	0.106072	0.0228062	0.189338	0.0126018
Free cholesterol in medium HDL	770	0.0055798	-0.0662103	0.07737	0.87877		770	0.100312	0.0176629	0.18296	0.0174347
Triglycerides in medium HDL	770	0.0310295	-0.0451309	0.10719	0.424071		770	-0.0368074	-0.122248	0.0486331	0.397991
Concentration of small HDL particles	770	-0.0090063	-0.0816302	0.0636176	0.807724		770	0.0253641	-0.0573927	0.108121	0.547575
Total lipids in small HDL	770	-0.0096176	-0.0819408	0.0627056	0.794122		770	0.0277748	-0.0548073	0.110357	0.509295
Phospholipids in small HDL	770	0.0075156	-0.0678292	0.0828605	0.844805		770	0.0409669	-0.0448234	0.126757	0.348839
Total cholesterol in small HDL	770	-0.0197156	-0.0900784	0.0506471	0.582441		770	0.0252812	-0.0567787	0.107341	0.545496
Cholesterol esters in small HDL	770	-0.0212716	-0.0915224	0.0489792	0.552411		770	0.0208467	-0.061361	0.103054	0.61876
Free cholesterol in small HDL	770	-0.0072224	-0.0808439	0.0663992	0.847338		770	0.0451635	-0.0384638	0.128791	0.289399
Triglycerides in small HDL	770	-0.0115501	-0.092983	0.0698829	0.780753		770	-0.116897	-0.204196	-0.0295982	0.0087453
Phospholipids to total lipds ratio in chylomicrons and extremely large VLDL	770	-0.0227797	-0.0903655	0.044806	0.50839		770	0.003712	-0.0730544	0.0804784	0.9244
Total cholesterol to total lipids ratio in chylomicrons and extremely large VLDL	770	0.0010546	-0.0711672	0.0732763	0.97714		770	0.0336545	-0.0567476	0.124057	0.465119
Cholesterol esters to total lipids ratio in chylomicrons and extremely large VLDL	770	0.0061649	-0.0662891	0.078619	0.867388		770	0.0420991	-0.0479734	0.132172	0.359155
Free cholesterol to total lipids ratio in chylomicrons and extremely large VLDL	770	-0.009322	-0.0816089	0.0629648	0.800215		770	0.0148297	-0.0757628	0.105422	0.748031
Triglycerides to total lipids ratio in chylomicrons and extremely large VLDL	770	0.0126041	-0.0578544	0.0830626	0.725557		770	-0.0301087	-0.115923	0.0557056	0.49118
Phospholipids to total lipds ratio in very large VLDL	770	-0.0288718	-0.0979312	0.0401876	0.412067		770	-0.0475901	-0.13046	0.0352799	0.259949
Total cholesterol to total lipids ratio in very large VLDL	770	-0.0150799	-0.0811696	0.0510099	0.654336		770	0.0335212	-0.0554957	0.122538	0.459987
Cholesterol esters to total lipids ratio in very large VLDL	770	-0.0167379	-0.0816041	0.0481284	0.612618		770	0.0286453	-0.058733	0.116024	0.520053
Free cholesterol to total lipids ratio in very large VLDL	770	-0.0120428	-0.0788729	0.0547873	0.723625		770	0.0395728	-0.0498187	0.128964	0.385098
Triglycerides to total lipids ratio in very large VLDL	770	0.0318786	-0.0366542	0.100411	0.361454		770	0.0039454	-0.081941	0.0898317	0.928169
Phospholipids to total lipds ratio in large VLDL	770	0.0605253	0.0019969	0.119054	0.0426974		770	0.0853553	0.0009969	0.169714	0.0473601
Total cholesterol to total lipids ratio in large VLDL	770	-0.0553291	-0.125468	0.0148101	0.121899		770	-0.0464995	-0.129497	0.0364986	0.27176
Cholesterol esters to total lipids ratio in large VLDL	770	-0.0478927	-0.114483	0.0186973	0.158391		770	-0.0328051	-0.110279	0.0446686	0.406097
Free cholesterol to total lipids ratio in large VLDL	770	-0.0579064	-0.130888	0.0150749	0.119745		770	-0.0611215	-0.14825	0.0260067	0.168877
Triglycerides to total lipids ratio in large VLDL	770	0.0179036	-0.0500821	0.0858894	0.605328		770	-0.0057395	-0.0884976	0.0770186	0.891742
Phospholipids to total lipds ratio in medium VLDL	770	-0.0318372	-0.105017	0.0413425	0.393345		770	-0.0001071	-0.0903744	0.0901603	0.998143
Total cholesterol to total lipids ratio in medium VLDL	770	-0.0066443	-0.0763028	0.0630141	0.851516		770	0.004268	-0.0809794	0.0895154	0.921732
Cholesterol esters to total lipids ratio in medium VLDL	770	-0.0028133	-0.0774788	0.0718521	0.941056		770	0.0352137	-0.055553	0.12598	0.446536
Free cholesterol to total lipids ratio in medium VLDL	770	-0.0111405	-0.0778834	0.0556024	0.743249		770	-0.072331	-0.149967	0.0053045	0.067797
Triglycerides to total lipids ratio in medium VLDL	770	0.0213941	-0.0552958	0.0980841	0.584098		770	-0.0037937	-0.0962016	0.0886141	0.935786
Phospholipids to total lipds ratio in small VLDL	770	-0.0146446	-0.0823705	0.0530813	0.671331		770	0.0866816	0.0037039	0.169659	0.040637
Total cholesterol to total lipids ratio in small VLDL	770	0.0073363	-0.0672484	0.0819209	0.846938		770	0.0304143	-0.0570448	0.117873	0.495021
Cholesterol esters to total lipids ratio in small VLDL	770	0.0114638	-0.0623957	0.0853233	0.760683		770	0.0139291	-0.0736049	0.101463	0.754835
Free cholesterol to total lipids ratio in small VLDL	770	-0.0168543	-0.0885617	0.054853	0.644635		770	0.0818044	-0.003341	0.16695	0.0596679
Triglycerides to total lipids ratio in small VLDL	770	0.0002487	-0.0755114	0.0760088	0.994861		770	-0.076813	-0.162821	0.0091952	0.0799683
Phospholipids to total lipds ratio in very small VLDL	770	0.0142751	-0.0578722	0.0864224	0.697815		770	0.0758692	-0.0096726	0.161411	0.0820681
Total cholesterol to total lipids ratio in very small VLDL	770	-0.0120941	-0.0861551	0.061967	0.748624		770	0.0298321	-0.0536516	0.113316	0.48321
Cholesterol esters to total lipids ratio in very small VLDL	770	-0.0141608	-0.0849703	0.0566487	0.694734		770	0.0084617	-0.0732542	0.0901775	0.838972
Free cholesterol to total lipids ratio in very small VLDL	770	0.0038539	-0.06642	0.0741278	0.914296		770	0.0629909	-0.018507	0.144489	0.129606
Triglycerides to total lipids ratio in very small VLDL	770	0.0013172	-0.0760431	0.0786775	0.973344		770	-0.0673608	-0.153996	0.0192741	0.127338
Phospholipids to total lipds ratio in IDL	770	0.020786	-0.0471403	0.0887124	0.548203		770	0.0293881	-0.0507563	0.109533	0.471842
Total cholesterol to total lipids ratio in IDL	770	-0.0037996	-0.068071	0.0604718	0.907641		770	0.0171788	-0.0569687	0.0913262	0.649371
Cholesterol esters to total lipids ratio in IDL	770	-0.0021763	-0.063927	0.0595745	0.94486		770	-0.0192107	-0.0907671	0.0523457	0.598327
Free cholesterol to total lipids ratio in IDL	770	-0.0050912	-0.0819301	0.0717477	0.896545		770	0.0940488	0.0103444	0.177753	0.0277042
Triglycerides to total lipids ratio in IDL	770	-0.0059181	-0.0742019	0.0623657	0.864946		770	-0.0365909	-0.11353	0.0403483	0.350801
Phospholipids to total lipds ratio in large LDL	770	0.0183057	-0.046532	0.0831435	0.579575		770	0.0071787	-0.067636	0.0819935	0.85064
Total cholesterol to total lipids ratio in large LDL	770	-0.0021711	-0.0651647	0.0608224	0.946074		770	-0.0039263	-0.0771292	0.0692766	0.916172
Cholesterol esters to total lipids ratio in large LDL	770	-0.0041022	-0.0669973	0.0587928	0.898152		770	-0.025313	-0.0985729	0.0479469	0.497792
Free cholesterol to total lipids ratio in large LDL	770	0.0071192	-0.0602371	0.0744754	0.835685		770	0.0725728	-0.0021722	0.147318	0.0570218
Triglycerides to total lipids ratio in large LDL	770	-0.0167612	-0.0841385	0.0506161	0.625442		770	-0.0007201	-0.0761463	0.0747062	0.985053
Phospholipids to total lipds ratio in medium LDL	770	0.0061407	-0.0605399	0.0728214	0.856584		770	-0.0092796	-0.0868368	0.0682775	0.814364
Total cholesterol to total lipids ratio in medium LDL	770	0.002712	-0.063369	0.068793	0.935808		770	0.0028295	-0.0743254	0.0799845	0.942626
Cholesterol esters to total lipids ratio in medium LDL	770	0.0028516	-0.0626919	0.068395	0.93196		770	-0.0047897	-0.0811831	0.0716036	0.902075
Free cholesterol to total lipids ratio in medium LDL	770	-0.0026838	-0.068131	0.0627634	0.93586		770	0.022649	-0.0517001	0.096998	0.550006
Triglycerides to total lipids ratio in medium LDL	770	-0.0192144	-0.0864459	0.0480171	0.574935		770	0.0101657	-0.0656563	0.0859877	0.79247
Phospholipids to total lipds ratio in small LDL	770	0.002225	-0.0632895	0.0677394	0.946863		770	0.0046497	-0.07136	0.0806593	0.904447
Total cholesterol to total lipids ratio in small LDL	770	0.0019629	-0.0655433	0.0694691	0.954496		770	0.0075821	-0.0708396	0.0860038	0.849518
Cholesterol esters to total lipids ratio in small LDL	770	0.0037634	-0.0635895	0.0711164	0.912684		770	-0.000209	-0.0781829	0.0777649	0.995803
Free cholesterol to total lipids ratio in small LDL	770	-0.0094655	-0.074748	0.055817	0.776001		770	0.0297902	-0.0428	0.10238	0.420707
Triglycerides to total lipids ratio in small LDL	770	-0.0120983	-0.0868185	0.062622	0.750684		770	-0.036391	-0.120081	0.0472992	0.393589
Phospholipids to total lipds ratio in very large HDL	770	0.0698626	-0.0038869	0.143612	0.0633245		770	0.0841548	-0.003811	0.172121	0.0607581
Total cholesterol to total lipids ratio in very large HDL	770	-0.0749699	-0.152991	0.003051	0.0596324		770	-0.0520585	-0.144865	0.0407484	0.271174
Cholesterol esters to total lipids ratio in very large HDL	770	-0.0723641	-0.150366	0.0056382	0.0689705		770	-0.0770769	-0.169081	0.0149275	0.100469
Free cholesterol to total lipids ratio in very large HDL	770	0.0131646	-0.0680456	0.0943749	0.750399		770	0.118139	0.0385685	0.19771	0.003666
Triglycerides to total lipids ratio in very large HDL	770	-0.0126385	-0.0904292	0.0651523	0.74986		770	-0.0945445	-0.199344	0.0102552	0.0769629
Phospholipids to total lipds ratio in large HDL	770	0.0076723	-0.0625698	0.0779143	0.830276		770	-0.0582223	-0.140404	0.0239597	0.164704
Total cholesterol to total lipids ratio in large HDL	770	0.0131671	-0.0552708	0.0816049	0.705767		770	0.111383	0.0365026	0.186263	0.0036033
Cholesterol esters to total lipids ratio in large HDL	770	0.015401	-0.0532339	0.0840359	0.659701		770	0.0933312	0.0166397	0.170023	0.0171364
Free cholesterol to total lipids ratio in large HDL	770	0.0069812	-0.0612448	0.0752073	0.840851		770	0.132968	0.0598659	0.206071	0.0003784
Triglycerides to total lipids ratio in large HDL	770	-0.0267012	-0.101859	0.048457	0.485752		770	-0.0784139	-0.184152	0.0273237	0.145859
Phospholipids to total lipds ratio in medium HDL	770	-0.029647	-0.0954463	0.0361523	0.376703		770	-0.0577819	-0.127208	0.0116443	0.102707
Total cholesterol to total lipids ratio in medium HDL	770	0.0026952	-0.0625149	0.0679054	0.935354		770	0.0935577	0.0214449	0.16567	0.0110654
Cholesterol esters to total lipids ratio in medium HDL	770	0.005191	-0.0612601	0.0716421	0.878161		770	0.0728637	0.0007782	0.144949	0.0475835
Free cholesterol to total lipids ratio in medium HDL	770	-0.0049028	-0.0703392	0.0605335	0.883104		770	0.106389	0.0337248	0.179054	0.0041638
Triglycerides to total lipids ratio in medium HDL	770	0.0157908	-0.049514	0.0810956	0.635152		770	-0.10234	-0.176075	-0.0286046	0.0065851
Phospholipids to total lipds ratio in small HDL	770	0.0225482	-0.0489295	0.094026	0.535922		770	0.0035817	-0.0818978	0.0890613	0.934465
Total cholesterol to total lipids ratio in small HDL	770	-0.0163846	-0.0876026	0.0548333	0.651661		770	0.0310051	-0.0539946	0.116005	0.474167
Cholesterol esters to total lipids ratio in small HDL	770	-0.0151955	-0.0866254	0.0562344	0.676346		770	0.0229212	-0.0617619	0.107604	0.595331
Free cholesterol to total lipids ratio in small HDL	770	0.0001755	-0.0736925	0.0740434	0.996281		770	0.0558803	-0.0233627	0.135123	0.166665
Triglycerides to total lipids ratio in small HDL	770	-0.0118041	-0.0865055	0.0628972	0.756491		770	-0.128469	-0.210581	-0.0463572	0.0022068
Mean diameter for VLDL particles	770	0.0061015	-0.069855	0.082058	0.874741		770	-0.123852	-0.205991	-0.0417128	0.003172
Mean diameter for LDL particles	770	0.018042	-0.0494879	0.0855719	0.600096		770	0.0002862	-0.0799774	0.0805498	0.994417
Mean diameter for HDL particles	770	-0.004709	-0.0782636	0.0688457	0.900021		770	0.105733	0.0285167	0.182948	0.0073438
Serum total cholesterol	770	-0.01015	-0.0837995	0.0634995	0.786815		770	0.0213919	-0.0630887	0.105872	0.619271
Total cholesterol in VLDL	770	-0.0053705	-0.0777343	0.0669933	0.884204		770	-0.103391	-0.181217	-0.025565	0.0092877
Remnant cholesterol (non-HDL, non-LDL -cholesterol)	770	-0.0030963	-0.0752556	0.0690629	0.932891		770	-0.062713	-0.141893	0.0164668	0.120402
Total cholesterol in LDL	770	-0.0123561	-0.0859553	0.0612431	0.741815		770	-0.0129391	-0.0975501	0.0716719	0.764103
Total cholesterol in HDL	770	-0.0061865	-0.0791556	0.0667826	0.867858		770	0.121953	0.0403014	0.203604	0.0034687
Total cholesterol in HDL2	770	-0.0035758	-0.0765866	0.069435	0.923431		770	0.125072	0.0436464	0.206497	0.0026523
Total cholesterol in HDL3	770	-0.028204	-0.101622	0.0452141	0.451003		770	0.0746424	-0.0106787	0.159964	0.0863148
Esterified cholesterol	770	-0.0087146	-0.0823028	0.0648737	0.816231		770	0.0228785	-0.0617116	0.107469	0.595613
Free cholesterol	770	-0.0135225	-0.0873893	0.0603443	0.719413		770	0.0174856	-0.0667895	0.101761	0.683897
Serum total triglycerides	770	-0.0071959	-0.0843155	0.0699238	0.854712		770	-0.112131	-0.193463	-0.0307992	0.0069526
Triglycerides in VLDL	770	-0.0054521	-0.0814074	0.0705032	0.887977		770	-0.122432	-0.202255	-0.0426091	0.0026904
Triglycerides in LDL	770	-0.020419	-0.098209	0.0573711	0.606501		770	-0.0072418	-0.0908244	0.0763407	0.864986
Triglycerides in HDL	770	0.0044212	-0.0715686	0.080411	0.909097		770	-0.0237982	-0.107587	0.0599902	0.577301
Total phosphoglycerides	770	-0.0029108	-0.0763947	0.0705731	0.938039		770	0.0488736	-0.0340351	0.131782	0.247547
Ratio of triglycerides to phosphoglycerides	770	-0.0157255	-0.0878754	0.0564244	0.668868		770	-0.114761	-0.194088	-0.035435	0.004632
Phosphatidylcholine and other cholines	770	-0.0125273	-0.0879999	0.0629453	0.744632		770	0.0269985	-0.0579408	0.111938	0.532826
Total cholines	770	-0.0074008	-0.0818207	0.0670192	0.845271		770	0.0431081	-0.0412934	0.12751	0.316349
Apolipoprotein A-I	770	-0.0068753	-0.0803169	0.0665662	0.854237		770	0.0991265	0.0154051	0.182848	0.0203718
Apolipoprotein B	770	-0.000772	-0.0723254	0.0707815	0.983108		770	-0.0593457	-0.138154	0.0194627	0.139747
Ratio of apolipoprotein B to apolipoprotein A-I	770	0.0013074	-0.0679847	0.0705996	0.970463		770	-0.117091	-0.191352	-0.0428297	0.0020384
Total fatty acids	770	-0.0108897	-0.0861383	0.0643589	0.776418		770	-0.0211772	-0.10424	0.0618852	0.616867
Estimated degree of unsaturation	770	-0.0083796	-0.0821321	0.0653729	0.823563		770	0.0271691	-0.0564963	0.110835	0.524
22:6, docosahexaenoic acid	770	0.0045849	-0.0744242	0.083594	0.909332		770	0.0533516	-0.0377703	0.144474	0.250759
Conjugated linoleic acid	770	0.0037028	-0.069695	0.0771006	0.921137		770	0.0261617	-0.0580607	0.110384	0.542185
Omega-3 fatty acids	770	-0.0070914	-0.0873201	0.0731373	0.862291		770	0.0106243	-0.0821375	0.103386	0.822164
Omega-6 fatty acids	770	-0.0079745	-0.0812435	0.0652944	0.830868		770	0.0072053	-0.0764186	0.0908293	0.865726
Polyunsaturated fatty acids	770	-0.0080213	-0.0822117	0.0661692	0.831973		770	0.0078022	-0.0768815	0.092486	0.85652
Monounsaturated fatty acids; 16:1, 18:1	770	-0.0215318	-0.0971474	0.0540838	0.576328		770	-0.056855	-0.139368	0.0256577	0.176567
Saturated fatty acids	770	-0.0024814	-0.0785298	0.0735669	0.948943		770	-0.0131914	-0.0965152	0.0701325	0.756049
Ratio of 22:6 docosahexaenoic acid to total fatty acids	770	0.0202755	-0.0495118	0.0900628	0.568614		770	0.0878142	0.0103918	0.165237	0.0262677
Ratio of 18:2 linoleic acid to total fatty acids	770	0.0170553	-0.059268	0.0933786	0.661021		770	0.0899101	0.0029621	0.176858	0.0427077
Ratio of omega-3 fatty acids to total fatty acids	770	0.0022032	-0.0718269	0.0762333	0.953427		770	0.0434968	-0.0415019	0.128496	0.315417
Ratio of omega-6 fatty acids to total fatty acids	770	0.003221	-0.074202	0.080644	0.934931		770	0.0753657	-0.0121517	0.162883	0.0913391
Ratio of polyunsaturated fatty acids to total fatty acids	770	0.0034446	-0.0727836	0.0796728	0.929337		770	0.0777984	-0.0080422	0.163639	0.0756108
Ratio of monounsaturated fatty acids to total fatty acids	770	-0.0260747	-0.104155	0.0520055	0.512299		770	-0.0959883	-0.184345	-0.0076312	0.0332743
Ratio of saturated fatty acids to total fatty acids	770	0.0379704	-0.0349135	0.110854	0.306768		770	0.0419503	-0.04191	0.125811	0.326403
Insulin	770	-0.0063857	-0.0870063	0.074235	0.876477		770	-0.147555	-0.232929	-0.0621813	0.0007274
Glucose	770	-0.0593314	-0.160345	0.0416817	0.249253		770	-0.103686	-0.210428	0.0030557	0.0569113
Lactate	770	0.0790538	0.0094723	0.148635	0.0260167		770	0.062375	-0.0174093	0.142159	0.125265
Citrate	770	0.0523342	-0.031841	0.136509	0.222649		770	0.114712	0.0244061	0.205017	0.0128558
Alanine	770	0.0830638	0.0061555	0.159972	0.0343118		770	0.0548575	-0.0355524	0.145267	0.233973
Glutamine	770	-0.0129429	-0.0857923	0.0599065	0.727354		770	-0.0165338	-0.0956449	0.0625773	0.68172
Histidine	770	0.0175833	-0.0667784	0.101945	0.682536		770	0.0102898	-0.0815735	0.102153	0.826015
Isoleucine	770	0.0055905	-0.0583418	0.0695228	0.863751		770	-0.105263	-0.175982	-0.0345452	0.0035807
Leucine	770	0.0239423	-0.0359923	0.0838768	0.433165		770	-0.0663289	-0.135535	0.0028773	0.0602894
Valine	770	0.015678	-0.0535108	0.0848669	0.656567		770	-0.0659043	-0.147317	0.015508	0.112443
Phenylalanine	770	0.0564065	-0.0231267	0.13594	0.16425		770	-0.0213755	-0.106205	0.0634544	0.620982
Tyrosine	770	0.0071937	-0.0689809	0.0833683	0.852974		770	-0.0973048	-0.18115	-0.0134595	0.0229903
Acetate	770	0.0146123	-0.0137455	0.0429701	0.312074		770	-0.0046117	-0.0583481	0.0491246	0.866254
Acetoacetate	770	-0.0180804	-0.084698	0.0485372	0.594331		770	0.013285	-0.0686797	0.0952498	0.750434
3-hydroxybutyrate	770	-0.0179944	-0.0784548	0.0424659	0.559217		770	0.0427312	-0.029518	0.11498	0.245984
Creatinine	770	0.109235	0.0450187	0.173452	0.0008809		770	0.0057838	-0.0717851	0.0833527	0.883664
Albumin (signal area)	770	0.0756505	0.0008257	0.150475	0.047531		770	0.123275	0.0373303	0.20922	0.0049923
Glycoprotein acetyls, mainly a1-acid glycoprotein	770	-0.0161089	-0.0883142	0.0560964	0.661537		770	-0.110055	-0.187244	-0.0328666	0.0052567
C-reactive protein	770	0.0029649	-0.0413904	0.0473203	0.895633		770	-0.057876	-0.122228	0.0064765	0.0778772
