# Supplementary material for: Body muscle gain and markers of cardiovascular disease susceptibility in young adulthood: A cohort study
Source: PLoS Med. 2021 Sep 9;18(9):e1003751. doi: 10.1371/journal.pmed.1003751 (PMC8428664; doi:10.1371/journal.pmed.1003751)
Supplement: S21 Table — (XLSX) [file pmed.1003751.s033.xlsx]

## Sheet: S21 Table
S21 Table Associations of change in grip strength from childhood to young adulthood with cardiometabolic traits in young adulthood among ALSPAC G1 females
	Maximum grip change, 12y to 25y						Relative grip change, 12y to 25y
	(per SD-unit gain), females						(per SD-unit gain), females
	Adj. for age, ethnicity, maternal education,						Adj. for age, ethnicity, maternal education,
	maximum grip at 12y, fat mass index change						relative grip at 12y, fat mass index change
Standardized outcome at age 25y	N	Beta	LCL	UCL	P-value		N	Beta	LCL	UCL	P-value
Systolic blood pressure	1022	0.0797114	0.0203582	0.139065	0.0085327		1021	-0.125773	-0.19417	-0.0573767	0.0003231
Diastolic blood pressure	1022	0.0168747	-0.0501596	0.083909	0.621429		1021	-0.125769	-0.199139	-0.0523991	0.0007978
Concentration of chylomicrons and extremely large VLDL particles	803	-0.0272989	-0.0723133	0.0177155	0.234232		803	-0.12516	-0.17921	-0.071109	6.34e-06
Total lipids in chylomicrons and extremely large VLDL	803	-0.0278843	-0.0728061	0.0170375	0.223409		803	-0.124609	-0.178568	-0.0706504	6.71e-06
Phospholipids in chylomicrons and extremely large VLDL	803	-0.0298401	-0.0744404	0.0147601	0.189451		803	-0.116198	-0.170647	-0.0617487	3.12e-05
Total cholesterol in chylomicrons and extremely large VLDL	803	-0.0339748	-0.0792173	0.0112678	0.140857		803	-0.120518	-0.173926	-0.0671099	1.08e-05
Cholesterol esters in chylomicrons and extremely large VLDL	803	-0.0331022	-0.0802027	0.0139982	0.168108		803	-0.123309	-0.177288	-0.06933	8.4e-06
Free cholesterol in chylomicrons and extremely large VLDL	803	-0.034144	-0.0782134	0.0099255	0.128695		803	-0.114314	-0.168046	-0.0605817	3.29e-05
Triglycerides in chylomicrons and extremely large VLDL	803	-0.0258909	-0.0711145	0.0193326	0.261432		803	-0.126419	-0.180695	-0.0721444	5.6e-06
Concentration of very large VLDL particles	803	-0.0304216	-0.0769734	0.0161303	0.19994		803	-0.12411	-0.17997	-0.0682497	1.46e-05
Total lipids in very large VLDL	803	-0.0307205	-0.076961	0.01552	0.192572		803	-0.123654	-0.179168	-0.0681391	1.39e-05
Phospholipids in very large VLDL	803	-0.031188	-0.0775122	0.0151361	0.186691		803	-0.118768	-0.174441	-0.0630963	3.13e-05
Total cholesterol in very large VLDL	803	-0.0331373	-0.0767611	0.0104865	0.136335		803	-0.120192	-0.172315	-0.0680685	6.92e-06
Cholesterol esters in very large VLDL	803	-0.0320564	-0.0760485	0.0119357	0.153001		803	-0.123967	-0.175752	-0.0721824	3.08e-06
Free cholesterol in very large VLDL	803	-0.0342734	-0.0776863	0.0091396	0.121611		803	-0.115379	-0.168082	-0.0626767	1.94e-05
Triglycerides in very large VLDL	803	-0.0297341	-0.0770607	0.0175925	0.217837		803	-0.125192	-0.181947	-0.0684362	1.68e-05
Concentration of large VLDL particles	803	-0.0242485	-0.0745175	0.0260205	0.343986		803	-0.130552	-0.190136	-0.0709673	1.91e-05
Total lipids in large VLDL	803	-0.0251272	-0.0752737	0.0250192	0.325615		803	-0.130878	-0.190312	-0.0714446	1.74e-05
Phospholipids in large VLDL	803	-0.0263655	-0.0774103	0.0246792	0.310938		803	-0.1306	-0.191063	-0.070138	2.5e-05
Total cholesterol in large VLDL	803	-0.0322623	-0.0816095	0.0170849	0.199745		803	-0.136785	-0.194746	-0.0788234	4.22e-06
Cholesterol esters in large VLDL	803	-0.0309246	-0.0813916	0.0195425	0.229398		803	-0.145863	-0.203969	-0.0877559	1.01e-06
Free cholesterol in large VLDL	803	-0.0332945	-0.0819253	0.0153364	0.179361		803	-0.126637	-0.184868	-0.0684054	2.2e-05
Triglycerides in large VLDL	803	-0.0220218	-0.0723607	0.0283171	0.390745		803	-0.128378	-0.188186	-0.0685695	2.8e-05
Concentration of medium VLDL particles	803	-0.0128637	-0.0650536	0.0393261	0.628641		803	-0.128763	-0.190099	-0.0674275	4.17e-05
Total lipids in medium VLDL	803	-0.0131563	-0.0655258	0.0392133	0.622054		803	-0.128511	-0.190048	-0.0669747	4.57e-05
Phospholipids in medium VLDL	803	-0.0148373	-0.0679178	0.0382432	0.583369		803	-0.127961	-0.190389	-0.065534	6.28e-05
Total cholesterol in medium VLDL	803	-0.012541	-0.0674866	0.0424045	0.65425		803	-0.124496	-0.188545	-0.060446	0.0001465
Cholesterol esters in medium VLDL	803	-0.0061858	-0.0638243	0.0514527	0.833203		803	-0.119559	-0.185926	-0.0531922	0.0004294
Free cholesterol in medium VLDL	803	-0.0190778	-0.0718945	0.0337389	0.478511		803	-0.126369	-0.18875	-0.0639894	7.63e-05
Triglycerides in medium VLDL	803	-0.0127159	-0.0642544	0.0388227	0.628298		803	-0.129055	-0.189699	-0.0684102	3.28e-05
Concentration of small VLDL particles	803	-0.0194035	-0.0790283	0.0402214	0.523139		803	-0.137402	-0.206639	-0.0681647	0.0001063
Total lipids in small VLDL	803	-0.0198487	-0.0803638	0.0406664	0.519864		803	-0.136573	-0.206655	-0.066491	0.0001409
Phospholipids in small VLDL	803	-0.0326617	-0.09678	0.0314565	0.31765		803	-0.141229	-0.215794	-0.0666646	0.000215
Total cholesterol in small VLDL	803	-0.0132122	-0.0796274	0.053203	0.696273		803	-0.11947	-0.194721	-0.0442197	0.0018964
Cholesterol esters in small VLDL	803	-0.0038057	-0.0717589	0.0641475	0.912488		803	-0.108221	-0.184663	-0.0317788	0.0055815
Free cholesterol in small VLDL	803	-0.0289409	-0.0928335	0.0349517	0.374195		803	-0.13036	-0.204213	-0.056507	0.000559
Triglycerides in small VLDL	803	-0.0177528	-0.073854	0.0383483	0.534669		803	-0.135589	-0.201538	-0.0696405	5.97e-05
Concentration of very small VLDL particles	803	-0.0112613	-0.0854484	0.0629257	0.765804		803	-0.0794608	-0.162476	0.0035549	0.0606244
Total lipids in very small VLDL	803	-0.0087539	-0.0831801	0.0656723	0.817467		803	-0.0742339	-0.157333	0.0088655	0.0798956
Phospholipids in very small VLDL	803	0.0012628	-0.07576	0.0782857	0.974334		803	-0.0492325	-0.135475	0.0370097	0.262805
Total cholesterol in very small VLDL	803	-0.0006348	-0.074423	0.0731535	0.986531		803	-0.058781	-0.140648	0.0230857	0.159102
Cholesterol esters in very small VLDL	803	0.0007918	-0.0720437	0.0736273	0.98298		803	-0.0586502	-0.139497	0.0221964	0.154831
Free cholesterol in very small VLDL	803	-0.0037488	-0.0797591	0.0722615	0.922899		803	-0.0562151	-0.141078	0.0286483	0.193875
Triglycerides in very small VLDL	803	-0.0369861	-0.107338	0.0333658	0.302393		803	-0.119031	-0.200922	-0.0371398	0.0044406
Concentration of IDL particles	803	0.005679	-0.0708355	0.0821935	0.8842		803	-0.0223078	-0.108257	0.0636413	0.610558
Total lipids in IDL	803	0.008022	-0.0684105	0.0844544	0.836826		803	-0.0188981	-0.104827	0.0670311	0.666072
Phospholipids in IDL	803	0.0121275	-0.0652019	0.0894569	0.758278		803	-0.0123384	-0.0994411	0.0747643	0.781039
Total cholesterol in IDL	803	0.0132082	-0.0622779	0.0886943	0.731337		803	-0.015311	-0.100387	0.0697652	0.72398
Cholesterol esters in IDL	803	0.0121014	-0.0624119	0.0866147	0.749965		803	-0.0233478	-0.107289	0.0605936	0.585229
Free cholesterol in IDL	803	0.0157133	-0.0615594	0.0929859	0.689879		803	0.0055797	-0.0816038	0.0927632	0.900058
Triglycerides in IDL	803	-0.0425047	-0.123405	0.0383952	0.302697		803	-0.0561299	-0.148576	0.036316	0.23368
Concentration of large LDL particles	803	0.0035604	-0.0716924	0.0788132	0.926029		803	-0.0282214	-0.113169	0.0567262	0.514502
Total lipids in large LDL	803	0.0055324	-0.0695726	0.0806374	0.885066		803	-0.026367	-0.111203	0.0584686	0.541977
Phospholipids in large LDL	803	0.007482	-0.0676868	0.0826508	0.845142		803	-0.02518	-0.110339	0.0599794	0.561804
Total cholesterol in large LDL	803	0.0098074	-0.0646216	0.0842364	0.795968		803	-0.0259754	-0.110205	0.0582538	0.545115
Cholesterol esters in large LDL	803	0.0089943	-0.0649855	0.082974	0.811437		803	-0.0322721	-0.115992	0.0514475	0.449467
Free cholesterol in large LDL	803	0.0123625	-0.0630296	0.0877547	0.747629		803	-0.0054538	-0.0907966	0.0798891	0.900206
Triglycerides in large LDL	803	-0.0450902	-0.126239	0.0360587	0.27573		803	-0.0259218	-0.118305	0.0664617	0.581936
Concentration of medium LDL particles	803	-0.0057232	-0.0793786	0.0679323	0.878811		803	-0.0413131	-0.124704	0.0420779	0.33111
Total lipids in medium LDL	803	-0.0049607	-0.0784579	0.0685365	0.89463		803	-0.0408784	-0.12413	0.0423735	0.335413
Phospholipids in medium LDL	803	-0.0100617	-0.083246	0.0631225	0.787325		803	-0.0491722	-0.132296	0.0339514	0.245911
Total cholesterol in medium LDL	803	-1.44e-05	-0.0730129	0.0729841	0.999691		803	-0.0388284	-0.12168	0.044023	0.357882
Cholesterol esters in medium LDL	803	0.0027192	-0.070116	0.0755545	0.941598		803	-0.0397695	-0.122477	0.0429385	0.345522
Free cholesterol in medium LDL	803	-0.0107028	-0.0844618	0.0630562	0.775844		803	-0.0344227	-0.117951	0.0491057	0.418786
Triglycerides in medium LDL	803	-0.047562	-0.127711	0.0325871	0.244427		803	-0.0201286	-0.111595	0.071338	0.665875
Concentration of small LDL particles	803	-0.0136842	-0.0873896	0.0600211	0.715623		803	-0.0430069	-0.126627	0.0406129	0.313005
Total lipids in small LDL	803	-0.0131059	-0.0867745	0.0605628	0.72702		803	-0.0418945	-0.125481	0.0416916	0.325483
Phospholipids in small LDL	803	-0.0249948	-0.0995177	0.049528	0.51049		803	-0.0436739	-0.128545	0.0411974	0.312746
Total cholesterol in small LDL	803	-0.0059647	-0.0791793	0.0672498	0.872984		803	-0.0379894	-0.121169	0.0451899	0.370249
Cholesterol esters in small LDL	803	-0.001202	-0.0741628	0.0717587	0.974209		803	-0.0377317	-0.120718	0.0452543	0.372391
Free cholesterol in small LDL	803	-0.0223042	-0.0968113	0.0522029	0.55695		803	-0.0375529	-0.121844	0.0467384	0.382097
Triglycerides in small LDL	803	-0.046002	-0.122427	0.0304235	0.237741		803	-0.0615566	-0.150049	0.0269357	0.172494
Concentration of very large HDL particles	803	0.0077164	-0.0688715	0.0843044	0.843273		803	0.117226	0.0284583	0.205993	0.00971
Total lipids in very large HDL	803	0.0076556	-0.0688695	0.0841807	0.844366		803	0.117444	0.028695	0.206194	0.0095609
Phospholipids in very large HDL	803	0.0107651	-0.0644969	0.0860271	0.778959		803	0.125364	0.0388147	0.211914	0.0045799
Total cholesterol in very large HDL	803	0.0049253	-0.0719226	0.0817731	0.899915		803	0.108888	0.0187523	0.199023	0.0179615
Cholesterol esters in very large HDL	803	0.0045746	-0.0723742	0.0815235	0.907129		803	0.104065	0.0134887	0.194641	0.0243873
Free cholesterol in very large HDL	803	0.0056944	-0.0705923	0.0819811	0.883545		803	0.117767	0.0290112	0.206524	0.0093709
Triglycerides in very large HDL	803	-0.0174686	-0.0927886	0.0578513	0.649046		803	0.007537	-0.0808471	0.0959212	0.867103
Concentration of large HDL particles	803	0.0024742	-0.0730394	0.0779878	0.948735		803	0.129167	0.0429609	0.215373	0.0033646
Total lipids in large HDL	803	0.0027345	-0.0726631	0.0781322	0.943262		803	0.129905	0.0438492	0.215961	0.0031359
Phospholipids in large HDL	803	-0.0011179	-0.0763257	0.0740899	0.97673		803	0.122801	0.0366822	0.208921	0.0052494
Total cholesterol in large HDL	803	0.005989	-0.0691689	0.0811468	0.875743		803	0.135218	0.0495434	0.220892	0.0020164
Cholesterol esters in large HDL	803	0.0066087	-0.0686672	0.0818846	0.863218		803	0.135452	0.0496333	0.22127	0.0020154
Free cholesterol in large HDL	803	0.0040536	-0.0707305	0.0788377	0.915291		803	0.134293	0.0490724	0.219513	0.0020489
Triglycerides in large HDL	803	0.0026097	-0.077475	0.0826945	0.949012		803	0.0969367	0.0044183	0.189455	0.0400414
Concentration of medium HDL particles	803	-0.0268352	-0.104531	0.050861	0.497982		803	0.0436091	-0.0508173	0.138035	0.364917
Total lipids in medium HDL	803	-0.0264414	-0.103953	0.0510698	0.503292		803	0.0456825	-0.0484919	0.139857	0.341285
Phospholipids in medium HDL	803	-0.0313452	-0.10892	0.0462298	0.427922		803	0.0416668	-0.0520436	0.135377	0.383038
Total cholesterol in medium HDL	803	-0.0218164	-0.0985282	0.0548955	0.576829		803	0.0549535	-0.038467	0.148374	0.248566
Cholesterol esters in medium HDL	803	-0.0202737	-0.0969563	0.056409	0.603923		803	0.0560724	-0.0375185	0.149663	0.239927
Free cholesterol in medium HDL	803	-0.0271818	-0.104055	0.0496915	0.487831		803	0.0504734	-0.0423346	0.143281	0.286048
Triglycerides in medium HDL	803	-0.0067802	-0.0819816	0.0684212	0.859568		803	-0.0583615	-0.148446	0.0317232	0.20385
Concentration of small HDL particles	803	-0.0485458	-0.128568	0.0314765	0.234074		803	-0.0352491	-0.128492	0.0579936	0.458265
Total lipids in small HDL	803	-0.0477968	-0.127776	0.0321823	0.24111		803	-0.0323049	-0.125391	0.0607816	0.495925
Phospholipids in small HDL	803	-0.0447665	-0.123648	0.0341152	0.265613		803	-0.0180229	-0.113182	0.0771361	0.710156
Total cholesterol in small HDL	803	-0.0392757	-0.117719	0.0391671	0.325987		803	-0.0260134	-0.116372	0.0643453	0.572154
Cholesterol esters in small HDL	803	-0.0359134	-0.113815	0.0419883	0.365771		803	-0.0280378	-0.117918	0.0618425	0.54049
Free cholesterol in small HDL	803	-0.0509245	-0.130026	0.0281769	0.206699		803	-0.0097561	-0.102347	0.0828349	0.836194
Triglycerides in small HDL	803	-0.0452511	-0.114611	0.0241089	0.20069		803	-0.131851	-0.214379	-0.0493222	0.0017753
Phospholipids to total lipds ratio in chylomicrons and extremely large VLDL	803	-0.0326394	-0.105174	0.0398947	0.377338		803	0.004252	-0.0734823	0.0819864	0.91452
Total cholesterol to total lipids ratio in chylomicrons and extremely large VLDL	803	-0.0530611	-0.128912	0.0227895	0.170083		803	-0.0194692	-0.114911	0.0759724	0.68895
Cholesterol esters to total lipids ratio in chylomicrons and extremely large VLDL	803	-0.0490274	-0.124976	0.0269213	0.205472		803	-0.0147827	-0.109991	0.0804258	0.760612
Free cholesterol to total lipids ratio in chylomicrons and extremely large VLDL	803	-0.0584134	-0.13349	0.0166628	0.127087		803	-0.0279118	-0.122638	0.066814	0.563156
Triglycerides to total lipids ratio in chylomicrons and extremely large VLDL	803	0.06331	-0.0098238	0.136444	0.089658		803	0.0136292	-0.0747698	0.102028	0.762239
Phospholipids to total lipds ratio in very large VLDL	803	-0.0484139	-0.119036	0.0222085	0.178793		803	-0.0425177	-0.118942	0.0339064	0.275133
Total cholesterol to total lipids ratio in very large VLDL	803	-0.0466963	-0.116001	0.0226084	0.186347		803	-0.0064901	-0.0983759	0.0853956	0.889763
Cholesterol esters to total lipids ratio in very large VLDL	803	-0.0481093	-0.115987	0.0197687	0.164534		803	-0.0138757	-0.103728	0.0759762	0.761865
Free cholesterol to total lipids ratio in very large VLDL	803	-0.0428489	-0.113073	0.0273755	0.231376		803	0.004802	-0.0884659	0.09807	0.919524
Triglycerides to total lipids ratio in very large VLDL	803	0.0712861	0.0017868	0.140785	0.0444072		803	0.0338673	-0.0507942	0.118529	0.432544
Phospholipids to total lipds ratio in large VLDL	803	-0.0303629	-0.093523	0.0327972	0.345635		803	0.0136246	-0.0684129	0.095662	0.744508
Total cholesterol to total lipids ratio in large VLDL	803	-0.117312	-0.195942	-0.038682	0.003502		803	-0.140857	-0.234028	-0.0476863	0.0030913
Cholesterol esters to total lipids ratio in large VLDL	803	-0.106488	-0.18206	-0.0309157	0.0058071		803	-0.12029	-0.208783	-0.0317981	0.007779
Free cholesterol to total lipids ratio in large VLDL	803	-0.114491	-0.193073	-0.0359099	0.0043479		803	-0.150134	-0.24492	-0.0553488	0.001943
Triglycerides to total lipids ratio in large VLDL	803	0.133665	0.0603292	0.207001	0.0003676		803	0.1303	0.0428471	0.217752	0.0035461
Phospholipids to total lipds ratio in medium VLDL	803	-0.0175	-0.088482	0.053482	0.628554		803	0.0280256	-0.0709023	0.126953	0.578304
Total cholesterol to total lipids ratio in medium VLDL	803	0.0066983	-0.083721	0.0971176	0.884418		803	-0.0206367	-0.151671	0.110397	0.75729
Cholesterol esters to total lipids ratio in medium VLDL	803	0.0257759	-0.056973	0.108525	0.541075		803	0.0368189	-0.074501	0.148139	0.516367
Free cholesterol to total lipids ratio in medium VLDL	803	-0.0437217	-0.131634	0.0441907	0.329242		803	-0.142969	-0.275253	-0.0106862	0.0341865
Triglycerides to total lipids ratio in medium VLDL	803	0.0024993	-0.0807664	0.085765	0.953031		803	0.0048996	-0.10609	0.11589	0.930968
Phospholipids to total lipds ratio in small VLDL	803	-0.0382189	-0.11175	0.035312	0.307907		803	0.0623418	-0.0360823	0.160766	0.214111
Total cholesterol to total lipids ratio in small VLDL	803	0.0242618	-0.0539949	0.102518	0.542982		803	0.0163458	-0.0729017	0.105593	0.719302
Cholesterol esters to total lipids ratio in small VLDL	803	0.0338358	-0.0435591	0.111231	0.391055		803	0.0080858	-0.0814711	0.0976428	0.859374
Free cholesterol to total lipids ratio in small VLDL	803	-0.0379267	-0.116126	0.0402728	0.34137		803	0.0411601	-0.0546872	0.137008	0.399504
Triglycerides to total lipids ratio in small VLDL	803	-0.0047759	-0.0818555	0.0723038	0.903226		803	-0.0496209	-0.139964	0.0407217	0.28129
Phospholipids to total lipds ratio in very small VLDL	803	0.0437189	-0.0339897	0.121427	0.269771		803	0.064309	-0.0329374	0.161555	0.194629
Total cholesterol to total lipids ratio in very small VLDL	803	0.0109112	-0.0651699	0.0869923	0.778386		803	0.0452137	-0.0469956	0.137423	0.336086
Cholesterol esters to total lipids ratio in very small VLDL	803	0.0052553	-0.0743224	0.084833	0.89689		803	0.0357557	-0.064517	0.136028	0.484157
Free cholesterol to total lipids ratio in very small VLDL	803	0.0170763	-0.0585987	0.0927514	0.657924		803	0.0328113	-0.0557461	0.121369	0.467261
Triglycerides to total lipids ratio in very small VLDL	803	-0.0338387	-0.102161	0.0344832	0.331237		803	-0.0727723	-0.150983	0.0054385	0.0681563
Phospholipids to total lipds ratio in IDL	803	0.0122815	-0.0556083	0.0801713	0.722605		803	0.0410105	-0.0330997	0.115121	0.2777
Total cholesterol to total lipids ratio in IDL	803	0.0310468	-0.0386928	0.100786	0.382451		803	0.0045109	-0.0733741	0.0823958	0.909513
Cholesterol esters to total lipids ratio in IDL	803	0.0204773	-0.0486454	0.0895999	0.561056		803	-0.0390565	-0.115748	0.0376353	0.317776
Free cholesterol to total lipids ratio in IDL	803	0.0353976	-0.0208901	0.0916853	0.217403		803	0.107897	0.0463109	0.169483	0.0006142
Triglycerides to total lipids ratio in IDL	803	-0.0451944	-0.113236	0.022847	0.192668		803	-0.0266447	-0.106282	0.0529928	0.511528
Phospholipids to total lipds ratio in large LDL	803	-0.0164533	-0.0937075	0.0608009	0.676014		803	0.0172145	-0.0586053	0.0930343	0.655949
Total cholesterol to total lipids ratio in large LDL	803	0.0413045	-0.0312535	0.113863	0.264145		803	-0.0148496	-0.090858	0.0611588	0.701453
Cholesterol esters to total lipids ratio in large LDL	803	0.0337508	-0.042778	0.11028	0.386913		803	-0.0433238	-0.121245	0.0345974	0.27543
Free cholesterol to total lipids ratio in large LDL	803	0.0072605	-0.0588127	0.0733336	0.829277		803	0.100899	0.030184	0.171615	0.0052212
Triglycerides to total lipids ratio in large LDL	803	-0.057809	-0.12862	0.0130019	0.109436		803	0.0079084	-0.0750764	0.0908932	0.851655
Phospholipids to total lipds ratio in medium LDL	803	-0.0234318	-0.099973	0.0531095	0.548061		803	0.005933	-0.0723548	0.0842208	0.88178
Total cholesterol to total lipids ratio in medium LDL	803	0.0345052	-0.0397061	0.108716	0.36168		803	-0.012605	-0.0927609	0.0675508	0.757639
Cholesterol esters to total lipids ratio in medium LDL	803	0.0315545	-0.0429682	0.106077	0.406135		803	-0.0206762	-0.100194	0.0588416	0.609907
Free cholesterol to total lipids ratio in medium LDL	803	-0.0193838	-0.0935297	0.054762	0.607973		803	0.0370753	-0.0426908	0.116841	0.361844
Triglycerides to total lipids ratio in medium LDL	803	-0.0470916	-0.119089	0.024906	0.199546		803	0.0221261	-0.0629531	0.107205	0.609846
Phospholipids to total lipds ratio in small LDL	803	-0.0299234	-0.106871	0.0470246	0.44548		803	0.0190447	-0.0593404	0.0974297	0.633546
Total cholesterol to total lipids ratio in small LDL	803	0.0369501	-0.0365295	0.11043	0.323896		803	-0.0042744	-0.0834691	0.0749203	0.915651
Cholesterol esters to total lipids ratio in small LDL	803	0.0364134	-0.0371574	0.109984	0.331569		803	-0.0115841	-0.0907066	0.0675385	0.773888
Free cholesterol to total lipids ratio in small LDL	803	-0.0238342	-0.0948344	0.0471661	0.51012		803	0.0360763	-0.0430276	0.11518	0.370935
Triglycerides to total lipids ratio in small LDL	803	-0.0430877	-0.113465	0.0272901	0.229803		803	-0.0348678	-0.120139	0.0504036	0.422411
Phospholipids to total lipds ratio in very large HDL	803	0.0724462	0.0059386	0.138954	0.0328026		803	0.0746251	-0.0027432	0.151993	0.0586737
Total cholesterol to total lipids ratio in very large HDL	803	-0.0851082	-0.162057	-0.0081596	0.0302187		803	-0.0588274	-0.148973	0.0313183	0.200571
Cholesterol esters to total lipids ratio in very large HDL	803	-0.0831787	-0.162496	-0.0038614	0.0398661		803	-0.0777277	-0.170522	0.0150667	0.100523
Free cholesterol to total lipids ratio in very large HDL	803	0.0190941	-0.0559506	0.0941388	0.617602		803	0.0953977	0.0211032	0.169692	0.0119129
Triglycerides to total lipids ratio in very large HDL	803	0.0022062	-0.0253692	0.0297815	0.875249		803	-0.0575475	-0.0895365	-0.0255584	0.0004374
Phospholipids to total lipds ratio in large HDL	803	-0.0143015	-0.0752772	0.0466741	0.645354		803	-0.0876897	-0.15581	-0.0195694	0.0117017
Total cholesterol to total lipids ratio in large HDL	803	0.0085243	-0.0430068	0.0600553	0.745484		803	0.0949721	0.0373545	0.15259	0.0012643
Cholesterol esters to total lipids ratio in large HDL	803	0.0158161	-0.0366385	0.0682707	0.554106		803	0.0846914	0.0253396	0.144043	0.0052181
Free cholesterol to total lipids ratio in large HDL	803	-0.0070586	-0.0574742	0.0433569	0.783517		803	0.103209	0.0485424	0.157876	0.0002252
Triglycerides to total lipids ratio in large HDL	803	0.0057207	-0.0123588	0.0238002	0.534699		803	-0.0213658	-0.0439545	0.0012228	0.063725
Phospholipids to total lipds ratio in medium HDL	803	-0.0397958	-0.105228	0.0256362	0.232884		803	-0.0489785	-0.123706	0.025749	0.198616
Total cholesterol to total lipids ratio in medium HDL	803	0.0120127	-0.0489626	0.072988	0.699067		803	0.0829233	0.0128288	0.153018	0.0204732
Cholesterol esters to total lipids ratio in medium HDL	803	0.0215618	-0.0430879	0.0862114	0.512863		803	0.0731016	-0.0016182	0.147821	0.0551597
Free cholesterol to total lipids ratio in medium HDL	803	-0.0178921	-0.0785452	0.042761	0.562716		803	0.0721154	0.0033911	0.14084	0.0397418
Triglycerides to total lipids ratio in medium HDL	803	0.0085253	-0.0491702	0.0662208	0.77185		803	-0.0921532	-0.158855	-0.0254516	0.0068332
Phospholipids to total lipds ratio in small HDL	803	0.006414	-0.064228	0.077056	0.858589		803	0.0247091	-0.0589379	0.108356	0.562178
Total cholesterol to total lipids ratio in small HDL	803	0.0012644	-0.0689036	0.0714325	0.971791		803	0.0103477	-0.073158	0.0938534	0.807881
Cholesterol esters to total lipids ratio in small HDL	803	0.0030233	-0.0671031	0.0731496	0.93258		803	0.0013771	-0.0820903	0.0848445	0.974173
Free cholesterol to total lipids ratio in small HDL	803	-0.0174459	-0.0867457	0.051854	0.621327		803	0.0791699	-0.000849	0.159189	0.0524747
Triglycerides to total lipids ratio in small HDL	803	-0.0257289	-0.0911326	0.0396749	0.440227		803	-0.119304	-0.194686	-0.0439226	0.0019592
Mean diameter for VLDL particles	803	-0.0103603	-0.0710466	0.0503261	0.737629		803	-0.140958	-0.21059	-0.0713256	7.72e-05
Mean diameter for LDL particles	803	0.0213893	-0.0595693	0.102348	0.604174		803	0.052863	-0.0398879	0.145614	0.263572
Mean diameter for HDL particles	803	0.0071084	-0.0644957	0.0787125	0.845544		803	0.11801	0.038593	0.197427	0.0036355
Serum total cholesterol	803	-0.0055622	-0.0828437	0.0717193	0.887684		803	-0.0045093	-0.092818	0.0837993	0.920183
Total cholesterol in VLDL	803	-0.0157053	-0.0768757	0.045465	0.614412		803	-0.120431	-0.189924	-0.050939	0.0007029
Remnant cholesterol (non-HDL, non-LDL -cholesterol)	803	-0.0031449	-0.0719438	0.0656541	0.928525		803	-0.0805823	-0.158028	-0.0031366	0.0414361
Total cholesterol in LDL	803	0.0034862	-0.0700798	0.0770522	0.92591		803	-0.0327832	-0.116202	0.0506359	0.440681
Total cholesterol in HDL	803	-0.0146046	-0.0888045	0.0595953	0.69933		803	0.100777	0.0144745	0.18708	0.0221562
Total cholesterol in HDL2	803	-0.0116013	-0.085275	0.0620723	0.757322		803	0.106014	0.0203319	0.191696	0.0153719
Total cholesterol in HDL3	803	-0.0382814	-0.116884	0.0403214	0.33936		803	0.0386256	-0.0514374	0.128689	0.40012
Esterified cholesterol	803	-0.0062342	-0.0832236	0.0707551	0.873748		803	-0.0050584	-0.0934815	0.0833647	0.910617
Free cholesterol	803	-0.0038224	-0.0849838	0.077339	0.926366		803	-0.0031256	-0.091901	0.0856498	0.944918
Serum total triglycerides	803	-0.0254798	-0.082376	0.0314164	0.37963		803	-0.122992	-0.190425	-0.0555584	0.0003642
Triglycerides in VLDL	803	-0.0196776	-0.0720828	0.0327275	0.461296		803	-0.130969	-0.19284	-0.0690991	3.6e-05
Triglycerides in LDL	803	-0.0465758	-0.12701	0.0338586	0.256024		803	-0.0314388	-0.1233	0.0604221	0.501901
Triglycerides in HDL	803	-0.0202098	-0.0968072	0.0563876	0.604661		803	-0.0258888	-0.116591	0.0648137	0.575447
Total phosphoglycerides	803	-0.0085607	-0.0913955	0.074274	0.839292		803	0.0337621	-0.0588438	0.126368	0.474416
Ratio of triglycerides to phosphoglycerides	800	-0.0369132	-0.0891265	0.0153002	0.165602		800	-0.121201	-0.182004	-0.0603983	9.91e-05
Phosphatidylcholine and other cholines	803	-0.0276297	-0.109137	0.0538775	0.505979		803	-0.0071693	-0.100359	0.0860207	0.880003
Total cholines	803	-0.0143341	-0.0969873	0.0683191	0.733626		803	0.021614	-0.0709243	0.114152	0.64673
Apolipoprotein A-I	803	-0.017631	-0.0954513	0.0601893	0.656637		803	0.0707652	-0.0203071	0.161837	0.127592
Apolipoprotein B	803	-3.36e-05	-0.0674472	0.06738	0.99922		803	-0.0787688	-0.155505	-0.0020323	0.0442471
Ratio of apolipoprotein B to apolipoprotein A-I	803	0.0159748	-0.0430282	0.0749777	0.595247		803	-0.112128	-0.177813	-0.0464429	0.0008437
Total fatty acids	803	-0.0308409	-0.106395	0.0447137	0.423217		803	-0.0509262	-0.137148	0.0352959	0.246641
Estimated degree of unsaturation	803	-0.0136627	-0.0868015	0.0594761	0.713948		803	-0.012147	-0.0875541	0.0632602	0.751931
22:6, docosahexaenoic acid	803	-0.0426887	-0.12638	0.0410028	0.317011		803	0.0042599	-0.0920645	0.100584	0.930843
Conjugated linoleic acid	803	0.0067359	-0.0721298	0.0856015	0.866897		803	0.0257154	-0.0661142	0.117545	0.582683
Omega-3 fatty acids	803	-0.0542857	-0.135739	0.0271681	0.191173		803	-0.0466295	-0.143467	0.0502079	0.344839
Omega-6 fatty acids	803	-0.0128088	-0.092301	0.0666834	0.751861		803	-0.0082901	-0.0995187	0.0829385	0.858472
Polyunsaturated fatty acids	803	-0.0179061	-0.0978383	0.0620261	0.660249		803	-0.0129218	-0.105061	0.0792169	0.783164
Monounsaturated fatty acids; 16:1, 18:1	803	-0.0452233	-0.114624	0.0241772	0.201229		803	-0.0926745	-0.172141	-0.0132079	0.0223287
Saturated fatty acids	803	-0.025902	-0.101342	0.0495383	0.500526		803	-0.0420726	-0.127499	0.0433538	0.333959
Ratio of 22:6 docosahexaenoic acid to total fatty acids	803	-0.023591	-0.0965372	0.0493552	0.525724		803	0.0636904	-0.0160042	0.143385	0.117103
Ratio of 18:2 linoleic acid to total fatty acids	803	0.0742308	0.002132	0.14633	0.0436147		803	0.150647	0.0693403	0.231954	0.0002936
Ratio of omega-3 fatty acids to total fatty acids	803	-0.0351766	-0.110398	0.0400447	0.358918		803	0.0025392	-0.0815958	0.0866743	0.952774
Ratio of omega-6 fatty acids to total fatty acids	803	0.0554759	-0.0102553	0.121207	0.0979752		803	0.126459	0.0512933	0.201626	0.0010012
Ratio of polyunsaturated fatty acids to total fatty acids	803	0.0415771	-0.0249177	0.108072	0.220045		803	0.114022	0.0394516	0.188593	0.0027711
Ratio of monounsaturated fatty acids to total fatty acids	803	-0.0435235	-0.110526	0.0234791	0.202648		803	-0.131356	-0.207006	-0.0557066	0.0006863
Ratio of saturated fatty acids to total fatty acids	803	0.0097195	-0.059405	0.078844	0.782613		803	0.046025	-0.0375962	0.129646	0.280288
Insulin	802	0.0118405	-0.0568291	0.0805101	0.7351		802	-0.160973	-0.239568	-0.0823779	6.36e-05
Glucose	802	0.0215113	-0.030069	0.0730917	0.413236		802	-0.0767522	-0.137312	-0.0161926	0.0130573
Lactate	803	0.0390239	-0.030008	0.108056	0.267479		803	0.0336672	-0.0491832	0.116518	0.425301
Citrate	803	0.0144808	-0.0621933	0.0911548	0.71094		803	0.0712316	-0.0129532	0.155417	0.0971235
Alanine	803	0.0639872	-0.0092805	0.137255	0.0868606		803	0.0471953	-0.0423405	0.136731	0.301125
Glutamine	799	-0.0209566	-0.0915558	0.0496427	0.560271		799	-0.0120613	-0.0887355	0.064613	0.757565
Histidine	803	0.0619855	-0.0175081	0.141479	0.12626		803	0.0459325	-0.0417151	0.13358	0.303931
Isoleucine	802	0.0210217	-0.0333257	0.075369	0.447911		802	-0.106621	-0.171723	-0.0415201	0.0013578
Leucine	803	0.0398873	-0.0159697	0.0957444	0.161383		803	-0.0762464	-0.143674	-0.0088184	0.0267226
Valine	802	0.0365142	-0.0311643	0.104193	0.289892		802	-0.090535	-0.170909	-0.0101613	0.0273115
Phenylalanine	803	0.0473407	-0.0232465	0.117928	0.188388		803	-0.0027391	-0.0822585	0.0767803	0.946109
Tyrosine	803	0.0507686	-0.021038	0.122575	0.165573		803	-0.0773221	-0.158953	0.0043086	0.0633475
Acetate	803	0.0248373	-0.0050901	0.0547647	0.103689		803	0.0331833	-0.0156706	0.0820371	0.182812
Acetoacetate	803	-0.0099385	-0.0905864	0.0707095	0.808919		803	0.009007	-0.069447	0.087461	0.821757
3-hydroxybutyrate	802	-0.0143969	-0.0989981	0.0702043	0.738434		802	0.0378068	-0.0466029	0.122216	0.379557
Creatinine	803	0.0840875	0.0314873	0.136688	0.0017639		803	0.023865	-0.0391646	0.0868946	0.457558
Albumin (signal area)	803	0.114082	0.0398529	0.18831	0.0026357		803	0.175611	0.0876239	0.263598	9.71e-05
Glycoprotein acetyls, mainly a1-acid glycoprotein	803	-0.0263616	-0.0925361	0.0398129	0.434463		803	-0.141526	-0.214603	-0.0684486	0.0001548
C-reactive protein	745	-0.0168911	-0.0625767	0.0287945	0.468166		745	-0.0808202	-0.150674	-0.0109661	0.0234117
Complete case sample
Standardized outcome at age 25y	N	Beta	LCL	UCL	P-value		N	Beta	LCL	UCL	P-value
Systolic blood pressure	470	0.0869736	-0.0051103	0.179058	0.0640819		470	-0.118759	-0.223292	-0.0142252	0.0260589
Diastolic blood pressure	470	0.0207479	-0.0891535	0.130649	0.710815		470	-0.127681	-0.242286	-0.013076	0.0290731
Concentration of chylomicrons and extremely large VLDL particles	470	-0.0272785	-0.0847294	0.0301724	0.351272		470	-0.109205	-0.183122	-0.0352871	0.0038706
Total lipids in chylomicrons and extremely large VLDL	470	-0.0281026	-0.0853558	0.0291505	0.33526		470	-0.108815	-0.182694	-0.0349357	0.0039794
Phospholipids in chylomicrons and extremely large VLDL	470	-0.0305252	-0.0869723	0.0259218	0.288476		470	-0.101929	-0.17625	-0.0276078	0.0072941
Total cholesterol in chylomicrons and extremely large VLDL	470	-0.0365813	-0.0929274	0.0197648	0.202664		470	-0.104865	-0.178617	-0.0311133	0.0054209
Cholesterol esters in chylomicrons and extremely large VLDL	470	-0.0344024	-0.0927781	0.0239733	0.247422		470	-0.104243	-0.178515	-0.0299717	0.0060445
Free cholesterol in chylomicrons and extremely large VLDL	470	-0.0381961	-0.0942911	0.0178988	0.181526		470	-0.103004	-0.177523	-0.0284844	0.0068505
Triglycerides in chylomicrons and extremely large VLDL	470	-0.0254449	-0.0834617	0.0325719	0.389211		470	-0.110397	-0.184462	-0.0363315	0.0035684
Concentration of very large VLDL particles	470	-0.0288488	-0.0900842	0.0323866	0.355035		470	-0.110475	-0.187602	-0.0333485	0.0050897
Total lipids in very large VLDL	470	-0.0296242	-0.0902639	0.0310155	0.337548		470	-0.110167	-0.186865	-0.0334697	0.0049687
Phospholipids in very large VLDL	470	-0.0297593	-0.089344	0.0298255	0.326874		470	-0.104069	-0.180657	-0.0274825	0.0078467
Total cholesterol in very large VLDL	470	-0.0376919	-0.0933757	0.017992	0.184118		470	-0.109009	-0.181674	-0.0363449	0.0033606
Cholesterol esters in very large VLDL	470	-0.0370276	-0.0936974	0.0196421	0.199786		470	-0.112908	-0.185458	-0.0403586	0.0023557
Free cholesterol in very large VLDL	470	-0.03832	-0.0931231	0.0164832	0.170086		470	-0.104078	-0.177042	-0.0311144	0.0052747
Triglycerides in very large VLDL	470	-0.0270995	-0.0898687	0.0356697	0.396649		470	-0.111423	-0.189655	-0.0331907	0.0053438
Concentration of large VLDL particles	470	-0.0148806	-0.0824076	0.0526465	0.665184		470	-0.11176	-0.193575	-0.029945	0.0075285
Total lipids in large VLDL	470	-0.0159546	-0.0832078	0.0512986	0.641298		470	-0.112045	-0.193701	-0.0303881	0.0072654
Phospholipids in large VLDL	470	-0.0147641	-0.0826297	0.0531014	0.669205		470	-0.109079	-0.191656	-0.0265033	0.0097373
Total cholesterol in large VLDL	470	-0.0244958	-0.0900222	0.0410306	0.46294		470	-0.11749	-0.197892	-0.0370875	0.0042726
Cholesterol esters in large VLDL	470	-0.0193369	-0.0868094	0.0481356	0.573581		470	-0.123239	-0.204318	-0.0421605	0.0029679
Free cholesterol in large VLDL	470	-0.029355	-0.0933887	0.0346787	0.368125		470	-0.110776	-0.190905	-0.0306467	0.0068416
Triglycerides in large VLDL	470	-0.0130952	-0.0810165	0.0548261	0.704954		470	-0.110583	-0.192592	-0.028575	0.0083297
Concentration of medium VLDL particles	470	-0.0033688	-0.0739795	0.0672419	0.925344		470	-0.110145	-0.193859	-0.0264306	0.0100282
Total lipids in medium VLDL	470	-0.0032537	-0.0737756	0.0672681	0.927797		470	-0.108972	-0.192757	-0.0251872	0.0109122
Phospholipids in medium VLDL	470	-0.0039831	-0.0747928	0.0668266	0.912029		470	-0.106811	-0.191254	-0.0223671	0.0132855
Total cholesterol in medium VLDL	470	0.0014447	-0.0694612	0.0723507	0.968079		470	-0.0959873	-0.181205	-0.0107692	0.0273549
Cholesterol esters in medium VLDL	470	0.0108727	-0.0619653	0.0837108	0.769394		470	-0.0853902	-0.172232	0.0014518	0.0539385
Free cholesterol in medium VLDL	470	-0.0088403	-0.0789817	0.0613011	0.804495		470	-0.104798	-0.189441	-0.020155	0.0153516
Triglycerides in medium VLDL	470	-0.0051152	-0.0761559	0.0659256	0.88754		470	-0.114385	-0.198061	-0.0307088	0.0074855
Concentration of small VLDL particles	470	-0.0011414	-0.0813306	0.0790478	0.977696		470	-0.107102	-0.201231	-0.012974	0.025831
Total lipids in small VLDL	470	-0.0006676	-0.0814909	0.0801558	0.987057		470	-0.103887	-0.19879	-0.0089836	0.0319841
Phospholipids in small VLDL	470	-0.0107943	-0.0961039	0.0745153	0.803743		470	-0.105662	-0.205747	-0.0055763	0.0385769
Total cholesterol in small VLDL	470	0.010962	-0.0737125	0.0956365	0.799294		470	-0.072899	-0.17182	0.0260225	0.148247
Cholesterol esters in small VLDL	470	0.021845	-0.0635928	0.107283	0.61559		470	-0.0588191	-0.158006	0.0403674	0.244479
Free cholesterol in small VLDL	470	-0.009382	-0.0931738	0.0744099	0.825944		470	-0.092501	-0.191523	0.0065209	0.0670438
Triglycerides in small VLDL	470	-0.0052289	-0.0828285	0.0723706	0.894712		470	-0.117669	-0.208642	-0.0266965	0.0113549
Concentration of very small VLDL particles	470	0.0168869	-0.0747876	0.108562	0.717527		470	-0.0253269	-0.130478	0.0798241	0.636205
Total lipids in very small VLDL	470	0.0188803	-0.0730573	0.110818	0.686724		470	-0.0191686	-0.124539	0.0862021	0.72089
Phospholipids in very small VLDL	470	0.0244441	-0.0678746	0.116763	0.603085		470	0.0047387	-0.100946	0.110423	0.929826
Total cholesterol in very small VLDL	470	0.0270008	-0.0653907	0.119392	0.566047		470	-0.0009343	-0.106544	0.104675	0.986136
Cholesterol esters in very small VLDL	470	0.0308139	-0.060696	0.122324	0.508486		470	-0.0004481	-0.104786	0.10389	0.99327
Free cholesterol in very small VLDL	470	0.0174591	-0.0764179	0.111336	0.714926		470	-0.0019055	-0.110022	0.106211	0.972386
Triglycerides in very small VLDL	470	-0.0113613	-0.102081	0.0793587	0.805713		470	-0.0845734	-0.190975	0.021828	0.118978
Concentration of IDL particles	470	0.0183373	-0.0753406	0.112015	0.700659		470	0.028937	-0.0799857	0.13786	0.601874
Total lipids in IDL	470	0.0195249	-0.0741176	0.113167	0.682188		470	0.0319647	-0.0771081	0.141038	0.564965
Phospholipids in IDL	470	0.02379	-0.0703084	0.117888	0.619549		470	0.0377151	-0.07142	0.14685	0.497407
Total cholesterol in IDL	470	0.0220231	-0.0706402	0.114686	0.640685		470	0.0349679	-0.0737577	0.143693	0.527689
Cholesterol esters in IDL	470	0.0218149	-0.0693904	0.11302	0.638556		470	0.0277841	-0.0795265	0.135095	0.611137
Free cholesterol in IDL	470	0.0220185	-0.0736528	0.11769	0.651287		470	0.0525928	-0.0587493	0.163935	0.353771
Triglycerides in IDL	470	-0.0156771	-0.115664	0.0843097	0.758133		470	-0.015081	-0.127979	0.0978173	0.79305
Concentration of large LDL particles	470	0.0073237	-0.0854551	0.100102	0.876793		470	0.0178555	-0.0908035	0.126515	0.746901
Total lipids in large LDL	470	0.0085871	-0.0840776	0.101252	0.855579		470	0.0193966	-0.089204	0.127997	0.725762
Phospholipids in large LDL	470	0.0123001	-0.0794993	0.104099	0.792433		470	0.0223072	-0.0857022	0.130317	0.685035
Total cholesterol in large LDL	470	0.0105366	-0.0814777	0.102551	0.822057		470	0.0181498	-0.0898926	0.126192	0.741461
Cholesterol esters in large LDL	470	0.0096792	-0.0815616	0.10092	0.834955		470	0.0116219	-0.095603	0.118847	0.831424
Free cholesterol in large LDL	470	0.0131622	-0.0809831	0.107308	0.78364		470	0.0387737	-0.0713674	0.148915	0.489412
Triglycerides in large LDL	470	-0.0251929	-0.127145	0.0767587	0.627484		470	0.0157374	-0.0986916	0.130166	0.787079
Concentration of medium LDL particles	470	-0.0075097	-0.0995183	0.0844989	0.872642		470	0.0011635	-0.106351	0.108677	0.983043
Total lipids in medium LDL	470	-0.0076295	-0.0994871	0.0842281	0.870417		470	0.001182	-0.106175	0.108539	0.982748
Phospholipids in medium LDL	470	-0.0087036	-0.0987487	0.0813414	0.849434		470	-0.0018092	-0.107792	0.104174	0.973253
Total cholesterol in medium LDL	470	-0.0049182	-0.0965421	0.0867056	0.916037		470	0.0007587	-0.1062	0.107717	0.988884
Cholesterol esters in medium LDL	470	-0.0012214	-0.092732	0.0902891	0.979086		470	-0.0007372	-0.107495	0.106021	0.98918
Free cholesterol in medium LDL	470	-0.019272	-0.111444	0.0728997	0.681348		470	0.006481	-0.100994	0.113956	0.905721
Triglycerides in medium LDL	470	-0.0343046	-0.13505	0.0664413	0.503742		470	0.0160876	-0.0969632	0.129138	0.779874
Concentration of small LDL particles	470	-0.0189881	-0.110818	0.0728417	0.684681		470	-0.0020126	-0.109167	0.105141	0.970573
Total lipids in small LDL	470	-0.0192168	-0.111066	0.0726327	0.681157		470	-0.0013562	-0.108431	0.105718	0.980154
Phospholipids in small LDL	470	-0.0304491	-0.121851	0.0609524	0.513016		470	-0.0004433	-0.107017	0.10613	0.993481
Total cholesterol in small LDL	470	-0.0135395	-0.105488	0.0784093	0.772431		470	0.0002575	-0.10673	0.107245	0.996229
Cholesterol esters in small LDL	470	-0.0074026	-0.0993199	0.0845147	0.87432		470	0.0002192	-0.106821	0.107259	0.996791
Free cholesterol in small LDL	470	-0.0344371	-0.12678	0.0579059	0.464024		470	0.0002984	-0.106029	0.106626	0.995602
Triglycerides in small LDL	470	-0.0341646	-0.127854	0.0595243	0.473981		470	-0.0233717	-0.132864	0.0861206	0.67507
Concentration of very large HDL particles	470	-0.0094949	-0.116377	0.0973874	0.861492		470	0.118705	-0.0010521	0.238463	0.0520384
Total lipids in very large HDL	470	-0.0100574	-0.116901	0.0967866	0.853326		470	0.118842	-0.0009874	0.238671	0.05191
Phospholipids in very large HDL	470	-0.0017283	-0.106885	0.103429	0.974248		470	0.124882	0.0083557	0.241409	0.0357416
Total cholesterol in very large HDL	470	-0.0197067	-0.127047	0.0876332	0.718428		470	0.111234	-0.0113115	0.23378	0.0751243
Cholesterol esters in very large HDL	470	-0.0221986	-0.129504	0.0851072	0.68454		470	0.106673	-0.0166072	0.229954	0.0897298
Free cholesterol in very large HDL	470	-0.013723	-0.120625	0.0931787	0.800949		470	0.119412	-0.0010346	0.239859	0.0519922
Triglycerides in very large HDL	470	-0.0239982	-0.12448	0.0764833	0.639051		470	0.0293569	-0.0904242	0.149138	0.630297
Concentration of large HDL particles	470	-0.0081088	-0.112983	0.0967649	0.879298		470	0.133222	0.0156949	0.25075	0.0263927
Total lipids in large HDL	470	-0.0082695	-0.113112	0.0965733	0.876889		470	0.133411	0.0159555	0.250866	0.0260901
Phospholipids in large HDL	470	-0.0101285	-0.113319	0.0930619	0.847134		470	0.129806	0.0133908	0.246222	0.0289399
Total cholesterol in large HDL	470	-0.0073977	-0.112812	0.0980172	0.890374		470	0.134727	0.0170458	0.252408	0.024935
Cholesterol esters in large HDL	470	-0.0064171	-0.112033	0.0991992	0.905011		470	0.134954	0.0170621	0.252845	0.0249501
Free cholesterol in large HDL	470	-0.0104775	-0.11523	0.0942748	0.844262		470	0.133778	0.0167944	0.250762	0.0250971
Triglycerides in large HDL	470	0.0045455	-0.104204	0.113295	0.934573		470	0.113083	-0.008604	0.23477	0.06847
Concentration of medium HDL particles	470	-0.0206717	-0.117916	0.0765728	0.676334		470	0.0673886	-0.0489624	0.18374	0.25564
Total lipids in medium HDL	470	-0.0213871	-0.118511	0.0757365	0.665412		470	0.068719	-0.0472977	0.184736	0.245032
Phospholipids in medium HDL	470	-0.0249373	-0.122534	0.0726589	0.615822		470	0.0659371	-0.0499587	0.181833	0.264137
Total cholesterol in medium HDL	470	-0.0223697	-0.11858	0.0738406	0.647951		470	0.0735194	-0.0408872	0.187926	0.207292
Cholesterol esters in medium HDL	470	-0.0215355	-0.117646	0.0745748	0.659906		470	0.0736968	-0.0407632	0.188157	0.206411
Free cholesterol in medium HDL	470	-0.0252244	-0.121902	0.0714536	0.608389		470	0.072252	-0.0419273	0.186431	0.214308
Triglycerides in medium HDL	470	0.0361143	-0.0548391	0.127068	0.435625		470	-0.0252556	-0.131414	0.0809026	0.640352
Concentration of small HDL particles	470	-0.0422673	-0.14039	0.0558554	0.397714		470	-0.0091376	-0.119814	0.101539	0.871185
Total lipids in small HDL	470	-0.042707	-0.140569	0.0551548	0.391567		470	-0.006676	-0.116683	0.103331	0.905123
Phospholipids in small HDL	470	-0.0303587	-0.128869	0.0681517	0.545072		470	0.0041671	-0.113779	0.122113	0.944678
Total cholesterol in small HDL	470	-0.044087	-0.138787	0.0506131	0.360747		470	-0.0031533	-0.10612	0.0998128	0.952037
Cholesterol esters in small HDL	470	-0.0416244	-0.135456	0.0522071	0.3838		470	-0.005256	-0.107126	0.0966136	0.919284
Free cholesterol in small HDL	470	-0.0497481	-0.148113	0.0486164	0.320808		470	0.0089893	-0.103315	0.121293	0.875079
Triglycerides in small HDL	470	-0.0196581	-0.111143	0.0718264	0.673028		470	-0.112789	-0.221143	-0.0044351	0.041367
Phospholipids to total lipds ratio in chylomicrons and extremely large VLDL	470	0.0090321	-0.0745852	0.0926493	0.831992		470	0.0123591	-0.0663231	0.0910413	0.757708
Total cholesterol to total lipids ratio in chylomicrons and extremely large VLDL	470	-0.0187032	-0.117523	0.0801162	0.710113		470	0.0289388	-0.0847716	0.142649	0.617231
Cholesterol esters to total lipids ratio in chylomicrons and extremely large VLDL	470	-0.0177665	-0.117155	0.081622	0.725537		470	0.0321491	-0.0804978	0.144796	0.575177
Free cholesterol to total lipids ratio in chylomicrons and extremely large VLDL	470	-0.0196136	-0.117552	0.078325	0.694098		470	0.0209251	-0.094887	0.136737	0.722705
Triglycerides to total lipids ratio in chylomicrons and extremely large VLDL	470	0.0101632	-0.0826581	0.102985	0.829732		470	-0.0313137	-0.13522	0.0725931	0.553995
Phospholipids to total lipds ratio in very large VLDL	470	-0.0256748	-0.11023	0.0588801	0.550997		470	-0.0559591	-0.143737	0.031819	0.21092
Total cholesterol to total lipids ratio in very large VLDL	470	-0.0311106	-0.120499	0.0582783	0.494359		470	0.01828	-0.0915526	0.128113	0.743766
Cholesterol esters to total lipids ratio in very large VLDL	470	-0.0355337	-0.123711	0.0526432	0.428819		470	0.0086996	-0.0990166	0.116416	0.873965
Free cholesterol to total lipids ratio in very large VLDL	470	-0.0233481	-0.11368	0.0669838	0.611747		470	0.0319277	-0.079577	0.143432	0.573922
Triglycerides to total lipids ratio in very large VLDL	470	0.0430856	-0.0455863	0.131757	0.340152		470	0.0222432	-0.0804669	0.124953	0.670616
Phospholipids to total lipds ratio in large VLDL	470	0.0456956	-0.0043304	0.0957216	0.0733056		470	0.0520626	-0.0219135	0.126039	0.167332
Total cholesterol to total lipids ratio in large VLDL	470	-0.109372	-0.205996	-0.0127474	0.0266068		470	-0.0975978	-0.204681	0.0094851	0.0739396
Cholesterol esters to total lipids ratio in large VLDL	470	-0.0963817	-0.189016	-0.0037473	0.0414601		470	-0.0820506	-0.181607	0.0175058	0.106006
Free cholesterol to total lipids ratio in large VLDL	470	-0.111609	-0.209554	-0.0136635	0.0256153		470	-0.106217	-0.220913	0.0084791	0.0694305
Triglycerides to total lipids ratio in large VLDL	470	0.079993	-0.0073537	0.16734	0.0725647		470	0.0645838	-0.0338691	0.163037	0.19801
Phospholipids to total lipds ratio in medium VLDL	470	-0.0493443	-0.160042	0.0613534	0.381502		470	-0.0263115	-0.166919	0.114296	0.713243
Total cholesterol to total lipids ratio in medium VLDL	470	0.0239761	-0.0729078	0.12086	0.626974		470	0.0627562	-0.0567855	0.182298	0.302781
Cholesterol esters to total lipids ratio in medium VLDL	470	0.029675	-0.0749484	0.134298	0.577537		470	0.0943575	-0.035016	0.223731	0.152464
Free cholesterol to total lipids ratio in medium VLDL	470	-0.0066964	-0.0897855	0.0763926	0.874229		470	-0.0568505	-0.156547	0.0428456	0.263045
Triglycerides to total lipids ratio in medium VLDL	470	0.0024324	-0.108608	0.113473	0.965682		470	-0.0435039	-0.181008	0.0940003	0.534424
Phospholipids to total lipds ratio in small VLDL	470	-0.0516452	-0.143077	0.039787	0.267579		470	0.0495078	-0.0656284	0.164644	0.398553
Total cholesterol to total lipids ratio in small VLDL	470	0.0383773	-0.0564671	0.133222	0.42693		470	0.0731361	-0.0431341	0.189406	0.21705
Cholesterol esters to total lipids ratio in small VLDL	470	0.0496538	-0.0439053	0.143213	0.297525		470	0.0586211	-0.0574568	0.174699	0.321513
Free cholesterol to total lipids ratio in small VLDL	470	-0.042609	-0.141378	0.0561604	0.397014		470	0.0820229	-0.030559	0.194605	0.152902
Triglycerides to total lipids ratio in small VLDL	470	-0.0121356	-0.10839	0.0841187	0.80443		470	-0.101093	-0.213478	0.0112927	0.0777783
Phospholipids to total lipds ratio in very small VLDL	470	0.019254	-0.0699073	0.108415	0.6715		470	0.069309	-0.0406863	0.179304	0.216255
Total cholesterol to total lipids ratio in very small VLDL	470	0.0362285	-0.0498662	0.122323	0.408708		470	0.0787715	-0.0234738	0.181017	0.13072
Cholesterol esters to total lipids ratio in very small VLDL	470	0.0385976	-0.0459043	0.1231	0.369865		470	0.0622638	-0.0403078	0.164835	0.233527
Free cholesterol to total lipids ratio in very small VLDL	470	-0.0005662	-0.0840004	0.082868	0.989366		470	0.0575326	-0.0392861	0.154351	0.243515
Triglycerides to total lipids ratio in very small VLDL	470	-0.0396995	-0.126434	0.0470346	0.368872		470	-0.102184	-0.202807	-0.0015602	0.0465663
Phospholipids to total lipds ratio in IDL	470	-9.35e-06	-0.0777276	0.0777089	0.999811		470	-0.0149338	-0.111178	0.08131	0.760563
Total cholesterol to total lipids ratio in IDL	470	0.0290035	-0.0488962	0.106903	0.464751		470	0.0446596	-0.0492702	0.13859	0.35062
Cholesterol esters to total lipids ratio in IDL	470	0.0280374	-0.0472039	0.103279	0.464374		470	0.0095905	-0.0805225	0.0997034	0.834429
Free cholesterol to total lipids ratio in IDL	470	0.011335	-0.0656495	0.0883196	0.77245		470	0.0992893	0.0152043	0.183374	0.020752
Triglycerides to total lipids ratio in IDL	470	-0.0364632	-0.116958	0.0440319	0.373835		470	-0.0485072	-0.143595	0.0465805	0.316641
Phospholipids to total lipds ratio in large LDL	470	-0.0117008	-0.0899857	0.0665841	0.769107		470	-0.0331885	-0.127284	0.0609066	0.48858
Total cholesterol to total lipids ratio in large LDL	470	0.0335138	-0.0433033	0.110331	0.391698		470	0.0248926	-0.0681998	0.117985	0.599509
Cholesterol esters to total lipids ratio in large LDL	470	0.0275436	-0.049909	0.104996	0.485006		470	0.0042868	-0.0906234	0.099197	0.929313
Free cholesterol to total lipids ratio in large LDL	470	0.0051746	-0.0660864	0.0764355	0.886592		470	0.0575678	-0.0294137	0.144549	0.194045
Triglycerides to total lipids ratio in large LDL	470	-0.04871	-0.134598	0.037178	0.265649		470	-0.0080954	-0.106878	0.090687	0.872128
Phospholipids to total lipds ratio in medium LDL	470	-0.0249996	-0.103754	0.0537552	0.533065		470	-0.040269	-0.13626	0.0557216	0.410143
Total cholesterol to total lipids ratio in medium LDL	470	0.0379519	-0.0428816	0.118785	0.356676		470	0.030446	-0.0682874	0.129179	0.544827
Cholesterol esters to total lipids ratio in medium LDL	470	0.0389458	-0.041131	0.119023	0.339698		470	0.0257149	-0.0726758	0.124106	0.60778
Free cholesterol to total lipids ratio in medium LDL	470	-0.0351702	-0.114069	0.0437283	0.381494		470	-0.0101053	-0.105925	0.0857146	0.83591
Triglycerides to total lipids ratio in medium LDL	470	-0.0533346	-0.142299	0.0356296	0.239362		470	-0.0038733	-0.10657	0.0988237	0.940949
Phospholipids to total lipds ratio in small LDL	470	-0.0339654	-0.112623	0.0446922	0.396561		470	-0.0299076	-0.126233	0.066418	0.542068
Total cholesterol to total lipids ratio in small LDL	470	0.0421155	-0.038345	0.122576	0.304202		470	0.0390101	-0.0591693	0.137189	0.435312
Cholesterol esters to total lipids ratio in small LDL	470	0.0453808	-0.0353237	0.126085	0.269732		470	0.0332645	-0.0652527	0.131782	0.507323
Free cholesterol to total lipids ratio in small LDL	470	-0.0447423	-0.123366	0.0338815	0.264025		470	-0.0018783	-0.0946158	0.0908591	0.968268
Triglycerides to total lipids ratio in small LDL	470	-0.0494686	-0.137007	0.0380694	0.267356		470	-0.0498218	-0.152187	0.0525431	0.339349
Phospholipids to total lipds ratio in very large HDL	470	0.0823426	0.00471	0.159975	0.0376786		470	0.0645484	-0.0111189	0.140216	0.0943456
Total cholesterol to total lipids ratio in very large HDL	470	-0.0946741	-0.183498	-0.0058505	0.0367556		470	-0.0515169	-0.136621	0.0335867	0.234825
Cholesterol esters to total lipids ratio in very large HDL	470	-0.0868867	-0.177872	0.0040986	0.0612041		470	-0.0652337	-0.152167	0.0216997	0.141001
Free cholesterol to total lipids ratio in very large HDL	470	-0.0015767	-0.0992037	0.0960502	0.974695		470	0.0722062	-0.0029561	0.147369	0.0596756
Triglycerides to total lipids ratio in very large HDL	470	-0.001787	-0.0408987	0.0373247	0.928495		470	-0.0485013	-0.0917251	-0.0052775	0.027943
Phospholipids to total lipds ratio in large HDL	470	-0.0031161	-0.0783879	0.0721557	0.935197		470	-0.0609144	-0.13638	0.0145514	0.113378
Total cholesterol to total lipids ratio in large HDL	470	-0.0024207	-0.0690461	0.0642048	0.943112		470	0.0673668	2.24e-05	0.134711	0.0499242
Cholesterol esters to total lipids ratio in large HDL	470	0.0077277	-0.0580338	0.0734892	0.817475		470	0.0592707	-0.0085497	0.127091	0.0865789
Free cholesterol to total lipids ratio in large HDL	470	-0.0223672	-0.0914263	0.0466919	0.524782		470	0.074849	0.0077289	0.141969	0.0289221
Triglycerides to total lipids ratio in large HDL	470	0.0068699	-0.0160284	0.0297682	0.555763		470	-0.0167193	-0.0431506	0.009712	0.21448
Phospholipids to total lipds ratio in medium HDL	470	-0.025678	-0.106718	0.0553618	0.533813		470	-0.0273159	-0.115896	0.0612638	0.544813
Total cholesterol to total lipids ratio in medium HDL	470	-0.0111113	-0.0854813	0.0632586	0.769193		470	0.0599226	-0.0233865	0.143232	0.15819
Cholesterol esters to total lipids ratio in medium HDL	470	-0.0018073	-0.0798117	0.0761972	0.963705		470	0.0447183	-0.0422945	0.131731	0.313056
Free cholesterol to total lipids ratio in medium HDL	470	-0.0302755	-0.1076	0.0470489	0.442035		470	0.0732111	-0.0107656	0.157188	0.0873477
Triglycerides to total lipids ratio in medium HDL	470	0.0339093	-0.0388741	0.106693	0.360386		470	-0.0721561	-0.153461	0.0091485	0.0818244
Phospholipids to total lipds ratio in small HDL	470	0.0144436	-0.0713506	0.100238	0.740921		470	-5.87e-05	-0.0996023	0.0994849	0.999076
Total cholesterol to total lipids ratio in small HDL	470	-0.0104905	-0.0930667	0.0720858	0.80297		470	0.028869	-0.0677888	0.125527	0.557538
Cholesterol esters to total lipids ratio in small HDL	470	-0.0060714	-0.0888477	0.076705	0.885456		470	0.0215639	-0.0752935	0.118421	0.661948
Free cholesterol to total lipids ratio in small HDL	470	-0.0345923	-0.125989	0.056804	0.457391		470	0.0506673	-0.0515104	0.152845	0.33034
Triglycerides to total lipids ratio in small HDL	470	-0.0076866	-0.0898601	0.0744869	0.854235		470	-0.108737	-0.204611	-0.0128634	0.0263099
Mean diameter for VLDL particles	470	0.0041943	-0.0824537	0.0908423	0.924257		470	-0.131508	-0.228092	-0.0349245	0.0077229
Mean diameter for LDL particles	470	0.0359253	-0.0504316	0.122282	0.414058		470	0.023728	-0.0717033	0.119159	0.62535
Mean diameter for HDL particles	470	-0.0147763	-0.113639	0.0840867	0.76911		470	0.103615	-0.001687	0.208917	0.0537692
Serum total cholesterol	470	-0.0068331	-0.101131	0.0874649	0.886827		470	0.0410947	-0.0714592	0.153648	0.473434
Total cholesterol in VLDL	470	0.0037977	-0.073286	0.0808814	0.922914		470	-0.0792582	-0.170876	0.0123601	0.0898032
Remnant cholesterol (non-HDL, non-LDL -cholesterol)	470	0.0129977	-0.0706116	0.096607	0.760128		470	-0.0311487	-0.129946	0.0676491	0.535853
Total cholesterol in LDL	470	0.0007069	-0.0910743	0.0924881	0.987931		470	0.0090446	-0.0985413	0.116631	0.868854
Total cholesterol in HDL	470	-0.0284725	-0.128921	0.0719764	0.577782		470	0.113798	-0.0018498	0.229446	0.053763
Total cholesterol in HDL2	470	-0.0254996	-0.12594	0.0749406	0.618085		470	0.116743	0.0011986	0.232287	0.04768
Total cholesterol in HDL3	470	-0.0496214	-0.14899	0.0497475	0.326951		470	0.0695643	-0.0444136	0.183542	0.230996
Esterified cholesterol	470	-0.0031781	-0.0968385	0.0904823	0.946864		470	0.0436385	-0.0684033	0.15568	0.444432
Free cholesterol	470	-0.015572	-0.111328	0.0801842	0.749437		470	0.0344908	-0.079039	0.148021	0.55079
Serum total triglycerides	470	-0.0122307	-0.085652	0.0611906	0.743547		470	-0.0992993	-0.188036	-0.0105624	0.0283716
Triglycerides in VLDL	470	-0.0101043	-0.0812049	0.0609963	0.780163		470	-0.113385	-0.19822	-0.0285507	0.0089148
Triglycerides in LDL	470	-0.0298483	-0.130406	0.0707093	0.559972		470	0.008554	-0.105094	0.122202	0.882478
Triglycerides in HDL	470	0.0045202	-0.0882852	0.0973256	0.923789		470	0.0043934	-0.102543	0.111329	0.935686
Total phosphoglycerides	470	-0.017866	-0.11645	0.0807178	0.721903		470	0.0620282	-0.0554563	0.179513	0.300034
Ratio of triglycerides to phosphoglycerides	470	-0.023012	-0.0934382	0.0474142	0.521119		470	-0.100703	-0.184025	-0.0173815	0.0179543
Phosphatidylcholine and other cholines	470	-0.0224511	-0.122572	0.0776695	0.659664		470	0.0363897	-0.081835	0.154614	0.545563
Total cholines	470	-0.0230362	-0.12289	0.0768179	0.650508		470	0.0533969	-0.0655709	0.172365	0.378226
Apolipoprotein A-I	470	-0.0306493	-0.131908	0.0706097	0.552262		470	0.0933431	-0.0258672	0.212554	0.124559
Apolipoprotein B	470	0.0113078	-0.0705599	0.0931755	0.786182		470	-0.032565	-0.130357	0.0652272	0.513185
Ratio of apolipoprotein B to apolipoprotein A-I	470	0.0308945	-0.0485806	0.11037	0.445312		470	-0.0775266	-0.165654	0.0106005	0.0845238
Total fatty acids	470	-0.0265312	-0.117385	0.0643226	0.566343		470	-0.0089692	-0.118153	0.100215	0.871825
Estimated degree of unsaturation	470	-0.0019141	-0.086925	0.0830968	0.964727		470	0.0092824	-0.0896089	0.108174	0.853736
22:6, docosahexaenoic acid	470	-0.0372432	-0.144261	0.069775	0.494393		470	0.0469597	-0.0827477	0.176667	0.477158
Conjugated linoleic acid	470	0.0088626	-0.0836252	0.10135	0.850718		470	0.0665222	-0.0462242	0.179269	0.24687
Omega-3 fatty acids	470	-0.0393041	-0.144956	0.0663479	0.465115		470	0.0047517	-0.122489	0.131993	0.94153
Omega-6 fatty acids	470	-0.012208	-0.106232	0.0818157	0.79872		470	0.0345638	-0.0785972	0.147725	0.548649
Polyunsaturated fatty acids	470	-0.0156175	-0.110933	0.0796977	0.747607		470	0.0318809	-0.0827718	0.146534	0.585032
Monounsaturated fatty acids; 16:1, 18:1	470	-0.0371207	-0.122321	0.0480796	0.392342		470	-0.0566948	-0.158188	0.0447986	0.272894
Saturated fatty acids	470	-0.0237024	-0.114446	0.0670408	0.607988		470	-0.0027897	-0.112818	0.107238	0.960283
Ratio of 22:6 docosahexaenoic acid to total fatty acids	470	-0.0244015	-0.112741	0.0639379	0.587517		470	0.061744	-0.0401266	0.163615	0.234239
Ratio of 18:2 linoleic acid to total fatty acids	470	0.0597959	-0.029899	0.149491	0.190824		470	0.144346	0.0423531	0.246338	0.0056387
Ratio of omega-3 fatty acids to total fatty acids	470	-0.0346958	-0.13344	0.0640481	0.490232		470	0.0078768	-0.106086	0.121839	0.892018
Ratio of omega-6 fatty acids to total fatty acids	470	0.0345045	-0.0490024	0.118011	0.417223		470	0.10991	0.0144697	0.20535	0.0240968
Ratio of polyunsaturated fatty acids to total fatty acids	470	0.0228956	-0.0607524	0.106544	0.590917		470	0.100483	0.0056381	0.195328	0.037899
Ratio of monounsaturated fatty acids to total fatty acids	470	-0.0279534	-0.116541	0.0606347	0.535509		470	-0.10837	-0.209283	-0.0074574	0.0353669
Ratio of saturated fatty acids to total fatty acids	470	0.0120698	-0.0738612	0.0980009	0.782655		470	0.0284898	-0.0774114	0.134391	0.597293
Insulin	470	-0.0133939	-0.121276	0.0944883	0.807358		470	-0.170326	-0.298108	-0.0425432	0.0090996
Glucose	470	0.0031756	-0.0694978	0.0758491	0.931606		470	-0.0956312	-0.181915	-0.0093471	0.029912
Lactate	470	0.0609683	-0.0293221	0.151259	0.185183		470	0.0323984	-0.0770516	0.141848	0.561052
Citrate	470	0.0497734	-0.059485	0.159032	0.371133		470	0.0917622	-0.0277492	0.211274	0.132023
Alanine	470	0.085755	-0.0142625	0.185773	0.0926849		470	0.0773038	-0.0441635	0.198771	0.2117
Glutamine	470	0.0067608	-0.0906602	0.104182	0.891584		470	0.0096285	-0.0918144	0.111072	0.852118
Histidine	470	0.0281682	-0.0834764	0.139813	0.620267		470	0.0057459	-0.117516	0.129008	0.927052
Isoleucine	470	0.0023321	-0.0714783	0.0761426	0.950518		470	-0.107864	-0.197372	-0.0183547	0.018292
Leucine	470	0.017346	-0.0577347	0.0924268	0.650037		470	-0.0673141	-0.158768	0.02414	0.14874
Valine	470	0.0147183	-0.075156	0.104593	0.747735		470	-0.0684107	-0.17755	0.0407284	0.218658
Phenylalanine	470	0.0692591	-0.0272653	0.165784	0.159203		470	0.0049048	-0.100048	0.109858	0.926867
Tyrosine	470	0.0204058	-0.0814945	0.122306	0.694116		470	-0.0912162	-0.208566	0.0261339	0.127324
Acetate	470	0.0243423	-0.0047576	0.0534421	0.10089		470	0.0174208	-0.0136149	0.0484564	0.270579
Acetoacetate	470	-0.0301121	-0.107882	0.0476577	0.447112		470	-0.0314345	-0.124164	0.0612947	0.505639
3-hydroxybutyrate	470	-0.0397947	-0.121673	0.0420833	0.340027		470	0.0170652	-0.0826336	0.116764	0.736747
Creatinine	470	0.0653207	-0.0063413	0.136983	0.073912		470	0.0005684	-0.0832599	0.0843967	0.989375
Albumin (signal area)	470	0.112257	0.0190243	0.20549	0.0183891		470	0.183998	0.0711301	0.296866	0.0014516
Glycoprotein acetyls, mainly a1-acid glycoprotein	470	-0.0169385	-0.101933	0.0680557	0.695511		470	-0.11302	-0.211304	-0.0147353	0.0243033
C-reactive protein	470	-0.0024668	-0.0697096	0.0647759	0.94256		470	-0.0792823	-0.189957	0.031392	0.159884
