# Supplementary material for: Body muscle gain and markers of cardiovascular disease susceptibility in young adulthood: A cohort study
Source: PLoS Med. 2021 Sep 9;18(9):e1003751. doi: 10.1371/journal.pmed.1003751 (PMC8428664; doi:10.1371/journal.pmed.1003751)
Supplement: S22 Table — (XLSX) [file pmed.1003751.s034.xlsx]

## Sheet: S22 Table
S22 Table Associations of change in grip strength from childhood to young adulthood with cardiometabolic traits in young adulthood among ALSPAC G1 males
	Maximum grip change, 12y to 25y						Relative grip change, 12y to 25y
	(per SD-unit gain), males						(per SD-unit gain), males
	Adj. for age, ethnicity, maternal education,						Adj. for age, ethnicity, maternal education,
	maximum grip at 12y, fat mass index change						relative grip at 12y, fat mass index change
Standardized outcome at age 25y	N	Beta	LCL	UCL	P-value		N	Beta	LCL	UCL	P-value
Systolic blood pressure	655	0.108376	0.0361258	0.180626	0.0033406		655	-0.0973664	-0.175404	-0.0193282	0.0145504
Diastolic blood pressure	655	0.0223208	-0.0587119	0.103354	0.588766		655	-0.0551834	-0.148527	0.0381599	0.246118
Concentration of chylomicrons and extremely large VLDL particles	568	0.038176	-0.0873721	0.163724	0.550569		568	-0.0744214	-0.187887	0.0390443	0.198168
Total lipids in chylomicrons and extremely large VLDL	568	0.0380036	-0.0878778	0.163885	0.553422		568	-0.0746304	-0.188213	0.0389519	0.197372
Phospholipids in chylomicrons and extremely large VLDL	568	0.0401343	-0.0868327	0.167101	0.534925		568	-0.070617	-0.184257	0.0430235	0.22276
Total cholesterol in chylomicrons and extremely large VLDL	568	0.0335481	-0.0948752	0.161971	0.608074		568	-0.0786262	-0.192988	0.035736	0.177422
Cholesterol esters in chylomicrons and extremely large VLDL	568	0.0290514	-0.0966137	0.154716	0.64994		568	-0.0808994	-0.193485	0.0316865	0.158682
Free cholesterol in chylomicrons and extremely large VLDL	568	0.0379724	-0.0922021	0.168147	0.566895		568	-0.0740081	-0.189841	0.041825	0.21001
Triglycerides in chylomicrons and extremely large VLDL	568	0.0385374	-0.0862512	0.163326	0.544367		568	-0.0739417	-0.187254	0.039371	0.200464
Concentration of very large VLDL particles	568	0.038084	-0.0893513	0.165519	0.557436		568	-0.0749277	-0.189889	0.0400337	0.201003
Total lipids in very large VLDL	568	0.0377373	-0.0899749	0.165449	0.561878		568	-0.0752325	-0.190252	0.0397876	0.199408
Phospholipids in very large VLDL	568	0.0351955	-0.0925024	0.162893	0.588468		568	-0.0748257	-0.189392	0.0397403	0.200067
Total cholesterol in very large VLDL	568	0.0334449	-0.0967494	0.163639	0.614054		568	-0.079445	-0.195454	0.0365642	0.179129
Cholesterol esters in very large VLDL	568	0.0319183	-0.0976267	0.161463	0.628604		568	-0.0825914	-0.198488	0.0333055	0.16214
Free cholesterol in very large VLDL	568	0.0351568	-0.0956314	0.165945	0.597711		568	-0.0754675	-0.191495	0.0405602	0.201927
Triglycerides in very large VLDL	568	0.0393486	-0.0873842	0.166081	0.542201		568	-0.0737796	-0.188618	0.0410584	0.207494
Concentration of large VLDL particles	568	0.039012	-0.0822548	0.160279	0.527712		568	-0.0750622	-0.187253	0.0371285	0.189325
Total lipids in large VLDL	568	0.038812	-0.0826151	0.160239	0.530373		568	-0.075278	-0.187486	0.0369304	0.188128
Phospholipids in large VLDL	568	0.0393937	-0.0812023	0.15999	0.521376		568	-0.073955	-0.185289	0.0373792	0.192513
Total cholesterol in large VLDL	568	0.0349233	-0.0866957	0.156542	0.572958		568	-0.0797482	-0.19174	0.032244	0.162459
Cholesterol esters in large VLDL	568	0.0304785	-0.0876076	0.148564	0.612374		568	-0.0863191	-0.196645	0.0240065	0.124905
Free cholesterol in large VLDL	568	0.0389809	-0.0856632	0.163625	0.539276		568	-0.0725653	-0.185928	0.0407979	0.209161
Triglycerides in large VLDL	568	0.0398894	-0.0815355	0.161314	0.519018		568	-0.0738533	-0.186342	0.0386351	0.197726
Concentration of medium VLDL particles	568	0.0270895	-0.0873749	0.141554	0.642213		568	-0.0844227	-0.192647	0.0238017	0.126031
Total lipids in medium VLDL	568	0.0265957	-0.0877145	0.140906	0.647848		568	-0.0848281	-0.192926	0.02327	0.123789
Phospholipids in medium VLDL	568	0.0271577	-0.0863882	0.140704	0.638681		568	-0.0832046	-0.190343	0.0239339	0.127718
Total cholesterol in medium VLDL	568	0.0185028	-0.0921392	0.129145	0.742672		568	-0.0903348	-0.196129	0.0154597	0.0940646
Cholesterol esters in medium VLDL	568	0.0083199	-0.0965869	0.113227	0.876265		568	-0.0954604	-0.198107	0.0071862	0.0682773
Free cholesterol in medium VLDL	568	0.0290831	-0.0867441	0.14491	0.622067		568	-0.0822527	-0.191118	0.0266127	0.138358
Triglycerides in medium VLDL	568	0.0297623	-0.085756	0.145281	0.613011		568	-0.0819191	-0.190952	0.0271139	0.14057
Concentration of small VLDL particles	568	0.0197882	-0.0822138	0.12179	0.703307		568	-0.0820416	-0.181402	0.0173193	0.105401
Total lipids in small VLDL	568	0.0183337	-0.0818904	0.118558	0.719499		568	-0.0810548	-0.179191	0.0170817	0.105298
Phospholipids in small VLDL	568	0.0300525	-0.0684587	0.128564	0.549269		568	-0.0622201	-0.158142	0.0337017	0.203157
Total cholesterol in small VLDL	568	-0.0008805	-0.0882776	0.0865165	0.984218		568	-0.0791367	-0.170176	0.0119023	0.0882992
Cholesterol esters in small VLDL	568	-0.0132954	-0.0963224	0.0697316	0.75323		568	-0.0822462	-0.171856	0.0073636	0.0719564
Free cholesterol in small VLDL	568	0.0214101	-0.0765402	0.11936	0.66784		568	-0.0673514	-0.163849	0.0291458	0.17094
Triglycerides in small VLDL	568	0.0265114	-0.0841125	0.137135	0.638015		568	-0.0832902	-0.189031	0.0224507	0.122386
Concentration of very small VLDL particles	568	-0.014596	-0.0982335	0.0690416	0.731889		568	-0.0800835	-0.167859	0.0076926	0.0736614
Total lipids in very small VLDL	568	-0.0175292	-0.100314	0.0652554	0.677633		568	-0.0780279	-0.165859	0.0098036	0.0815386
Phospholipids in very small VLDL	568	-0.0136372	-0.0963812	0.0691068	0.746265		568	-0.0479337	-0.136156	0.0402881	0.286331
Total cholesterol in very small VLDL	568	-0.035484	-0.116647	0.0456789	0.390848		568	-0.085501	-0.174916	0.0039136	0.060868
Cholesterol esters in very small VLDL	568	-0.0446978	-0.125079	0.0356836	0.275195		568	-0.100238	-0.189453	-0.0110222	0.0277278
Free cholesterol in very small VLDL	568	-0.0141916	-0.0974733	0.06909	0.737966		568	-0.050067	-0.140439	0.040305	0.276977
Triglycerides in very small VLDL	568	0.0201424	-0.0811099	0.121395	0.696133		568	-0.080412	-0.177914	0.0170898	0.10581
Concentration of IDL particles	568	-0.0334897	-0.118131	0.0511518	0.437385		568	-0.0507469	-0.142358	0.040864	0.277038
Total lipids in IDL	568	-0.0352552	-0.120279	0.049769	0.415727		568	-0.0487173	-0.14107	0.0436355	0.300579
Phospholipids in IDL	568	-0.0346548	-0.119903	0.0505934	0.424926		568	-0.0407285	-0.133184	0.0517266	0.387255
Total cholesterol in IDL	568	-0.0393113	-0.125451	0.046828	0.37042		568	-0.0471307	-0.141486	0.0472245	0.326951
Cholesterol esters in IDL	568	-0.03773	-0.123618	0.048158	0.38858		568	-0.0519487	-0.14598	0.0420828	0.278321
Free cholesterol in IDL	568	-0.0424431	-0.130229	0.0453425	0.342689		568	-0.0337138	-0.129387	0.061959	0.489121
Triglycerides in IDL	568	0.0031284	-0.0820832	0.08834	0.942538		568	-0.065904	-0.148903	0.0170948	0.119406
Concentration of large LDL particles	568	-0.0352785	-0.122845	0.0522886	0.429086		568	-0.0411246	-0.136673	0.0544242	0.398244
Total lipids in large LDL	568	-0.0369204	-0.124867	0.0510265	0.409958		568	-0.0405205	-0.136668	0.0556266	0.408133
Phospholipids in large LDL	568	-0.0337623	-0.120887	0.0533626	0.446878		568	-0.0357257	-0.130724	0.0592731	0.460415
Total cholesterol in large LDL	568	-0.0402648	-0.129232	0.0487026	0.374404		568	-0.0407426	-0.138436	0.0569509	0.413039
Cholesterol esters in large LDL	568	-0.0380323	-0.126678	0.0506135	0.399744		568	-0.0425257	-0.139859	0.0548076	0.391159
Free cholesterol in large LDL	568	-0.0467817	-0.137129	0.0435659	0.309562		568	-0.0344814	-0.13334	0.0643772	0.493558
Triglycerides in large LDL	568	-0.0005038	-0.0771869	0.0761793	0.989709		568	-0.0387052	-0.116178	0.0387671	0.326857
Concentration of medium LDL particles	568	-0.033606	-0.122632	0.0554202	0.458724		568	-0.0328688	-0.131693	0.0659551	0.513832
Total lipids in medium LDL	568	-0.0345295	-0.123779	0.0547198	0.447615		568	-0.0322149	-0.131519	0.0670892	0.524251
Phospholipids in medium LDL	568	-0.0246396	-0.111259	0.0619798	0.576563		568	-0.0315618	-0.127304	0.0641799	0.517563
Total cholesterol in medium LDL	568	-0.0387781	-0.129216	0.0516595	0.400023		568	-0.032283	-0.133166	0.0685997	0.529893
Cholesterol esters in medium LDL	568	-0.0395944	-0.130175	0.050986	0.39093		568	-0.0349034	-0.135531	0.0657245	0.495963
Free cholesterol in medium LDL	568	-0.03499	-0.124381	0.0544008	0.442307		568	-0.021435	-0.122858	0.0799879	0.67821
Triglycerides in medium LDL	568	0.0014021	-0.0735368	0.076341	0.970697		568	-0.0191287	-0.0966269	0.0583694	0.62799
Concentration of small LDL particles	568	-0.0286693	-0.117462	0.0601237	0.526207		568	-0.0208866	-0.120946	0.0791727	0.681951
Total lipids in small LDL	568	-0.0299571	-0.119002	0.0590876	0.509001		568	-0.0201071	-0.120694	0.0804799	0.694733
Phospholipids in small LDL	568	-0.0152845	-0.100757	0.0701885	0.725535		568	-0.0043146	-0.101835	0.0932059	0.93078
Total cholesterol in small LDL	568	-0.0376296	-0.128481	0.0532221	0.416246		568	-0.0238092	-0.126127	0.0785082	0.647796
Cholesterol esters in small LDL	568	-0.0399993	-0.131297	0.0512983	0.389847		568	-0.0285261	-0.130546	0.0734933	0.58307
Free cholesterol in small LDL	568	-0.0281019	-0.116883	0.0606791	0.534369		568	-0.0066468	-0.109415	0.0961216	0.898954
Triglycerides in small LDL	568	0.0188328	-0.0715338	0.109199	0.682438		568	-0.027715	-0.115864	0.0604335	0.537106
Concentration of very large HDL particles	568	-0.030073	-0.0883581	0.0282121	0.311275		568	0.0170102	-0.0524341	0.0864544	0.630612
Total lipids in very large HDL	568	-0.0305801	-0.0889684	0.0278082	0.30405		568	0.0167906	-0.0527416	0.0863227	0.635458
Phospholipids in very large HDL	568	-0.0218525	-0.0813573	0.0376523	0.471002		568	0.0331995	-0.0373849	0.103784	0.35595
Total cholesterol in very large HDL	568	-0.0419633	-0.102837	0.0189107	0.176275		568	-0.0001312	-0.0720403	0.0717779	0.997143
Cholesterol esters in very large HDL	568	-0.0481706	-0.110994	0.0146525	0.132607		568	-0.0083332	-0.0823042	0.0656377	0.824955
Free cholesterol in very large HDL	568	-0.0273052	-0.0855398	0.0309293	0.357452		568	0.01828	-0.0508017	0.0873616	0.603436
Triglycerides in very large HDL	568	-0.0133215	-0.100591	0.0739478	0.764414		568	-0.0638349	-0.15205	0.0243804	0.155769
Concentration of large HDL particles	568	0.0031119	-0.0576795	0.0639034	0.919944		568	0.07603	0.0053512	0.146709	0.0350495
Total lipids in large HDL	568	0.002877	-0.0580328	0.0637868	0.926113		568	0.0763159	0.0054943	0.147138	0.0347351
Phospholipids in large HDL	568	0.0094337	-0.0535415	0.0724089	0.768682		568	0.0875426	0.0150004	0.160085	0.0181082
Total cholesterol in large HDL	568	-0.00138	-0.0621074	0.0593474	0.964414		568	0.0709033	1.77e-05	0.141789	0.049943
Cholesterol esters in large HDL	568	-0.0020784	-0.0628242	0.0586673	0.946441		568	0.0693692	-0.0015587	0.140297	0.0552333
Free cholesterol in large HDL	568	0.0007799	-0.0600257	0.0615855	0.979909		568	0.0756063	0.0047129	0.1465	0.0366388
Triglycerides in large HDL	568	-0.0165877	-0.0727447	0.0395693	0.562017		568	-0.0082734	-0.0747177	0.0581709	0.806873
Concentration of medium HDL particles	568	0.053975	-0.0179505	0.1259	0.141043		568	0.11807	0.0357525	0.200388	0.005014
Total lipids in medium HDL	568	0.0527167	-0.0193443	0.124778	0.151295		568	0.119698	0.0369123	0.202485	0.0046756
Phospholipids in medium HDL	568	0.0525975	-0.017383	0.122578	0.140424		568	0.111312	0.0309388	0.191685	0.006725
Total cholesterol in medium HDL	568	0.0471892	-0.0270535	0.121432	0.212381		568	0.129372	0.0432634	0.21548	0.0032994
Cholesterol esters in medium HDL	568	0.0473966	-0.0272643	0.122058	0.212943		568	0.131394	0.0448533	0.217935	0.0029862
Free cholesterol in medium HDL	568	0.0460781	-0.0265851	0.118741	0.213442		568	0.120985	0.0366174	0.205353	0.0050231
Triglycerides in medium HDL	568	0.0535791	-0.0398426	0.147001	0.26043		568	-0.0270903	-0.121392	0.0672115	0.572799
Concentration of small HDL particles	568	0.0520137	-0.0206606	0.124688	0.160336		568	0.0824943	-0.0042288	0.169217	0.0622239
Total lipids in small HDL	568	0.049517	-0.0234243	0.122458	0.182933		568	0.0836056	-0.0036667	0.170878	0.0603973
Phospholipids in small HDL	568	0.0865322	0.0113759	0.161689	0.0241102		568	0.100887	0.017651	0.184124	0.0176118
Total cholesterol in small HDL	568	0.011439	-0.0691351	0.0920132	0.780456		568	0.0666799	-0.0292162	0.162576	0.172554
Cholesterol esters in small HDL	568	0.0005572	-0.0826079	0.0837223	0.989505		568	0.0580375	-0.0397779	0.155853	0.244336
Free cholesterol in small HDL	568	0.0709933	-0.002677	0.144664	0.058895		568	0.102481	0.0169442	0.188018	0.0189525
Triglycerides in small HDL	568	0.0479584	-0.0565486	0.152465	0.367772		568	-0.0743322	-0.174644	0.0259798	0.14609
Phospholipids to total lipds ratio in chylomicrons and extremely large VLDL	568	-0.0325348	-0.110839	0.0457689	0.414777		568	0.0103844	-0.0917096	0.112478	0.841718
Total cholesterol to total lipids ratio in chylomicrons and extremely large VLDL	568	0.012405	-0.0859968	0.110807	0.804519		568	-0.0020091	-0.117609	0.113591	0.972779
Cholesterol esters to total lipids ratio in chylomicrons and extremely large VLDL	568	0.013765	-0.0844719	0.112002	0.783243		568	0.005237	-0.110178	0.120652	0.929012
Free cholesterol to total lipids ratio in chylomicrons and extremely large VLDL	568	0.0090073	-0.0882307	0.106245	0.855688		568	-0.0165268	-0.130531	0.0974778	0.775945
Triglycerides to total lipids ratio in chylomicrons and extremely large VLDL	568	0.0089674	-0.0828445	0.100779	0.84793		568	-0.0044752	-0.116032	0.107082	0.937223
Phospholipids to total lipds ratio in very large VLDL	568	-0.0179941	-0.0973395	0.0613513	0.656167		568	-0.0073538	-0.113711	0.0990039	0.89202
Total cholesterol to total lipids ratio in very large VLDL	568	-0.0348243	-0.129774	0.0601256	0.471575		568	-0.0200051	-0.135056	0.0950456	0.732825
Cholesterol esters to total lipids ratio in very large VLDL	568	-0.0348602	-0.129025	0.0593042	0.467428		568	-0.0197531	-0.132927	0.0934207	0.731855
Free cholesterol to total lipids ratio in very large VLDL	568	-0.0334745	-0.128141	0.0611922	0.487622		568	-0.019631	-0.134344	0.0950818	0.736891
Triglycerides to total lipids ratio in very large VLDL	568	0.0410413	-0.0465848	0.128667	0.357981		568	0.0215728	-0.0888648	0.13201	0.701355
Phospholipids to total lipds ratio in large VLDL	568	0.0536027	-0.0203056	0.127511	0.15484		568	0.0903556	-0.018722	0.199433	0.104283
Total cholesterol to total lipids ratio in large VLDL	568	0.0630849	-0.0225267	0.148697	0.148351		568	0.0472922	-0.0483182	0.142903	0.331684
Cholesterol esters to total lipids ratio in large VLDL	568	0.0466051	-0.0320773	0.125287	0.245145		568	0.0420781	-0.0465333	0.130689	0.351361
Free cholesterol to total lipids ratio in large VLDL	568	0.0793433	-0.0102985	0.168985	0.082663		568	0.0475329	-0.0507085	0.145774	0.342338
Triglycerides to total lipids ratio in large VLDL	568	-0.0943247	-0.174499	-0.0141504	0.021202		568	-0.100951	-0.197917	-0.0039855	0.0413276
Phospholipids to total lipds ratio in medium VLDL	568	0.0093277	-0.0283566	0.0470121	0.627024		568	0.0443898	0.0011251	0.0876545	0.0443516
Total cholesterol to total lipids ratio in medium VLDL	568	-0.0484404	-0.119869	0.0229885	0.183383		568	-0.0742712	-0.152951	0.0044086	0.064243
Cholesterol esters to total lipids ratio in medium VLDL	568	-0.0482658	-0.113453	0.0169215	0.146413		568	-0.0499379	-0.126454	0.0265785	0.200397
Free cholesterol to total lipids ratio in medium VLDL	568	-0.0145347	-0.100517	0.0714481	0.739986		568	-0.0794813	-0.170138	0.0111759	0.0856088
Triglycerides to total lipids ratio in medium VLDL	568	0.0389282	-0.0218811	0.0997375	0.209122		568	0.045066	-0.0217749	0.111907	0.185934
Phospholipids to total lipds ratio in small VLDL	568	0.0447423	-0.0245793	0.114064	0.205408		568	0.110922	0.0303897	0.191455	0.0070299
Total cholesterol to total lipids ratio in small VLDL	568	-0.0359508	-0.118086	0.0461848	0.3903		568	-0.0073475	-0.0984281	0.083733	0.874155
Cholesterol esters to total lipids ratio in small VLDL	568	-0.0428048	-0.123251	0.0376415	0.296407		568	-0.0236378	-0.113793	0.0665171	0.606756
Free cholesterol to total lipids ratio in small VLDL	568	0.0233916	-0.047724	0.0945072	0.518494		568	0.0727251	-0.0149594	0.16041	0.103852
Triglycerides to total lipids ratio in small VLDL	568	0.013365	-0.0723392	0.0990691	0.759485		568	-0.0508708	-0.145338	0.0435965	0.290632
Phospholipids to total lipds ratio in very small VLDL	568	0.0085778	-0.087634	0.104789	0.861048		568	0.104649	0.0016015	0.207697	0.0465559
Total cholesterol to total lipids ratio in very small VLDL	568	-0.073452	-0.166437	0.0195334	0.121325		568	-0.045691	-0.145839	0.0544573	0.370562
Cholesterol esters to total lipids ratio in very small VLDL	568	-0.0859246	-0.173564	0.001715	0.0546387		568	-0.0923291	-0.188434	0.0037757	0.0596718
Free cholesterol to total lipids ratio in very small VLDL	568	0.022337	-0.0742382	0.118912	0.649783		568	0.119702	0.015665	0.22374	0.0242072
Triglycerides to total lipids ratio in very small VLDL	568	0.0530331	-0.0487935	0.15486	0.30675		568	-0.0243807	-0.133929	0.0851672	0.662169
Phospholipids to total lipds ratio in IDL	568	0.0485616	-0.067633	0.164756	0.412045		568	0.0814823	-0.0352744	0.198239	0.17099
Total cholesterol to total lipids ratio in IDL	568	-0.0562846	-0.140661	0.0280918	0.190645		568	-0.0029021	-0.0953419	0.0895376	0.950851
Cholesterol esters to total lipids ratio in IDL	568	-0.0452541	-0.127709	0.0372009	0.281485		568	-0.0337725	-0.124577	0.0570315	0.465361
Free cholesterol to total lipids ratio in IDL	568	-0.0439702	-0.164472	0.0765321	0.473842		568	0.0743257	-0.0452375	0.193889	0.222583
Triglycerides to total lipids ratio in IDL	568	0.0457003	-0.0426152	0.134016	0.30987		568	-0.0378309	-0.131076	0.0554141	0.425839
Phospholipids to total lipds ratio in large LDL	568	0.0509929	-0.0460482	0.148034	0.302447		568	0.0307788	-0.0689956	0.130553	0.544806
Total cholesterol to total lipids ratio in large LDL	568	-0.0526988	-0.135925	0.0305271	0.214114		568	-0.0067597	-0.0958358	0.0823165	0.881562
Cholesterol esters to total lipids ratio in large LDL	568	-0.0415497	-0.126941	0.0438412	0.339609		568	-0.0183128	-0.109204	0.0725784	0.692439
Free cholesterol to total lipids ratio in large LDL	568	-0.0142427	-0.121392	0.0929065	0.794117		568	0.0413552	-0.0615502	0.144261	0.430228
Triglycerides to total lipids ratio in large LDL	568	0.0394724	-0.0374652	0.11641	0.314019		568	-0.0226186	-0.104272	0.0590349	0.586587
Phospholipids to total lipds ratio in medium LDL	568	0.0452447	-0.0484832	0.138973	0.343449		568	-0.0042437	-0.101419	0.0929319	0.931673
Total cholesterol to total lipids ratio in medium LDL	568	-0.04542	-0.130327	0.0394872	0.293834		568	0.0070358	-0.0829503	0.097022	0.877998
Cholesterol esters to total lipids ratio in medium LDL	568	-0.0449623	-0.133025	0.0431006	0.316356		568	-0.0026864	-0.0948493	0.0894764	0.954363
Free cholesterol to total lipids ratio in medium LDL	568	0.0365367	-0.0625947	0.135668	0.469399		568	0.025707	-0.0729397	0.124354	0.608944
Triglycerides to total lipids ratio in medium LDL	568	0.0341745	-0.0350954	0.103444	0.332937		568	-0.0105359	-0.0868946	0.0658228	0.786475
Phospholipids to total lipds ratio in small LDL	568	0.0465883	-0.0419271	0.135104	0.301664		568	0.0112703	-0.0807228	0.103263	0.809921
Total cholesterol to total lipids ratio in small LDL	568	-0.0520956	-0.141174	0.0369826	0.251157		568	0.001428	-0.0913964	0.0942523	0.975905
Cholesterol esters to total lipids ratio in small LDL	568	-0.0515656	-0.142468	0.039337	0.265661		568	-0.0065619	-0.100652	0.0875281	0.891091
Free cholesterol to total lipids ratio in small LDL	568	0.0345582	-0.0635276	0.132644	0.489195		568	0.0346912	-0.0618775	0.13126	0.480716
Triglycerides to total lipids ratio in small LDL	568	0.0494721	-0.050096	0.14904	0.329508		568	-0.0331209	-0.131394	0.0651525	0.508245
Phospholipids to total lipds ratio in very large HDL	568	0.0449764	-0.0716753	0.161628	0.449172		568	0.108796	-0.0221462	0.239738	0.103241
Total cholesterol to total lipids ratio in very large HDL	568	-0.0465041	-0.1586	0.0655921	0.415491		568	-0.0937739	-0.221855	0.0343075	0.150968
Cholesterol esters to total lipids ratio in very large HDL	568	-0.0390871	-0.143137	0.0649631	0.460902		568	-0.103914	-0.227165	0.0193377	0.0982749
Free cholesterol to total lipids ratio in very large HDL	568	-0.0154583	-0.130391	0.0994743	0.791734		568	0.0707357	-0.0567803	0.198252	0.276362
Triglycerides to total lipids ratio in very large HDL	568	-0.0118155	-0.165159	0.141528	0.879755		568	-0.0673066	-0.249668	0.115055	0.468779
Phospholipids to total lipds ratio in large HDL	568	-0.0092273	-0.134873	0.116419	0.885355		568	-0.0617348	-0.202741	0.0792718	0.390177
Total cholesterol to total lipids ratio in large HDL	568	-0.0179358	-0.129869	0.0939971	0.753076		568	0.0762654	-0.0454849	0.198016	0.219063
Cholesterol esters to total lipids ratio in large HDL	568	-0.0334701	-0.151048	0.0841078	0.576289		568	0.0424398	-0.0841469	0.169026	0.510469
Free cholesterol to total lipids ratio in large HDL	568	0.0152082	-0.0883599	0.118776	0.773123		568	0.133602	0.0192108	0.247994	0.0221557
Triglycerides to total lipids ratio in large HDL	568	0.0348955	-0.180261	0.250052	0.750171		568	-0.0275098	-0.262818	0.207798	0.818458
Phospholipids to total lipds ratio in medium HDL	568	0.0157241	-0.0716665	0.103115	0.723907		568	-0.081905	-0.163475	-0.000335	0.0490696
Total cholesterol to total lipids ratio in medium HDL	568	-0.0218947	-0.123653	0.0798639	0.672728		568	0.100888	0.0038839	0.197892	0.0415348
Cholesterol esters to total lipids ratio in medium HDL	568	-0.0311542	-0.123626	0.0613177	0.5084		568	0.0772327	-0.01257	0.167036	0.0917234
Free cholesterol to total lipids ratio in medium HDL	568	0.0118153	-0.100507	0.124138	0.836384		568	0.118128	0.0124454	0.223811	0.0285363
Triglycerides to total lipids ratio in medium HDL	568	0.0222993	-0.082344	0.126943	0.675689		568	-0.0972167	-0.201155	0.0067218	0.0667126
Phospholipids to total lipds ratio in small HDL	568	0.0532417	-0.0484258	0.154909	0.304097		568	-0.0032418	-0.111341	0.104857	0.953048
Total cholesterol to total lipids ratio in small HDL	568	-0.0505604	-0.157791	0.0566706	0.354768		568	0.0335836	-0.0771926	0.14436	0.551759
Cholesterol esters to total lipids ratio in small HDL	568	-0.0542886	-0.161187	0.0526101	0.318938		568	0.0250234	-0.0850066	0.135053	0.655257
Free cholesterol to total lipids ratio in small HDL	568	0.0708494	-0.021421	0.16312	0.132064		568	0.0582121	-0.0337881	0.150212	0.214449
Triglycerides to total lipids ratio in small HDL	568	0.0174283	-0.0924542	0.127311	0.755505		568	-0.115757	-0.222263	-0.0092515	0.0332087
Mean diameter for VLDL particles	568	0.024386	-0.0729481	0.12172	0.622832		568	-0.0744557	-0.178374	0.0294627	0.159886
Mean diameter for LDL particles	568	-0.0211364	-0.103291	0.0610179	0.613513		568	-0.0739935	-0.167157	0.0191695	0.119313
Mean diameter for HDL particles	568	-0.0167433	-0.0873728	0.0538862	0.641659		568	0.0544772	-0.0274165	0.136371	0.191874
Serum total cholesterol	568	-0.0230981	-0.107371	0.0611746	0.590537		568	-0.007229	-0.100259	0.0858007	0.878744
Total cholesterol in VLDL	568	0.0049843	-0.0931751	0.103144	0.920587		568	-0.0919679	-0.189149	0.0052137	0.0635754
Remnant cholesterol (non-HDL, non-LDL -cholesterol)	568	-0.0161316	-0.104871	0.0726074	0.721175		568	-0.0788099	-0.171321	0.0137009	0.0948244
Total cholesterol in LDL	568	-0.0396183	-0.129596	0.0503595	0.387481		568	-0.0349013	-0.134644	0.0648418	0.492176
Total cholesterol in HDL	568	0.0077991	-0.0599333	0.0755314	0.821151		568	0.0951897	0.0166052	0.173774	0.0176821
Total cholesterol in HDL2	568	0.0076095	-0.059856	0.075075	0.824748		568	0.0956107	0.017464	0.173758	0.0165784
Total cholesterol in HDL3	568	0.0081102	-0.0670813	0.0833018	0.832291		568	0.0764551	-0.0126906	0.165601	0.0926247
Esterified cholesterol	568	-0.0233348	-0.109025	0.0623557	0.59294		568	-0.0050752	-0.0995002	0.0893498	0.915957
Free cholesterol	568	-0.022294	-0.103771	0.0591833	0.591167		568	-0.0124732	-0.102764	0.0778179	0.786226
Serum total triglycerides	568	0.031223	-0.0851638	0.14761	0.598444		568	-0.080815	-0.188881	0.0272506	0.14242
Triglycerides in VLDL	568	0.0326316	-0.0843683	0.149632	0.584029		568	-0.0802224	-0.189708	0.0292634	0.150647
Triglycerides in LDL	568	0.0036734	-0.0748604	0.0822072	0.926829		568	-0.0315906	-0.11072	0.0475387	0.433271
Triglycerides in HDL	568	0.0274895	-0.0638104	0.118789	0.554486		568	-0.0515926	-0.13993	0.036745	0.251797
Total phosphoglycerides	568	0.0073889	-0.0651404	0.0799182	0.841472		568	0.0188973	-0.0585078	0.0963023	0.631746
Ratio of triglycerides to phosphoglycerides	568	0.0169163	-0.0964303	0.130263	0.769517		568	-0.082412	-0.196586	0.0317624	0.15681
Phosphatidylcholine and other cholines	568	-0.0078384	-0.0854719	0.069795	0.842865		568	0.0024312	-0.0811724	0.0860348	0.954471
Total cholines	568	0.0020316	-0.071625	0.0756882	0.956814		568	0.0147746	-0.0654041	0.0949533	0.717526
Apolipoprotein A-I	568	0.0101989	-0.0594978	0.0798956	0.77389		568	0.0795074	-0.0008349	0.15985	0.0524205
Apolipoprotein B	568	-0.0129803	-0.103354	0.0773934	0.777955		568	-0.0669562	-0.161147	0.0272348	0.163185
Ratio of apolipoprotein B to apolipoprotein A-I	568	-0.0214906	-0.110716	0.0677345	0.636327		568	-0.115481	-0.210809	-0.0201521	0.0176734
Total fatty acids	568	0.0088211	-0.0815858	0.099228	0.848085		568	-0.0290832	-0.120197	0.0620311	0.530936
Estimated degree of unsaturation	568	-0.0495474	-0.151141	0.0520462	0.3385		568	0.0240316	-0.08534	0.133403	0.666207
22:6, docosahexaenoic acid	568	0.0437964	-0.0275585	0.115151	0.22848		568	0.0424045	-0.0378493	0.122658	0.299786
Conjugated linoleic acid	568	-0.0199592	-0.106437	0.0665186	0.650476		568	-0.0232127	-0.116357	0.0699319	0.624675
Omega-3 fatty acids	568	0.034005	-0.0492582	0.117268	0.422781		568	0.0211827	-0.0723001	0.114666	0.656432
Omega-6 fatty acids	568	-0.0163375	-0.0997741	0.0670992	0.700674		568	-0.027403	-0.117053	0.0622474	0.548487
Polyunsaturated fatty acids	568	-0.010833	-0.0945408	0.0728749	0.799436		568	-0.0223389	-0.112656	0.0679783	0.627279
Monounsaturated fatty acids; 16:1, 18:1	568	0.0031276	-0.0960675	0.102323	0.95064		568	-0.0442478	-0.14209	0.0535942	0.374764
Saturated fatty acids	568	0.0313466	-0.0613743	0.124067	0.50693		568	-0.0178697	-0.109389	0.0736494	0.701475
Ratio of 22:6 docosahexaenoic acid to total fatty acids	568	0.0677944	-0.014732	0.150321	0.107183		568	0.0921073	0.0043734	0.179841	0.0396571
Ratio of 18:2 linoleic acid to total fatty acids	568	-0.0626619	-0.161086	0.0357623	0.211632		568	0.0243077	-0.0870086	0.135624	0.668147
Ratio of omega-3 fatty acids to total fatty acids	568	0.048307	-0.032871	0.129485	0.242958		568	0.0764005	-0.0148772	0.167678	0.100723
Ratio of omega-6 fatty acids to total fatty acids	568	-0.0646771	-0.173489	0.044135	0.243499		568	0.0226635	-0.0943365	0.139663	0.703734
Ratio of polyunsaturated fatty acids to total fatty acids	568	-0.0466756	-0.153245	0.0598934	0.389993		568	0.038132	-0.0762888	0.152553	0.512996
Ratio of monounsaturated fatty acids to total fatty acids	568	-0.0235091	-0.131601	0.0845833	0.669398		568	-0.0709413	-0.189236	0.047353	0.239319
Ratio of saturated fatty acids to total fatty acids	568	0.108357	0.0007273	0.215988	0.048477		568	0.0598747	-0.0509854	0.170735	0.289212
Insulin	567	-0.0056524	-0.0730699	0.0617651	0.869253		567	-0.0960612	-0.163392	-0.0287305	0.0052492
Glucose	567	-0.0500136	-0.175554	0.075527	0.43424		567	-0.0610364	-0.196786	0.0747136	0.377528
Lactate	568	0.0756607	-0.0020053	0.153327	0.0561944		568	0.0544712	-0.0303783	0.139321	0.207843
Citrate	568	0.0049337	-0.0889286	0.0987961	0.917805		568	0.0630836	-0.04187	0.168037	0.238257
Alanine	568	0.0031973	-0.0866311	0.0930257	0.944287		568	0.00644	-0.0996318	0.112512	0.905117
Glutamine	565	-0.0284246	-0.110786	0.0539372	0.498118		565	-0.0116867	-0.107455	0.0840814	0.810652
Histidine	568	0.0037429	-0.0773353	0.084821	0.927783		568	-0.023966	-0.117126	0.0691939	0.613541
Isoleucine	567	0.0540251	-0.0411753	0.149226	0.265469		567	-0.0886091	-0.178337	0.0011187	0.0529156
Leucine	568	0.106742	0.0195376	0.193946	0.0165285		568	-0.0516035	-0.13842	0.0352129	0.243495
Valine	567	0.070036	-0.0264957	0.166568	0.15469		567	-0.062604	-0.15357	0.0283623	0.176986
Phenylalanine	568	0.016164	-0.0781368	0.110465	0.73648		568	-0.0758235	-0.182207	0.0305606	0.162078
Tyrosine	568	-0.0110127	-0.0895773	0.0675519	0.783163		568	-0.110387	-0.193818	-0.0269559	0.009601
Acetate	568	0.0251922	-0.0338649	0.0842493	0.402453		568	0.0242032	-0.0673981	0.115805	0.603971
Acetoacetate	568	0.0450538	-0.0375286	0.127636	0.284361		568	0.0732597	-0.0247025	0.171222	0.142418
3-hydroxybutyrate	567	0.0182131	-0.0327715	0.0691976	0.483174		567	0.0462095	-0.0155886	0.108008	0.142464
Creatinine	568	0.201188	0.112489	0.289887	1.01e-05		568	0.0281873	-0.079064	0.135439	0.605899
Albumin (signal area)	568	0.0072109	-0.0852458	0.0996676	0.878301		568	0.0669051	-0.0335665	0.167377	0.191413
Glycoprotein acetyls, mainly a1-acid glycoprotein	568	-0.013657	-0.110903	0.083589	0.782764		568	-0.091281	-0.186096	0.0035339	0.0591402
C-reactive protein	501	-0.0092259	-0.0429567	0.0245048	0.591229		501	-0.0153826	-0.0508818	0.0201165	0.394964
Complete case sample
Standardized outcome at age 25y	N	Beta	LCL	UCL	P-value		N	Beta	LCL	UCL	P-value
Systolic blood pressure	300	0.0151993	-0.0902124	0.120611	0.776773		300	-0.213923	-0.313747	-0.114099	3.3e-05
Diastolic blood pressure	300	-0.0120639	-0.14717	0.123042	0.860618		300	-0.0858596	-0.236162	0.0644427	0.26181
Concentration of chylomicrons and extremely large VLDL particles	300	0.0549843	-0.135077	0.245045	0.569532		300	-0.0928124	-0.265648	0.0800228	0.291432
Total lipids in chylomicrons and extremely large VLDL	300	0.0553669	-0.135345	0.246079	0.568175		300	-0.0922827	-0.265415	0.0808494	0.295017
Phospholipids in chylomicrons and extremely large VLDL	300	0.0547132	-0.139172	0.248599	0.579045		300	-0.0892545	-0.263279	0.0847706	0.313603
Total cholesterol in chylomicrons and extremely large VLDL	300	0.0615158	-0.134148	0.25718	0.536543		300	-0.0824523	-0.258425	0.0935203	0.357194
Cholesterol esters in chylomicrons and extremely large VLDL	300	0.064908	-0.127332	0.257148	0.506876		300	-0.0740037	-0.249176	0.101168	0.406386
Free cholesterol in chylomicrons and extremely large VLDL	300	0.0561235	-0.141919	0.254166	0.577436		300	-0.0901471	-0.266567	0.0862727	0.315398
Triglycerides in chylomicrons and extremely large VLDL	300	0.0536896	-0.134801	0.24218	0.575492		300	-0.0947123	-0.266854	0.0774298	0.279758
Concentration of very large VLDL particles	300	0.0553058	-0.139021	0.249633	0.575812		300	-0.0997782	-0.273637	0.0740804	0.259601
Total lipids in very large VLDL	300	0.0554036	-0.139328	0.250135	0.57593		300	-0.0990782	-0.273211	0.0750541	0.263701
Phospholipids in very large VLDL	300	0.0536475	-0.141739	0.249034	0.589333		300	-0.0948509	-0.269259	0.0795574	0.285338
Total cholesterol in very large VLDL	300	0.0558485	-0.142037	0.253734	0.579		300	-0.0928248	-0.270083	0.0844333	0.303551
Cholesterol esters in very large VLDL	300	0.0546217	-0.141571	0.250814	0.584143		300	-0.0954056	-0.271933	0.0811218	0.288342
Free cholesterol in very large VLDL	300	0.0571335	-0.142418	0.256684	0.573524		300	-0.0894653	-0.267345	0.0884141	0.323046
Triglycerides in very large VLDL	300	0.0553214	-0.137942	0.248585	0.573605		300	-0.101501	-0.274691	0.0716898	0.249664
Concentration of large VLDL particles	300	0.0591478	-0.126606	0.244902	0.531344		300	-0.101364	-0.269863	0.0671352	0.237384
Total lipids in large VLDL	300	0.0586718	-0.127345	0.244689	0.535228		300	-0.101624	-0.270234	0.0669866	0.236496
Phospholipids in large VLDL	300	0.0585813	-0.126947	0.24411	0.534786		300	-0.100514	-0.268291	0.0672629	0.239316
Total cholesterol in large VLDL	300	0.0531985	-0.132848	0.239245	0.574017		300	-0.105688	-0.274498	0.0631217	0.21886
Cholesterol esters in large VLDL	300	0.050718	-0.129182	0.230618	0.579407		300	-0.110484	-0.27635	0.0553815	0.19089
Free cholesterol in large VLDL	300	0.0551512	-0.136164	0.246466	0.570899		300	-0.100016	-0.271304	0.0712714	0.251406
Triglycerides in large VLDL	300	0.0604899	-0.125396	0.246375	0.522371		300	-0.100206	-0.268939	0.068528	0.243428
Concentration of medium VLDL particles	300	0.0485325	-0.126366	0.223431	0.585383		300	-0.111626	-0.272855	0.0496026	0.174046
Total lipids in medium VLDL	300	0.0480921	-0.126659	0.222843	0.588475		300	-0.111853	-0.273039	0.0493319	0.173059
Phospholipids in medium VLDL	300	0.0472916	-0.126932	0.221516	0.593581		300	-0.111155	-0.271223	0.0489128	0.172762
Total cholesterol in medium VLDL	300	0.0415752	-0.127681	0.210832	0.62914		300	-0.113524	-0.272671	0.0456237	0.161404
Cholesterol esters in medium VLDL	300	0.0332877	-0.126612	0.193188	0.682305		300	-0.113562	-0.269206	0.0420806	0.152066
Free cholesterol in medium VLDL	300	0.0495197	-0.128279	0.227318	0.583998		300	-0.110267	-0.272883	0.0523485	0.183057
Triglycerides in medium VLDL	300	0.0507534	-0.125556	0.227063	0.571445		300	-0.110053	-0.271913	0.0518062	0.181871
Concentration of small VLDL particles	300	0.0384182	-0.121328	0.198164	0.636329		300	-0.113799	-0.261239	0.0336417	0.129828
Total lipids in small VLDL	300	0.036784	-0.120552	0.19412	0.645756		300	-0.112636	-0.258387	0.0331154	0.12935
Phospholipids in small VLDL	300	0.0466923	-0.109836	0.20322	0.557589		300	-0.0936801	-0.235818	0.0484581	0.1956
Total cholesterol in small VLDL	300	0.0148134	-0.122873	0.1525	0.83245		300	-0.107412	-0.243898	0.0290745	0.122493
Cholesterol esters in small VLDL	300	-0.0002663	-0.130478	0.129946	0.996791		300	-0.108355	-0.243889	0.0271787	0.116694
Free cholesterol in small VLDL	300	0.0407361	-0.114771	0.196243	0.606542		300	-0.0972733	-0.240729	0.0461824	0.183065
Triglycerides in small VLDL	300	0.0461894	-0.125054	0.217433	0.595911		300	-0.114638	-0.270873	0.0415965	0.149773
Concentration of very small VLDL particles	300	-0.0039289	-0.134198	0.12634	0.952706		300	-0.0969265	-0.229604	0.0357509	0.151558
Total lipids in very small VLDL	300	-0.0079678	-0.136503	0.120567	0.902979		300	-0.0940627	-0.226941	0.0388155	0.164612
Phospholipids in very small VLDL	300	-0.0067228	-0.131394	0.117948	0.91555		300	-0.0651555	-0.197676	0.0673653	0.334011
Total cholesterol in very small VLDL	300	-0.0303272	-0.156366	0.095712	0.636158		300	-0.0941648	-0.23025	0.04192	0.174289
Cholesterol esters in very small VLDL	300	-0.0403636	-0.165982	0.0852544	0.527614		300	-0.103239	-0.239594	0.0331172	0.137269
Free cholesterol in very small VLDL	300	-0.007421	-0.134409	0.119567	0.908511		300	-0.0703015	-0.20591	0.0653071	0.308421
Triglycerides in very small VLDL	300	0.0398078	-0.121715	0.201331	0.627998		300	-0.105534	-0.250184	0.0391159	0.152095
Concentration of IDL particles	300	-0.0172454	-0.143394	0.108903	0.788072		300	-0.0539263	-0.189087	0.0812345	0.432941
Total lipids in IDL	300	-0.019195	-0.145354	0.106964	0.764805		300	-0.0513947	-0.187345	0.0845559	0.457449
Phospholipids in IDL	300	-0.0235309	-0.149179	0.102117	0.7127		300	-0.0470181	-0.183131	0.0890952	0.497126
Total cholesterol in IDL	300	-0.0216065	-0.14854	0.105327	0.737851		300	-0.0472298	-0.185495	0.091035	0.501923
Cholesterol esters in IDL	300	-0.0179495	-0.145127	0.109228	0.781376		300	-0.0514399	-0.189543	0.0866635	0.464093
Free cholesterol in IDL	300	-0.0304241	-0.15808	0.0972318	0.639369		300	-0.03533	-0.174728	0.104068	0.618279
Triglycerides in IDL	300	0.0155283	-0.122168	0.153225	0.824505		300	-0.0763627	-0.202289	0.049564	0.233643
Concentration of large LDL particles	300	-0.0185955	-0.146397	0.109206	0.774794		300	-0.0473871	-0.187641	0.0928669	0.506591
Total lipids in large LDL	300	-0.0204826	-0.1485	0.107534	0.753059		300	-0.0465806	-0.18764	0.0944786	0.51625
Phospholipids in large LDL	300	-0.0169287	-0.143446	0.109588	0.792465		300	-0.0413735	-0.179778	0.0970308	0.556754
Total cholesterol in large LDL	300	-0.0240607	-0.15317	0.105049	0.714045		300	-0.0471004	-0.190634	0.0964329	0.518883
Cholesterol esters in large LDL	300	-0.0209933	-0.150171	0.108184	0.749305		300	-0.0500633	-0.193366	0.0932396	0.492261
Free cholesterol in large LDL	300	-0.033439	-0.163112	0.0962337	0.612163		300	-0.036977	-0.181247	0.107292	0.614325
Triglycerides in large LDL	300	0.0120758	-0.110909	0.13506	0.846895		300	-0.0408944	-0.158054	0.076265	0.492638
Concentration of medium LDL particles	300	-0.0164099	-0.143996	0.111176	0.800336		300	-0.0404637	-0.186931	0.106004	0.58704
Total lipids in medium LDL	300	-0.01742	-0.145025	0.110185	0.788363		300	-0.0396011	-0.186912	0.107709	0.597141
Phospholipids in medium LDL	300	-0.0049169	-0.129769	0.119935	0.93827		300	-0.0374665	-0.178288	0.103355	0.600924
Total cholesterol in medium LDL	300	-0.0227343	-0.151736	0.106267	0.72895		300	-0.0402393	-0.190462	0.109983	0.598453
Cholesterol esters in medium LDL	300	-0.023889	-0.153674	0.105897	0.717412		300	-0.0440355	-0.193772	0.105702	0.563165
Free cholesterol in medium LDL	300	-0.0178015	-0.142715	0.107112	0.779306		300	-0.0245285	-0.176159	0.127102	0.750424
Triglycerides in medium LDL	300	0.0150236	-0.104516	0.134563	0.804807		300	-0.0209811	-0.137784	0.0958217	0.72394
Concentration of small LDL particles	300	-0.0098684	-0.135166	0.115429	0.876919		300	-0.0262351	-0.175092	0.122622	0.728933
Total lipids in small LDL	300	-0.0115214	-0.136756	0.113713	0.85644		300	-0.0251191	-0.174977	0.124738	0.741709
Phospholipids in small LDL	300	0.0061582	-0.112751	0.125067	0.918882		300	-0.0051005	-0.149485	0.139284	0.944618
Total cholesterol in small LDL	300	-0.021312	-0.149017	0.106393	0.742802		300	-0.0294875	-0.18242	0.123445	0.704601
Cholesterol esters in small LDL	300	-0.0248206	-0.154007	0.104365	0.705597		300	-0.0360041	-0.188095	0.116087	0.641622
Free cholesterol in small LDL	300	-0.0086085	-0.129962	0.112745	0.88906		300	-0.0060427	-0.161386	0.149301	0.939026
Triglycerides in small LDL	300	0.0427356	-0.101786	0.187257	0.561021		300	-0.0383931	-0.170756	0.0939695	0.568516
Concentration of very large HDL particles	300	-0.0230675	-0.112585	0.06645	0.612418		300	0.0389279	-0.0587109	0.136567	0.433271
Total lipids in very large HDL	300	-0.023272	-0.112971	0.0664273	0.609996		300	0.0391426	-0.0583832	0.136668	0.430208
Phospholipids in very large HDL	300	-0.0192411	-0.110846	0.0723637	0.679615		300	0.0538864	-0.0479087	0.155682	0.298337
Total cholesterol in very large HDL	300	-0.029818	-0.122516	0.0628805	0.527169		300	0.0245861	-0.0741167	0.123289	0.624322
Cholesterol esters in very large HDL	300	-0.0353107	-0.130568	0.0599465	0.466236		300	0.01564	-0.0861075	0.117388	0.76246
Free cholesterol in very large HDL	300	-0.0169839	-0.106112	0.0721446	0.707899		300	0.0442557	-0.0512315	0.139743	0.362423
Triglycerides in very large HDL	300	0.0083152	-0.119849	0.13648	0.89848		300	-0.059262	-0.187265	0.0687409	0.362939
Concentration of large HDL particles	300	0.0104813	-0.0811452	0.102108	0.822027		300	0.0980018	-0.0025802	0.198584	0.0561326
Total lipids in large HDL	300	0.0099451	-0.0819458	0.101836	0.831469		300	0.0982263	-0.0025641	0.199017	0.0560791
Phospholipids in large HDL	300	0.0175324	-0.0762264	0.111291	0.713112		300	0.108598	0.006138	0.211059	0.0378447
Total cholesterol in large HDL	300	0.0043136	-0.0880579	0.0966852	0.926832		300	0.0932805	-0.0079359	0.194497	0.0707324
Cholesterol esters in large HDL	300	0.0041528	-0.0882406	0.0965461	0.92957		300	0.0925673	-0.0088184	0.193953	0.0733779
Free cholesterol in large HDL	300	0.0047024	-0.0877593	0.0971642	0.920336		300	0.0953223	-0.0056111	0.196256	0.0640738
Triglycerides in large HDL	300	-0.0046714	-0.0861392	0.0767963	0.910222		300	0.0101088	-0.0854745	0.105692	0.835255
Concentration of medium HDL particles	300	0.0720599	-0.0307074	0.174827	0.168626		300	0.136599	0.0246927	0.248505	0.0169134
Total lipids in medium HDL	300	0.0708522	-0.0316187	0.173323	0.174611		300	0.13871	0.0261652	0.251256	0.0158869
Phospholipids in medium HDL	300	0.0669956	-0.034156	0.168147	0.193411		300	0.127788	0.0175738	0.238002	0.0232133
Total cholesterol in medium HDL	300	0.0675825	-0.03563	0.170795	0.198515		300	0.151825	0.034618	0.269032	0.0113027
Cholesterol esters in medium HDL	300	0.0686803	-0.0350182	0.172379	0.193425		300	0.154748	0.036987	0.27251	0.0101872
Free cholesterol in medium HDL	300	0.0631392	-0.0384221	0.1647	0.222101		300	0.14001	0.0248872	0.255132	0.0173168
Triglycerides in medium HDL	300	0.0619766	-0.0795823	0.203535	0.389566		300	-0.0393943	-0.186778	0.107989	0.599237
Concentration of small HDL particles	300	0.0619599	-0.0381884	0.162108	0.224337		300	0.0849617	-0.0405919	0.210515	0.183952
Total lipids in small HDL	300	0.059648	-0.0399202	0.159216	0.239337		300	0.0867338	-0.0399952	0.213463	0.179023
Phospholipids in small HDL	300	0.0935066	-0.0181535	0.205167	0.100396		300	0.106604	-0.0107621	0.22397	0.0748682
Total cholesterol in small HDL	300	0.0227414	-0.081182	0.126665	0.667011		300	0.0705803	-0.0739895	0.21515	0.337412
Cholesterol esters in small HDL	300	0.0117732	-0.0954898	0.119036	0.829119		300	0.0617934	-0.0863612	0.209948	0.412376
Free cholesterol in small HDL	300	0.0806352	-0.0231599	0.18443	0.12735		300	0.106447	-0.01785	0.230745	0.0929613
Triglycerides in small HDL	300	0.0454892	-0.11925	0.210228	0.587224		300	-0.108059	-0.255688	0.0395698	0.150766
Phospholipids to total lipds ratio in chylomicrons and extremely large VLDL	300	-0.108596	-0.236716	0.0195241	0.0963455		300	-0.036958	-0.18619	0.112274	0.626324
Total cholesterol to total lipids ratio in chylomicrons and extremely large VLDL	300	0.028796	-0.0709194	0.128512	0.570221		300	0.0389736	-0.11819	0.196137	0.625868
Cholesterol esters to total lipids ratio in chylomicrons and extremely large VLDL	300	0.0395466	-0.0606124	0.139706	0.437726		300	0.0560482	-0.103166	0.215263	0.488954
Free cholesterol to total lipids ratio in chylomicrons and extremely large VLDL	300	0.0055657	-0.0967688	0.1079	0.914829		300	0.0024503	-0.149046	0.153946	0.974627
Triglycerides to total lipids ratio in chylomicrons and extremely large VLDL	300	0.0403821	-0.0711466	0.151911	0.476645		300	-0.0104535	-0.161975	0.141069	0.892086
Phospholipids to total lipds ratio in very large VLDL	300	-0.0565022	-0.193763	0.0807583	0.418498		300	-0.0437056	-0.209928	0.122517	0.605201
Total cholesterol to total lipids ratio in very large VLDL	300	0.0039029	-0.0907489	0.0985548	0.935373		300	0.0508058	-0.100585	0.202197	0.509453
Cholesterol esters to total lipids ratio in very large VLDL	300	0.0028602	-0.0902192	0.0959396	0.951816		300	0.051897	-0.0974744	0.201268	0.494637
Free cholesterol to total lipids ratio in very large VLDL	300	0.0053354	-0.0898432	0.100514	0.912224		300	0.0473092	-0.102488	0.197107	0.534698
Triglycerides to total lipids ratio in very large VLDL	300	0.0345747	-0.0805868	0.149736	0.555046		300	-0.0130528	-0.167765	0.14166	0.868233
Phospholipids to total lipds ratio in large VLDL	300	0.0401751	-0.0934469	0.173797	0.554475		300	0.0839672	-0.0841423	0.252077	0.326395
Total cholesterol to total lipids ratio in large VLDL	300	0.04928	-0.042692	0.141252	0.292495		300	0.0363519	-0.102805	0.175509	0.607542
Cholesterol esters to total lipids ratio in large VLDL	300	0.040724	-0.0448874	0.126335	0.349934		300	0.0444427	-0.0881279	0.177013	0.509901
Free cholesterol to total lipids ratio in large VLDL	300	0.0548127	-0.0457444	0.15537	0.284237		300	0.0163477	-0.119813	0.152508	0.813364
Triglycerides to total lipids ratio in large VLDL	300	-0.0727051	-0.180833	0.0354225	0.186743		300	-0.0863815	-0.231814	0.0590512	0.243354
Phospholipids to total lipds ratio in medium VLDL	300	-0.0023416	-0.0473587	0.0426756	0.91853		300	0.0348686	-0.0215402	0.0912773	0.224741
Total cholesterol to total lipids ratio in medium VLDL	300	-0.0456243	-0.128169	0.0369201	0.27756		300	-0.0761455	-0.181932	0.029641	0.157643
Cholesterol esters to total lipids ratio in medium VLDL	300	-0.0605449	-0.149274	0.0281843	0.180323		300	-0.0544555	-0.164897	0.055986	0.33263
Free cholesterol to total lipids ratio in medium VLDL	300	0.022117	-0.0861364	0.13037	0.687897		300	-0.0737572	-0.187603	0.0400881	0.203285
Triglycerides to total lipids ratio in medium VLDL	300	0.0420416	-0.0313513	0.115435	0.260493		300	0.051304	-0.0367435	0.139351	0.252398
Phospholipids to total lipds ratio in small VLDL	300	0.0338726	-0.0630211	0.130766	0.491974		300	0.121988	0.0059722	0.238005	0.0393852
Total cholesterol to total lipids ratio in small VLDL	300	-0.0525186	-0.174859	0.0698217	0.39886		300	-0.0268771	-0.159029	0.105274	0.689237
Cholesterol esters to total lipids ratio in small VLDL	300	-0.0619317	-0.18399	0.0601271	0.318802		300	-0.0443682	-0.177058	0.0883218	0.51099
Free cholesterol to total lipids ratio in small VLDL	300	0.0317324	-0.0625684	0.126033	0.508308		300	0.0741795	-0.0585765	0.206936	0.272353
Triglycerides to total lipids ratio in small VLDL	300	0.036159	-0.0901344	0.162452	0.573524		300	-0.0365927	-0.172535	0.0993491	0.596661
Phospholipids to total lipds ratio in very small VLDL	300	-0.0014543	-0.134598	0.131689	0.982864		300	0.0737185	-0.0672326	0.21467	0.304163
Total cholesterol to total lipids ratio in very small VLDL	300	-0.109082	-0.253236	0.0350727	0.137489		300	-0.0374674	-0.183322	0.108388	0.61353
Cholesterol esters to total lipids ratio in very small VLDL	300	-0.115737	-0.248817	0.0173439	0.0880261		300	-0.0665332	-0.20357	0.070504	0.340083
Free cholesterol to total lipids ratio in very small VLDL	300	0.0010089	-0.134297	0.136314	0.988301		300	0.0732027	-0.0756879	0.222093	0.334019
Triglycerides to total lipids ratio in very small VLDL	300	0.0869185	-0.0699881	0.243825	0.276498		300	-0.0130485	-0.173335	0.147238	0.872816
Phospholipids to total lipds ratio in IDL	300	0.0226386	-0.110014	0.155291	0.737197		300	0.0757752	-0.0669126	0.218463	0.296795
Total cholesterol to total lipids ratio in IDL	300	-0.0495189	-0.166447	0.0674092	0.405237		300	-0.0081154	-0.132558	0.116328	0.897959
Cholesterol esters to total lipids ratio in IDL	300	-0.0290689	-0.139203	0.0810646	0.603818		300	-0.0348125	-0.156415	0.0867896	0.573562
Free cholesterol to total lipids ratio in IDL	300	-0.065212	-0.235765	0.105341	0.452333		300	0.0624199	-0.11004	0.23488	0.476816
Triglycerides to total lipids ratio in IDL	300	0.0503734	-0.0798515	0.180598	0.44708		300	-0.0285079	-0.159948	0.102932	0.669786
Phospholipids to total lipds ratio in large LDL	300	0.0551687	-0.0648869	0.175224	0.366519		300	0.0644665	-0.0629495	0.191883	0.320175
Total cholesterol to total lipids ratio in large LDL	300	-0.0569384	-0.172132	0.0582556	0.331446		300	-0.0381528	-0.160959	0.0846538	0.541373
Cholesterol esters to total lipids ratio in large LDL	300	-0.0407648	-0.153754	0.0722241	0.478218		300	-0.0549894	-0.174845	0.0648665	0.36728
Free cholesterol to total lipids ratio in large LDL	300	-0.0295592	-0.171298	0.112179	0.681773		300	0.072093	-0.0637094	0.207895	0.296967
Triglycerides to total lipids ratio in large LDL	300	0.0428573	-0.0718638	0.157578	0.46277		300	-0.0026447	-0.119953	0.114664	0.964638
Phospholipids to total lipds ratio in medium LDL	300	0.0547707	-0.0733501	0.182892	0.400827		300	0.0373165	-0.0977994	0.172432	0.587152
Total cholesterol to total lipids ratio in medium LDL	300	-0.0550279	-0.175716	0.0656602	0.370253		300	-0.0328635	-0.160647	0.0949204	0.613117
Cholesterol esters to total lipids ratio in medium LDL	300	-0.0504241	-0.169977	0.0691287	0.407151		300	-0.0437792	-0.168738	0.08118	0.49103
Free cholesterol to total lipids ratio in medium LDL	300	0.0313975	-0.0889102	0.151705	0.607889		300	0.0635991	-0.0556063	0.182804	0.294559
Triglycerides to total lipids ratio in medium LDL	300	0.0413271	-0.0642401	0.146894	0.441633		300	0.0157469	-0.0948742	0.126368	0.779546
Phospholipids to total lipds ratio in small LDL	300	0.0578765	-0.064765	0.180518	0.353758		300	0.0553894	-0.0720814	0.18286	0.393133
Total cholesterol to total lipids ratio in small LDL	300	-0.0678071	-0.195262	0.0596475	0.29593		300	-0.0387329	-0.172431	0.0949654	0.568991
Cholesterol esters to total lipids ratio in small LDL	300	-0.0638626	-0.189911	0.062186	0.319509		300	-0.0488859	-0.179879	0.0821072	0.463229
Free cholesterol to total lipids ratio in small LDL	300	0.0306139	-0.089066	0.150294	0.615025		300	0.0734441	-0.0440131	0.190901	0.219444
Triglycerides to total lipids ratio in small LDL	300	0.0712814	-0.0723007	0.214864	0.329333		300	-0.0160781	-0.159221	0.127065	0.825193
Phospholipids to total lipds ratio in very large HDL	300	0.0192785	-0.147798	0.186355	0.820504		300	0.101367	-0.106097	0.30883	0.337025
Total cholesterol to total lipids ratio in very large HDL	300	-0.0254901	-0.185613	0.134633	0.754266		300	-0.0508796	-0.263238	0.161479	0.637594
Cholesterol esters to total lipids ratio in very large HDL	300	-0.0319868	-0.188653	0.124679	0.688093		300	-0.0889924	-0.295897	0.117912	0.39795
Free cholesterol to total lipids ratio in very large HDL	300	0.0343384	-0.121746	0.190422	0.665338		300	0.170711	-0.0083054	0.349728	0.0615405
Triglycerides to total lipids ratio in very large HDL	300	0.0064268	-0.200251	0.213105	0.95124		300	-0.138394	-0.399818	0.123031	0.298318
Phospholipids to total lipds ratio in large HDL	300	0.0468914	-0.101016	0.194798	0.533133		300	-0.0391886	-0.217257	0.13888	0.665229
Total cholesterol to total lipids ratio in large HDL	300	0.0053019	-0.158862	0.169466	0.949361		300	0.155751	-0.01285	0.324352	0.0700693
Cholesterol esters to total lipids ratio in large HDL	300	-0.0070421	-0.175424	0.161339	0.934454		300	0.123767	-0.0498053	0.297339	0.16156
Free cholesterol to total lipids ratio in large HDL	300	0.0291199	-0.12425	0.182489	0.708906		300	0.199226	0.0362869	0.362166	0.0167318
Triglycerides to total lipids ratio in large HDL	300	-0.0630575	-0.269213	0.143097	0.547635		300	-0.160083	-0.418161	0.0979947	0.223138
Phospholipids to total lipds ratio in medium HDL	300	-0.0285958	-0.145506	0.0883139	0.630587		300	-0.11723	-0.228843	-0.0056155	0.0396024
Total cholesterol to total lipids ratio in medium HDL	300	0.0017503	-0.127907	0.131408	0.978821		300	0.140124	0.0063436	0.273905	0.040146
Cholesterol esters to total lipids ratio in medium HDL	300	-0.0091393	-0.136294	0.118015	0.887602		300	0.113733	-0.012383	0.239849	0.0769588
Free cholesterol to total lipids ratio in medium HDL	300	0.0292778	-0.0970441	0.1556	0.648611		300	0.147394	0.0097968	0.284991	0.0358619
Triglycerides to total lipids ratio in medium HDL	300	0.0165485	-0.117166	0.150263	0.807728		300	-0.132516	-0.277806	0.0127734	0.0736723
Phospholipids to total lipds ratio in small HDL	300	0.0504782	-0.0868814	0.187838	0.470088		300	0.0132709	-0.152468	0.179009	0.874886
Total cholesterol to total lipids ratio in small HDL	300	-0.0478369	-0.191745	0.0960716	0.513472		300	0.0276591	-0.139346	0.194664	0.744685
Cholesterol esters to total lipids ratio in small HDL	300	-0.0514645	-0.195747	0.0928177	0.48322		300	0.0190763	-0.146462	0.184615	0.820732
Free cholesterol to total lipids ratio in small HDL	300	0.0679659	-0.0630267	0.198958	0.308013		300	0.061899	-0.0723956	0.196194	0.365069
Triglycerides to total lipids ratio in small HDL	300	0.0160434	-0.139976	0.172063	0.839757		300	-0.147054	-0.298321	0.0042126	0.0566856
Mean diameter for VLDL particles	300	0.050555	-0.0984053	0.199515	0.504683		300	-0.0848562	-0.235266	0.0655535	0.267755
Mean diameter for LDL particles	300	-0.0159127	-0.1292	0.097375	0.782395		300	-0.0420881	-0.190294	0.106117	0.576639
Mean diameter for HDL particles	300	-0.0024606	-0.107404	0.102482	0.963224		300	0.0904038	-0.0232065	0.204014	0.118404
Serum total cholesterol	300	-0.0008622	-0.120998	0.119274	0.98874		300	-0.0054199	-0.138167	0.127327	0.936007
Total cholesterol in VLDL	300	0.0228281	-0.129972	0.175628	0.768935		300	-0.114976	-0.261916	0.0319631	0.124639
Remnant cholesterol (non-HDL, non-LDL -cholesterol)	300	0.0033493	-0.134207	0.140906	0.961812		300	-0.0927802	-0.232535	0.0469748	0.192374
Total cholesterol in LDL	300	-0.0233147	-0.152391	0.105762	0.722469		300	-0.0416712	-0.189119	0.105776	0.578475
Total cholesterol in HDL	300	0.0232698	-0.0724659	0.119006	0.632732		300	0.120143	0.0120083	0.228278	0.0295602
Total cholesterol in HDL2	300	0.0242377	-0.071948	0.120423	0.6203		300	0.122989	0.0155271	0.230451	0.0250347
Total cholesterol in HDL3	300	0.0102704	-0.0918933	0.112434	0.843294		300	0.0754442	-0.0554767	0.206365	0.257657
Esterified cholesterol	300	-0.0024154	-0.124143	0.119312	0.968874		300	-0.0051096	-0.139944	0.129725	0.940597
Free cholesterol	300	0.0027812	-0.114041	0.119604	0.96266		300	-0.0063392	-0.134746	0.122067	0.922662
Serum total triglycerides	300	0.0520117	-0.12819	0.232214	0.570423		300	-0.107122	-0.268948	0.0547026	0.193655
Triglycerides in VLDL	300	0.0529277	-0.126838	0.232693	0.562714		300	-0.108443	-0.271698	0.0548125	0.192124
Triglycerides in LDL	300	0.0188446	-0.106997	0.144686	0.76841		300	-0.0353671	-0.154767	0.0840324	0.560353
Triglycerides in HDL	300	0.0392198	-0.0989191	0.177359	0.576732		300	-0.0592031	-0.19515	0.0767437	0.392088
Total phosphoglycerides	300	0.0424137	-0.0610265	0.145854	0.42032		300	0.0285364	-0.0773399	0.134413	0.596189
Ratio of triglycerides to phosphoglycerides	300	0.0372996	-0.127234	0.201834	0.655798		300	-0.112293	-0.273989	0.049404	0.172737
Phosphatidylcholine and other cholines	300	0.0180797	-0.0927607	0.12892	0.748413		300	0.0132265	-0.103512	0.129965	0.823697
Total cholines	300	0.0354536	-0.0677048	0.138612	0.499309		300	0.0283318	-0.0813815	0.138045	0.611663
Apolipoprotein A-I	300	0.0368869	-0.0581908	0.131965	0.445735		300	0.10212	-0.0063963	0.210636	0.0650179
Apolipoprotein B	300	0.0131606	-0.126138	0.152459	0.852615		300	-0.081006	-0.221746	0.0597338	0.258221
Ratio of apolipoprotein B to apolipoprotein A-I	300	-0.0166759	-0.150703	0.117352	0.80672		300	-0.155733	-0.295449	-0.016017	0.0290426
Total fatty acids	300	0.0484021	-0.0874043	0.184208	0.483573		300	-0.0300751	-0.161847	0.101696	0.653615
Estimated degree of unsaturation	300	-0.0480334	-0.196655	0.100589	0.525214		300	0.0427137	-0.109865	0.195292	0.582069
22:6, docosahexaenoic acid	300	0.0939781	-0.0150242	0.20298	0.0907892		300	0.0599404	-0.0586371	0.178518	0.320612
Conjugated linoleic acid	300	0.0066069	-0.122229	0.135442	0.919675		300	-0.038945	-0.17462	0.0967301	0.572539
Omega-3 fatty acids	300	0.0782842	-0.04408	0.200648	0.208982		300	0.0278724	-0.10827	0.164015	0.687286
Omega-6 fatty acids	300	0.0158979	-0.104898	0.136694	0.795795		300	-0.035588	-0.164482	0.0933063	0.587259
Polyunsaturated fatty acids	300	0.0235556	-0.0978458	0.144957	0.702825		300	-0.0289357	-0.159095	0.101223	0.662041
Monounsaturated fatty acids; 16:1, 18:1	300	0.0404842	-0.108606	0.189574	0.593445		300	-0.0435573	-0.185087	0.0979721	0.545168
Saturated fatty acids	300	0.0727113	-0.0660017	0.211424	0.303077		300	-0.0148846	-0.145394	0.115625	0.82255
Ratio of 22:6 docosahexaenoic acid to total fatty acids	300	0.0957803	-0.0301844	0.221745	0.135597		300	0.121501	-0.0077105	0.250712	0.0652253
Ratio of 18:2 linoleic acid to total fatty acids	300	-0.0937084	-0.237513	0.0500963	0.200679		300	-0.0187894	-0.174539	0.13696	0.812484
Ratio of omega-3 fatty acids to total fatty acids	300	0.0726927	-0.0511144	0.1965	0.248794		300	0.100919	-0.0303545	0.232193	0.13135
Ratio of omega-6 fatty acids to total fatty acids	300	-0.0961505	-0.255081	0.0627801	0.234739		300	-0.0079884	-0.174	0.158023	0.924612
Ratio of polyunsaturated fatty acids to total fatty acids	300	-0.0691367	-0.225843	0.0875698	0.385931		300	0.0164601	-0.145759	0.178679	0.841849
Ratio of monounsaturated fatty acids to total fatty acids	300	-0.0041517	-0.154815	0.146512	0.956785		300	-0.0660915	-0.22739	0.0952068	0.420642
Ratio of saturated fatty acids to total fatty acids	300	0.110161	-0.0275502	0.247873	0.116478		300	0.084277	-0.0587527	0.227307	0.247123
Insulin	300	-0.0034306	-0.0987786	0.0919175	0.943595		300	-0.112053	-0.203618	-0.0204878	0.0166393
Glucose	300	-0.189309	-0.466155	0.0875364	0.1794		300	-0.113042	-0.374218	0.148134	0.394992
Lactate	300	0.107599	0.005812	0.209386	0.0383518		300	0.11588	0.003753	0.228008	0.042856
Citrate	300	0.05252	-0.0813294	0.186369	0.44058		300	0.145662	0.0004978	0.290826	0.0492246
Alanine	300	0.0730592	-0.0543609	0.200479	0.260042		300	0.0242241	-0.113699	0.162147	0.729833
Glutamine	300	-0.0526325	-0.167637	0.0623717	0.368469		300	-0.0514748	-0.179487	0.0765375	0.429345
Histidine	300	0.0007603	-0.126909	0.128429	0.990656		300	0.0019147	-0.139284	0.143113	0.978726
Isoleucine	300	0.012241	-0.120243	0.144725	0.855826		300	-0.100746	-0.224517	0.0230263	0.11024
Leucine	300	0.0326793	-0.0769617	0.14232	0.557909		300	-0.0705166	-0.182906	0.0418726	0.217868
Valine	300	-0.0186079	-0.134673	0.0974573	0.752576		300	-0.0869812	-0.212375	0.0384126	0.173231
Phenylalanine	300	0.0071738	-0.139461	0.153808	0.923358		300	-0.0837359	-0.230899	0.0634272	0.263686
Tyrosine	300	-0.0147509	-0.127152	0.0976506	0.796365		300	-0.0854713	-0.199134	0.0281917	0.139955
Acetate	300	-0.0239217	-0.108408	0.0605643	0.577767		300	-0.0462421	-0.187236	0.0947516	0.519108
Acetoacetate	300	0.0045778	-0.133101	0.142257	0.947867		300	0.0680438	-0.0985108	0.234598	0.422013
3-hydroxybutyrate	300	0.0202707	-0.0753643	0.115906	0.67686		300	0.0698017	-0.0402268	0.17983	0.212817
Creatinine	300	0.215346	0.0907302	0.339961	0.0007652		300	0.0238968	-0.13247	0.180264	0.763793
Albumin (signal area)	300	-0.0075389	-0.139255	0.124177	0.910386		300	0.0231455	-0.11658	0.162871	0.744639
Glycoprotein acetyls, mainly a1-acid glycoprotein	300	-0.0262751	-0.166189	0.113639	0.71194		300	-0.110673	-0.245281	0.0239354	0.106705
C-reactive protein	300	-0.0223524	-0.0670085	0.0223036	0.325364		300	-0.0288382	-0.0790144	0.0213379	0.25891
