# Supplementary material for: Body muscle gain and markers of cardiovascular disease susceptibility in young adulthood: A cohort study
Source: PLoS Med. 2021 Sep 9;18(9):e1003751. doi: 10.1371/journal.pmed.1003751 (PMC8428664; doi:10.1371/journal.pmed.1003751)
Supplement: S23 Table — (XLSX) [file pmed.1003751.s035.xlsx]

## Sheet: S23 Table
S23 Table Associations of change in total fat mass index across different life stages with cardiometabolic traits in young adulthood among ALSPAC G1 offspring
	Change in total fat mass index across different life stages (per SD-unit gain, sexes combined)
	Full period 10y to 25y						Childhood, 10y to 13y						Adolescence, 13y to 18y						Young adulthood, 18y to 25y
	Adj. for age, sex, ethnicity, maternal						Adj. for age, sex, ethnicity, maternal						Adj. for age, sex, ethnicity, maternal education,						Adj. for age, sex, ethnicity, maternal education,
	education, change in limb lean mass index						education, total fat mass index at 10y,						puberty timing, total fat mass index at 13y,						smoking, alcohol, puberty timing, total fat mass index
							change in limb lean mass index						change in limb lean mass index						at 18y, change in limb lean mass index
Standardized outcome at age 25y	N	Beta	LCL	UCL	P-value		N	Beta	LCL	UCL	P-value		N	Beta	LCL	UCL	P-value		N	Beta	LCL	UCL	P-value
Systolic blood pressure	2804	0.257714	0.206751	0.308677	8.43e-23		2557	0.157302	0.0973528	0.217251	2.88e-07		2344	0.149445	0.0842522	0.214637	7.29e-06		2036	0.319763	0.246325	0.393202	2.62e-17
Diastolic blood pressure	2804	0.503402	0.448287	0.558518	0		2557	0.211707	0.140353	0.283062	6.7e-09		2344	0.287235	0.214772	0.359698	1.14e-14		2036	0.565241	0.488609	0.641873	0
Concentration of chylomicrons and extremely large VLDL particles	2295	0.402366	0.332935	0.471797	3.76e-29		2088	0.0836458	0.0049675	0.162324	0.0371981		1901	0.318929	0.217128	0.42073	9.77e-10		1663	0.416686	0.318543	0.514829	1.71e-16
Total lipids in chylomicrons and extremely large VLDL	2295	0.400232	0.3306	0.469864	1.03e-28		2088	0.082828	0.0040966	0.161559	0.0392225		1901	0.318335	0.216151	0.420518	1.21e-09		1663	0.414426	0.315986	0.512866	3.02e-16
Phospholipids in chylomicrons and extremely large VLDL	2295	0.387124	0.316708	0.457541	1.82e-26		2088	0.0769964	-0.0019561	0.155949	0.055947		1901	0.312063	0.209124	0.415003	3.28e-09		1663	0.401118	0.302456	0.499781	2.84e-15
Total cholesterol in chylomicrons and extremely large VLDL	2295	0.371614	0.299357	0.443871	1.97e-23		2088	0.0720476	-0.0069822	0.151077	0.0739469		1901	0.308064	0.199587	0.416541	2.92e-08		1663	0.384348	0.281733	0.486963	3.19e-13
Cholesterol esters in chylomicrons and extremely large VLDL	2295	0.363683	0.290293	0.437073	6.69e-22		2088	0.0679106	-0.0104496	0.146271	0.0893584		1901	0.30076	0.187608	0.413912	2.06e-07		1663	0.377214	0.272855	0.481573	1.99e-12
Free cholesterol in chylomicrons and extremely large VLDL	2295	0.371646	0.300869	0.442422	2.45e-24		2088	0.075066	-0.0042732	0.154405	0.0636691		1901	0.308915	0.20609	0.411741	4.51e-09		1663	0.383135	0.282915	0.483355	1.05e-13
Triglycerides in chylomicrons and extremely large VLDL	2295	0.407422	0.338635	0.476209	2.42e-30		2088	0.0860554	0.0075043	0.164606	0.0317926		1901	0.320283	0.219881	0.420685	4.86e-10		1663	0.421926	0.324667	0.519185	3.89e-17
Concentration of very large VLDL particles	2295	0.403527	0.33549	0.471563	2.03e-30		2088	0.0868922	0.007004	0.16678	0.0330381		1901	0.324742	0.226438	0.423046	1.18e-10		1663	0.420283	0.320787	0.519779	2.41e-16
Total lipids in very large VLDL	2295	0.401932	0.333614	0.470249	5.7e-30		2088	0.0863989	0.0065284	0.166269	0.0340061		1901	0.324317	0.225472	0.423163	1.56e-10		1663	0.418276	0.318517	0.518036	3.95e-16
Phospholipids in very large VLDL	2295	0.395728	0.326231	0.465226	3.17e-28		2088	0.0799773	0.0001429	0.159812	0.0495918		1901	0.321679	0.220653	0.422705	5.23e-10		1663	0.410533	0.310029	0.511037	2.12e-15
Total cholesterol in very large VLDL	2295	0.3824	0.311588	0.453211	1.29e-25		2088	0.0831262	0.0035836	0.162669	0.0405425		1901	0.31748	0.213615	0.421344	2.43e-09		1663	0.394347	0.292136	0.496559	6.3e-14
Cholesterol esters in very large VLDL	2295	0.385108	0.314791	0.455425	2.77e-26		2088	0.0849457	0.0054526	0.164439	0.0362363		1901	0.319214	0.21614	0.422289	1.51e-09		1663	0.397518	0.295076	0.499959	4.55e-14
Free cholesterol in very large VLDL	2295	0.377918	0.306558	0.449277	1.02e-24		2088	0.0807096	0.001142	0.160277	0.0468041		1901	0.314365	0.209696	0.419034	4.55e-09		1663	0.389287	0.287427	0.491146	1.07e-13
Triglycerides in very large VLDL	2295	0.406927	0.339647	0.474207	1.56e-31		2088	0.0884966	0.0085923	0.168401	0.0299693		1901	0.325187	0.228362	0.422012	5.81e-11		1663	0.424815	0.326053	0.523578	7.04e-17
Concentration of large VLDL particles	2295	0.436545	0.371643	0.501447	2.43e-38		2088	0.0935087	0.0132942	0.173723	0.0223471		1901	0.339161	0.245525	0.432796	1.71e-12		1663	0.46111	0.364587	0.557632	2.3e-20
Total lipids in large VLDL	2295	0.435158	0.370064	0.500252	6.56e-38		2088	0.0926388	0.0124278	0.17285	0.0236178		1901	0.338686	0.244754	0.432617	2.15e-12		1663	0.459422	0.362749	0.556095	3.57e-20
Phospholipids in large VLDL	2295	0.435743	0.370434	0.501051	8.95e-38		2088	0.0881004	0.0078235	0.168377	0.0314943		1901	0.339389	0.24504	0.433737	2.42e-12		1663	0.461377	0.364938	0.557817	2.04e-20
Total cholesterol in large VLDL	2295	0.425597	0.359242	0.491951	3.96e-35		2088	0.0886172	0.0085874	0.168647	0.0300033		1901	0.334209	0.238259	0.430158	1.13e-11		1663	0.446938	0.349208	0.544669	7.88e-19
Cholesterol esters in large VLDL	2295	0.439268	0.374082	0.504453	1.79e-38		2088	0.0961228	0.016241	0.176005	0.0183756		1901	0.338117	0.243567	0.432666	3.23e-12		1663	0.461868	0.365186	0.55855	2.3e-20
Free cholesterol in large VLDL	2295	0.408394	0.34097	0.475818	1.29e-31		2088	0.0804657	0.0003821	0.160549	0.0489178		1901	0.327398	0.230259	0.424538	4.98e-11		1663	0.428282	0.329692	0.526873	3.53e-17
Triglycerides in large VLDL	2295	0.437251	0.372699	0.501803	7.7e-39		2088	0.0952279	0.0150231	0.175433	0.0199843		1901	0.339139	0.246093	0.432184	1.25e-12		1663	0.462105	0.365795	0.558414	1.59e-20
Concentration of medium VLDL particles	2295	0.461729	0.399005	0.524453	0		2088	0.102923	0.0235998	0.182247	0.0110133		1901	0.344699	0.254042	0.435356	1.34e-13		1663	0.491479	0.397119	0.58584	8.47e-24
Total lipids in medium VLDL	2295	0.460788	0.397868	0.523707	0		2088	0.100883	0.0215119	0.180254	0.0127576		1901	0.344009	0.253076	0.434942	1.77e-13		1663	0.490683	0.396241	0.585125	1.08e-23
Phospholipids in medium VLDL	2295	0.462617	0.399534	0.525699	0		2088	0.0961159	0.016702	0.17553	0.017708		1901	0.345868	0.254655	0.437081	1.56e-13		1663	0.493327	0.399246	0.587407	4.33e-24
Total cholesterol in medium VLDL	2295	0.448306	0.38375	0.512863	0		2088	0.083745	0.0044571	0.163033	0.0384493		1901	0.331977	0.238674	0.42528	4.12e-12		1663	0.479774	0.384896	0.574652	1.46e-22
Cholesterol esters in medium VLDL	2295	0.440315	0.375217	0.505414	9.76e-39		2088	0.078925	0.0004449	0.157405	0.0487165		1901	0.318827	0.224783	0.412872	3.85e-11		1663	0.474215	0.379576	0.568854	3.42e-22
Free cholesterol in medium VLDL	2295	0.444464	0.380574	0.508354	0		2088	0.0866173	0.0069224	0.166312	0.0331691		1901	0.337036	0.24491	0.429162	1.03e-12		1663	0.472399	0.377544	0.567254	6e-22
Triglycerides in medium VLDL	2295	0.460548	0.398494	0.522603	0		2088	0.109145	0.0300066	0.188283	0.0068925		1901	0.34493	0.255283	0.434576	6.93e-14		1663	0.489091	0.394948	0.583233	1.09e-23
Concentration of small VLDL particles	2295	0.479891	0.419387	0.540395	0		2088	0.0779476	-0.0009173	0.156812	0.0527225		1901	0.357728	0.270369	0.445087	1.68e-15		1663	0.519653	0.429318	0.609988	1.72e-28
Total lipids in small VLDL	2295	0.47837	0.417809	0.538929	0		2088	0.0720282	-0.0066143	0.150671	0.0726135		1901	0.356624	0.269317	0.443931	1.97e-15		1663	0.519494	0.42952	0.609468	1.1e-28
Phospholipids in small VLDL	2295	0.456632	0.396374	0.516889	0		2088	0.0466568	-0.0324639	0.125777	0.247631		1901	0.356648	0.270518	0.442778	8.25e-16		1663	0.49763	0.409453	0.585807	1.61e-27
Total cholesterol in small VLDL	2295	0.449511	0.388333	0.51069	0		2088	0.0416111	-0.034161	0.117383	0.281621		1901	0.324553	0.238232	0.410873	2.47e-13		1663	0.499069	0.410436	0.587703	2.09e-27
Cholesterol esters in small VLDL	2295	0.433874	0.372438	0.495309	0		2088	0.0431206	-0.0310942	0.117335	0.254647		1901	0.301195	0.215688	0.386702	6.68e-12		1663	0.485979	0.396923	0.575036	6.82e-26
Free cholesterol in small VLDL	2295	0.44266	0.381464	0.503855	0		2088	0.0356345	-0.0429257	0.114195	0.373812		1901	0.341234	0.254046	0.428423	2.62e-14		1663	0.483697	0.394706	0.572688	1.05e-25
Triglycerides in small VLDL	2295	0.467127	0.406527	0.527726	0		2088	0.0996544	0.0200831	0.179226	0.0141279		1901	0.349487	0.262024	0.43695	7.66e-15		1663	0.498243	0.405978	0.590507	2.09e-25
Concentration of very small VLDL particles	2295	0.375776	0.312742	0.43881	1.05e-30		2088	0.0035854	-0.0698665	0.0770373	0.923746		1901	0.259816	0.172633	0.346998	5.96e-09		1663	0.422814	0.335274	0.510354	9.04e-21
Total lipids in very small VLDL	2295	0.365186	0.302048	0.428324	4.77e-29		2088	0.0003807	-0.072613	0.0733744	0.991841		1901	0.249732	0.162867	0.336597	1.98e-08		1663	0.412704	0.325007	0.5004	8.02e-20
Phospholipids in very small VLDL	2295	0.296403	0.232528	0.360277	1.92e-19		2088	-0.0276166	-0.0988812	0.043648	0.447358		1901	0.200322	0.114947	0.285697	4.47e-06		1663	0.346532	0.258824	0.43424	1.6e-14
Total cholesterol in very small VLDL	2295	0.341832	0.278575	0.405088	1.2e-25		2088	0.0060947	-0.0664006	0.07859	0.869062		1901	0.219989	0.133935	0.306044	5.84e-07		1663	0.388022	0.298923	0.477121	2.96e-17
Cholesterol esters in very small VLDL	2295	0.355838	0.292641	0.419034	1.19e-27		2088	0.0231009	-0.0501738	0.0963756	0.536468		1901	0.224334	0.138009	0.31066	3.8e-07		1663	0.400064	0.310558	0.48957	4.48e-18
Free cholesterol in very small VLDL	2295	0.295712	0.23254	0.358885	9.42e-20		2088	-0.030404	-0.101628	0.0408204	0.402604		1901	0.200296	0.115729	0.284863	3.63e-06		1663	0.34403	0.256325	0.431735	2.44e-14
Triglycerides in very small VLDL	2295	0.400322	0.338358	0.462287	1.34e-35		2088	0.0267286	-0.0520769	0.105534	0.506027		1901	0.306041	0.217974	0.394108	1.26e-11		1663	0.432866	0.344014	0.521718	4.28e-21
Concentration of IDL particles	2295	0.229154	0.164326	0.293982	5.39e-12		2088	-0.0595964	-0.130274	0.0110814	0.0983541		1901	0.151374	0.0646029	0.238145	0.0006363		1663	0.274389	0.186056	0.362723	1.38e-09
Total lipids in IDL	2295	0.221602	0.156745	0.286459	2.61e-11		2088	-0.0609412	-0.131626	0.0097431	0.0910272		1901	0.144479	0.0579297	0.231028	0.0010798		1663	0.266853	0.178262	0.355444	4.2e-09
Phospholipids in IDL	2295	0.197708	0.133101	0.262315	2.27e-09		2088	-0.064198	-0.134548	0.0061523	0.0736633		1901	0.126164	0.0410564	0.211271	0.0036878		1663	0.243193	0.154268	0.332118	9.29e-08
Total cholesterol in IDL	2295	0.22117	0.156126	0.286214	3.24e-11		2088	-0.058169	-0.129313	0.012975	0.108988		1901	0.140489	0.053774	0.227205	0.00151		1663	0.267373	0.178106	0.356639	5.11e-09
Cholesterol esters in IDL	2295	0.250388	0.185204	0.315573	7.12e-14		2088	-0.0488765	-0.120481	0.0227284	0.18084		1901	0.161969	0.0743667	0.249572	0.0002953		1663	0.297836	0.208579	0.387092	7.93e-11
Free cholesterol in IDL	2295	0.141443	0.0769763	0.20591	1.76e-05		2088	-0.0807599	-0.151011	-0.0105086	0.024271		1901	0.0823277	-0.0019812	0.166637	0.0556265		1663	0.183419	0.093913	0.272925	6.1e-05
Triglycerides in IDL	2295	0.217196	0.15588	0.278511	4.87e-12		2088	-0.0528335	-0.124299	0.0186326	0.147263		1901	0.175198	0.0900067	0.260389	5.72e-05		1663	0.241305	0.158319	0.324292	1.39e-08
Concentration of large LDL particles	2295	0.216305	0.151805	0.280806	5.96e-11		2088	-0.0712608	-0.142293	-0.0002285	0.0492681		1901	0.152577	0.0676815	0.237472	0.0004339		1663	0.26396	0.175677	0.352243	5.43e-09
Total lipids in large LDL	2295	0.21323	0.148738	0.277722	1.09e-10		2088	-0.0707415	-0.141854	0.0003707	0.051205		1901	0.148734	0.0640292	0.233439	0.0005863		1663	0.261135	0.172593	0.349677	8.68e-09
Phospholipids in large LDL	2295	0.219081	0.154546	0.283617	3.49e-11		2088	-0.0703777	-0.141612	0.0008561	0.052815		1901	0.154236	0.0694268	0.239045	0.0003705		1663	0.268	0.179609	0.35639	3.33e-09
Total cholesterol in large LDL	2295	0.215752	0.151322	0.280182	6.35e-11		2088	-0.0652901	-0.136768	0.0061882	0.0733868		1901	0.146751	0.0624375	0.231065	0.0006547		1663	0.264575	0.17541	0.353739	7.06e-09
Cholesterol esters in large LDL	2295	0.234103	0.169733	0.298472	1.32e-12		2088	-0.059611	-0.131321	0.0120987	0.103204		1901	0.1611	0.0765403	0.245659	0.0001922		1663	0.2838	0.194823	0.372777	5.02e-10
Free cholesterol in large LDL	2295	0.15442	0.090008	0.218832	2.74e-06		2088	-0.0825502	-0.15336	-0.0117406	0.0223388		1901	0.0989482	0.0155106	0.182386	0.0201346		1663	0.199871	0.110164	0.289577	1.32e-05
Triglycerides in large LDL	2295	0.102399	0.0424689	0.162329	0.0008193		2088	-0.10333	-0.170546	-0.036114	0.0026029		1901	0.104969	0.0227147	0.187223	0.0124048		1663	0.123145	0.0438029	0.202487	0.0023695
Concentration of medium LDL particles	2295	0.21162	0.147928	0.275311	8.88e-11		2088	-0.0783677	-0.150813	-0.0059226	0.0340034		1901	0.161252	0.0784546	0.24405	0.000138		1663	0.261416	0.173603	0.349229	6.31e-09
Total lipids in medium LDL	2295	0.209606	0.145981	0.273232	1.27e-10		2088	-0.0778432	-0.150469	-0.0052173	0.0356743		1901	0.159352	0.0767675	0.241936	0.0001589		1663	0.259478	0.171539	0.347417	8.54e-09
Phospholipids in medium LDL	2295	0.240444	0.176652	0.304235	2.03e-13		2088	-0.0765227	-0.149805	-0.0032401	0.0407037		1901	0.190746	0.106509	0.274984	9.47e-06		1663	0.291131	0.204298	0.377964	6.46e-11
Total cholesterol in medium LDL	2295	0.206875	0.143461	0.270288	1.91e-10		2088	-0.0713517	-0.14421	0.0015071	0.0549263		1901	0.151682	0.0698674	0.233497	0.0002843		1663	0.257055	0.168367	0.345743	1.54e-08
Cholesterol esters in medium LDL	2295	0.218136	0.154711	0.281562	1.94e-11		2088	-0.0646354	-0.137239	0.0079686	0.080982		1901	0.155567	0.0736765	0.237457	0.0002005		1663	0.26896	0.179978	0.357942	3.71e-09
Free cholesterol in medium LDL	2295	0.158809	0.0956722	0.221946	8.7e-07		2088	-0.096194	-0.170193	-0.0221947	0.0108652		1901	0.13345	0.0522126	0.214687	0.0012959		1663	0.205493	0.118019	0.292967	4.38e-06
Triglycerides in medium LDL	2295	0.0458223	-0.0131998	0.104844	0.128037		2088	-0.127582	-0.194139	-0.061024	0.0001752		1901	0.0780443	-0.0019609	0.158049	0.0558795		1663	0.0661829	-0.0118792	0.144245	0.0965175
Concentration of small LDL particles	2295	0.183435	0.120203	0.246668	1.44e-08		2088	-0.0927356	-0.166342	-0.0191295	0.0135616		1901	0.151706	0.0698519	0.233561	0.0002856		1663	0.231756	0.14477	0.318741	1.96e-07
Total lipids in small LDL	2295	0.178387	0.115239	0.241535	3.38e-08		2088	-0.0929131	-0.166682	-0.019144	0.0135897		1901	0.147518	0.065961	0.229075	0.0003985		1663	0.226593	0.139461	0.313725	3.77e-07
Phospholipids in small LDL	2295	0.157198	0.0943368	0.22006	1.01e-06		2088	-0.110075	-0.185459	-0.0346915	0.0042306		1901	0.150966	0.069054	0.232877	0.0003087		1663	0.202171	0.116608	0.287734	3.86e-06
Total cholesterol in small LDL	2295	0.177544	0.11446	0.240628	3.79e-08		2088	-0.0838088	-0.157433	-0.0101851	0.0256944		1901	0.137554	0.0566917	0.218417	0.0008658		1663	0.226531	0.138245	0.314817	5.37e-07
Cholesterol esters in small LDL	2295	0.192755	0.129509	0.256001	2.64e-09		2088	-0.0750862	-0.14822	-0.0019529	0.0441935		1901	0.142304	0.0611969	0.223411	0.0005922		1663	0.242866	0.154014	0.331717	9.43e-08
Free cholesterol in small LDL	2295	0.118433	0.0561304	0.180735	0.0001979		2088	-0.110973	-0.186645	-0.0353009	0.0040691		1901	0.11633	0.0366388	0.196022	0.004244		1663	0.161657	0.0751445	0.248169	0.0002551
Triglycerides in small LDL	2295	0.185616	0.121651	0.249581	1.43e-08		2088	-0.0909032	-0.164071	-0.0177356	0.0149149		1901	0.182873	0.0951619	0.270583	4.51e-05		1663	0.213964	0.129623	0.298306	7.18e-07
Concentration of very large HDL particles	2295	-0.348714	-0.39917	-0.298258	0		2088	-0.143165	-0.213399	-0.0729306	6.63e-05		1901	-0.242249	-0.314844	-0.169654	7.66e-11		1663	-0.364282	-0.441337	-0.287228	5.51e-20
Total lipids in very large HDL	2295	-0.349494	-0.39996	-0.299029	0		2088	-0.143651	-0.213871	-0.0734313	6.24e-05		1901	-0.242466	-0.31502	-0.169911	7.2e-11		1663	-0.365003	-0.442097	-0.287909	4.88e-20
Phospholipids in very large HDL	2295	-0.366578	-0.416231	-0.316925	0		2088	-0.143498	-0.213844	-0.0731525	6.54e-05		1901	-0.25658	-0.327853	-0.185308	2.32e-12		1663	-0.383717	-0.46054	-0.306895	4.59e-22
Total cholesterol in very large HDL	2295	-0.330897	-0.382866	-0.278928	1.17e-34		2088	-0.142105	-0.212604	-0.0716062	7.98e-05		1901	-0.227541	-0.301696	-0.153387	2.12e-09		1663	-0.343902	-0.422069	-0.265735	1.43e-17
Cholesterol esters in very large HDL	2295	-0.319661	-0.372458	-0.266864	1.36e-31		2088	-0.138476	-0.209527	-0.0674245	0.0001362		1901	-0.221577	-0.296827	-0.146326	8.99e-09		1663	-0.330988	-0.409874	-0.252102	3.77e-16
Free cholesterol in very large HDL	2295	-0.350045	-0.40045	-0.29964	0		2088	-0.147602	-0.216862	-0.0783428	3.04e-05		1901	-0.236795	-0.308659	-0.164931	1.31e-10		1663	-0.366566	-0.443578	-0.289554	3.13e-20
Triglycerides in very large HDL	2295	-0.0479544	-0.111662	0.015753	0.140054		2088	-0.0672014	-0.138762	0.0043597	0.0656715		1901	-0.0191757	-0.11161	0.0732586	0.684158		1663	-0.056934	-0.14589	0.0320218	0.20953
Concentration of large HDL particles	2295	-0.394342	-0.44371	-0.344973	0		2088	-0.172312	-0.242007	-0.102617	1.34e-06		1901	-0.257293	-0.328074	-0.186512	1.43e-12		1663	-0.417756	-0.493253	-0.342259	1.49e-26
Total lipids in large HDL	2295	-0.397173	-0.446498	-0.347848	0		2088	-0.172064	-0.241858	-0.10227	1.43e-06		1901	-0.259632	-0.330388	-0.188877	8.87e-13		1663	-0.420737	-0.4963	-0.345174	7.42e-27
Phospholipids in large HDL	2295	-0.381263	-0.431379	-0.331148	0		2088	-0.181566	-0.251164	-0.111967	3.41e-07		1901	-0.240637	-0.311493	-0.169781	3.56e-11		1663	-0.401238	-0.47702	-0.325456	1.63e-24
Total cholesterol in large HDL	2295	-0.411005	-0.459993	-0.362017	0		2088	-0.16393	-0.234422	-0.0934369	5.4e-06		1901	-0.275303	-0.346053	-0.204552	3.66e-14		1663	-0.437194	-0.513088	-0.361298	1.45e-28
Cholesterol esters in large HDL	2295	-0.408706	-0.457718	-0.359694	0		2088	-0.161713	-0.232263	-0.0911631	7.33e-06		1901	-0.275136	-0.345994	-0.204279	4.13e-14		1663	-0.435618	-0.511557	-0.35968	2.39e-28
Free cholesterol in large HDL	2295	-0.417612	-0.466583	-0.36864	0		2088	-0.170682	-0.241042	-0.100322	2.1e-06		1901	-0.275409	-0.345885	-0.204934	2.86e-14		1663	-0.441476	-0.517311	-0.36564	4.08e-29
Triglycerides in large HDL	2295	-0.259995	-0.313201	-0.206788	2.37e-21		2088	-0.115607	-0.184483	-0.0467313	0.0010126		1901	-0.179715	-0.256428	-0.103002	4.62e-06		1663	-0.282064	-0.35899	-0.205139	9.65e-13
Concentration of medium HDL particles	2295	-0.157661	-0.215216	-0.100106	8.59e-08		2088	-0.162515	-0.237599	-0.0874319	2.28e-05		1901	-0.047398	-0.120483	0.0256876	0.203563		1663	-0.160667	-0.240372	-0.0809624	8.02e-05
Total lipids in medium HDL	2295	-0.166241	-0.223733	-0.108748	1.61e-08		2088	-0.164987	-0.240267	-0.0897071	1.8e-05		1901	-0.0533844	-0.126511	0.0197424	0.152383		1663	-0.169536	-0.249349	-0.0897229	3.26e-05
Phospholipids in medium HDL	2295	-0.159082	-0.216047	-0.102118	4.82e-08		2088	-0.164552	-0.238824	-0.090281	1.46e-05		1901	-0.0472363	-0.119663	0.0251908	0.201022		1663	-0.162335	-0.24134	-0.0833293	5.83e-05
Total cholesterol in medium HDL	2295	-0.202104	-0.259702	-0.144507	7.65e-12		2088	-0.17117	-0.247888	-0.0944512	1.27e-05		1901	-0.0802349	-0.154214	-0.0062557	0.0335443		1663	-0.206443	-0.287362	-0.125524	6.22e-07
Cholesterol esters in medium HDL	2295	-0.204436	-0.262136	-0.146736	4.81e-12		2088	-0.169388	-0.246372	-0.0924046	1.67e-05		1901	-0.0822788	-0.156503	-0.0080549	0.0298248		1663	-0.209165	-0.290331	-0.127998	4.8e-07
Free cholesterol in medium HDL	2295	-0.19202	-0.249204	-0.134836	5.63e-11		2088	-0.17598	-0.251579	-0.100381	5.29e-06		1901	-0.0721536	-0.145243	0.0009357	0.0530028		1663	-0.195047	-0.275055	-0.115038	1.89e-06
Triglycerides in medium HDL	2295	0.286592	0.224582	0.348602	2.65e-19		2088	0.0552769	-0.0243798	0.134934	0.173697		1901	0.20838	0.12517	0.291591	9.82e-07		1663	0.297083	0.208548	0.385617	6.24e-11
Concentration of small HDL particles	2295	0.0333256	-0.0257434	0.0923946	0.268687		2088	-0.106655	-0.190171	-0.0231394	0.0123399		1901	0.102231	0.0276901	0.176772	0.0072132		1663	0.04838	-0.034848	0.131608	0.254388
Total lipids in small HDL	2295	0.0221109	-0.0369265	0.0811483	0.462755		2088	-0.110301	-0.193815	-0.0267873	0.0096608		1901	0.0939191	0.0194372	0.168401	0.0134847		1663	0.0374159	-0.0459208	0.120753	0.378653
Phospholipids in small HDL	2295	0.0108143	-0.049936	0.0715645	0.72706		2088	-0.0809995	-0.162868	0.0008688	0.052479		1901	0.0844446	0.0087475	0.160142	0.0288021		1663	0.004045	-0.0804608	0.0885508	0.925211
Total cholesterol in small HDL	2295	-0.0091201	-0.0683864	0.0501461	0.762857		2088	-0.124479	-0.207375	-0.0415838	0.0032667		1901	0.0596555	-0.0152946	0.134606	0.11869		1663	0.0186684	-0.0668199	0.104157	0.668475
Cholesterol esters in small HDL	2295	2.04e-05	-0.0595592	0.0596	0.999464		2088	-0.120619	-0.203108	-0.0381298	0.0041776		1901	0.0600311	-0.0152549	0.135317	0.118026		1663	0.0322918	-0.0539814	0.118565	0.462963
Free cholesterol in small HDL	2295	-0.0593078	-0.119457	0.0008413	0.0532887		2088	-0.121617	-0.203981	-0.0392525	0.0038225		1901	0.0455653	-0.02945	0.120581	0.233696		1663	-0.0630063	-0.147263	0.0212504	0.142643
Triglycerides in small HDL	2295	0.394053	0.334061	0.454046	1.06e-36		2088	0.0825959	0.0023503	0.162842	0.0436627		1901	0.307991	0.222296	0.393686	2.52e-12		1663	0.410143	0.32195	0.498335	2.1e-19
Phospholipids to total lipds ratio in chylomicrons and extremely large VLDL	2295	-0.0460033	-0.105941	0.0139345	0.132436		2088	-0.0543788	-0.119705	0.0109478	0.102736		1901	0.0300928	-0.035638	0.0958235	0.369362		1663	-0.0502297	-0.131672	0.0312129	0.226569
Total cholesterol to total lipids ratio in chylomicrons and extremely large VLDL	2295	-0.0482518	-0.108202	0.0116981	0.114623		2088	-0.0706749	-0.144022	0.0026727	0.0589443		1901	0.0336075	-0.0398749	0.10709	0.369848		1663	-0.059799	-0.148838	0.0292398	0.187924
Cholesterol esters to total lipids ratio in chylomicrons and extremely large VLDL	2295	-0.0679002	-0.127386	-0.0084146	0.0252909		2088	-0.0729747	-0.145764	-0.0001852	0.0494205		1901	0.0229602	-0.0499523	0.0958727	0.53692		1663	-0.0783393	-0.166861	0.0101825	0.0827881
Free cholesterol to total lipids ratio in chylomicrons and extremely large VLDL	2295	-0.0060575	-0.0666294	0.0545144	0.844541		2088	-0.0623208	-0.136243	0.0116014	0.0984149		1901	0.053314	-0.0215575	0.128186	0.162718		1663	-0.019205	-0.108153	0.0697434	0.671992
Triglycerides to total lipids ratio in chylomicrons and extremely large VLDL	2295	0.0672338	0.0066151	0.127852	0.0297323		2088	0.0907889	0.0199461	0.161632	0.0120371		1901	-0.045671	-0.118868	0.027526	0.221219		1663	0.0793103	-0.0070291	0.16565	0.0717719
Phospholipids to total lipds ratio in very large VLDL	2295	0.0029569	-0.0611386	0.0670525	0.927923		2088	0.0025708	-0.0692298	0.0743713	0.944029		1901	0.0035837	-0.0746343	0.0818016	0.928411		1663	-0.0187424	-0.102948	0.0654633	0.662482
Total cholesterol to total lipids ratio in very large VLDL	2295	-0.0322142	-0.0908356	0.0264072	0.281313		2088	-0.0362094	-0.107692	0.0352732	0.320633		1901	0.0088661	-0.0621501	0.0798822	0.806599		1663	-0.04187	-0.126918	0.0431781	0.334377
Cholesterol esters to total lipids ratio in very large VLDL	2295	-0.042377	-0.100035	0.0152807	0.14964		2088	-0.0326453	-0.102684	0.0373934	0.360781		1901	0.0069427	-0.0625606	0.076446	0.844704		1663	-0.054082	-0.137777	0.0296128	0.205183
Free cholesterol to total lipids ratio in very large VLDL	2295	-0.0158166	-0.0750981	0.0434649	0.600882		2088	-0.0402001	-0.112712	0.032312	0.277065		1901	0.0114016	-0.0608616	0.0836648	0.757022		1663	-0.0220492	-0.107483	0.063385	0.612778
Triglycerides to total lipids ratio in very large VLDL	2295	0.0248428	-0.0356241	0.0853097	0.420514		2088	0.028422	-0.0434747	0.100319	0.438275		1901	-0.0097725	-0.0852225	0.0656775	0.799505		1663	0.047398	-0.0365133	0.131309	0.26806
Phospholipids to total lipds ratio in large VLDL	2295	0.0258816	-0.0317977	0.0835609	0.378989		2088	-0.0495394	-0.121149	0.02207	0.175026		1901	0.0402506	-0.020554	0.101055	0.194356		1663	0.0734108	-0.008011	0.154833	0.0771749
Total cholesterol to total lipids ratio in large VLDL	2295	0.0280145	-0.0318735	0.0879024	0.359071		2088	0.0145331	-0.0659484	0.0950146	0.723277		1901	0.0523975	-0.0312289	0.136024	0.219287		1663	0.0186826	-0.0777771	0.115142	0.704075
Cholesterol esters to total lipids ratio in large VLDL	2295	-0.0271375	-0.0863722	0.0320972	0.369064		2088	0.0338409	-0.0525021	0.120184	0.442202		1901	-0.0049005	-0.101716	0.091915	0.920933		1663	-0.0393637	-0.130785	0.0520577	0.398496
Free cholesterol to total lipids ratio in large VLDL	2295	0.115276	0.0553255	0.175227	0.0001669		2088	-0.020342	-0.0964503	0.0557663	0.600225		1901	0.138906	0.064875	0.212938	0.0002399		1663	0.112396	0.01173	0.213063	0.0286673
Triglycerides to total lipids ratio in large VLDL	2295	-0.0431479	-0.101508	0.0152125	0.147241		2088	0.0155854	-0.0629711	0.0941419	0.697258		1901	-0.0757938	-0.154754	0.0031665	0.0599122		1663	-0.0626146	-0.152497	0.0272676	0.172008
Phospholipids to total lipds ratio in medium VLDL	2295	-0.154641	-0.201793	-0.107489	1.54e-10		2088	-0.0596044	-0.117553	-0.0016555	0.0438102		1901	-0.090194	-0.145726	-0.0346621	0.0014692		1663	-0.178855	-0.236616	-0.121093	1.55e-09
Total cholesterol to total lipids ratio in medium VLDL	2295	-0.0123503	-0.0704267	0.045726	0.676702		2088	-0.0667363	-0.144422	0.0109494	0.092197		1901	-0.005609	-0.0835092	0.0722912	0.887718		1663	0.0103084	-0.0680314	0.0886483	0.796367
Cholesterol esters to total lipids ratio in medium VLDL	2295	-0.109022	-0.164309	-0.0537342	0.0001133		2088	-0.0531307	-0.12648	0.0202189	0.155605		1901	-0.0803914	-0.157138	-0.0036449	0.0400778		1663	-0.101071	-0.180144	-0.0219982	0.0122693
Free cholesterol to total lipids ratio in medium VLDL	2295	0.226232	0.168563	0.283901	2.12e-14		2088	-0.0518256	-0.133601	0.0299493	0.214056		1901	0.176136	0.099535	0.252738	6.89e-06		1663	0.267826	0.189691	0.345962	2.44e-11
Triglycerides to total lipids ratio in medium VLDL	2295	0.0860627	0.0303232	0.141802	0.0024908		2088	0.0886963	0.0190237	0.158369	0.0126169		1901	0.0487513	-0.0220757	0.119578	0.177197		1663	0.0775332	0.0021315	0.152935	0.0438731
Phospholipids to total lipds ratio in small VLDL	2295	-0.356407	-0.412831	-0.299983	3.75e-34		2088	-0.124464	-0.201838	-0.0470896	0.00163		1901	-0.159699	-0.231834	-0.0875644	1.49e-05		1663	-0.417875	-0.506078	-0.329672	4.62e-20
Total cholesterol to total lipids ratio in small VLDL	2295	0.0603894	0.0017253	0.119053	0.0436375		2088	-0.0507957	-0.120932	0.0193405	0.155665		1901	0.0100714	-0.0675224	0.0876653	0.799091		1663	0.117209	0.0279937	0.206425	0.010057
Cholesterol esters to total lipids ratio in small VLDL	2295	0.105778	0.0468396	0.164716	0.0004409		2088	-0.0098367	-0.0808448	0.0611714	0.785902		1901	0.0218106	-0.0552186	0.0988398	0.578745		1663	0.168705	0.0774916	0.259919	0.0002946
Free cholesterol to total lipids ratio in small VLDL	2295	-0.192742	-0.249728	-0.135757	4.1e-11		2088	-0.196644	-0.271895	-0.121393	3.26e-07		1901	-0.0512848	-0.125239	0.0226691	0.173977		1663	-0.207676	-0.289318	-0.126033	6.7e-07
Triglycerides to total lipids ratio in small VLDL	2295	0.125675	0.067785	0.183566	2.15e-05		2088	0.117655	0.0454329	0.189878	0.0014204		1901	0.0737619	-0.0036683	0.151192	0.0618741		1663	0.0997298	0.014521	0.184939	0.0218204
Phospholipids to total lipds ratio in very small VLDL	2295	-0.164887	-0.223363	-0.106412	3.58e-08		2088	-0.10342	-0.182034	-0.0248062	0.0099504		1901	-0.092816	-0.167542	-0.0180896	0.014943		1663	-0.146371	-0.230338	-0.0624052	0.0006435
Total cholesterol to total lipids ratio in very small VLDL	2295	0.0157904	-0.0421358	0.0737166	0.593006		2088	0.0382418	-0.0348911	0.111375	0.305256		1901	-0.0643758	-0.138962	0.01021	0.0906681		1663	0.0374677	-0.0500241	0.12496	0.401054
Cholesterol esters to total lipids ratio in very small VLDL	2295	0.0866666	0.0274234	0.14591	0.0041589		2088	0.087863	0.0112991	0.164427	0.0245202		1901	-0.0279557	-0.1023	0.0463886	0.460923		1663	0.10185	0.0165367	0.187164	0.0193203
Free cholesterol to total lipids ratio in very small VLDL	2295	-0.190742	-0.249435	-0.13205	2.24e-10		2088	-0.129225	-0.209049	-0.0494011	0.0015214		1901	-0.109419	-0.182528	-0.0363111	0.0033724		1663	-0.169559	-0.256249	-0.082868	0.0001296
Triglycerides to total lipids ratio in very small VLDL	2295	0.0827923	0.0242107	0.141374	0.005626		2088	0.0296492	-0.0458857	0.105184	0.441518		1901	0.10442	0.0277858	0.181055	0.0075979		1663	0.0549573	-0.0338272	0.143742	0.224882
Phospholipids to total lipds ratio in IDL	2295	-0.28257	-0.343046	-0.222094	1.1e-19		2088	0.0329252	-0.0430595	0.10891	0.395549		1901	-0.187668	-0.268213	-0.107123	5.2e-06		1663	-0.324748	-0.411373	-0.238124	3.04e-13
Total cholesterol to total lipids ratio in IDL	2295	0.117751	0.0636327	0.171869	2.06e-05		2088	-0.0278128	-0.0976663	0.0420407	0.43499		1901	0.0509636	-0.0186393	0.120566	0.151164		1663	0.164758	0.085539	0.243976	4.73e-05
Cholesterol esters to total lipids ratio in IDL	2295	0.265008	0.210644	0.319372	2.95e-21		2088	0.0104085	-0.0615589	0.0823759	0.776721		1901	0.15673	0.0857705	0.227689	1.56e-05		1663	0.323133	0.243517	0.402748	3.16e-15
Free cholesterol to total lipids ratio in IDL	2295	-0.323671	-0.383608	-0.263734	1.29e-25		2088	-0.10168	-0.179266	-0.0240937	0.0102358		1901	-0.242633	-0.320035	-0.165231	9.56e-10		1663	-0.336664	-0.431464	-0.241864	4.71e-12
Triglycerides to total lipids ratio in IDL	2295	-0.0036095	-0.0575739	0.0503549	0.895656		2088	0.0182266	-0.0512966	0.0877498	0.607212		1901	0.031654	-0.0370268	0.100335	0.366165		1663	-0.0410351	-0.121858	0.0397874	0.319473
Phospholipids to total lipds ratio in large LDL	2295	-0.149424	-0.205526	-0.0933218	1.92e-07		2088	0.0583036	-0.0106982	0.127305	0.0976599		1901	-0.100866	-0.17423	-0.0275012	0.0070716		1663	-0.196467	-0.277338	-0.115597	2.05e-06
Total cholesterol to total lipids ratio in large LDL	2295	0.147209	0.0935721	0.200847	8.12e-08		2088	-0.0153359	-0.0834229	0.0527511	0.658738		1901	0.0773243	0.0103456	0.144303	0.0236776		1663	0.20163	0.121009	0.282251	1.02e-06
Cholesterol esters to total lipids ratio in large LDL	2295	0.236888	0.181991	0.291784	4.62e-17		2088	-0.0127643	-0.0840294	0.0585008	0.725433		1901	0.153427	0.0830242	0.22383	2.02e-05		1663	0.301279	0.220591	0.381967	3.76e-13
Free cholesterol to total lipids ratio in large LDL	2295	-0.361013	-0.417953	-0.304073	2.18e-34		2088	-0.0020055	-0.0769463	0.0729352	0.958149		1901	-0.285685	-0.362316	-0.209054	3.88e-13		1663	-0.417315	-0.500392	-0.334238	2.72e-22
Triglycerides to total lipids ratio in large LDL	2295	-0.102354	-0.154858	-0.0498498	0.0001354		2088	-0.0381502	-0.105645	0.0293449	0.267785		1901	-0.0280718	-0.0953505	0.039207	0.413283		1663	-0.149684	-0.22922	-0.0701483	0.0002304
Phospholipids to total lipds ratio in medium LDL	2295	-0.100363	-0.158874	-0.0418529	0.0007817		2088	0.054124	-0.0182659	0.126514	0.142727		1901	-0.0586944	-0.130155	0.0127656	0.107376		1663	-0.15755	-0.245391	-0.0697093	0.0004467
Total cholesterol to total lipids ratio in medium LDL	2295	0.132138	0.075559	0.188717	4.9e-06		2088	-0.0196154	-0.0915501	0.0523194	0.592873		1901	0.0654867	-0.0027665	0.13374	0.0600268		1663	0.194883	0.108286	0.28148	1.08e-05
Cholesterol esters to total lipids ratio in medium LDL	2295	0.176739	0.11974	0.233739	1.4e-09		2088	-0.0194926	-0.0921323	0.0531472	0.598767		1901	0.09847	0.0287603	0.16818	0.0056542		1663	0.244511	0.157968	0.331055	3.48e-08
Free cholesterol to total lipids ratio in medium LDL	2295	-0.257747	-0.315348	-0.200146	3.28e-18		2088	0.0160673	-0.0576855	0.08982	0.669254		1901	-0.163273	-0.237363	-0.0891824	1.63e-05		1663	-0.327213	-0.412073	-0.242354	6.51e-14
Triglycerides to total lipids ratio in medium LDL	2295	-0.159378	-0.211556	-0.107199	2.43e-09		2088	-0.0518339	-0.120927	0.0172589	0.141379		1901	-0.0618219	-0.129218	0.005574	0.0721756		1663	-0.216736	-0.296856	-0.136617	1.27e-07
Phospholipids to total lipds ratio in small LDL	2295	-0.152746	-0.209724	-0.0957669	1.6e-07		2088	0.0312963	-0.0400491	0.102642	0.389747		1901	-0.08751	-0.158047	-0.0169731	0.0150606		1663	-0.214511	-0.30053	-0.128492	1.1e-06
Total cholesterol to total lipids ratio in small LDL	2295	0.116745	0.058938	0.174552	7.71e-05		2088	-0.0202266	-0.0926363	0.0521832	0.583885		1901	0.0502991	-0.0191676	0.119766	0.155752		1663	0.177451	0.0884564	0.266445	9.57e-05
Cholesterol esters to total lipids ratio in small LDL	2295	0.160215	0.102079	0.21835	7.18e-08		2088	-0.0146816	-0.0877498	0.0583867	0.693589		1901	0.0802682	0.0096195	0.150917	0.0259806		1663	0.22582	0.136338	0.315302	8.19e-07
Free cholesterol to total lipids ratio in small LDL	2295	-0.279442	-0.33563	-0.223253	4.81e-22		2088	-0.0107323	-0.0826802	0.0612157	0.769909		1901	-0.17103	-0.244221	-0.0978384	4.89e-06		1663	-0.34488	-0.429389	-0.260371	2.24e-15
Triglycerides to total lipids ratio in small LDL	2295	0.0127638	-0.0472254	0.072753	0.676543		2088	-0.0145184	-0.0898645	0.0608277	0.705555		1901	0.0609096	-0.0133885	0.135208	0.108044		1663	-0.0256774	-0.118051	0.0666958	0.585676
Phospholipids to total lipds ratio in very large HDL	2295	-0.1877	-0.248637	-0.126764	1.79e-09		2088	-0.0240103	-0.108701	0.0606808	0.578283		1901	-0.174532	-0.260725	-0.0883386	7.42e-05		1663	-0.175108	-0.271869	-0.0783471	0.0003967
Total cholesterol to total lipids ratio in very large HDL	2295	0.0993996	0.0384448	0.160354	0.0014036		2088	0.0167639	-0.0674654	0.100993	0.696345		1901	0.0766256	-0.0002506	0.153502	0.0507508		1663	0.083305	-0.0136081	0.180218	0.0919863
Cholesterol esters to total lipids ratio in very large HDL	2295	0.144576	0.0857326	0.20342	1.54e-06		2088	0.0247111	-0.0577764	0.107199	0.556934		1901	0.115751	0.041682	0.18982	0.0022083		1663	0.133263	0.0396678	0.226858	0.0052875
Free cholesterol to total lipids ratio in very large HDL	2295	-0.214888	-0.275778	-0.153998	5.82e-12		2088	-0.0376749	-0.119673	0.0443235	0.367667		1901	-0.183013	-0.264643	-0.101383	1.16e-05		1663	-0.229137	-0.322297	-0.135977	1.53e-06
Triglycerides to total lipids ratio in very large HDL	2295	0.245497	0.180559	0.310435	1.72e-13		2088	0.0230579	-0.088496	0.134612	0.685258		1901	0.260992	0.133924	0.38806	5.84e-05		1663	0.248598	0.121824	0.375372	0.0001245
Phospholipids to total lipds ratio in large HDL	2295	0.305547	0.245145	0.365949	9.76e-23		2088	0.058829	-0.0313359	0.148994	0.200849		1901	0.284747	0.197032	0.372463	2.42e-10		1663	0.33749	0.240865	0.434114	1.03e-11
Total cholesterol to total lipids ratio in large HDL	2295	-0.391457	-0.45056	-0.332355	2.87e-37		2088	-0.0635816	-0.14955	0.0223866	0.147092		1901	-0.349564	-0.447207	-0.251921	3.06e-12		1663	-0.435494	-0.541468	-0.32952	1.45e-15
Cholesterol esters to total lipids ratio in large HDL	2295	-0.338593	-0.398942	-0.278245	1.8e-27		2088	-0.0228561	-0.110942	0.0652298	0.610906		1901	-0.324599	-0.427903	-0.221296	8.73e-10		1663	-0.396345	-0.510206	-0.282484	1.21e-11
Free cholesterol to total lipids ratio in large HDL	2295	-0.445997	-0.503707	-0.388288	0		2088	-0.136537	-0.217684	-0.0553894	0.0009842		1901	-0.353987	-0.439146	-0.268828	6.43e-16		1663	-0.45695	-0.546691	-0.367208	7.63e-23
Triglycerides to total lipids ratio in large HDL	2295	0.154884	0.0797643	0.230004	5.45e-05		2088	0.0141982	-0.102253	0.13065	0.811047		1901	0.124109	0.038037	0.210181	0.0047345		1663	0.175176	0.0360222	0.314329	0.0136444
Phospholipids to total lipds ratio in medium HDL	2295	0.0819177	0.0248124	0.139023	0.0049491		2088	0.0132655	-0.0514909	0.0780219	0.687919		1901	0.0855606	0.0123728	0.158748	0.0219703		1663	0.0819296	0.0018242	0.162035	0.0450118
Total cholesterol to total lipids ratio in medium HDL	2295	-0.273435	-0.330437	-0.216433	1.2e-20		2088	-0.095932	-0.168005	-0.0238591	0.0091109		1901	-0.202422	-0.278303	-0.126542	1.86e-07		1663	-0.274575	-0.359584	-0.189565	3.05e-10
Cholesterol esters to total lipids ratio in medium HDL	2295	-0.238152	-0.294508	-0.181795	1.96e-16		2088	-0.0506325	-0.12073	0.0194649	0.156767		1901	-0.192361	-0.268451	-0.116272	7.75e-07		1663	-0.24125	-0.323087	-0.159413	8.81e-09
Free cholesterol to total lipids ratio in medium HDL	2295	-0.244892	-0.303161	-0.186623	2.83e-16		2088	-0.171875	-0.243952	-0.0997979	3.11e-06		1901	-0.139606	-0.212588	-0.0666241	0.000181		1663	-0.240674	-0.329118	-0.15223	1.07e-07
Triglycerides to total lipids ratio in medium HDL	2295	0.357136	0.300397	0.413875	6.24e-34		2088	0.135774	0.0609484	0.2106	0.0003814		1901	0.247618	0.171395	0.323842	2.35e-10		1663	0.358989	0.270759	0.447218	2.71e-15
Phospholipids to total lipds ratio in small HDL	2295	-0.0673059	-0.131259	-0.0033527	0.0391487		2088	0.0869869	0.0113118	0.162662	0.0242842		1901	-0.0661955	-0.14584	0.013449	0.103259		1663	-0.130788	-0.224247	-0.0373297	0.0061198
Total cholesterol to total lipids ratio in small HDL	2295	-0.0318254	-0.0958976	0.0322468	0.330134		2088	-0.10664	-0.183699	-0.0295806	0.0067043		1901	-0.0067843	-0.0875897	0.074021	0.869228		1663	0.0235495	-0.070431	0.11753	0.623148
Cholesterol esters to total lipids ratio in small HDL	2295	0.0042908	-0.0600119	0.0685934	0.895903		2088	-0.0942933	-0.170879	-0.0177073	0.0158414		1901	0.0139367	-0.066767	0.0946404	0.734887		1663	0.0630082	-0.030925	0.156941	0.188469
Free cholesterol to total lipids ratio in small HDL	2295	-0.325846	-0.387481	-0.26421	1.22e-24		2088	-0.0442133	-0.115454	0.0270274	0.223705		1901	-0.19498	-0.271418	-0.118542	6.18e-07		1663	-0.396943	-0.485282	-0.308604	3.02e-18
Triglycerides to total lipids ratio in small HDL	2295	0.338931	0.279853	0.39801	1.29e-28		2088	0.118707	0.0406187	0.196796	0.0029046		1901	0.241002	0.158876	0.323127	1.01e-08		1663	0.336533	0.246896	0.426169	2.81e-13
Mean diameter for VLDL particles	2295	0.413535	0.358316	0.468754	0		2088	0.111516	0.0350293	0.188003	0.0042888		1901	0.277907	0.201035	0.354779	1.88e-12		1663	0.44192	0.357186	0.526653	7.43e-24
Mean diameter for LDL particles	2295	-0.0300597	-0.0886808	0.0285613	0.314731		2088	0.0952704	0.0146976	0.175843	0.0205003		1901	-0.0849262	-0.157194	-0.0126582	0.0212891		1663	-0.0800167	-0.166572	0.0065384	0.0699768
Mean diameter for HDL particles	2295	-0.404058	-0.454075	-0.354042	0		2088	-0.140602	-0.213276	-0.0679279	0.0001524		1901	-0.288956	-0.362313	-0.215599	1.8e-14		1663	-0.426372	-0.503842	-0.348901	2.7e-26
Serum total cholesterol	2295	0.105524	0.0413186	0.169729	0.0012865		2088	-0.120055	-0.190951	-0.0491601	0.0009126		1901	0.095238	0.0102128	0.180263	0.0281564		1663	0.145003	0.0590663	0.230939	0.0009547
Total cholesterol in VLDL	2295	0.456669	0.39279	0.520548	0		2088	0.0608193	-0.0166995	0.138338	0.124046		1901	0.332879	0.240587	0.425171	2.12e-12		1663	0.497085	0.405475	0.588695	1.25e-25
Remnant cholesterol (non-HDL, non-LDL -cholesterol)	2295	0.384794	0.319855	0.449733	2.29e-30		2088	0.0087151	-0.0655071	0.0829374	0.817903		1901	0.270397	0.179283	0.361512	6.89e-09		1663	0.431796	0.342113	0.521479	1.19e-20
Total cholesterol in LDL	2295	0.206847	0.142943	0.270751	2.63e-10		2088	-0.0716268	-0.143835	0.0005813	0.0518713		1901	0.147661	0.064733	0.230589	0.0004902		1663	0.256564	0.167706	0.345421	1.75e-08
Total cholesterol in HDL	2295	-0.34383	-0.396158	-0.291502	1.01e-36		2088	-0.204242	-0.275021	-0.133463	1.73e-08		1901	-0.19459	-0.266839	-0.122342	1.42e-07		1663	-0.352662	-0.430027	-0.275297	1.01e-18
Total cholesterol in HDL2	2295	-0.355365	-0.407258	-0.303473	0		2088	-0.199633	-0.270188	-0.129077	3.24e-08		1901	-0.20488	-0.277073	-0.132686	2.98e-08		1663	-0.366969	-0.444287	-0.289651	3.97e-20
Total cholesterol in HDL3	2295	-0.186716	-0.24409	-0.129343	2.11e-10		2088	-0.212082	-0.287481	-0.136683	3.9e-08		1901	-0.072931	-0.146677	0.000815	0.0525835		1663	-0.169862	-0.249732	-0.0899932	3.18e-05
Esterified cholesterol	2294	0.11066	0.0462855	0.175035	0.0007615		2087	-0.110738	-0.181919	-0.0395566	0.0023102		1900	0.0928115	0.007379	0.178244	0.0332497		1662	0.152328	0.0657067	0.238948	0.0005763
Free cholesterol	2294	0.0899038	0.0249037	0.154904	0.0067313		2087	-0.142431	-0.217991	-0.0668719	0.0002241		1900	0.0989342	0.0141699	0.183699	0.0221849		1662	0.126941	0.0408628	0.213019	0.0038718
Serum total triglycerides	2295	0.428455	0.363598	0.493311	4.33e-37		2088	0.0715592	-0.0089535	0.152072	0.081478		1901	0.330667	0.237494	0.423841	4.67e-12		1663	0.455936	0.360926	0.550946	1.57e-20
Triglycerides in VLDL	2295	0.452426	0.38927	0.515582	0		2088	0.0974566	0.0176273	0.177286	0.0167475		1901	0.344338	0.253193	0.435482	1.9e-13		1663	0.479893	0.385198	0.574589	1.19e-22
Triglycerides in LDL	2295	0.10355	0.0430253	0.164074	0.0008065		2088	-0.109277	-0.177282	-0.0412725	0.0016485		1901	0.11361	0.0308344	0.196386	0.0071698		1663	0.125936	0.0462539	0.205618	0.0019682
Triglycerides in HDL	2295	0.127923	0.0643168	0.191529	8.26e-05		2088	-0.0114433	-0.0880225	0.0651358	0.769512		1901	0.107091	0.0192378	0.194943	0.0169144		1663	0.126552	0.037232	0.215872	0.0055147
Total phosphoglycerides	2294	-0.0280284	-0.0907676	0.0347108	0.381086		2087	-0.162197	-0.2369	-0.0874933	2.15e-05		1900	0.0343417	-0.0476898	0.116373	0.411723		1662	-0.0089793	-0.0897	0.0717413	0.827311
Ratio of triglycerides to phosphoglycerides	2291	0.36905	0.293804	0.444296	1.71e-21		2084	0.0276714	-0.0490236	0.104366	0.479295		1897	0.281079	0.199412	0.362747	1.96e-11		1659	0.370943	0.279585	0.4623	3.08e-15
Phosphatidylcholine and other cholines	2294	0.0658605	0.0033501	0.128371	0.0389317		2087	-0.125207	-0.196044	-0.0543698	0.0005384		1900	0.088614	0.0056519	0.171576	0.0363189		1662	0.0866828	0.0052266	0.168139	0.0370182
Total cholines	2294	-0.0105194	-0.07273	0.0516913	0.740228		2087	-0.152114	-0.225485	-0.0787422	4.97e-05		1900	0.0460628	-0.0367357	0.128861	0.27538		1662	0.0022242	-0.0791721	0.0836204	0.957263
Apolipoprotein A-I	2295	-0.227577	-0.283972	-0.171183	3.87e-15		2088	-0.196431	-0.267633	-0.125229	7.02e-08		1901	-0.105897	-0.182216	-0.029579	0.0065615		1663	-0.225091	-0.303633	-0.146549	2.22e-08
Apolipoprotein B	2295	0.38243	0.318002	0.446859	1.84e-30		2088	-0.0003483	-0.0747097	0.0740131	0.992672		1901	0.272832	0.183111	0.362553	2.93e-09		1663	0.431531	0.342102	0.520961	9.81e-21
Ratio of apolipoprotein B to apolipoprotein A-I	2295	0.500267	0.443237	0.557298	0		2088	0.106945	0.0309973	0.182893	0.0058041		1901	0.336388	0.256731	0.416046	2.26e-16		1663	0.541018	0.453693	0.628344	1.33e-32
Total fatty acids	2294	0.2044	0.138594	0.270206	1.31e-09		2087	-0.0975802	-0.172158	-0.0230021	0.0103583		1900	0.195997	0.106875	0.285119	1.69e-05		1662	0.237598	0.149686	0.325511	1.31e-07
Estimated degree of unsaturation	2294	-0.181202	-0.246383	-0.116021	5.53e-08		2087	-0.0967487	-0.182741	-0.0107565	0.027464		1900	-0.103263	-0.188138	-0.018388	0.0171254		1662	-0.172455	-0.263163	-0.0817462	0.0001987
22:6, docosahexaenoic acid	2294	-0.131059	-0.190283	-0.0718348	1.49e-05		2087	-0.237908	-0.309949	-0.165866	1.17e-10		1900	0.0152577	-0.0611006	0.091616	0.695187		1662	-0.113012	-0.197296	-0.0287292	0.0086186
18:2, linoleic acid	2294	0.0874089	0.0220301	0.152788	0.0088051		2087	-0.146924	-0.220697	-0.0731506	9.7e-05		1900	0.104279	0.019726	0.188833	0.0156672		1662	0.122246	0.0329127	0.21158	0.0073468
Omega-3 fatty acids	2294	-0.0357673	-0.0994985	0.0279639	0.271205		2087	-0.214802	-0.285621	-0.143983	3.17e-09		1900	0.0495155	-0.0313232	0.130354	0.229789		1662	0.0021155	-0.0850774	0.0893085	0.96205
Omega-6 fatty acids	2294	0.112042	0.0476084	0.176476	0.0006611		2087	-0.143368	-0.216413	-0.0703239	0.0001221		1900	0.127555	0.0432096	0.2119	0.0030554		1662	0.14897	0.061487	0.236452	0.0008566
Polyunsaturated fatty acids	2294	0.0973287	0.0326757	0.161982	0.0031884		2087	-0.154857	-0.227652	-0.0820625	3.15e-05		1900	0.121294	0.0369104	0.205679	0.0048664		1662	0.135173	0.0474527	0.222893	0.0025461
Monounsaturated fatty acids; 16:1, 18:1	2294	0.296325	0.231881	0.360769	3.99e-19		2087	-0.02775	-0.103975	0.0484752	0.475341		1900	0.252341	0.16499	0.339691	1.69e-08		1662	0.321613	0.229971	0.413254	8.28e-12
Saturated fatty acids	2294	0.194838	0.127082	0.262594	1.92e-08		2087	-0.0945773	-0.170514	-0.0186406	0.0146683		1900	0.189561	0.0959299	0.283192	7.44e-05		1662	0.226511	0.140497	0.312525	2.69e-07
Ratio of 22:6 docosahexaenoic acid to total fatty acids	2294	-0.357417	-0.410677	-0.304157	3.53e-38		2087	-0.210245	-0.28224	-0.13825	1.17e-08		1900	-0.152749	-0.224508	-0.0809898	3.12e-05		1662	-0.366381	-0.444788	-0.287974	1.43e-19
Ratio of 18:2 linoleic acid to total fatty acids	2294	-0.255348	-0.315245	-0.195452	1.07e-16		2087	-0.129994	-0.206226	-0.0537618	0.00084		1900	-0.187948	-0.261484	-0.114413	5.87e-07		1662	-0.230948	-0.315282	-0.146614	8.93e-08
Ratio of omega-3 fatty acids to total fatty acids	2294	-0.333884	-0.390686	-0.277083	6.38e-30		2087	-0.215782	-0.289722	-0.141842	1.2e-08		1900	-0.177091	-0.250409	-0.103774	2.33e-06		1662	-0.309293	-0.390909	-0.227676	1.7e-13
Ratio of omega-6 fatty acids to total fatty acids	2294	-0.312138	-0.373516	-0.250759	5.88e-23		2087	-0.119982	-0.196531	-0.0434343	0.0021406		1900	-0.223001	-0.301307	-0.144694	2.67e-08		1662	-0.297274	-0.383393	-0.211154	1.78e-11
Ratio of polyunsaturated fatty acids to total fatty acids	2294	-0.357882	-0.418561	-0.297202	4.17e-30		2087	-0.158067	-0.235342	-0.0807928	6.25e-05		1900	-0.241282	-0.319295	-0.163269	1.58e-09		1662	-0.33888	-0.424922	-0.252839	1.93e-14
Ratio of monounsaturated fatty acids to total fatty acids	2294	0.365235	0.304361	0.426109	4.54e-31		2087	0.117487	0.0369223	0.198053	0.0042806		1900	0.255965	0.179639	0.33229	6.19e-11		1662	0.361439	0.268248	0.454629	4.68e-14
Ratio of saturated fatty acids to total fatty acids	2294	-0.0660096	-0.132527	0.0005077	0.051773		2087	0.0428894	-0.0337381	0.119517	0.272482		1900	-0.060438	-0.142482	0.0216055	0.148694		1662	-0.0881047	-0.180188	0.0039787	0.0607416
Insulin	2292	0.49802	0.437714	0.558326	0		2087	0.17219	0.0915411	0.252839	2.94e-05		1900	0.299132	0.192862	0.405403	3.85e-08		1661	0.56282	0.45979	0.665851	6.11e-26
Glucose	2292	0.105819	0.0577119	0.153926	1.68e-05		2085	0.121133	0.0377763	0.204489	0.004417		1899	0.0333887	-0.0387907	0.105568	0.364406		1661	0.108743	0.0385063	0.17898	0.0024293
Lactate	2295	0.146469	0.0879694	0.204969	9.76e-07		2088	0.072066	0.0002655	0.143866	0.0491596		1901	0.137644	0.0558408	0.219446	0.0009848		1663	0.159759	0.0753702	0.244148	0.0002115
Citrate	2295	-0.160378	-0.223366	-0.0973891	6.39e-07		2088	-0.0705053	-0.150611	0.0096006	0.0844833		1901	-0.0573907	-0.139022	0.0242409	0.168111		1663	-0.182807	-0.268163	-0.0974506	2.8e-05
Alanine	2295	0.114298	0.0533716	0.175224	0.0002397		2088	0.0228497	-0.054146	0.0998453	0.560637		1901	0.110136	0.0301325	0.19014	0.0069981		1663	0.135818	0.0470227	0.224612	0.0027395
Glutamine	2260	-0.144062	-0.200977	-0.0871479	7.43e-07		2058	-0.0635496	-0.128199	0.0011	0.0540238		1875	-0.101726	-0.172789	-0.0306643	0.0050441		1640	-0.127301	-0.207169	-0.0474341	0.0018013
Histidine	2295	-0.0414262	-0.100583	0.0177308	0.169812		2088	-0.102939	-0.174196	-0.0316829	0.0046548		1901	-0.0696795	-0.152358	0.0129986	0.0985215		1663	0.0321825	-0.0540716	0.118437	0.464379
Isoleucine	2294	0.284206	0.229666	0.338746	5.33e-24		2087	0.0771201	-0.006436	0.160676	0.0704325		1899	0.270476	0.18437	0.356582	8.83e-10		1661	0.281057	0.198377	0.363737	3.54e-11
Leucine	2295	0.204952	0.152839	0.257064	1.83e-14		2088	0.0210794	-0.0584612	0.10062	0.603313		1901	0.212631	0.132648	0.292615	2.05e-07		1663	0.217339	0.143051	0.291628	1.14e-08
Valine	2294	0.135902	0.0793158	0.192488	2.63e-06		2087	0.0801173	0.0049751	0.155259	0.0366537		1899	0.154778	0.0761158	0.233439	0.0001177		1661	0.130113	0.0412683	0.218958	0.0041249
Phenylalanine	2294	0.103154	0.0409926	0.165316	0.0011538		2087	0.0258387	-0.0481609	0.0998383	0.493568		1900	0.118717	0.0382982	0.199135	0.0038324		1662	0.0791123	-0.014076	0.172301	0.0960754
Tyrosine	2295	0.282292	0.222653	0.34193	3.74e-20		2088	0.102554	0.0278179	0.17729	0.0071796		1901	0.230268	0.148346	0.312191	4.02e-08		1663	0.245712	0.159197	0.332227	2.96e-08
Acetate	2295	-0.0969932	-0.139306	-0.0546806	7.3e-06		2088	-0.0283143	-0.086317	0.0296884	0.338515		1901	-0.0495182	-0.0901721	-0.0088643	0.0169987		1663	-0.0626933	-0.116976	-0.0084101	0.0236244
Acetoacetate	2295	-0.0724745	-0.128887	-0.0160616	0.0118256		2088	-0.0762078	-0.147094	-0.0053213	0.0351225		1901	0.0233427	-0.0580583	0.104744	0.573908		1663	-0.134344	-0.217781	-0.0509062	0.0016169
3-hydroxybutyrate	2291	-0.052046	-0.10041	-0.0036825	0.0349395		2085	-0.0672233	-0.137666	0.0032191	0.0614179		1899	0.0641285	-0.0096954	0.137952	0.0886107		1661	-0.0967508	-0.166415	-0.0270868	0.0065171
Creatinine	2295	-0.0970142	-0.14655	-0.0474788	0.0001261		2088	-0.114965	-0.176545	-0.0533855	0.0002572		1901	-0.0285082	-0.0907339	0.0337175	0.369024		1663	-0.0931959	-0.164151	-0.0222409	0.0100755
Albumin (signal area)	2295	-0.0183061	-0.0760769	0.0394647	0.534404		2088	-0.0564074	-0.127472	0.0146572	0.119712		1901	-0.0165773	-0.0936854	0.0605308	0.673336		1663	-0.0406619	-0.12232	0.040996	0.328866
Glycoprotein acetyls, mainly a1-acid glycoprotein	2295	0.542018	0.483354	0.600683	0		2088	0.147927	0.0720828	0.223772	0.0001347		1901	0.425844	0.346199	0.50549	4.8e-25		1663	0.521272	0.437796	0.604748	4.5e-33
C-reactive protein	2121	0.143123	0.0849645	0.201283	1.49e-06		1926	0.0316042	-0.0157937	0.0790021	0.191132		1747	0.0923708	0.0423672	0.142374	0.0002994		1532	0.180641	0.0381657	0.323116	0.0129902
Complete case sample
Standardized outcome at age 25y	N	Beta	LCL	UCL	P-value		N	Beta	LCL	UCL	P-value		N	Beta	LCL	UCL	P-value		N	Beta	LCL	UCL	P-value
Systolic blood pressure	770	0.298874	0.203951	0.393798	1.04e-09		770	0.244137	0.142519	0.345754	2.86e-06		770	0.152938	0.0415961	0.26428	0.007163		770	0.355231	0.243119	0.467343	8.22e-10
Diastolic blood pressure	770	0.469667	0.370477	0.568857	1.52e-19		770	0.179638	0.0640726	0.295203	0.0023565		770	0.267629	0.146999	0.38826	1.51e-05		770	0.521321	0.405709	0.636932	6.06e-18
Concentration of chylomicrons and extremely large VLDL particles	770	0.404712	0.289139	0.520284	1.3e-11		770	-0.0013743	-0.137336	0.134588	0.984173		770	0.291098	0.149287	0.432909	6.15e-05		770	0.506827	0.364306	0.649348	6.43e-12
Total lipids in chylomicrons and extremely large VLDL	770	0.402693	0.286783	0.518604	1.86e-11		770	-0.0023675	-0.138484	0.133749	0.97277		770	0.291368	0.149339	0.433396	6.21e-05		770	0.503684	0.360702	0.646665	9.95e-12
Phospholipids in chylomicrons and extremely large VLDL	770	0.384052	0.267571	0.500533	1.73e-10		770	-0.0121143	-0.147326	0.123098	0.860432		770	0.28748	0.144929	0.43003	8.24e-05		770	0.485039	0.341925	0.628152	5.51e-11
Total cholesterol in chylomicrons and extremely large VLDL	770	0.378477	0.258812	0.498141	8.78e-10		770	-0.0110381	-0.149215	0.127139	0.87543		770	0.288565	0.144936	0.432195	8.75e-05		770	0.464817	0.31599	0.613644	1.41e-09
Cholesterol esters in chylomicrons and extremely large VLDL	770	0.3745	0.254735	0.494266	1.34e-09		770	-0.0091864	-0.147344	0.128972	0.896182		770	0.275	0.133009	0.416991	0.0001551		770	0.461645	0.311294	0.611996	2.6e-09
Free cholesterol in chylomicrons and extremely large VLDL	770	0.373782	0.254524	0.49304	1.23e-09		770	-0.0128772	-0.149722	0.123967	0.853491		770	0.297158	0.15218	0.442135	6.3e-05		770	0.457073	0.309966	0.604181	1.7e-09
Triglycerides in chylomicrons and extremely large VLDL	770	0.40975	0.295013	0.524487	5.25e-12		770	0.0015043	-0.134042	0.137051	0.982625		770	0.29118	0.149813	0.432548	5.8e-05		770	0.51377	0.372416	0.655124	2.27e-12
Concentration of very large VLDL particles	770	0.405128	0.286288	0.523967	4.27e-11		770	0.0006182	-0.13687	0.138106	0.99296		770	0.309399	0.162634	0.456164	3.89e-05		770	0.495327	0.349612	0.641042	4.85e-11
Total lipids in very large VLDL	770	0.403557	0.284584	0.522529	5.29e-11		770	-0.000129	-0.137733	0.137475	0.998533		770	0.309294	0.162563	0.456025	3.9e-05		770	0.493094	0.347067	0.639121	6.44e-11
Phospholipids in very large VLDL	770	0.390765	0.271877	0.509653	1.96e-10		770	-0.0100604	-0.147211	0.12709	0.88554		770	0.304189	0.158029	0.450348	4.86e-05		770	0.481199	0.335038	0.62736	1.84e-10
Total cholesterol in very large VLDL	770	0.388161	0.267984	0.508339	3.93e-10		770	-0.0022629	-0.141301	0.136775	0.97452		770	0.307518	0.161259	0.453777	4.07e-05		770	0.467166	0.317804	0.616528	1.33e-09
Cholesterol esters in very large VLDL	770	0.394359	0.274545	0.514172	1.85e-10		770	0.0039544	-0.135713	0.143622	0.95569		770	0.30958	0.163433	0.455728	3.57e-05		770	0.470189	0.320539	0.61984	1.13e-09
Free cholesterol in very large VLDL	770	0.379577	0.259102	0.500053	1.01e-09		770	-0.0095256	-0.147664	0.128613	0.892356		770	0.304111	0.15785	0.450372	4.94e-05		770	0.461991	0.313106	0.610876	1.78e-09
Triglycerides in very large VLDL	770	0.409036	0.290479	0.527594	2.53e-11		770	0.0030011	-0.134172	0.140174	0.965753		770	0.309446	0.162589	0.456303	3.92e-05		770	0.500856	0.355906	0.645806	2.37e-11
Concentration of large VLDL particles	770	0.431136	0.314274	0.547999	1.08e-12		770	0.0111561	-0.126416	0.148728	0.87356		770	0.316524	0.170817	0.462231	2.26e-05		770	0.532343	0.39095	0.673737	3.88e-13
Total lipids in large VLDL	770	0.430008	0.313077	0.546939	1.27e-12		770	0.0103329	-0.12724	0.147906	0.882821		770	0.316309	0.170686	0.461932	2.26e-05		770	0.530529	0.388943	0.672114	4.96e-13
Phospholipids in large VLDL	770	0.426905	0.310475	0.543336	1.47e-12		770	0.0045124	-0.132462	0.141486	0.948453		770	0.313082	0.168219	0.457946	2.48e-05		770	0.530675	0.389953	0.671398	3.56e-13
Total cholesterol in large VLDL	770	0.424747	0.307706	0.541788	2.44e-12		770	0.0096313	-0.128374	0.147637	0.891064		770	0.314731	0.17024	0.459222	2.15e-05		770	0.517136	0.374221	0.66005	2.82e-12
Cholesterol esters in large VLDL	770	0.439877	0.32484	0.554914	1.71e-13		770	0.0224009	-0.116328	0.161129	0.75134		770	0.315692	0.173118	0.458265	1.57e-05		770	0.531831	0.390809	0.672853	3.55e-13
Free cholesterol in large VLDL	770	0.406092	0.287353	0.524831	3.71e-11		770	-0.0030145	-0.139973	0.133943	0.965546		770	0.310987	0.164908	0.457067	3.27e-05		770	0.498074	0.353498	0.64265	2.71e-11
Triglycerides in large VLDL	770	0.431646	0.314676	0.548616	1.07e-12		770	0.0123357	-0.125137	0.149808	0.860221		770	0.316965	0.170775	0.463155	2.34e-05		770	0.533867	0.392562	0.675172	3.23e-13
Concentration of medium VLDL particles	770	0.448159	0.335389	0.56093	2.02e-14		770	0.0309375	-0.105288	0.167163	0.655848		770	0.317036	0.173065	0.461007	1.75e-05		770	0.553093	0.416202	0.689985	7.8e-15
Total lipids in medium VLDL	770	0.446405	0.33358	0.55923	2.6e-14		770	0.0287392	-0.107373	0.164851	0.67863		770	0.314342	0.170534	0.458149	2.01e-05		770	0.55238	0.415503	0.689256	8.36e-15
Phospholipids in medium VLDL	770	0.444977	0.332836	0.557117	2.21e-14		770	0.0230368	-0.11245	0.158524	0.738634		770	0.315132	0.172343	0.457921	1.67e-05		770	0.552332	0.416439	0.688224	5.48e-15
Total cholesterol in medium VLDL	770	0.426276	0.313399	0.539153	3.29e-13		770	0.0124496	-0.121599	0.146498	0.855381		770	0.279305	0.137894	0.420716	0.0001148		770	0.543034	0.406895	0.679172	1.65e-14
Cholesterol esters in medium VLDL	770	0.413488	0.30179	0.525186	9.14e-13		770	0.012521	-0.11843	0.143473	0.85116		770	0.247114	0.108719	0.385508	0.000483		770	0.538516	0.403922	0.67311	1.38e-14
Free cholesterol in medium VLDL	770	0.428204	0.313966	0.542441	4.84e-13		770	0.0120082	-0.124198	0.148215	0.862643		770	0.306485	0.162215	0.450755	3.39e-05		770	0.532728	0.394524	0.670931	1.11e-13
Triglycerides in medium VLDL	770	0.450931	0.33792	0.563943	1.61e-14		770	0.0377499	-0.0990069	0.174507	0.588056		770	0.326453	0.181489	0.471417	1.13e-05		770	0.550279	0.412789	0.687769	1.36e-14
Concentration of small VLDL particles	770	0.450428	0.342478	0.558379	1.1e-15		770	0.0200313	-0.112484	0.152546	0.766741		770	0.327361	0.189406	0.465317	3.76e-06		770	0.555033	0.424823	0.685243	2.83e-16
Total lipids in small VLDL	770	0.446779	0.339452	0.554105	1.27e-15		770	0.0163154	-0.115194	0.147825	0.807647		770	0.324134	0.187245	0.461024	3.95e-06		770	0.552441	0.423029	0.681853	2.58e-16
Phospholipids in small VLDL	770	0.423531	0.316367	0.530696	2.77e-14		770	-0.0122887	-0.141703	0.117126	0.852175		770	0.337956	0.203984	0.471927	9.06e-07		770	0.523061	0.395234	0.650888	3.66e-15
Total cholesterol in small VLDL	770	0.405287	0.300984	0.509591	7.15e-14		770	0.0076339	-0.115684	0.130952	0.903309		770	0.269877	0.138775	0.400978	5.86e-05		770	0.516024	0.389111	0.642937	5.36e-15
Cholesterol esters in small VLDL	770	0.386673	0.28249	0.490856	8.02e-13		770	0.0201384	-0.0997454	0.140022	0.741668		770	0.233075	0.103283	0.362866	0.0004485		770	0.498479	0.370568	0.62639	6.12e-14
Free cholesterol in small VLDL	770	0.407133	0.299916	0.514351	2.47e-13		770	-0.0152537	-0.14398	0.113473	0.816118		770	0.31477	0.1799	0.449639	5.39e-06		770	0.507239	0.378193	0.636286	3.8e-14
Triglycerides in small VLDL	770	0.448693	0.336933	0.560453	1.12e-14		770	0.033579	-0.103019	0.170177	0.629537		770	0.331127	0.187547	0.474708	6.93e-06		770	0.543686	0.408093	0.679279	1.22e-14
Concentration of very small VLDL particles	770	0.313348	0.207136	0.41956	1.02e-08		770	-0.0263035	-0.142732	0.090125	0.657529		770	0.176023	0.0457491	0.306297	0.0081571		770	0.417658	0.289422	0.545895	2.84e-10
Total lipids in very small VLDL	770	0.302571	0.195843	0.409298	3.63e-08		770	-0.0255321	-0.141298	0.0902338	0.665167		770	0.164472	0.0341045	0.29484	0.0134793		770	0.406394	0.27728	0.535507	1.05e-09
Phospholipids in very small VLDL	770	0.221574	0.111476	0.331672	8.52e-05		770	-0.0555455	-0.170434	0.0593426	0.342869		770	0.0987675	-0.033622	0.231157	0.14346		770	0.344405	0.211854	0.476956	4.28e-07
Total cholesterol in very small VLDL	770	0.288487	0.180172	0.396801	2.21e-07		770	0.0005361	-0.11384	0.114913	0.992661		770	0.136573	0.0061081	0.267039	0.0402206		770	0.37524	0.242625	0.507854	3.86e-08
Cholesterol esters in very small VLDL	770	0.310183	0.202553	0.417813	2.18e-08		770	0.0223048	-0.0913029	0.135912	0.700036		770	0.141318	0.0117529	0.270883	0.0325785		770	0.386114	0.254134	0.518094	1.35e-08
Free cholesterol in very small VLDL	770	0.228629	0.120195	0.337063	3.88e-05		770	-0.0459801	-0.161728	0.0697682	0.435738		770	0.120039	-0.011363	0.251442	0.073317		770	0.33431	0.201577	0.467043	9.42e-07
Triglycerides in very small VLDL	770	0.353476	0.244784	0.462168	3e-10		770	-0.0314704	-0.160989	0.0980482	0.633505		770	0.264534	0.129608	0.399461	0.0001287		770	0.436186	0.304494	0.567878	1.44e-10
Concentration of IDL particles	770	0.165905	0.0533848	0.278425	0.0039068		770	-0.0706136	-0.186389	0.0451616	0.231551		770	0.0654119	-0.0676861	0.19851	0.334964		770	0.27601	0.13933	0.41269	8.06e-05
Total lipids in IDL	770	0.158907	0.045863	0.271951	0.0059278		770	-0.0695386	-0.185799	0.0467216	0.24069		770	0.0590564	-0.0743662	0.192479	0.385166		770	0.269083	0.131472	0.406693	0.0001341
Phospholipids in IDL	770	0.129019	0.0147057	0.243332	0.0270125		770	-0.0721861	-0.189351	0.0449791	0.226858		770	0.0293935	-0.105473	0.16426	0.668884		770	0.243115	0.103252	0.382977	0.0006784
Total cholesterol in IDL	770	0.164138	0.050367	0.277909	0.0047459		770	-0.0614216	-0.178949	0.0561062	0.305247		770	0.062361	-0.0712111	0.195933	0.359689		770	0.274554	0.135677	0.413431	0.0001131
Cholesterol esters in IDL	770	0.196942	0.0841232	0.30976	0.0006434		770	-0.0546555	-0.171967	0.0626564	0.36069		770	0.0888352	-0.0438235	0.221494	0.189044		770	0.309	0.171834	0.446167	1.12e-05
Free cholesterol in IDL	770	0.0764096	-0.0396011	0.19242	0.196412		770	-0.0775483	-0.1966	0.0415037	0.201385		770	-0.0068699	-0.142985	0.129246	0.921101		770	0.180222	0.0370322	0.323412	0.0137004
Triglycerides in IDL	770	0.150372	0.0451539	0.25559	0.0051517		770	-0.0983398	-0.214433	0.0177535	0.0967473		770	0.094422	-0.0345014	0.223345	0.150918		770	0.21406	0.0871805	0.34094	0.0009705
Concentration of large LDL particles	770	0.158481	0.0466817	0.27028	0.0055233		770	-0.069092	-0.186046	0.0478616	0.246525		770	0.0874077	-0.0457531	0.220569	0.197933		770	0.263653	0.125148	0.402157	0.0002004
Total lipids in large LDL	770	0.156002	0.0438823	0.268121	0.0064525		770	-0.066447	-0.183836	0.0509421	0.266838		770	0.0844431	-0.0488605	0.217747	0.214049		770	0.260933	0.121657	0.40021	0.0002519
Phospholipids in large LDL	770	0.161421	0.0490503	0.273791	0.0049276		770	-0.0704515	-0.187942	0.0470391	0.239508		770	0.0875689	-0.045966	0.221104	0.198365		770	0.272405	0.133929	0.410882	0.0001222
Total cholesterol in large LDL	770	0.161168	0.0487366	0.273599	0.0050187		770	-0.0558946	-0.174415	0.0626261	0.354844		770	0.0868303	-0.0463927	0.220053	0.201119		770	0.265717	0.125004	0.406431	0.000225
Cholesterol esters in large LDL	770	0.180427	0.0688991	0.291955	0.0015544		770	-0.052322	-0.170715	0.0660709	0.385909		770	0.103622	-0.0289473	0.236191	0.125338		770	0.287197	0.147698	0.426695	5.85e-05
Free cholesterol in large LDL	770	0.0976802	-0.0174024	0.212763	0.0960778		770	-0.0665816	-0.185855	0.0526914	0.273489		770	0.0320576	-0.103346	0.167461	0.642225		770	0.193909	0.0496087	0.338208	0.0085113
Triglycerides in large LDL	770	0.0392322	-0.06514	0.143604	0.460802		770	-0.138456	-0.24856	-0.0283513	0.0137843		770	0.0244319	-0.102932	0.151796	0.706593		770	0.097217	-0.0269071	0.221341	0.124576
Concentration of medium LDL particles	770	0.166703	0.057435	0.275971	0.002834		770	-0.0623829	-0.178662	0.0538957	0.292589		770	0.127642	-0.0045662	0.25985	0.0584332		770	0.25768	0.119486	0.395873	0.0002693
Total lipids in medium LDL	770	0.166407	0.0571308	0.275683	0.0028853		770	-0.0597099	-0.176247	0.0568275	0.314821		770	0.128644	-0.0035487	0.260837	0.0564588		770	0.255973	0.117419	0.394527	0.0003063
Phospholipids in medium LDL	770	0.20208	0.0943429	0.309818	0.0002477		770	-0.072198	-0.187458	0.0430616	0.219201		770	0.162519	0.0310918	0.293946	0.0154347		770	0.299445	0.166186	0.432704	1.18e-05
Total cholesterol in medium LDL	770	0.165412	0.0555825	0.275242	0.0032072		770	-0.0464182	-0.164306	0.0714698	0.439784		770	0.124878	-0.0072439	0.257	0.0639177		770	0.252331	0.111596	0.393066	0.0004579
Cholesterol esters in medium LDL	770	0.173095	0.062978	0.283212	0.0021036		770	-0.0412034	-0.159567	0.0771606	0.494583		770	0.123353	-0.0085543	0.255259	0.0667804		770	0.263928	0.122656	0.405201	0.0002621
Free cholesterol in medium LDL	770	0.132082	0.0236175	0.240546	0.0170661		770	-0.065748	-0.181293	0.0497975	0.264328		770	0.128204	-0.0046757	0.261083	0.0586026		770	0.202098	0.063887	0.340309	0.0042123
Triglycerides in medium LDL	770	-0.0152879	-0.118097	0.0875211	0.770431		770	-0.156681	-0.265305	-0.0480573	0.0047541		770	0.0049297	-0.121768	0.131627	0.939135		770	0.0404621	-0.0824117	0.163336	0.518184
Concentration of small LDL particles	770	0.148827	0.0412214	0.256433	0.0067759		770	-0.0726485	-0.187601	0.0423039	0.215118		770	0.136851	0.0046325	0.269069	0.0425142		770	0.230334	0.0938551	0.366814	0.0009666
Total lipids in small LDL	770	0.145521	0.0378113	0.253231	0.008163		770	-0.0700498	-0.185233	0.045133	0.232898		770	0.135601	0.0032644	0.267937	0.0446237		770	0.224631	0.0876184	0.361643	0.0013437
Phospholipids in small LDL	770	0.13671	0.0311265	0.242292	0.0112253		770	-0.0963533	-0.208488	0.0157814	0.0920496		770	0.155155	0.0224334	0.287876	0.0220105		770	0.210588	0.0791826	0.341994	0.0017199
Total cholesterol in small LDL	770	0.14362	0.0344572	0.252783	0.0099879		770	-0.0527155	-0.169882	0.0644508	0.377389		770	0.12484	-0.0076619	0.257341	0.0647628		770	0.220427	0.0798822	0.360972	0.002153
Cholesterol esters in small LDL	770	0.152967	0.042878	0.263056	0.0065253		770	-0.0456752	-0.163849	0.0724982	0.448234		770	0.120449	-0.0119536	0.252851	0.0745206		770	0.235584	0.0936649	0.377503	0.0011692
Free cholesterol in small LDL	770	0.106117	0.0001639	0.21207	0.0496476		770	-0.0753005	-0.188406	0.0378047	0.191628		770	0.135741	0.0027347	0.268747	0.0454833		770	0.159969	0.0243356	0.295603	0.0208618
Triglycerides in small LDL	770	0.133022	0.0244025	0.241642	0.01645		770	-0.141664	-0.256452	-0.0268755	0.0156381		770	0.124183	-0.0061704	0.254536	0.061845		770	0.221902	0.0941479	0.349656	0.0006846
Concentration of very large HDL particles	770	-0.368147	-0.470565	-0.265729	3.85e-12		770	-0.154789	-0.275101	-0.0344778	0.0117506		770	-0.339675	-0.45921	-0.22014	3.38e-08		770	-0.340984	-0.467621	-0.214347	1.64e-07
Total lipids in very large HDL	770	-0.368204	-0.470641	-0.265768	3.86e-12		770	-0.154679	-0.274946	-0.0344126	0.0117789		770	-0.338455	-0.457933	-0.218977	3.72e-08		770	-0.341508	-0.46816	-0.214857	1.58e-07
Phospholipids in very large HDL	770	-0.390567	-0.491638	-0.289495	9.67e-14		770	-0.15884	-0.281214	-0.0364669	0.0110274		770	-0.353584	-0.473369	-0.233798	1e-08		770	-0.367391	-0.492753	-0.242028	1.27e-08
Total cholesterol in very large HDL	770	-0.34189	-0.446173	-0.237608	2.17e-10		770	-0.14482	-0.263601	-0.0260404	0.0169319		770	-0.315064	-0.434786	-0.195342	3.06e-07		770	-0.314562	-0.443382	-0.185741	1.97e-06
Cholesterol esters in very large HDL	770	-0.329566	-0.43498	-0.224153	1.35e-09		770	-0.136921	-0.25575	-0.0180922	0.0239804		770	-0.309423	-0.430131	-0.188715	6.06e-07		770	-0.300727	-0.431231	-0.170225	7.06e-06
Free cholesterol in very large HDL	770	-0.36332	-0.465121	-0.261519	5.41e-12		770	-0.159838	-0.27868	-0.0409967	0.0084534		770	-0.322023	-0.43981	-0.204236	1.06e-07		770	-0.339873	-0.465578	-0.214168	1.46e-07
Triglycerides in very large HDL	770	-0.0623272	-0.174516	0.049862	0.275792		770	-0.10493	-0.222253	0.012394	0.0795405		770	-0.145051	-0.272628	-0.0174743	0.0259074		770	0.0010547	-0.140506	0.142615	0.988334
Concentration of large HDL particles	770	-0.418512	-0.51844	-0.318584	8.67e-16		770	-0.193495	-0.317611	-0.0693798	0.0022879		770	-0.336206	-0.456699	-0.215713	5.87e-08		770	-0.397394	-0.518784	-0.276005	2.31e-10
Total lipids in large HDL	770	-0.420719	-0.520539	-0.320899	5.8e-16		770	-0.193038	-0.317272	-0.0688047	0.0023655		770	-0.33729	-0.457662	-0.216919	5.17e-08		770	-0.400477	-0.521868	-0.279086	1.69e-10
Phospholipids in large HDL	770	-0.408277	-0.508055	-0.308499	3.64e-15		770	-0.201785	-0.326094	-0.0774753	0.0014986		770	-0.312969	-0.435703	-0.190234	6.92e-07		770	-0.384361	-0.505159	-0.263563	7.02e-10
Total cholesterol in large HDL	770	-0.430669	-0.530174	-0.331164	1.03e-16		770	-0.184392	-0.308836	-0.0599481	0.0037345		770	-0.351355	-0.470428	-0.232282	1.02e-08		770	-0.415382	-0.537288	-0.293476	4.38e-11
Cholesterol esters in large HDL	770	-0.428698	-0.528313	-0.329084	1.5e-16		770	-0.182292	-0.306759	-0.0578241	0.0041521		770	-0.353635	-0.47286	-0.234409	8.55e-09		770	-0.412806	-0.534887	-0.290725	6.07e-11
Free cholesterol in large HDL	770	-0.436157	-0.535351	-0.336962	3.53e-17		770	-0.190711	-0.315083	-0.0663403	0.0026971		770	-0.343519	-0.462262	-0.224775	1.93e-08		770	-0.42286	-0.544294	-0.301427	1.68e-11
Triglycerides in large HDL	770	-0.289283	-0.394781	-0.183784	9.78e-08		770	-0.146246	-0.260609	-0.031882	0.0122677		770	-0.319184	-0.439878	-0.198489	2.68e-07		770	-0.249891	-0.378172	-0.121611	0.0001421
Concentration of medium HDL particles	770	-0.180675	-0.276599	-0.0847498	0.0002334		770	-0.204573	-0.314571	-0.0945744	0.0002792		770	-0.0499667	-0.175068	0.0751345	0.433237		770	-0.14152	-0.26055	-0.0224897	0.0198561
Total lipids in medium HDL	770	-0.187862	-0.283542	-0.0921827	0.0001258		770	-0.203792	-0.314016	-0.0935669	0.000303		770	-0.0527547	-0.178484	0.0729751	0.410373		770	-0.151523	-0.270559	-0.0324881	0.0126695
Phospholipids in medium HDL	770	-0.18225	-0.277506	-0.0869942	0.0001859		770	-0.207102	-0.315896	-0.0983078	0.0002002		770	-0.0541563	-0.178464	0.0701511	0.392682		770	-0.146436	-0.264307	-0.0285654	0.0149631
Total cholesterol in medium HDL	770	-0.216203	-0.311602	-0.120804	9.92e-06		770	-0.194435	-0.306715	-0.0821548	0.0007104		770	-0.0617627	-0.190936	0.0674103	0.348218		770	-0.191392	-0.311558	-0.0712261	0.0018356
Cholesterol esters in medium HDL	770	-0.217049	-0.312561	-0.121537	9.39e-06		770	-0.191658	-0.304339	-0.0789775	0.0008818		770	-0.0610014	-0.190383	0.0683796	0.354961		770	-0.192971	-0.313528	-0.0724144	0.0017419
Free cholesterol in medium HDL	770	-0.211445	-0.306442	-0.116448	1.42e-05		770	-0.202617	-0.313374	-0.0918604	0.0003503		770	-0.063825	-0.192118	0.0644686	0.329066		770	-0.184307	-0.303069	-0.0655457	0.0023953
Triglycerides in medium HDL	770	0.226866	0.110619	0.343112	0.0001381		770	-0.064193	-0.189232	0.0608465	0.313864		770	0.0969215	-0.0414583	0.235301	0.169551		770	0.342357	0.205649	0.479065	1.08e-06
Concentration of small HDL particles	770	0.0345037	-0.0611911	0.130199	0.479279		770	-0.115239	-0.217123	-0.0133548	0.0266853		770	0.170156	0.0418384	0.298474	0.0094172		770	0.040148	-0.0847751	0.165071	0.528291
Total lipids in small HDL	770	0.0244882	-0.070934	0.11991	0.614556		770	-0.114831	-0.216723	-0.0129396	0.0272363		770	0.163496	0.034616	0.292376	0.0129742		770	0.0281516	-0.0968076	0.153111	0.658426
Phospholipids in small HDL	770	0.0065577	-0.0959471	0.109063	0.900091		770	-0.142676	-0.247871	-0.0374803	0.0079198		770	0.128157	0.0053007	0.251014	0.040924		770	0.0217228	-0.10908	0.152526	0.744499
Total cholesterol in small HDL	770	0.0002818	-0.0972344	0.0977979	0.995476		770	-0.0795101	-0.185341	0.0263212	0.140666		770	0.14123	0.0055307	0.276928	0.0413869		770	-0.0100393	-0.139929	0.11985	0.879439
Cholesterol esters in small HDL	770	0.0097696	-0.0896261	0.109165	0.847048		770	-0.0640589	-0.171733	0.0436152	0.24321		770	0.141178	0.0042822	0.278074	0.0432683		770	-0.0015894	-0.134048	0.130869	0.981213
Free cholesterol in small HDL	770	-0.0539564	-0.152628	0.0447149	0.283398		770	-0.151828	-0.253023	-0.0506328	0.0033248		770	0.113202	-0.014239	0.240644	0.0816061		770	-0.0565227	-0.183573	0.0705272	0.382744
Triglycerides in small HDL	770	0.366	0.249946	0.482055	9.78e-10		770	0.0047094	-0.131963	0.141381	0.946087		770	0.283686	0.141488	0.425885	9.8e-05		770	0.419231	0.281821	0.556642	3.26e-09
Phospholipids to total lipds ratio in chylomicrons and extremely large VLDL	770	-0.0906883	-0.206143	0.0247663	0.123493		770	-0.0599904	-0.189517	0.0695365	0.363529		770	0.0321239	-0.101856	0.166103	0.638		770	-0.110786	-0.255761	0.0341882	0.133989
Total cholesterol to total lipids ratio in chylomicrons and extremely large VLDL	770	0.0281378	-0.065742	0.122018	0.556451		770	-0.0306523	-0.13728	0.0759756	0.572696		770	0.163212	0.0449387	0.281486	0.0069012		770	-0.0403016	-0.173513	0.0929103	0.552746
Cholesterol esters to total lipids ratio in chylomicrons and extremely large VLDL	770	0.0101168	-0.0835698	0.103803	0.832175		770	-0.0272564	-0.132722	0.078209	0.612063		770	0.149318	0.0300826	0.268554	0.0141792		770	-0.0597477	-0.190778	0.0712824	0.370993
Free cholesterol to total lipids ratio in chylomicrons and extremely large VLDL	770	0.0630146	-0.0323025	0.158332	0.194747		770	-0.0359254	-0.144509	0.0726583	0.516212		770	0.182633	0.0661616	0.299105	0.0021574		770	0.0010847	-0.135237	0.137406	0.987542
Triglycerides to total lipids ratio in chylomicrons and extremely large VLDL	770	0.03033	-0.0715096	0.132169	0.558956		770	0.0609317	-0.0536211	0.175484	0.296731		770	-0.154341	-0.277072	-0.0316114	0.0137788		770	0.098979	-0.0344749	0.232433	0.145812
Phospholipids to total lipds ratio in very large VLDL	770	-0.0258681	-0.138237	0.086501	0.651457		770	-0.0117797	-0.140854	0.117294	0.857861		770	-0.0061557	-0.1399	0.127588	0.928031		770	-0.0018759	-0.132539	0.128787	0.977523
Total cholesterol to total lipids ratio in very large VLDL	770	0.0198777	-0.0785553	0.118311	0.691899		770	-0.0493444	-0.15554	0.056851	0.361972		770	0.14504	0.0313144	0.258765	0.0125015		770	-0.0261454	-0.154248	0.101957	0.688779
Cholesterol esters to total lipids ratio in very large VLDL	770	0.0190051	-0.0785987	0.116609	0.702385		770	-0.0372329	-0.142702	0.0682358	0.488511		770	0.142318	0.0293954	0.255242	0.0135744		770	-0.0356929	-0.161057	0.0896718	0.57638
Free cholesterol to total lipids ratio in very large VLDL	770	0.0204454	-0.0782269	0.119118	0.684297		770	-0.0656258	-0.171658	0.0404067	0.224744		770	0.1437	0.0297189	0.257681	0.0135433		770	-0.0108983	-0.139902	0.118105	0.868323
Triglycerides to total lipids ratio in very large VLDL	770	0.0007567	-0.101432	0.102946	0.988405		770	0.0489572	-0.0681067	0.166021	0.411913		770	-0.116633	-0.238866	0.0055998	0.0614304		770	0.023008	-0.1039	0.149916	0.722011
Phospholipids to total lipds ratio in large VLDL	770	-0.0053311	-0.105261	0.0945985	0.916619		770	-0.0508465	-0.174128	0.0724348	0.418387		770	-0.0228931	-0.13608	0.090294	0.691439		770	0.060285	-0.0619814	0.182551	0.333385
Total cholesterol to total lipids ratio in large VLDL	770	0.133712	0.0326309	0.234792	0.0095912		770	-0.0003825	-0.114715	0.113951	0.994762		770	0.196244	0.0610005	0.331488	0.0045111		770	0.0604202	-0.0908186	0.211659	0.433129
Cholesterol esters to total lipids ratio in large VLDL	770	0.083522	-0.0110551	0.178099	0.0833902		770	0.0122037	-0.0952144	0.119622	0.823576		770	0.151441	0.0211111	0.281771	0.02282		770	-7.75e-05	-0.133692	0.133537	0.999092
Free cholesterol to total lipids ratio in large VLDL	770	0.193768	0.0893554	0.298181	0.0002877		770	-0.0212858	-0.137014	0.0944428	0.718148		770	0.236152	0.103279	0.369025	0.0005129		770	0.150709	-0.0147225	0.31614	0.0741115
Triglycerides to total lipids ratio in large VLDL	770	-0.128227	-0.22863	-0.0278252	0.012379		770	0.0310489	-0.0926641	0.154762	0.622376		770	-0.179168	-0.307869	-0.0504669	0.0064246		770	-0.0957058	-0.236224	0.0448122	0.181605
Phospholipids to total lipds ratio in medium VLDL	770	-0.173331	-0.270292	-0.0763694	0.0004758		770	-0.0831682	-0.177893	0.0115565	0.0851883		770	-0.0375286	-0.137469	0.062412	0.461252		770	-0.205381	-0.293216	-0.117546	5.18e-06
Total cholesterol to total lipids ratio in medium VLDL	770	-0.0506518	-0.147893	0.0465888	0.306842		770	-0.049668	-0.150489	0.0511532	0.333808		770	-0.187928	-0.313258	-0.0625978	0.0033434		770	0.0308545	-0.0812666	0.142976	0.589199
Cholesterol esters to total lipids ratio in medium VLDL	770	-0.140668	-0.239038	-0.0422979	0.0051256		770	-0.032085	-0.139191	0.0750211	0.556661		770	-0.247646	-0.374526	-0.120766	0.0001379		770	-0.0895024	-0.209402	0.0303977	0.143224
Free cholesterol to total lipids ratio in medium VLDL	770	0.199282	0.109222	0.289342	1.59e-05		770	-0.0561658	-0.167123	0.0547912	0.320682		770	0.0868392	-0.0334789	0.207157	0.156935		770	0.295339	0.187244	0.403435	1.09e-07
Triglycerides to total lipids ratio in medium VLDL	770	0.129581	0.0270648	0.232097	0.0133036		770	0.0848178	-0.0199835	0.189619	0.112528		770	0.186689	0.0700698	0.303307	0.0017396		770	0.0720464	-0.0401931	0.184286	0.208016
Phospholipids to total lipds ratio in small VLDL	770	-0.340537	-0.435262	-0.245813	3.83e-12		770	-0.128681	-0.243868	-0.0134936	0.0286057		770	-0.0845663	-0.20898	0.0398472	0.182488		770	-0.443716	-0.570266	-0.317166	1.23e-11
Total cholesterol to total lipids ratio in small VLDL	770	0.0323928	-0.0782824	0.143068	0.565756		770	-0.0116111	-0.123822	0.100599	0.839086		770	-0.0573872	-0.192626	0.0778518	0.405096		770	0.0913691	-0.0466825	0.229421	0.194244
Cholesterol esters to total lipids ratio in small VLDL	770	0.0778227	-0.0318822	0.187528	0.164153		770	0.0295159	-0.0820241	0.141056	0.60358		770	-0.0574573	-0.189859	0.074944	0.394531		770	0.146816	0.0089871	0.284646	0.0368515
Free cholesterol to total lipids ratio in small VLDL	770	-0.198782	-0.290924	-0.106639	2.57e-05		770	-0.188414	-0.287469	-0.0893586	0.0002025		770	-0.0128408	-0.147232	0.121551	0.851265		770	-0.231043	-0.348396	-0.113689	0.0001207
Triglycerides to total lipids ratio in small VLDL	770	0.145996	0.0370565	0.254935	0.0086898		770	0.0795526	-0.0383996	0.197505	0.1859		770	0.103469	-0.0369888	0.243927	0.148555		770	0.139848	0.0047428	0.274953	0.0425007
Phospholipids to total lipds ratio in very small VLDL	770	-0.212688	-0.31463	-0.110746	4.66e-05		770	-0.12913	-0.262683	0.0044227	0.058064		770	-0.170967	-0.2998	-0.0421347	0.009364		770	-0.119444	-0.249053	0.0101644	0.0708241
Total cholesterol to total lipids ratio in very small VLDL	770	0.0453001	-0.0571041	0.147704	0.385447		770	0.0954414	-0.0201735	0.211056	0.105528		770	-0.0556685	-0.181254	0.0699167	0.384473		770	0.003866	-0.124795	0.132527	0.952977
Cholesterol esters to total lipids ratio in very small VLDL	770	0.123259	0.0279726	0.218546	0.0113031		770	0.139843	0.0302157	0.249471	0.0124828		770	-0.0195434	-0.138817	0.0997305	0.747799		770	0.0667137	-0.0519657	0.185393	0.270147
Free cholesterol to total lipids ratio in very small VLDL	770	-0.205247	-0.30364	-0.106855	4.67e-05		770	-0.105577	-0.226515	0.0153613	0.0869835		770	-0.106998	-0.235275	0.0212788	0.10195		770	-0.170849	-0.301808	-0.0398912	0.0106277
Triglycerides to total lipids ratio in very small VLDL	770	0.0871122	-0.0264191	0.200644	0.132412		770	-0.0007338	-0.1293	0.127832	0.991063		770	0.1428	0.0068577	0.278743	0.0395359		770	0.0659366	-0.0766345	0.208508	0.364218
Phospholipids to total lipds ratio in IDL	770	-0.302456	-0.405502	-0.199411	1.21e-08		770	0.0533668	-0.0607075	0.167441	0.358709		770	-0.225944	-0.352015	-0.099874	0.0004602		770	-0.358549	-0.485912	-0.231185	4.5e-08
Total cholesterol to total lipids ratio in IDL	770	0.135188	0.0390667	0.23131	0.0059024		770	-0.0145252	-0.131144	0.102094	0.806903		770	0.0747064	-0.0422324	0.191645	0.210183		770	0.2014	0.076484	0.326316	0.0016126
Cholesterol esters to total lipids ratio in IDL	770	0.294741	0.20251	0.386972	5.93e-10		770	0.0081415	-0.106466	0.122749	0.889128		770	0.198365	0.0823992	0.314332	0.0008244		770	0.37772	0.258754	0.496686	7.61e-10
Free cholesterol to total lipids ratio in IDL	770	-0.348511	-0.470266	-0.226757	2.69e-08		770	-0.0599624	-0.207249	0.0873244	0.424424		770	-0.27904	-0.422561	-0.135519	0.0001462		770	-0.369436	-0.527678	-0.211194	5.36e-06
Triglycerides to total lipids ratio in IDL	770	-0.0151727	-0.117249	0.0869032	0.770522		770	-0.0087306	-0.133088	0.115627	0.890419		770	0.0214747	-0.0991466	0.142096	0.726812		770	-0.0695682	-0.203205	0.0640687	0.307132
Phospholipids to total lipds ratio in large LDL	770	-0.129126	-0.224737	-0.0335157	0.0081869		770	0.0603752	-0.0451399	0.16589	0.261677		770	-0.0784734	-0.196534	0.0395875	0.192342		770	-0.196034	-0.321465	-0.0706022	0.0022313
Total cholesterol to total lipids ratio in large LDL	770	0.139374	0.0444601	0.234288	0.0040548		770	-0.0001924	-0.111989	0.111604	0.997305		770	0.0796778	-0.0320421	0.191398	0.161902		770	0.212835	0.0847206	0.340949	0.0011589
Cholesterol esters to total lipids ratio in large LDL	770	0.226971	0.134152	0.319791	1.91e-06		770	-0.016116	-0.125973	0.0937414	0.773437		770	0.153559	0.0393994	0.267719	0.008446		770	0.32475	0.201062	0.448438	3.26e-07
Free cholesterol to total lipids ratio in large LDL	770	-0.35078	-0.455153	-0.246407	7.83e-11		770	0.052483	-0.064113	0.169079	0.377169		770	-0.279392	-0.406542	-0.152243	1.82e-05		770	-0.46277	-0.588633	-0.336907	1.29e-12
Triglycerides to total lipids ratio in large LDL	770	-0.110965	-0.208078	-0.0138515	0.0251785		770	-0.0684737	-0.186699	0.0497518	0.255904		770	-0.0582141	-0.172281	0.0558525	0.316725		770	-0.171085	-0.299884	-0.0422862	0.0092975
Phospholipids to total lipds ratio in medium LDL	770	-0.0746759	-0.176888	0.0275364	0.151919		770	0.0431451	-0.0707041	0.156994	0.457138		770	-0.0419299	-0.16261	0.0787502	0.495402		770	-0.140852	-0.280395	-0.0013097	0.0478935
Total cholesterol to total lipids ratio in medium LDL	770	0.118183	0.0185272	0.217838	0.020171		770	-0.0026419	-0.118234	0.11295	0.964225		770	0.0701801	-0.0453291	0.185689	0.233351		770	0.189865	0.0523399	0.32739	0.0068761
Cholesterol esters to total lipids ratio in medium LDL	770	0.153969	0.0549751	0.252963	0.0023426		770	-0.0169174	-0.129866	0.0960311	0.768814		770	0.0868111	-0.0294041	0.203026	0.142952		770	0.24261	0.10709	0.378129	0.000467
Free cholesterol to total lipids ratio in medium LDL	770	-0.217135	-0.315457	-0.118814	1.65e-05		770	0.0490068	-0.0575927	0.155606	0.367083		770	-0.113554	-0.232984	0.0058772	0.0623581		770	-0.333256	-0.460275	-0.206237	3.32e-07
Triglycerides to total lipids ratio in medium LDL	770	-0.171549	-0.263947	-0.0791506	0.0002859		770	-0.0760406	-0.193285	0.0412036	0.203339		770	-0.106544	-0.218696	0.0056079	0.0625762		770	-0.235437	-0.361926	-0.108948	0.0002761
Phospholipids to total lipds ratio in small LDL	770	-0.127439	-0.226562	-0.0283164	0.0118093		770	0.0260416	-0.084672	0.136755	0.644392		770	-0.0652342	-0.181507	0.0510388	0.271079		770	-0.206248	-0.342229	-0.0702678	0.0029987
Total cholesterol to total lipids ratio in small LDL	770	0.100166	-0.0039729	0.204304	0.0593799		770	0.0007778	-0.117256	0.118811	0.989682		770	0.0457951	-0.0720127	0.163603	0.445635		770	0.165439	0.0222163	0.308661	0.0236341
Cholesterol esters to total lipids ratio in small LDL	770	0.134538	0.0305187	0.238558	0.0113138		770	-0.0068975	-0.123413	0.109618	0.907516		770	0.0607041	-0.0576913	0.179099	0.314484		770	0.216422	0.0738069	0.359037	0.002984
Free cholesterol to total lipids ratio in small LDL	770	-0.226597	-0.324701	-0.128494	6.71e-06		770	0.0340004	-0.0714472	0.139448	0.526939		770	-0.100003	-0.217919	0.0179131	0.0963506		770	-0.347977	-0.473538	-0.222416	7.19e-08
Triglycerides to total lipids ratio in small LDL	770	0.0017003	-0.113232	0.116633	0.976839		770	-0.0689253	-0.20143	0.0635796	0.30751		770	0.0188104	-0.109263	0.146884	0.773177		770	-0.0081414	-0.159149	0.142866	0.915738
Phospholipids to total lipds ratio in very large HDL	770	-0.22451	-0.340062	-0.108957	0.0001478		770	-0.0336603	-0.172377	0.105057	0.63396		770	-0.318992	-0.48132	-0.156665	0.0001242		770	-0.135165	-0.292114	0.0217829	0.0913161
Total cholesterol to total lipids ratio in very large HDL	770	0.134435	0.0151589	0.253711	0.0272231		770	0.0655677	-0.0714139	0.202549	0.347693		770	0.21241	0.0777002	0.347119	0.0020377		770	0.0141309	-0.150456	0.178718	0.866199
Cholesterol esters to total lipids ratio in very large HDL	770	0.175151	0.0601499	0.290152	0.0028812		770	0.0796735	-0.0547062	0.214053	0.244824		770	0.250078	0.115457	0.384698	0.0002837		770	0.0663656	-0.0920761	0.224807	0.411178
Free cholesterol to total lipids ratio in very large HDL	770	-0.207637	-0.323638	-0.0916345	0.0004679		770	-0.0779157	-0.210802	0.0549708	0.250084		770	-0.219971	-0.366257	-0.0736847	0.0032556		770	-0.216425	-0.376408	-0.056442	0.0080815
Triglycerides to total lipids ratio in very large HDL	770	0.261435	0.121353	0.401516	0.0002659		770	-0.0549852	-0.304092	0.194122	0.664911		770	0.327036	0.0616852	0.592386	0.0157782		770	0.295957	0.0619825	0.529931	0.0132384
Phospholipids to total lipds ratio in large HDL	770	0.313552	0.202965	0.424138	3.62e-08		770	0.112285	-0.0599932	0.284564	0.201119		770	0.33532	0.155632	0.515008	0.0002662		770	0.281455	0.109046	0.453864	0.0014087
Total cholesterol to total lipids ratio in large HDL	770	-0.406436	-0.51686	-0.296013	1.22e-12		770	-0.0278334	-0.183307	0.12764	0.725356		770	-0.446295	-0.65298	-0.239611	2.52e-05		770	-0.41368	-0.556777	-0.270583	1.98e-08
Cholesterol esters to total lipids ratio in large HDL	770	-0.355643	-0.466901	-0.244385	5.87e-10		770	0.0213618	-0.138453	0.181177	0.793085		770	-0.445836	-0.672784	-0.218888	0.0001248		770	-0.360846	-0.509879	-0.211814	2.4e-06
Free cholesterol to total lipids ratio in large HDL	770	-0.454764	-0.562429	-0.347099	5.06e-16		770	-0.122527	-0.267854	0.0228007	0.0983174		770	-0.389418	-0.548561	-0.230274	1.88e-06		770	-0.465018	-0.600376	-0.32966	3.06e-11
Triglycerides to total lipids ratio in large HDL	770	0.165201	0.0360864	0.294316	0.0122196		770	-0.097194	-0.364081	0.169693	0.474883		770	0.192181	-0.0221721	0.406535	0.0788041		770	0.21316	-0.0371001	0.463419	0.0949215
Phospholipids to total lipds ratio in medium HDL	770	0.0772186	-0.0173305	0.171768	0.109292		770	0.0003327	-0.103868	0.104534	0.995		770	0.0072985	-0.104869	0.119466	0.898393		770	0.0554098	-0.0657905	0.17661	0.369745
Total cholesterol to total lipids ratio in medium HDL	770	-0.253294	-0.35374	-0.152847	9.14e-07		770	-0.0499489	-0.171601	0.0717035	0.420483		770	-0.116723	-0.246271	0.0128248	0.0773362		770	-0.277284	-0.405997	-0.148572	2.63e-05
Cholesterol esters to total lipids ratio in medium HDL	770	-0.205151	-0.305012	-0.10529	6.07e-05		770	0.0061077	-0.109896	0.122111	0.917705		770	-0.0936647	-0.218884	0.0315543	0.142407		770	-0.240504	-0.363838	-0.11717	0.0001398
Free cholesterol to total lipids ratio in medium HDL	770	-0.267017	-0.363716	-0.170319	7.98e-08		770	-0.173631	-0.29521	-0.0520522	0.0051831		770	-0.125344	-0.257417	0.0067291	0.0628378		770	-0.251358	-0.382821	-0.119895	0.0001878
Triglycerides to total lipids ratio in medium HDL	770	0.329815	0.227522	0.432109	4.21e-10		770	0.0751246	-0.0531592	0.203408	0.250665		770	0.170571	0.0336688	0.307474	0.0146759		770	0.381033	0.249321	0.512745	1.93e-08
Phospholipids to total lipds ratio in small HDL	770	-0.0595239	-0.173886	0.0548379	0.307217		770	-0.0095256	-0.132582	0.113531	0.879259		770	-0.109772	-0.250071	0.0305266	0.124965		770	-0.072807	-0.224137	0.0785226	0.345224
Total cholesterol to total lipids ratio in small HDL	770	-0.0345713	-0.150426	0.0812831	0.558189		770	-0.0089369	-0.136108	0.118234	0.890312		770	0.0413457	-0.103865	0.186556	0.57636		770	-0.0293329	-0.181256	0.12259	0.70477
Cholesterol esters to total lipids ratio in small HDL	770	-8.71e-05	-0.11641	0.116236	0.998828		770	0.0047832	-0.121606	0.131172	0.940797		770	0.057399	-0.086888	0.201686	0.43508		770	0.0091239	-0.143719	0.161967	0.906743
Free cholesterol to total lipids ratio in small HDL	770	-0.308132	-0.420489	-0.195775	9.74e-08		770	-0.126409	-0.240187	-0.012631	0.0294878		770	-0.183066	-0.307798	-0.0583337	0.0040737		770	-0.349788	-0.495567	-0.20401	2.94e-06
Triglycerides to total lipids ratio in small HDL	770	0.323887	0.217668	0.430107	3.32e-09		770	0.0646909	-0.0709419	0.200324	0.349411		770	0.201354	0.0609159	0.341793	0.0050104		770	0.347172	0.211379	0.482965	6.49e-07
Mean diameter for VLDL particles	770	0.415326	0.310219	0.520433	2.8e-14		770	0.0611004	-0.0707304	0.192931	0.363192		770	0.264885	0.131607	0.398164	0.0001041		770	0.512444	0.384626	0.640263	1.23e-14
Mean diameter for LDL particles	770	-0.0527891	-0.150424	0.0448459	0.288845		770	0.0630525	-0.0537387	0.179844	0.289562		770	-0.169955	-0.300035	-0.0398753	0.0105127		770	-0.0854567	-0.218558	0.0476446	0.207914
Mean diameter for HDL particles	770	-0.417754	-0.515716	-0.319793	2.73e-16		770	-0.149904	-0.276251	-0.0235578	0.0201142		770	-0.379645	-0.501355	-0.257934	1.47e-09		770	-0.405673	-0.530318	-0.281027	2.92e-10
Serum total cholesterol	770	0.0577692	-0.0548395	0.170378	0.314215		770	-0.1249	-0.240719	-0.0090823	0.0345813		770	0.0356539	-0.0995072	0.170815	0.60472		770	0.159781	0.0245782	0.294984	0.0206079
Total cholesterol in VLDL	770	0.423728	0.316181	0.531275	3.3e-14		770	0.0077453	-0.120148	0.135639	0.905397		770	0.275219	0.140392	0.410046	6.75e-05		770	0.535907	0.406453	0.665361	1.8e-15
Remnant cholesterol (non-HDL, non-LDL -cholesterol)	770	0.337105	0.229601	0.44461	1.21e-09		770	-0.0250749	-0.144914	0.094764	0.681368		770	0.197424	0.0662613	0.328588	0.0032254		770	0.458866	0.329549	0.588183	7.12e-12
Total cholesterol in LDL	770	0.16025	0.0491845	0.271316	0.0047419		770	-0.0526943	-0.170869	0.0654807	0.381663		770	0.107598	-0.0251484	0.240344	0.111983		770	0.25432	0.113506	0.395133	0.000416
Total cholesterol in HDL	770	-0.357633	-0.457603	-0.257662	4.84e-12		770	-0.20867	-0.328608	-0.0887309	0.0006708		770	-0.221808	-0.349712	-0.0939044	0.0006981		770	-0.339097	-0.459546	-0.218647	4.5e-08
Total cholesterol in HDL2	770	-0.368896	-0.46868	-0.269111	9.77e-13		770	-0.207406	-0.328616	-0.0861971	0.0008209		770	-0.235083	-0.362293	-0.107872	0.000305		770	-0.350918	-0.471511	-0.230326	1.6e-08
Total cholesterol in HDL3	770	-0.200752	-0.301753	-0.09975	0.0001039		770	-0.186524	-0.294349	-0.0786994	0.0007196		770	-0.0691333	-0.202711	0.0644444	0.309952		770	-0.180281	-0.301767	-0.0587936	0.0036836
Esterified cholesterol	770	0.0614989	-0.0522901	0.175288	0.289035		770	-0.123179	-0.240741	-0.0056169	0.0400382		770	0.0329277	-0.103374	0.16923	0.635463		770	0.167324	0.0303348	0.304314	0.0167349
Free cholesterol	770	0.0480753	-0.0615557	0.157706	0.38959		770	-0.127753	-0.239407	-0.0160993	0.0249812		770	0.0421642	-0.0900249	0.174353	0.531394		770	0.139656	0.0086007	0.270712	0.0367771
Serum total triglycerides	770	0.40544	0.289742	0.521138	1.26e-11		770	-0.0071333	-0.142806	0.12854	0.91782		770	0.290717	0.146456	0.434978	8.33e-05		770	0.508813	0.369866	0.64776	1.58e-12
Triglycerides in VLDL	770	0.440874	0.326538	0.55521	1.09e-13		770	0.0223953	-0.114605	0.159396	0.748371		770	0.323059	0.178255	0.467862	1.36e-05		770	0.539988	0.401446	0.678529	6.07e-14
Triglycerides in LDL	770	0.0422139	-0.0625373	0.146965	0.429126		770	-0.146121	-0.256404	-0.0358387	0.009475		770	0.0382784	-0.0892852	0.165842	0.555988		770	0.106232	-0.0180015	0.230466	0.0936328
Triglycerides in HDL	770	0.0804302	-0.0367342	0.197595	0.178185		770	-0.104109	-0.226827	0.0186087	0.0962427		770	-0.0267079	-0.164522	0.111106	0.703724		770	0.172146	0.0312111	0.31308	0.0167332
Total phosphoglycerides	770	-0.0535073	-0.162506	0.0554917	0.335514		770	-0.176976	-0.285108	-0.0688439	0.0013694		770	-0.020121	-0.147103	0.106861	0.755838		770	0.010216	-0.112722	0.133154	0.870459
Ratio of triglycerides to phosphoglycerides	770	0.327298	0.21822	0.436377	5.79e-09		770	-0.0167427	-0.151547	0.118062	0.807439		770	0.302618	0.156167	0.44907	5.5e-05		770	0.385093	0.245007	0.525178	9.1e-08
Phosphatidylcholine and other cholines	770	0.0193965	-0.0891885	0.127981	0.725935		770	-0.155333	-0.267672	-0.0429941	0.0067903		770	0.0293027	-0.101574	0.160179	0.660403		770	0.099867	-0.0256857	0.22542	0.118826
Total cholines	770	-0.0453799	-0.156072	0.0653118	0.421185		770	-0.165506	-0.275918	-0.0550942	0.0033533		770	-0.0058285	-0.137384	0.125727	0.930715		770	0.0149443	-0.110572	0.140461	0.815256
Apolipoprotein A-I	770	-0.247389	-0.352121	-0.142657	4.16e-06		770	-0.211505	-0.327531	-0.095478	0.0003675		770	-0.136357	-0.26658	-0.0061339	0.0401664		770	-0.198073	-0.321316	-0.0748297	0.0016684
Apolipoprotein B	770	0.335507	0.22902	0.441994	1.01e-09		770	-0.0325423	-0.153002	0.0879177	0.596038		770	0.215058	0.0838409	0.346276	0.0013485		770	0.461619	0.332775	0.590463	4.53e-12
Ratio of apolipoprotein B to apolipoprotein A-I	770	0.472482	0.375065	0.569899	2.23e-20		770	0.0832788	-0.0441274	0.210685	0.199823		770	0.30452	0.173152	0.435887	6.23e-06		770	0.558742	0.434912	0.682571	5.78e-18
Total fatty acids	770	0.158887	0.0476895	0.270085	0.0051602		770	-0.131086	-0.245201	-0.016971	0.0244148		770	0.148633	0.0139197	0.283347	0.0306267		770	0.257764	0.127672	0.387856	0.0001092
Estimated degree of unsaturation	770	-0.190781	-0.294781	-0.0867826	0.0003373		770	-0.0418893	-0.170417	0.0866383	0.522493		770	-0.129411	-0.256143	-0.0026791	0.0453612		770	-0.20048	-0.33406	-0.0668992	0.0033154
22:6, docosahexaenoic acid	770	-0.148481	-0.253241	-0.0437213	0.00553		770	-0.226504	-0.330058	-0.122951	1.98e-05		770	-0.0257555	-0.155514	0.104003	0.696904		770	-0.100579	-0.231945	0.0307876	0.13325
18:2, linoleic acid	770	0.0198704	-0.0960065	0.135747	0.736491		770	-0.160226	-0.276363	-0.0440896	0.006914		770	0.0679238	-0.0714679	0.207315	0.339078		770	0.114265	-0.0222679	0.250797	0.100812
Omega-3 fatty acids	770	-0.065988	-0.173172	0.0411957	0.227198		770	-0.219087	-0.332562	-0.105613	0.0001625		770	0.0153767	-0.11565	0.146404	0.817859		770	0.0198674	-0.11891	0.158644	0.778756
Omega-6 fatty acids	770	0.0531514	-0.0584488	0.164752	0.350109		770	-0.150494	-0.263555	-0.0374324	0.0091518		770	0.0773403	-0.0603634	0.215044	0.270568		770	0.151672	0.0191057	0.284238	0.02499
Polyunsaturated fatty acids	770	0.0404919	-0.0710439	0.152028	0.476263		770	-0.161809	-0.27493	-0.0486884	0.0051125		770	0.0718751	-0.0655482	0.209298	0.304871		770	0.139727	0.0061184	0.273335	0.0404158
Monounsaturated fatty acids; 16:1, 18:1	770	0.259557	0.149389	0.369726	4.4e-06		770	-0.0762572	-0.195798	0.0432833	0.210848		770	0.220961	0.0873386	0.354583	0.0012209		770	0.332023	0.198574	0.465471	1.27e-06
Saturated fatty acids	770	0.157836	0.0447203	0.270952	0.0063033		770	-0.135281	-0.249248	-0.0213138	0.0200555		770	0.135791	0.0042863	0.267295	0.0430033		770	0.26759	0.138367	0.396813	5.3e-05
Ratio of 22:6 docosahexaenoic acid to total fatty acids	770	-0.337996	-0.429734	-0.246258	1.16e-12		770	-0.158455	-0.270054	-0.0468554	0.0054476		770	-0.155576	-0.275388	-0.0357643	0.0109963		770	-0.372473	-0.490474	-0.254473	9.48e-10
Ratio of 18:2 linoleic acid to total fatty acids	770	-0.279609	-0.385526	-0.173692	2.81e-07		770	-0.0773259	-0.192684	0.0380318	0.188608		770	-0.170302	-0.289305	-0.0512996	0.005092		770	-0.274392	-0.399899	-0.148885	2e-05
Ratio of omega-3 fatty acids to total fatty acids	770	-0.315296	-0.411758	-0.218834	2.45e-10		770	-0.170496	-0.292707	-0.0482844	0.006313		770	-0.154174	-0.276999	-0.0313501	0.0139541		770	-0.311648	-0.438569	-0.184727	1.73e-06
Ratio of omega-6 fatty acids to total fatty acids	770	-0.327862	-0.437433	-0.21829	6.36e-09		770	-0.0349238	-0.158806	0.0889588	0.580141		770	-0.22755	-0.351328	-0.103772	0.0003277		770	-0.334245	-0.468349	-0.200142	1.22e-06
Ratio of polyunsaturated fatty acids to total fatty acids	770	-0.367596	-0.474753	-0.260439	3.25e-11		770	-0.0713268	-0.197612	0.0549585	0.267881		770	-0.239842	-0.362478	-0.117205	0.0001337		770	-0.372514	-0.50668	-0.238347	6.81e-08
Ratio of monounsaturated fatty acids to total fatty acids	770	0.350506	0.242227	0.458785	3.6e-10		770	0.0667959	-0.0654885	0.19908	0.32188		770	0.258973	0.133428	0.384517	5.66e-05		770	0.341871	0.199526	0.484216	2.88e-06
Ratio of saturated fatty acids to total fatty acids	770	-0.0271544	-0.123042	0.068733	0.578422		770	-0.0031207	-0.120354	0.114113	0.958339		770	-0.0673693	-0.191994	0.0572557	0.288935		770	-0.0057758	-0.142483	0.130931	0.933921
Insulin	770	0.501719	0.386482	0.616957	6.91e-17		770	0.171574	0.0130135	0.330134	0.0339751		770	0.223802	0.0861382	0.361467	0.0014741		770	0.611628	0.421321	0.801935	4.78e-10
Glucose	770	0.0993172	0.0157557	0.182879	0.0198959		770	0.18093	-0.0002526	0.362112	0.0503194		770	-0.0396017	-0.184185	0.104982	0.590945		770	0.123403	0.0065743	0.240231	0.0384568
Lactate	770	0.125251	0.0308874	0.219614	0.0093494		770	0.0967775	-0.0042751	0.19783	0.0604847		770	0.0301328	-0.0837281	0.143994	0.603545		770	0.125682	0.0132256	0.238138	0.0285405
Citrate	770	-0.119222	-0.242617	0.0041733	0.0582469		770	-0.0704064	-0.210442	0.0696289	0.323958		770	0.0114274	-0.141097	0.163952	0.883109		770	-0.193462	-0.331221	-0.0557038	0.005976
Alanine	770	0.109143	0.0118652	0.206422	0.0279274		770	0.0280413	-0.0961904	0.152273	0.657816		770	0.096504	-0.0288792	0.221887	0.13122		770	0.152006	0.023593	0.280419	0.0204015
Glutamine	770	-0.130851	-0.224756	-0.0369455	0.0063751		770	0.0013045	-0.10576	0.108369	0.980923		770	-0.004846	-0.119672	0.10998	0.933994		770	-0.227646	-0.345354	-0.109938	0.0001584
Histidine	770	-0.013897	-0.115995	0.0882006	0.789383		770	-0.126823	-0.243404	-0.010241	0.0330363		770	0.0084581	-0.103595	0.120511	0.88224		770	0.0179698	-0.106971	0.142911	0.777755
Isoleucine	770	0.325245	0.23213	0.418361	1.46e-11		770	0.0716756	-0.0414133	0.184765	0.213807		770	0.23221	0.107118	0.357301	0.0002866		770	0.353257	0.24253	0.463985	6.34e-10
Leucine	770	0.226807	0.141631	0.311982	2.22e-07		770	0.0224177	-0.0782449	0.12308	0.662103		770	0.140029	0.0229524	0.257106	0.0191329		770	0.29624	0.192088	0.400392	3.29e-08
Valine	770	0.160441	0.0653475	0.255534	0.0009697		770	0.0911997	-0.0278888	0.210288	0.133161		770	0.0700147	-0.0571711	0.197201	0.280188		770	0.200744	0.0727096	0.328779	0.0021598
Phenylalanine	770	0.0974457	-0.0092002	0.204092	0.0732524		770	0.040048	-0.0772597	0.157356	0.502942		770	0.0631406	-0.0636258	0.189907	0.328489		770	0.144793	0.0084678	0.281118	0.0374002
Tyrosine	770	0.27353	0.17073	0.376331	2.27e-07		770	0.0705782	-0.0471822	0.188339	0.239742		770	0.200927	0.0810545	0.320798	0.0010464		770	0.285377	0.154763	0.415991	2.03e-05
Acetate	770	-0.0995551	-0.145895	-0.0532149	2.77e-05		770	0.0268128	-0.0298177	0.0834434	0.352944		770	-0.0649542	-0.118618	-0.0112904	0.0177435		770	-0.107748	-0.156795	-0.0587009	1.83e-05
Acetoacetate	770	-0.0895155	-0.178288	-0.0007428	0.0481183		770	-0.0396491	-0.13719	0.0578916	0.425135		770	0.0618258	-0.0684367	0.192088	0.35177		770	-0.177272	-0.297274	-0.0572687	0.0038405
3-hydroxybutyrate	770	-0.0402314	-0.115843	0.0353796	0.296572		770	-0.0746341	-0.151317	0.0020489	0.0564271		770	0.107946	-0.0163354	0.232227	0.0885911		770	-0.0994036	-0.201202	0.0023945	0.0556233
Creatinine	770	-0.144932	-0.232558	-0.0573058	0.0012178		770	-0.15752	-0.261627	-0.0534127	0.0030692		770	-0.0417829	-0.149813	0.0662468	0.447926		770	-0.106074	-0.21363	0.0014828	0.0532349
Albumin (signal area)	770	-0.0613087	-0.168628	0.0460104	0.262444		770	-0.0837097	-0.193185	0.0257653	0.133752		770	-0.0170797	-0.147438	0.113279	0.797089		770	-0.0101324	-0.134078	0.113813	0.872544
Glycoprotein acetyls, mainly a1-acid glycoprotein	770	0.476673	0.37708	0.576266	6.51e-20		770	0.0676681	-0.0486477	0.183984	0.253792		770	0.388108	0.259239	0.516977	5.1e-09		770	0.542653	0.419545	0.665761	3e-17
C-reactive protein	770	0.15935	0.0307664	0.287934	0.0152123		770	0.0004326	-0.0732359	0.0741011	0.990805		770	0.087449	0.0119329	0.162965	0.0232868		770	0.230502	-0.0773771	0.538381	0.14205
