# Supplementary material for: Body muscle gain and markers of cardiovascular disease susceptibility in young adulthood: A cohort study
Source: PLoS Med. 2021 Sep 9;18(9):e1003751. doi: 10.1371/journal.pmed.1003751 (PMC8428664; doi:10.1371/journal.pmed.1003751)
Supplement: S24 Table — (XLSX) [file pmed.1003751.s036.xlsx]

## Sheet: S24 Table
S24 Table Associations of change in total fat mass index across different life stages with cardiometabolic traits in young adulthood among ALSPAC G1 females
	Change in total fat mass index across different life stages (per SD-unit gain, females)
	Full period 10y to 25y						Childhood, 10y to 13y						Adolescence, 13y to 18y						Young adulthood, 18y to 25y
	Adj. for age, ethnicity, maternal education,						Adj. for age, ethnicity, maternal education,						Adj. for age, ethnicity, maternal education,						Adj. for age, ethnicity, maternal education,
	smoking, alcohol, puberty timing,						total fat mass index at 10y,						puberty timing, total fat mass index at 13y,						smoking, alcohol, puberty timing, total fat mass index
	limb lean mass index						change in limb lean mass index						change in limb lean mass index						at 18y, change in limb lean mass index
Standardized outcome at age 25y	N	Beta	LCL	UCL	P-value		N	Beta	LCL	UCL	P-value		N	Beta	LCL	UCL	P-value		N	Beta	LCL	UCL	P-value
Systolic blood pressure	1704	0.290937	0.226964	0.35491	1.18e-18		1542	0.202247	0.124854	0.279639	3.34e-07		1427	0.157928	0.0732927	0.242563	0.0002611		1252	0.351114	0.2646	0.437629	3.8e-15
Diastolic blood pressure	1704	0.46194	0.391161	0.532718	7.02e-36		1542	0.267583	0.177457	0.357708	7e-09		1427	0.284632	0.192811	0.376452	1.54e-09		1252	0.508125	0.410792	0.605458	1.1e-23
Concentration of chylomicrons and extremely large VLDL particles	1329	0.23929	0.167399	0.311182	9.38e-11		1198	0.0782159	-0.0095096	0.165941	0.0805005		1097	0.134199	0.0479119	0.220485	0.0023311		971	0.335515	0.226614	0.444416	2.12e-09
Total lipids in chylomicrons and extremely large VLDL	1329	0.236912	0.164955	0.308869	1.48e-10		1198	0.076757	-0.0110066	0.164521	0.0864395		1097	0.133932	0.0477938	0.22007	0.0023373		971	0.333111	0.223926	0.442296	3.02e-09
Phospholipids in chylomicrons and extremely large VLDL	1329	0.2232	0.151084	0.295316	1.65e-09		1198	0.0673475	-0.0208718	0.155567	0.134456		1097	0.127135	0.0413513	0.212918	0.0037116		971	0.319212	0.209457	0.428967	1.53e-08
Total cholesterol in chylomicrons and extremely large VLDL	1329	0.205028	0.131815	0.278241	4.72e-08		1198	0.0579402	-0.0307098	0.14659	0.199985		1097	0.129204	0.043856	0.214553	0.0030395		971	0.304296	0.19124	0.417353	1.58e-07
Cholesterol esters in chylomicrons and extremely large VLDL	1329	0.193449	0.119169	0.26773	3.71e-07		1198	0.051039	-0.0381686	0.140247	0.261872		1097	0.122507	0.035893	0.209121	0.0056103		971	0.302744	0.188445	0.417044	2.46e-07
Free cholesterol in chylomicrons and extremely large VLDL	1329	0.213379	0.1407	0.286058	1.05e-08		1198	0.0645073	-0.0236873	0.152702	0.151545		1097	0.133747	0.0485295	0.218965	0.0021252		971	0.298603	0.18648	0.410726	2.12e-07
Triglycerides in chylomicrons and extremely large VLDL	1329	0.245867	0.174155	0.31758	2.59e-11		1198	0.0826117	-0.0049803	0.170204	0.0645027		1097	0.135572	0.0488943	0.22225	0.0022012		971	0.34084	0.232669	0.449012	9.27e-10
Concentration of very large VLDL particles	1329	0.257518	0.184859	0.330177	5.61e-12		1198	0.084948	-0.0050872	0.174983	0.0644021		1097	0.156333	0.0681115	0.244555	0.0005271		971	0.342169	0.229987	0.45435	3.04e-09
Total lipids in very large VLDL	1329	0.25441	0.181799	0.327022	9.64e-12		1198	0.0838271	-0.0060404	0.173695	0.0674868		1097	0.155101	0.0672558	0.242946	0.0005521		971	0.339343	0.227114	0.451573	4.14e-09
Phospholipids in very large VLDL	1329	0.239401	0.166745	0.312057	1.43e-10		1198	0.0719375	-0.0181667	0.162042	0.117523		1097	0.14803	0.0609115	0.235148	0.0008848		971	0.327493	0.215014	0.439972	1.47e-08
Total cholesterol in very large VLDL	1329	0.223664	0.151304	0.296024	1.73e-09		1198	0.076531	-0.0116346	0.164697	0.0888191		1097	0.143862	0.0592076	0.228517	0.0008834		971	0.309512	0.196665	0.422358	9.24e-08
Cholesterol esters in very large VLDL	1329	0.228676	0.156194	0.301158	8.05e-10		1198	0.0806311	-0.0075393	0.168802	0.0730357		1097	0.148123	0.0629402	0.233305	0.0006687		971	0.315182	0.202025	0.428339	5.87e-08
Free cholesterol in very large VLDL	1329	0.217074	0.144715	0.289432	5.03e-09		1198	0.0714905	-0.0167491	0.15973	0.112201		1097	0.138425	0.0542158	0.222634	0.0012954		971	0.301857	0.189362	0.414352	1.72e-07
Triglycerides in very large VLDL	1329	0.265643	0.192849	0.338437	1.35e-12		1198	0.0884883	-0.0019178	0.178895	0.0550537		1097	0.159283	0.0700805	0.248486	0.0004776		971	0.349021	0.236984	0.461058	1.42e-09
Concentration of large VLDL particles	1329	0.301903	0.228772	0.375033	1.25e-15		1198	0.0996678	0.0072233	0.192112	0.0346151		1097	0.176419	0.0836315	0.269207	0.0002008		971	0.38942	0.277444	0.501395	1.56e-11
Total lipids in large VLDL	1329	0.29934	0.226171	0.372508	2.21e-15		1198	0.0979551	0.0055642	0.190346	0.0377283		1097	0.17562	0.0830364	0.268204	0.0002078		971	0.387355	0.27528	0.499429	2.06e-11
Phospholipids in large VLDL	1329	0.29581	0.222125	0.369496	7.04e-15		1198	0.0898012	-0.003381	0.182983	0.0588976		1097	0.175392	0.0820003	0.268783	0.00024		971	0.388828	0.276464	0.501191	1.95e-11
Total cholesterol in large VLDL	1329	0.283057	0.20965	0.356463	7.27e-14		1198	0.0906091	-0.0011128	0.182331	0.0528404		1097	0.169936	0.078703	0.261169	0.0002697		971	0.3737	0.260927	0.486474	1.27e-10
Cholesterol esters in large VLDL	1329	0.302339	0.229086	0.375592	1.27e-15		1198	0.106852	0.0151383	0.198565	0.022441		1097	0.175958	0.0831445	0.268771	0.0002095		971	0.39374	0.281479	0.506	1.06e-11
Free cholesterol in large VLDL	1329	0.261584	0.187763	0.335404	5.67e-12		1198	0.0738183	-0.0180616	0.165698	0.115227		1097	0.162505	0.0724029	0.252607	0.0004188		971	0.350677	0.237295	0.464059	1.85e-09
Triglycerides in large VLDL	1329	0.305582	0.232588	0.378577	5.11e-16		1198	0.102875	0.0104371	0.195312	0.0291951		1097	0.177294	0.0843117	0.270276	0.0001926		971	0.390821	0.279067	0.502575	1.21e-11
Concentration of medium VLDL particles	1329	0.332717	0.260219	0.405214	7.47e-19		1198	0.116406	0.0226483	0.210163	0.015001		1097	0.183562	0.0889266	0.278198	0.0001492		971	0.428322	0.316894	0.539751	1.06e-13
Total lipids in medium VLDL	1329	0.329576	0.256816	0.402335	2.03e-18		1198	0.112442	0.0184601	0.206423	0.0190716		1097	0.182289	0.0874355	0.277144	0.0001715		971	0.426925	0.315313	0.538536	1.39e-13
Phospholipids in medium VLDL	1329	0.327701	0.254606	0.400795	4.38e-18		1198	0.105323	0.0106724	0.199973	0.0292173		1097	0.183491	0.0881235	0.278859	0.0001685		971	0.428219	0.316533	0.539904	1.22e-13
Total cholesterol in medium VLDL	1329	0.298301	0.222771	0.373832	1.86e-14		1198	0.0781342	-0.0179141	0.174182	0.110747		1097	0.16676	0.0690971	0.264423	0.0008348		971	0.412956	0.299779	0.526134	1.6e-12
Cholesterol esters in medium VLDL	1329	0.28323	0.205661	0.360798	1.31e-12		1198	0.0666055	-0.0310127	0.164224	0.180938		1097	0.154956	0.054469	0.255443	0.0025387		971	0.410038	0.296306	0.523769	2.88e-12
Free cholesterol in medium VLDL	1329	0.306336	0.232443	0.38023	9.59e-16		1198	0.088436	-0.0059198	0.182792	0.0661836		1097	0.174945	0.0794098	0.270479	0.0003414		971	0.404568	0.29161	0.517525	3.96e-12
Triglycerides in medium VLDL	1329	0.340672	0.269067	0.412278	4.2e-20		1198	0.129206	0.0364471	0.221964	0.0063717		1097	0.186885	0.0930306	0.28074	9.92e-05		971	0.42796	0.316971	0.53895	8.97e-14
Concentration of small VLDL particles	1329	0.354445	0.279256	0.429633	8.92e-20		1198	0.0828283	-0.0153977	0.181054	0.0983085		1097	0.216901	0.116043	0.317758	2.65e-05		971	0.465609	0.351527	0.579692	3.34e-15
Total lipids in small VLDL	1329	0.350272	0.274457	0.426087	4.45e-19		1198	0.0727276	-0.0260263	0.171482	0.148752		1097	0.217272	0.115693	0.31885	2.93e-05		971	0.465229	0.350932	0.579525	3.93e-15
Phospholipids in small VLDL	1329	0.334113	0.256091	0.412134	1.13e-16		1198	0.0370232	-0.0644165	0.138463	0.474088		1097	0.232502	0.127295	0.337709	1.58e-05		971	0.442573	0.326921	0.558224	1.36e-13
Total cholesterol in small VLDL	1329	0.310552	0.230045	0.391059	7.12e-14		1198	0.0212838	-0.0798193	0.122387	0.679663		1097	0.197689	0.0904944	0.304885	0.0003098		971	0.449565	0.333615	0.565516	6.61e-14
Cholesterol esters in small VLDL	1329	0.298187	0.215871	0.380503	1.94e-12		1198	0.0247825	-0.0766939	0.126259	0.63192		1097	0.179702	0.0702846	0.28912	0.0013084		971	0.444008	0.327317	0.5607	1.84e-13
Free cholesterol in small VLDL	1329	0.308584	0.229979	0.387188	2.63e-14		1198	0.0132828	-0.0880509	0.114617	0.797089		1097	0.214613	0.109717	0.319509	6.37e-05		971	0.424529	0.308256	0.540803	1.55e-12
Triglycerides in small VLDL	1329	0.356415	0.283366	0.429463	4.98e-21		1198	0.120773	0.0250187	0.216528	0.013478		1097	0.206484	0.108133	0.304836	4.09e-05		971	0.445454	0.331691	0.559216	3.81e-14
Concentration of very small VLDL particles	1329	0.22024	0.133755	0.306725	6.65e-07		1198	-0.0329509	-0.136898	0.0709965	0.534105		1097	0.139733	0.0231785	0.256286	0.0188328		971	0.369555	0.249563	0.489546	2.15e-09
Total lipids in very small VLDL	1329	0.209199	0.1223	0.296097	2.58e-06		1198	-0.0386215	-0.142307	0.0650638	0.465041		1097	0.132238	0.0152794	0.249196	0.0267278		971	0.359928	0.239887	0.479969	5.53e-09
Phospholipids in very small VLDL	1329	0.135682	0.0475869	0.223777	0.002564		1198	-0.0885501	-0.190274	0.0131736	0.0879196		1097	0.0924769	-0.0254278	0.210382	0.124099		971	0.29408	0.174631	0.413528	1.58e-06
Total cholesterol in very small VLDL	1329	0.193404	0.105307	0.281502	1.78e-05		1198	-0.0266631	-0.131187	0.0778603	0.616829		1097	0.113484	-0.0050289	0.231996	0.0605272		971	0.338289	0.217191	0.459387	5.38e-08
Cholesterol esters in very small VLDL	1329	0.213132	0.124809	0.301454	2.44e-06		1198	0.0044479	-0.102562	0.111458	0.935019		1097	0.118065	-0.0009437	0.237074	0.0518413		971	0.349781	0.228304	0.471257	2.11e-08
Free cholesterol in very small VLDL	1329	0.142118	0.0543936	0.229843	0.0015166		1198	-0.0916	-0.192511	0.0093109	0.0751784		1097	0.0983674	-0.0187685	0.215503	0.0996915		971	0.297812	0.178006	0.417619	1.25e-06
Triglycerides in very small VLDL	1329	0.281454	0.198867	0.36404	3.38e-11		1198	0.0163789	-0.0882828	0.121041	0.758871		1097	0.187244	0.0741809	0.300307	0.0011915		971	0.388941	0.266448	0.511435	6.93e-10
Concentration of IDL particles	1329	0.0571232	-0.0313301	0.145576	0.205412		1198	-0.141132	-0.241106	-0.0411582	0.0056985		1097	0.0554237	-0.0633355	0.174183	0.360019		971	0.203386	0.0826233	0.324149	0.0009847
Total lipids in IDL	1329	0.0504061	-0.0381109	0.138923	0.264143		1198	-0.143521	-0.243355	-0.0436875	0.0048743		1097	0.0506208	-0.0682765	0.169518	0.403682		971	0.19611	0.0752452	0.316976	0.0014986
Phospholipids in IDL	1329	0.0328645	-0.0558896	0.121619	0.467713		1198	-0.14803	-0.247383	-0.0486777	0.0035299		1097	0.0389561	-0.0800282	0.15794	0.520737		971	0.18047	0.0589819	0.301959	0.0036375
Total cholesterol in IDL	1329	0.0497927	-0.038659	0.138244	0.269643		1198	-0.140613	-0.240644	-0.0405827	0.0059059		1097	0.0472161	-0.0718068	0.166239	0.436514		971	0.193685	0.0731301	0.31424	0.001667
Cholesterol esters in IDL	1329	0.0754296	-0.0126145	0.163474	0.0930593		1198	-0.127043	-0.227553	-0.0265331	0.0132801		1097	0.0609892	-0.0573417	0.17932	0.31209		971	0.22023	0.100693	0.339768	0.0003154
Free cholesterol in IDL	1329	-0.0170548	-0.105972	0.0718625	0.706772		1198	-0.172416	-0.270878	-0.0739544	0.0006117		1097	0.0109467	-0.108815	0.130708	0.857697		971	0.1213	-0.0013887	0.243989	0.0526449
Triglycerides in IDL	1329	0.0848444	-0.0032559	0.172945	0.0590757		1198	-0.107117	-0.21288	-0.0013545	0.0471418		1097	0.0897837	-0.031953	0.211521	0.148148		971	0.193004	0.0679993	0.31801	0.0025116
Concentration of large LDL particles	1329	0.0486583	-0.0393726	0.136689	0.278409		1198	-0.160786	-0.2605	-0.0610713	0.0015979		1097	0.0674128	-0.0510939	0.185919	0.264594		971	0.190198	0.0698786	0.310517	0.0019773
Total lipids in large LDL	1329	0.0467996	-0.0412615	0.134861	0.297339		1198	-0.159719	-0.259481	-0.0599566	0.0017248		1097	0.0650117	-0.0535872	0.183611	0.282353		971	0.187862	0.0673766	0.308348	0.0022761
Phospholipids in large LDL	1329	0.0507895	-0.0372739	0.138853	0.258083		1198	-0.161192	-0.261259	-0.0611259	0.0016151		1097	0.0686297	-0.0498385	0.187098	0.255918		971	0.192861	0.0732249	0.312497	0.0016075
Total cholesterol in large LDL	1329	0.0521986	-0.0357462	0.140143	0.24448		1198	-0.150726	-0.250885	-0.0505664	0.0032143		1097	0.0640778	-0.0544975	0.182653	0.289225		971	0.192403	0.0717142	0.313091	0.0018099
Cholesterol esters in large LDL	1329	0.0686792	-0.0189016	0.15626	0.124196		1198	-0.142904	-0.2434	-0.0424088	0.0053566		1097	0.0733713	-0.0446793	0.191422	0.22291		971	0.210455	0.0904507	0.330459	0.0006033
Free cholesterol in large LDL	1329	-0.0010263	-0.0896658	0.0876132	0.981882		1198	-0.173743	-0.272571	-0.0749158	0.0005819		1097	0.0334906	-0.0862019	0.153183	0.583104		971	0.132431	0.0099494	0.254913	0.034106
Triglycerides in large LDL	1329	-0.0332124	-0.120767	0.054342	0.456909		1198	-0.192822	-0.293947	-0.0916964	0.000192		1097	0.0434407	-0.0762366	0.163118	0.476478		971	0.0675594	-0.054172	0.189291	0.276369
Concentration of medium LDL particles	1329	0.0553475	-0.0322221	0.142917	0.215228		1198	-0.16977	-0.273309	-0.0662322	0.0013303		1097	0.0892863	-0.0304633	0.209036	0.143758		971	0.185842	0.0658076	0.305876	0.0024435
Total lipids in medium LDL	1329	0.0547572	-0.0327987	0.142313	0.220086		1198	-0.16876	-0.272716	-0.0648026	0.0014853		1097	0.0887096	-0.0312589	0.208678	0.147098		971	0.183938	0.0638215	0.304054	0.0027237
Phospholipids in medium LDL	1329	0.0740124	-0.0131335	0.161158	0.0959287		1198	-0.17093	-0.27609	-0.0657697	0.0014648		1097	0.108597	-0.0107171	0.227911	0.0743936		971	0.202914	0.0849169	0.320911	0.0007686
Total cholesterol in medium LDL	1329	0.0583184	-0.0291683	0.145805	0.191201		1198	-0.157062	-0.261338	-0.0527865	0.0031868		1097	0.0844814	-0.0355218	0.204485	0.167458		971	0.185909	0.0652233	0.306595	0.0025693
Cholesterol esters in medium LDL	1329	0.0694751	-0.0178919	0.156842	0.118996		1198	-0.146389	-0.249763	-0.0430146	0.0055497		1097	0.0852336	-0.0339224	0.20439	0.160739		971	0.200836	0.080179	0.321493	0.0011275
Free cholesterol in medium LDL	1329	0.0136169	-0.0744069	0.101641	0.761575		1198	-0.19581	-0.304588	-0.0870317	0.0004287		1097	0.0797504	-0.0441162	0.203617	0.206748		971	0.124013	0.0029637	0.245062	0.0446592
Triglycerides in medium LDL	1329	-0.0783629	-0.165293	0.0085675	0.0772217		1198	-0.22979	-0.330483	-0.129098	8.28e-06		1097	0.0350679	-0.0836173	0.153753	0.562199		971	0.0122005	-0.108192	0.132593	0.842404
Concentration of small LDL particles	1329	0.0336633	-0.0540594	0.121386	0.451692		1198	-0.192995	-0.300653	-0.0853359	0.0004527		1097	0.0899043	-0.0322772	0.212086	0.149083		971	0.153546	0.033687	0.273404	0.0121002
Total lipids in small LDL	1329	0.0308936	-0.0568867	0.118674	0.490047		1198	-0.192667	-0.300806	-0.0845287	0.0004905		1097	0.0881979	-0.034408	0.210804	0.158385		971	0.148893	0.0287833	0.269003	0.0151679
Phospholipids in small LDL	1329	0.0091052	-0.0794189	0.0976292	0.840122		1198	-0.224001	-0.338124	-0.109878	0.0001239		1097	0.0953571	-0.0304473	0.221162	0.137234		971	0.114211	-0.0051388	0.233561	0.0606919
Total cholesterol in small LDL	1329	0.0363657	-0.0514194	0.124151	0.41655		1198	-0.175182	-0.282298	-0.0680658	0.0013691		1097	0.08181	-0.0403467	0.203967	0.189097		971	0.154554	0.033428	0.275681	0.0124441
Cholesterol esters in small LDL	1329	0.0500112	-0.0376853	0.137708	0.263452		1198	-0.160958	-0.266208	-0.0557083	0.0027523		1097	0.0820956	-0.0386974	0.202889	0.18263		971	0.173892	0.0526518	0.295131	0.0049826
Free cholesterol in small LDL	1329	-0.0121783	-0.100559	0.0762024	0.786957		1198	-0.21811	-0.333337	-0.102883	0.0002137		1097	0.0780683	-0.0496962	0.205833	0.230813		971	0.0819106	-0.0395256	0.203347	0.185919
Triglycerides in small LDL	1329	0.0356067	-0.0521577	0.123371	0.426231		1198	-0.188096	-0.293056	-0.0831363	0.0004546		1097	0.0948056	-0.0216336	0.211245	0.110424		971	0.144759	0.0233632	0.266155	0.0194819
Concentration of very large HDL particles	1329	-0.41346	-0.49233	-0.334589	6.47e-24		1198	-0.24901	-0.353363	-0.144656	3.17e-06		1097	-0.228784	-0.343411	-0.114157	9.55e-05		971	-0.402159	-0.518077	-0.286241	1.74e-11
Total lipids in very large HDL	1329	-0.414843	-0.493759	-0.335926	4.92e-24		1198	-0.249687	-0.354006	-0.145368	2.96e-06		1097	-0.229063	-0.343648	-0.114478	9.31e-05		971	-0.403853	-0.519849	-0.287857	1.48e-11
Phospholipids in very large HDL	1329	-0.409791	-0.48731	-0.332272	2.81e-24		1198	-0.242661	-0.346481	-0.138842	5e-06		1097	-0.228692	-0.341544	-0.115839	7.46e-05		971	-0.409264	-0.523656	-0.29487	4.17e-12
Total cholesterol in very large HDL	1329	-0.415878	-0.496617	-0.335139	3.58e-23		1198	-0.252363	-0.357116	-0.147611	2.56e-06		1097	-0.226026	-0.342126	-0.109927	0.000141		971	-0.39624	-0.514709	-0.277771	8.59e-11
Cholesterol esters in very large HDL	1329	-0.40953	-0.490954	-0.328107	3.33e-22		1198	-0.248901	-0.354105	-0.143698	3.84e-06		1097	-0.223155	-0.340038	-0.106272	0.000189		971	-0.38424	-0.504075	-0.264405	4.75e-10
Free cholesterol in very large HDL	1329	-0.422466	-0.501799	-0.343133	1.34e-24		1198	-0.255519	-0.359234	-0.151805	1.52e-06		1097	-0.228419	-0.342618	-0.114219	9.23e-05		971	-0.415854	-0.531608	-0.300101	3.42e-12
Triglycerides in very large HDL	1329	-0.204448	-0.289102	-0.119793	2.39e-06		1198	-0.167401	-0.270059	-0.0647425	0.0014141		1097	-0.117496	-0.234021	-0.000971	0.0481245		971	-0.127354	-0.250032	-0.0046756	0.0419007
Concentration of large HDL particles	1329	-0.430091	-0.506521	-0.35366	3.66e-27		1198	-0.300739	-0.402225	-0.199252	7.83e-09		1097	-0.213858	-0.322376	-0.105339	0.0001168		971	-0.434823	-0.545745	-0.323901	3.57e-14
Total lipids in large HDL	1329	-0.431918	-0.508282	-0.355555	2.05e-27		1198	-0.299638	-0.401166	-0.19811	8.98e-09		1097	-0.215625	-0.32407	-0.10718	0.0001015		971	-0.43763	-0.548606	-0.326655	2.54e-14
Phospholipids in large HDL	1329	-0.416995	-0.494118	-0.339871	2.79e-25		1198	-0.317368	-0.418812	-0.215924	1.14e-09		1097	-0.193376	-0.301661	-0.0850919	0.0004769		971	-0.41838	-0.529005	-0.307756	2.55e-13
Total cholesterol in large HDL	1329	-0.440972	-0.517017	-0.364926	1.14e-28		1198	-0.282827	-0.38529	-0.180364	7.39e-08		1097	-0.231122	-0.339825	-0.122419	3.26e-05		971	-0.452809	-0.564476	-0.341143	4.94e-15
Cholesterol esters in large HDL	1329	-0.43861	-0.514653	-0.362567	2.14e-28		1198	-0.279813	-0.382493	-0.177134	1.07e-07		1097	-0.231518	-0.340325	-0.12271	3.22e-05		971	-0.450445	-0.562184	-0.338707	7.03e-15
Free cholesterol in large HDL	1329	-0.447707	-0.523822	-0.371594	2.05e-29		1198	-0.291898	-0.393793	-0.190004	2.37e-08		1097	-0.229553	-0.33797	-0.121137	3.52e-05		971	-0.459552	-0.571034	-0.34807	1.81e-15
Triglycerides in large HDL	1329	-0.34007	-0.422621	-0.257518	1.43e-15		1198	-0.224806	-0.332657	-0.116955	4.61e-05		1097	-0.192323	-0.314128	-0.0705179	0.0019976		971	-0.309715	-0.425781	-0.193649	2.01e-07
Concentration of medium HDL particles	1329	-0.196841	-0.288107	-0.105575	2.49e-05		1198	-0.293005	-0.418425	-0.167585	5.06e-06		1097	-0.0183381	-0.140429	0.103753	0.768267		971	-0.187215	-0.306911	-0.0675198	0.002205
Total lipids in medium HDL	1329	-0.203321	-0.294451	-0.112191	1.3e-05		1198	-0.29623	-0.421974	-0.170486	4.22e-06		1097	-0.0214745	-0.14405	0.101101	0.731096		971	-0.195731	-0.31539	-0.0760725	0.0013713
Phospholipids in medium HDL	1329	-0.201992	-0.292676	-0.111308	1.34e-05		1198	-0.295239	-0.419586	-0.170892	3.55e-06		1097	-0.0172506	-0.138654	0.104153	0.780446		971	-0.191946	-0.311619	-0.0722733	0.0016971
Total cholesterol in medium HDL	1329	-0.226262	-0.317066	-0.135458	1.14e-06		1198	-0.303034	-0.430584	-0.175484	3.5e-06		1097	-0.0365232	-0.161736	0.0886892	0.56721		971	-0.228739	-0.348566	-0.108913	0.0001903
Cholesterol esters in medium HDL	1329	-0.226068	-0.316968	-0.135167	1.2e-06		1198	-0.300294	-0.428165	-0.172423	4.51e-06		1097	-0.0381397	-0.163665	0.0873852	0.551177		971	-0.230504	-0.350495	-0.110514	0.0001733
Free cholesterol in medium HDL	1329	-0.224953	-0.315345	-0.134562	1.18e-06		1198	-0.310191	-0.436214	-0.184169	1.55e-06		1097	-0.0302197	-0.154182	0.0937427	0.632508		971	-0.220608	-0.339881	-0.101334	0.0002988
Triglycerides in medium HDL	1329	0.208031	0.117089	0.298973	7.83e-06		1198	0.0560491	-0.0609799	0.173078	0.347588		1097	0.110927	-0.0168877	0.238741	0.0888731		971	0.286873	0.159713	0.414033	1.06e-05
Concentration of small HDL particles	1329	0.009022	-0.0862024	0.104246	0.852579		1198	-0.196332	-0.340273	-0.05239	0.007552		1097	0.133195	-0.0048909	0.271282	0.0586698		971	0.0173124	-0.111811	0.146435	0.792516
Total lipids in small HDL	1329	-0.0010858	-0.0961398	0.0939682	0.982125		1198	-0.201636	-0.34579	-0.0574821	0.0061553		1097	0.127712	-0.0107903	0.266215	0.070683		971	0.0061907	-0.122831	0.135213	0.925
Phospholipids in small HDL	1329	0.0004292	-0.0977265	0.098585	0.993157		1198	-0.162901	-0.300972	-0.02483	0.0207941		1097	0.106424	-0.0243432	0.237191	0.110583		971	-0.0091877	-0.140806	0.122431	0.891068
Total cholesterol in small HDL	1329	-0.0316698	-0.124137	0.0607974	0.501765		1198	-0.213374	-0.354523	-0.0722244	0.0030785		1097	0.107092	-0.0336917	0.247876	0.135838		971	-0.0186417	-0.147025	0.109742	0.775741
Cholesterol esters in small HDL	1329	-0.0225585	-0.114535	0.0694185	0.630492		1198	-0.203689	-0.342773	-0.0646045	0.0041345		1097	0.108151	-0.0320942	0.248396	0.130539		971	-0.005724	-0.134277	0.122829	0.930387
Free cholesterol in small HDL	1329	-0.0772014	-0.173783	0.0193797	0.117093		1198	-0.226009	-0.368183	-0.083835	0.0018592		1097	0.0796419	-0.0556752	0.214959	0.24841		971	-0.0887876	-0.218481	0.0409059	0.179434
Triglycerides in small HDL	1329	0.320319	0.23758	0.403058	5.81e-14		1198	0.116464	0.0124543	0.220474	0.0282208		1097	0.204968	0.087928	0.322008	0.0006122		971	0.380286	0.257005	0.503568	2.03e-09
Phospholipids to total lipds ratio in chylomicrons and extremely large VLDL	1329	-0.0403152	-0.13329	0.0526601	0.395122		1198	-0.0109863	-0.104952	0.0829794	0.818606		1097	0.0053261	-0.105397	0.116049	0.92482		971	-0.085732	-0.20503	0.0335657	0.158779
Total cholesterol to total lipids ratio in chylomicrons and extremely large VLDL	1329	-0.0626855	-0.151801	0.0264303	0.16784		1198	-0.0737061	-0.188281	0.0408687	0.207149		1097	0.0359027	-0.0932333	0.165039	0.585506		971	-0.0345912	-0.157427	0.0882443	0.580641
Cholesterol esters to total lipids ratio in chylomicrons and extremely large VLDL	1329	-0.0824671	-0.170455	0.0055208	0.066188		1198	-0.080651	-0.193983	0.0326813	0.162916		1097	0.0319521	-0.0967432	0.160647	0.626246		971	-0.0483973	-0.1695	0.0727059	0.433078
Free cholesterol to total lipids ratio in chylomicrons and extremely large VLDL	1329	-0.0194628	-0.110364	0.0714386	0.674531		1198	-0.0558078	-0.171471	0.0598557	0.34401		1097	0.0419745	-0.0872985	0.171247	0.524191		971	-0.0048875	-0.129608	0.119833	0.938717
Triglycerides to total lipids ratio in chylomicrons and extremely large VLDL	1329	0.0758376	-0.0146346	0.16631	0.100325		1198	0.0676277	-0.0410403	0.176296	0.22233		1097	-0.0329235	-0.156509	0.0906625	0.601276		971	0.079408	-0.0399753	0.198791	0.192096
Phospholipids to total lipds ratio in very large VLDL	1329	0.032315	-0.0569685	0.121598	0.477808		1198	0.0052292	-0.0845083	0.0949667	0.908997		1097	0.0215313	-0.0869023	0.129965	0.696896		971	0.0154389	-0.0940796	0.124957	0.782111
Total cholesterol to total lipids ratio in very large VLDL	1329	-0.0572752	-0.144984	0.0304335	0.200396		1198	-0.0473602	-0.156448	0.0617273	0.394506		1097	0.031845	-0.0915961	0.155286	0.612826		971	-0.0365375	-0.156266	0.0831906	0.549393
Cholesterol esters to total lipids ratio in very large VLDL	1329	-0.0619773	-0.148254	0.0242994	0.158999		1198	-0.0427824	-0.148522	0.0629568	0.427461		1097	0.0395411	-0.0811954	0.160277	0.520618		971	-0.0454077	-0.162396	0.0715802	0.446424
Free cholesterol to total lipids ratio in very large VLDL	1329	-0.0481112	-0.136953	0.0407308	0.288264		1198	-0.0524499	-0.164212	0.0593123	0.357369		1097	0.01913	-0.106441	0.144701	0.765057		971	-0.0219141	-0.143148	0.0993192	0.722868
Triglycerides to total lipids ratio in very large VLDL	1329	0.0260526	-0.0633432	0.115448	0.567612		1198	0.0359255	-0.0692923	0.141143	0.503057		1097	-0.0409193	-0.160481	0.0786429	0.502024		971	0.0200662	-0.0966751	0.136807	0.735951
Phospholipids to total lipds ratio in large VLDL	1329	0.02319	-0.068568	0.114948	0.620121		1198	-0.0085799	-0.090047	0.0728873	0.836336		1097	0.0364707	-0.0654189	0.13836	0.482618		971	0.0231403	-0.0912833	0.137564	0.691549
Total cholesterol to total lipids ratio in large VLDL	1329	0.0477018	-0.0424262	0.13783	0.299322		1198	-0.0054093	-0.130471	0.119652	0.932386		1097	0.117894	-0.0211869	0.256974	0.0965519		971	0.0284439	-0.116352	0.173239	0.699947
Cholesterol esters to total lipids ratio in large VLDL	1329	0.0157048	-0.0707627	0.102172	0.721666		1198	0.0140096	-0.103992	0.132011	0.815854		1097	0.0901525	-0.0468834	0.227188	0.19703		971	-0.0097105	-0.142192	0.122771	0.885656
Free cholesterol to total lipids ratio in large VLDL	1329	0.0926997	0.0002994	0.1851	0.0492634		1198	-0.0368981	-0.163607	0.0898103	0.567882		1097	0.14327	0.0078455	0.278694	0.0381452		971	0.0871138	-0.0679243	0.242152	0.270447
Triglycerides to total lipids ratio in large VLDL	1329	-0.0608613	-0.15148	0.0297575	0.187881		1198	0.0105059	-0.103206	0.124218	0.856189		1097	-0.137914	-0.267888	-0.0079404	0.037574		971	-0.0418934	-0.174646	0.0908592	0.535867
Phospholipids to total lipds ratio in medium VLDL	1329	-0.179148	-0.270964	-0.0873332	0.0001354		1198	-0.0940526	-0.214145	0.0260397	0.12467		1097	-0.0902743	-0.202504	0.0219553	0.114788		971	-0.223054	-0.318998	-0.12711	5.72e-06
Total cholesterol to total lipids ratio in medium VLDL	1329	-0.165107	-0.262357	-0.0678579	0.0008905		1198	-0.172553	-0.320632	-0.0244741	0.0224161		1097	-0.0495505	-0.186263	0.0871618	0.477132		971	-0.0712074	-0.191319	0.048904	0.244947
Cholesterol esters to total lipids ratio in medium VLDL	1329	-0.233068	-0.322742	-0.143394	3.92e-07		1198	-0.142773	-0.26729	-0.0182555	0.0246564		1097	-0.0964502	-0.226987	0.0340864	0.147408		971	-0.167616	-0.289331	-0.0458999	0.0070039
Free cholesterol to total lipids ratio in medium VLDL	1329	0.113207	0.0139553	0.212458	0.0254136		1198	-0.121285	-0.277578	0.0350068	0.128146		1097	0.0969501	-0.0346534	0.228554	0.148611		971	0.208344	0.0893121	0.327377	0.0006182
Triglycerides to total lipids ratio in medium VLDL	1329	0.234914	0.137932	0.331896	2.24e-06		1198	0.200284	0.0771912	0.323377	0.0014484		1097	0.0881727	-0.0354536	0.211799	0.161965		971	0.172094	0.0482277	0.29596	0.0065174
Phospholipids to total lipds ratio in small VLDL	1329	-0.331035	-0.422181	-0.239888	1.71e-12		1198	-0.183209	-0.318287	-0.0481305	0.0078949		1097	-0.0653122	-0.189645	0.0590206	0.302901		971	-0.449099	-0.579839	-0.318359	2.71e-11
Total cholesterol to total lipids ratio in small VLDL	1329	-0.0055043	-0.0943762	0.0833676	0.903312		1198	-0.113106	-0.215614	-0.0105994	0.0305991		1097	0.0013261	-0.123421	0.126074	0.983363		971	0.111218	-0.0142627	0.236698	0.0822885
Cholesterol esters to total lipids ratio in small VLDL	1329	0.0516095	-0.0382112	0.14143	0.259864		1198	-0.044679	-0.151144	0.0617862	0.410472		1097	0.0006762	-0.122466	0.123818	0.991405		971	0.177662	0.0504787	0.304845	0.0062331
Free cholesterol to total lipids ratio in small VLDL	1329	-0.260462	-0.352063	-0.168862	2.94e-08		1198	-0.33501	-0.46903	-0.200989	1.07e-06		1097	0.003255	-0.134806	0.141316	0.963112		971	-0.276865	-0.39752	-0.156209	7.52e-06
Triglycerides to total lipids ratio in small VLDL	1329	0.179941	0.0935502	0.266333	4.65e-05		1198	0.212528	0.105929	0.319126	9.69e-05		1097	0.0329746	-0.0926508	0.1586	0.606635		971	0.122307	0.0023861	0.242228	0.0456211
Phospholipids to total lipds ratio in very small VLDL	1329	-0.236622	-0.319884	-0.15336	3e-08		1198	-0.209972	-0.324918	-0.0950252	0.0003522		1097	-0.0955975	-0.203882	0.0126867	0.0835108		971	-0.179568	-0.29051	-0.0686253	0.0015392
Total cholesterol to total lipids ratio in very small VLDL	1329	-0.0031279	-0.0877064	0.0814505	0.942174		1198	0.0481214	-0.0635282	0.159771	0.397939		1097	-0.0517023	-0.16496	0.0615554	0.370599		971	0.0214152	-0.0961087	0.138939	0.720723
Cholesterol esters to total lipids ratio in very small VLDL	1329	0.0779745	-0.0109027	0.166852	0.0854652		1198	0.145049	0.0179959	0.272102	0.0252846		1097	-0.0276783	-0.142779	0.0874223	0.637136		971	0.0800349	-0.0363533	0.196423	0.1775
Free cholesterol to total lipids ratio in very small VLDL	1329	-0.221547	-0.30974	-0.133355	9.36e-07		1198	-0.256551	-0.38303	-0.130072	7.32e-05		1097	-0.0736774	-0.193094	0.045739	0.22631		971	-0.156057	-0.274884	-0.0372302	0.0101061
Triglycerides to total lipids ratio in very small VLDL	1329	0.139221	0.0570422	0.221399	0.0009134		1198	0.0835132	-0.0180405	0.185067	0.106917		1097	0.0960596	-0.0167747	0.208894	0.0951198		971	0.0867939	-0.0282253	0.201813	0.13897
Phospholipids to total lipds ratio in IDL	1329	-0.127159	-0.210523	-0.0437941	0.0028199		1198	0.0852506	-0.0186934	0.189194	0.107856		1097	-0.110733	-0.225647	0.004181	0.0589223		971	-0.203821	-0.3142	-0.0934425	0.0003056
Total cholesterol to total lipids ratio in IDL	1329	0.0115699	-0.067418	0.0905578	0.773887		1198	-0.0932804	-0.19563	0.0090693	0.0740128		1097	0.0151179	-0.0937183	0.123954	0.78525		971	0.0861296	-0.0198786	0.192138	0.111166
Cholesterol esters to total lipids ratio in IDL	1329	0.141676	0.0631448	0.220207	0.0004153		1198	-0.0326903	-0.137944	0.0725633	0.542403		1097	0.0846094	-0.0225119	0.191731	0.121481		971	0.229979	0.125416	0.334542	1.75e-05
Free cholesterol to total lipids ratio in IDL	1329	-0.314016	-0.391203	-0.23683	3.13e-15		1198	-0.176213	-0.262837	-0.0895898	6.98e-05		1097	-0.16516	-0.2622	-0.0681196	0.0008677		971	-0.324925	-0.438823	-0.211027	2.83e-08
Triglycerides to total lipids ratio in IDL	1329	0.0503693	-0.0298732	0.130612	0.218383		1198	0.07373	-0.0270313	0.174491	0.151372		1097	0.0375077	-0.0707413	0.145757	0.496729		971	-0.004118	-0.114287	0.106051	0.941539
Phospholipids to total lipds ratio in large LDL	1329	-0.0245805	-0.10589	0.0567293	0.553246		1198	0.133527	0.035803	0.231252	0.0074472		1097	-0.0586429	-0.171543	0.0542574	0.308343		971	-0.117003	-0.225669	-0.0083383	0.0348564
Total cholesterol to total lipids ratio in large LDL	1329	0.0599891	-0.0208638	0.140842	0.145758		1198	-0.0681872	-0.169759	0.0333842	0.188056		1097	0.0420038	-0.0643896	0.148397	0.438714		971	0.148004	0.037553	0.258455	0.0086839
Cholesterol esters to total lipids ratio in large LDL	1329	0.123203	0.0410118	0.205395	0.0033324		1198	-0.0704962	-0.176561	0.035568	0.192476		1097	0.0925716	-0.017997	0.20314	0.100719		971	0.232221	0.122041	0.342401	3.84e-05
Free cholesterol to total lipids ratio in large LDL	1329	-0.235569	-0.315164	-0.155975	8e-09		1198	0.0369705	-0.0614886	0.13543	0.46145		1097	-0.185964	-0.292264	-0.0796626	0.0006204		971	-0.342894	-0.450183	-0.235605	5.39e-10
Triglycerides to total lipids ratio in large LDL	1329	-0.0835572	-0.166515	-0.0005989	0.0483711		1198	-0.0261669	-0.132775	0.0804413	0.630205		1097	-0.0107292	-0.120899	0.0994407	0.848491		971	-0.141292	-0.257509	-0.0250749	0.0172328
Phospholipids to total lipds ratio in medium LDL	1329	-0.0078948	-0.0953138	0.0795242	0.859405		1198	0.13508	0.0310928	0.239067	0.0109405		1097	-0.0358558	-0.14773	0.0760186	0.529566		971	-0.108621	-0.227198	0.0099553	0.0725418
Total cholesterol to total lipids ratio in medium LDL	1329	0.0577152	-0.0295165	0.144947	0.194527		1198	-0.0796348	-0.188784	0.0295146	0.152568		1097	0.037071	-0.0730098	0.147152	0.508896		971	0.158392	0.0379863	0.278797	0.009983
Cholesterol esters to total lipids ratio in medium LDL	1329	0.0846672	-0.0023219	0.171656	0.0564271		1198	-0.0823118	-0.190853	0.026229	0.137055		1097	0.0575606	-0.0529083	0.168029	0.306823		971	0.200293	0.081935	0.318651	0.000931
Free cholesterol to total lipids ratio in medium LDL	1329	-0.137231	-0.22214	-0.0523217	0.0015562		1198	0.0758254	-0.0300662	0.181717	0.160314		1097	-0.0982891	-0.211429	0.0148511	0.0885563		971	-0.271223	-0.383393	-0.159053	2.4e-06
Triglycerides to total lipids ratio in medium LDL	1329	-0.138657	-0.222778	-0.054536	0.0012527		1198	-0.0473506	-0.160611	0.0659101	0.412248		1097	-0.0300539	-0.142002	0.0818938	0.598464		971	-0.213577	-0.333735	-0.0934186	0.0005085
Phospholipids to total lipds ratio in small LDL	1329	-0.0590536	-0.144655	0.026548	0.176175		1198	0.0945433	-0.0099367	0.199023	0.0760931		1097	-0.053937	-0.164554	0.0566801	0.338908		971	-0.166058	-0.282925	-0.0491917	0.0054006
Total cholesterol to total lipids ratio in small LDL	1329	0.0444823	-0.0431102	0.132075	0.319312		1198	-0.0744175	-0.181827	0.0329918	0.174301		1097	0.0281779	-0.0812652	0.137621	0.61353		971	0.140433	0.0194309	0.261436	0.0229715
Cholesterol esters to total lipids ratio in small LDL	1329	0.0746245	-0.0129178	0.162167	0.0947052		1198	-0.0683302	-0.175936	0.0392753	0.213062		1097	0.0460632	-0.0639919	0.156118	0.411683		971	0.184871	0.0647806	0.304961	0.0025859
Free cholesterol to total lipids ratio in small LDL	1329	-0.167693	-0.249017	-0.0863696	5.53e-05		1198	0.0255123	-0.0775437	0.128568	0.62727		1097	-0.100724	-0.21223	0.0107831	0.0766078		971	-0.300575	-0.410013	-0.191136	8.88e-08
Triglycerides to total lipids ratio in small LDL	1329	0.0070208	-0.0841268	0.0981684	0.879913		1198	-0.0008513	-0.112816	0.111114	0.9881		1097	0.0466565	-0.0694055	0.162719	0.430414		971	-0.0297875	-0.158791	0.0992163	0.650552
Phospholipids to total lipds ratio in very large HDL	1329	-0.0606367	-0.133414	0.0121408	0.102392		1198	0.0028106	-0.106086	0.111707	0.959622		1097	-0.0899297	-0.189979	0.0101194	0.0780654		971	-0.0694516	-0.191583	0.0526799	0.264715
Total cholesterol to total lipids ratio in very large HDL	1329	0.0136499	-0.0662156	0.0935154	0.737461		1198	-0.0219395	-0.139326	0.0954472	0.713916		1097	0.0621391	-0.0505473	0.174825	0.279494		971	0.0034104	-0.125332	0.132153	0.958551
Cholesterol esters to total lipids ratio in very large HDL	1329	0.0634773	-0.0128551	0.13981	0.103048		1198	-0.0083324	-0.119278	0.102613	0.882881		1097	0.0928741	-0.015654	0.201402	0.0934139		971	0.060442	-0.0624865	0.18337	0.334837
Free cholesterol to total lipids ratio in very large HDL	1329	-0.206776	-0.2774	-0.136151	1.15e-08		1198	-0.0485635	-0.146386	0.0492588	0.33025		1097	-0.144287	-0.234952	-0.0536223	0.0018398		971	-0.232662	-0.347158	-0.118165	7.18e-05
Triglycerides to total lipids ratio in very large HDL	1329	0.117654	0.073655	0.161654	1.81e-07		1198	0.0388387	-0.051612	0.129289	0.399706		1097	0.0875054	0.0307716	0.144239	0.0025332		971	0.160044	0.0596063	0.260482	0.0018188
Phospholipids to total lipds ratio in large HDL	1329	0.260216	0.192629	0.327803	7.91e-14		1198	0.0342192	-0.067821	0.136259	0.510701		1097	0.221022	0.128309	0.313735	3.27e-06		971	0.299036	0.195741	0.402331	1.77e-08
Total cholesterol to total lipids ratio in large HDL	1329	-0.280337	-0.343803	-0.216871	1.3e-17		1198	-0.0747217	-0.172147	0.0227035	0.132653		1097	-0.219802	-0.305015	-0.13459	4.89e-07		971	-0.32411	-0.424812	-0.223409	4.1e-10
Cholesterol esters to total lipids ratio in large HDL	1329	-0.22858	-0.291615	-0.165546	1.85e-12		1198	-0.020211	-0.121019	0.0805972	0.694129		1097	-0.204775	-0.289955	-0.119596	2.7e-06		971	-0.278995	-0.379031	-0.17896	5.65e-08
Free cholesterol to total lipids ratio in large HDL	1329	-0.346963	-0.412938	-0.280988	4.71e-24		1198	-0.173629	-0.264771	-0.0824862	0.0001946		1097	-0.221082	-0.309514	-0.13265	1.07e-06		971	-0.371885	-0.475009	-0.26876	2.85e-12
Triglycerides to total lipids ratio in large HDL	1329	0.0613498	0.0302295	0.0924701	0.0001154		1198	0.0583898	0.0118174	0.104962	0.0140432		1097	0.0278386	-0.0153693	0.0710465	0.206428		971	0.0730659	0.0209317	0.1252	0.0060653
Phospholipids to total lipds ratio in medium HDL	1329	0.0441586	-0.0345161	0.122833	0.271054		1198	0.0317009	-0.0560171	0.119419	0.478436		1097	0.0483282	-0.0547459	0.151402	0.357782		971	0.0587359	-0.0506253	0.168097	0.292152
Total cholesterol to total lipids ratio in medium HDL	1329	-0.222743	-0.298167	-0.147319	8.61e-09		1198	-0.152995	-0.246378	-0.0596112	0.0013424		1097	-0.10933	-0.216237	-0.0024233	0.0450368		971	-0.257119	-0.369377	-0.14486	7.82e-06
Cholesterol esters to total lipids ratio in medium HDL	1329	-0.169448	-0.246046	-0.0928505	1.54e-05		1198	-0.0744831	-0.16694	0.0179735	0.114245		1097	-0.107876	-0.215962	0.000209	0.0504439		971	-0.216003	-0.328806	-0.1032	0.0001818
Free cholesterol to total lipids ratio in medium HDL	1329	-0.263643	-0.341147	-0.186138	3.67e-11		1198	-0.290217	-0.38818	-0.192255	7.91e-09		1097	-0.064704	-0.169209	0.0398004	0.224681		971	-0.251671	-0.362526	-0.140816	9.37e-06
Triglycerides to total lipids ratio in medium HDL	1329	0.306157	0.232469	0.379845	8.33e-16		1198	0.209519	0.112413	0.306626	2.48e-05		1097	0.132145	0.0240785	0.240212	0.0165924		971	0.348392	0.235649	0.461135	1.91e-09
Phospholipids to total lipds ratio in small HDL	1329	-0.0231271	-0.112323	0.0660691	0.61108		1198	0.137184	0.0264111	0.247957	0.0152569		1097	-0.0922765	-0.216331	0.0317777	0.144709		971	-0.0826134	-0.210458	0.045231	0.205057
Total cholesterol to total lipids ratio in small HDL	1329	-0.0555466	-0.144221	0.0331282	0.219342		1198	-0.169975	-0.280783	-0.0591672	0.0026713		1097	0.0445168	-0.0811184	0.170152	0.487044		971	-0.0128664	-0.139651	0.113918	0.842185
Cholesterol esters to total lipids ratio in small HDL	1329	-0.0196389	-0.108291	0.0690136	0.663936		1198	-0.148134	-0.258176	-0.0380909	0.0083724		1097	0.0606571	-0.0636493	0.184964	0.338548		971	0.0275867	-0.0992287	0.154402	0.669548
Free cholesterol to total lipids ratio in small HDL	1329	-0.307047	-0.391913	-0.222181	2.07e-12		1198	-0.0914995	-0.193695	0.0106957	0.0792393		1097	-0.187168	-0.295938	-0.0783975	0.0007604		971	-0.380737	-0.50025	-0.261224	6.1e-10
Triglycerides to total lipids ratio in small HDL	1329	0.28437	0.206383	0.362356	1.4e-12		1198	0.193969	0.0926636	0.295275	0.0001806		1097	0.132396	0.0193089	0.245483	0.0217984		971	0.316776	0.19919	0.434361	1.54e-07
Mean diameter for VLDL particles	1329	0.378617	0.303776	0.453458	1.95e-22		1198	0.160771	0.0662598	0.255282	0.0008717		1097	0.166783	0.0611303	0.272436	0.0020021		971	0.440436	0.328559	0.552313	2.8e-14
Mean diameter for LDL particles	1329	0.0106331	-0.0795661	0.100832	0.817147		1198	0.190866	0.055687	0.326045	0.0056896		1097	-0.106936	-0.2377	0.0238284	0.108873		971	-0.0389945	-0.165657	0.0876685	0.545881
Mean diameter for HDL particles	1329	-0.425542	-0.498137	-0.352946	3.11e-29		1198	-0.235911	-0.335399	-0.136423	3.65e-06		1097	-0.25035	-0.356426	-0.144275	4.08e-06		971	-0.427814	-0.53689	-0.318738	3.46e-14
Serum total cholesterol	1329	-0.0629889	-0.151453	0.0254756	0.162701		1198	-0.248059	-0.349499	-0.146619	1.81e-06		1097	0.0263321	-0.0946575	0.147322	0.669434		971	0.0631103	-0.055572	0.181792	0.296958
Total cholesterol in VLDL	1329	0.296673	0.218133	0.375213	2.24e-13		1198	0.0448397	-0.0542285	0.143908	0.374714		1097	0.177304	0.0746216	0.279987	0.0007291		971	0.431025	0.316935	0.545115	2.7e-13
Remnant cholesterol (non-HDL, non-LDL -cholesterol)	1329	0.204382	0.120875	0.287889	1.76e-06		1198	-0.0410321	-0.14137	0.059306	0.422527		1097	0.130612	0.0204887	0.240735	0.020137		971	0.355898	0.240186	0.47161	2.26e-09
Total cholesterol in LDL	1329	0.051293	-0.0364341	0.13902	0.251581		1198	-0.159104	-0.261325	-0.0568819	0.0023106		1097	0.0747634	-0.0446939	0.194221	0.219702		971	0.184125	0.0634925	0.304758	0.0028121
Total cholesterol in HDL	1329	-0.392624	-0.473645	-0.311603	8.94e-21		1198	-0.356083	-0.463395	-0.248771	1.1e-10		1097	-0.144699	-0.260367	-0.0290312	0.0142592		971	-0.390685	-0.503833	-0.277537	2.16e-11
Total cholesterol in HDL2	1329	-0.399083	-0.479166	-0.319	7.7e-22		1198	-0.346744	-0.452667	-0.24082	1.93e-10		1097	-0.153991	-0.267961	-0.04002	0.0081386		971	-0.40104	-0.513644	-0.288436	5.18e-12
Total cholesterol in HDL3	1329	-0.272481	-0.361208	-0.183753	2.2e-09		1198	-0.38087	-0.503679	-0.258062	1.57e-09		1097	-0.0402534	-0.169706	0.0891997	0.541903		971	-0.236767	-0.356209	-0.117326	0.0001071
Esterified cholesterol	1328	-0.0584408	-0.14684	0.0299588	0.194886		1197	-0.232679	-0.333907	-0.131451	7.14e-06		1096	0.015698	-0.105294	0.13669	0.799096		970	0.0696013	-0.0493174	0.18852	0.251012
Free cholesterol	1328	-0.0781884	-0.169467	0.0130901	0.0931104		1197	-0.286426	-0.403637	-0.169215	1.84e-06		1096	0.0483047	-0.0772657	0.173875	0.450529		970	0.0454075	-0.0775843	0.168399	0.468924
Serum total triglycerides	1329	0.289028	0.212309	0.365747	2.58e-13		1198	0.0670428	-0.0304828	0.164568	0.177681		1097	0.17487	0.0749831	0.274756	0.0006147		971	0.388891	0.272864	0.504919	7.86e-11
Triglycerides in VLDL	1329	0.326663	0.253788	0.399537	4.43e-18		1198	0.110456	0.016779	0.204134	0.020872		1097	0.187142	0.0922559	0.282028	0.0001154		971	0.41621	0.303796	0.528624	7.69e-13
Triglycerides in LDL	1329	-0.0333997	-0.121062	0.0542628	0.454932		1198	-0.205106	-0.306748	-0.103464	7.97e-05		1097	0.0514419	-0.0676579	0.170542	0.396904		971	0.0674483	-0.0539694	0.188866	0.275921
Triglycerides in HDL	1329	0.0082607	-0.0821392	0.0986606	0.857757		1198	-0.0646229	-0.178571	0.0493254	0.266072		1097	0.0095671	-0.114856	0.133991	0.880105		971	0.0870213	-0.0408363	0.214879	0.181977
Total phosphoglycerides	1328	-0.167932	-0.260609	-0.0752548	0.0003917		1197	-0.3329	-0.454047	-0.211754	8.43e-08		1096	-0.0073577	-0.132145	0.11743	0.907918		970	-0.0773545	-0.197432	0.0427232	0.20646
Ratio of triglycerides to phosphoglycerides	1325	0.227185	0.156694	0.297676	3.52e-10		1194	0.0131277	-0.0746648	0.10092	0.769287		1093	0.156253	0.0611273	0.251378	0.0013063		967	0.299812	0.189205	0.41042	1.3e-07
Phosphatidylcholine and other cholines	1328	-0.0772007	-0.165271	0.01087	0.0857333		1197	-0.264016	-0.368789	-0.159243	8.76e-07		1096	0.0313069	-0.0866703	0.149284	0.602693		970	0.0249632	-0.0897826	0.139709	0.669523
Total cholines	1328	-0.150701	-0.241003	-0.0603985	0.0010883		1197	-0.315292	-0.430306	-0.200278	9.04e-08		1096	0.0065735	-0.117003	0.13015	0.916892		970	-0.0609012	-0.17962	0.0578177	0.314329
Apolipoprotein A-I	1329	-0.321047	-0.406658	-0.235437	3.3e-13		1198	-0.361622	-0.471784	-0.251461	1.73e-10		1097	-0.096882	-0.217951	0.0241871	0.116671		971	-0.282619	-0.397583	-0.167656	1.63e-06
Apolipoprotein B	1329	0.202773	0.120486	0.28506	1.49e-06		1198	-0.0575169	-0.157278	0.0422446	0.258217		1097	0.136985	0.028638	0.245332	0.01326		971	0.350696	0.236601	0.464792	2.31e-09
Ratio of apolipoprotein B to apolipoprotein A-I	1329	0.37047	0.295689	0.44525	1.3e-21		1198	0.140148	0.0411992	0.239098	0.005541		1097	0.199021	0.097381	0.300662	0.0001291		971	0.479106	0.36832	0.589892	8.01e-17
Total fatty acids	1328	0.0320287	-0.056181	0.120238	0.476398		1197	-0.223564	-0.329709	-0.117419	3.84e-05		1096	0.0999853	-0.0172408	0.217212	0.0945029		970	0.153462	0.0353828	0.271542	0.0109118
Estimated degree of unsaturation	1328	-0.12083	-0.214631	-0.0270288	0.0116187		1197	-0.12188	-0.257205	0.013446	0.0774814		1096	0.0207189	-0.101169	0.142607	0.738796		970	-0.149835	-0.273354	-0.0263154	0.0174823
22:6, docosahexaenoic acid	1328	-0.258175	-0.345915	-0.170434	9.73e-09		1197	-0.405142	-0.519597	-0.290688	6.22e-12		1096	0.0779494	-0.048852	0.204751	0.228001		970	-0.219033	-0.344347	-0.0937182	0.0006292
18:2, linoleic acid	1328	-0.0932133	-0.179226	-0.0072002	0.0336898		1197	-0.292736	-0.395094	-0.190378	2.5e-08		1096	0.0160663	-0.102278	0.13441	0.789997		970	0.0288844	-0.0865588	0.144327	0.62353
Omega-3 fatty acids	1328	-0.216244	-0.304615	-0.127873	1.76e-06		1197	-0.386554	-0.488884	-0.284225	2.37e-13		1096	0.0441607	-0.0751391	0.163461	0.467798		970	-0.129231	-0.250165	-0.0082969	0.0362481
Omega-6 fatty acids	1328	-0.058317	-0.14679	0.0301561	0.196204		1197	-0.294099	-0.39916	-0.189037	4.85e-08		1096	0.0540673	-0.0672505	0.175385	0.382058		970	0.0665359	-0.0515942	0.184666	0.269292
Polyunsaturated fatty acids	1328	-0.0779853	-0.166648	0.0106774	0.0846691		1197	-0.311358	-0.415868	-0.206848	6.53e-09		1096	0.0541387	-0.0672287	0.175506	0.381624		970	0.0451529	-0.0732653	0.163571	0.454473
Monounsaturated fatty acids; 16:1, 18:1	1328	0.158261	0.0732432	0.243279	0.0002706		1197	-0.101679	-0.20533	0.0019714	0.0545121		1096	0.13974	0.0288197	0.250661	0.0135898		970	0.265399	0.146012	0.384785	1.43e-05
Saturated fatty acids	1328	0.0164536	-0.07308	0.105987	0.718521		1197	-0.222926	-0.333684	-0.112167	8.31e-05		1096	0.0940846	-0.0230607	0.21123	0.115342		970	0.133417	0.0165503	0.250283	0.0252964
Ratio of 22:6 docosahexaenoic acid to total fatty acids	1328	-0.369184	-0.444932	-0.293436	5.47e-21		1197	-0.286785	-0.382722	-0.190848	5.82e-09		1096	-0.0171198	-0.125187	0.0909471	0.755981		970	-0.424834	-0.532734	-0.316934	2.79e-14
Ratio of 18:2 linoleic acid to total fatty acids	1328	-0.288394	-0.369875	-0.206912	5.99e-12		1197	-0.175253	-0.277624	-0.0728809	0.0008079		1096	-0.186917	-0.289289	-0.0845436	0.0003553		970	-0.261821	-0.368396	-0.155247	1.66e-06
Ratio of omega-3 fatty acids to total fatty acids	1328	-0.396027	-0.478133	-0.313921	1.33e-20		1197	-0.3197	-0.422915	-0.216484	1.65e-09		1096	-0.0722685	-0.183506	0.0389687	0.202663		970	-0.402991	-0.517407	-0.288575	8.73e-12
Ratio of omega-6 fatty acids to total fatty acids	1328	-0.279477	-0.36032	-0.198632	1.79e-11		1197	-0.159896	-0.257229	-0.0625633	0.0013028		1096	-0.157661	-0.258567	-0.0567544	0.0022249		970	-0.281923	-0.390553	-0.173293	4.24e-07
Ratio of polyunsaturated fatty acids to total fatty acids	1328	-0.343255	-0.423868	-0.262642	1.66e-16		1197	-0.218214	-0.31666	-0.119768	1.49e-05		1096	-0.158159	-0.260597	-0.0557209	0.0025079		970	-0.347237	-0.456021	-0.238454	5.66e-10
Ratio of monounsaturated fatty acids to total fatty acids	1328	0.356088	0.277057	0.435119	3.03e-18		1197	0.165303	0.0626355	0.26797	0.0016235		1096	0.16749	0.0621878	0.272791	0.0018504		970	0.387427	0.269979	0.504874	1.53e-10
Ratio of saturated fatty acids to total fatty acids	1328	-0.0727631	-0.159919	0.014393	0.101703		1197	0.0540329	-0.0526416	0.160708	0.320534		1096	-0.0389312	-0.14848	0.0706179	0.485762		970	-0.118384	-0.239625	0.0028564	0.0556359
Insulin	1326	0.477889	0.391461	0.564318	2.57e-26		1196	0.227384	0.0973915	0.357377	0.00062		1096	0.176521	0.0722452	0.280797	0.0009249		970	0.626979	0.463784	0.790174	1.09e-13
Glucose	1328	0.113231	0.0400382	0.186424	0.0024533		1197	0.0852036	-0.0011842	0.171591	0.0532191		1096	0.0323819	-0.0522593	0.117023	0.453009		970	0.116736	0.0142474	0.219225	0.0256307
Lactate	1329	0.13315	0.04816	0.21814	0.0021597		1198	0.0845735	-0.0268455	0.195992	0.136689		1097	0.0518777	-0.0603506	0.164106	0.364604		971	0.160172	0.0319816	0.288361	0.0143823
Citrate	1329	-0.174548	-0.26196	-0.0871358	9.41e-05		1198	-0.121411	-0.234332	-0.0084894	0.0351133		1097	0.043463	-0.0728428	0.159769	0.463566		971	-0.234309	-0.353291	-0.115326	0.0001188
Alanine	1329	0.0499782	-0.0380676	0.138024	0.265665		1198	0.0249381	-0.0825373	0.132413	0.649016		1097	0.0193522	-0.10252	0.141224	0.755426		971	0.0940534	-0.026986	0.215093	0.127611
Glutamine	1311	-0.11806	-0.196208	-0.0399122	0.0030946		1182	-0.0308017	-0.126258	0.0646549	0.526799		1083	-0.0908092	-0.186204	0.0045852	0.0620534		959	-0.157701	-0.266609	-0.0487933	0.0045837
Histidine	1329	-0.106313	-0.192029	-0.0205957	0.0151011		1198	-0.103897	-0.207743	-5.06e-05	0.0498886		1097	-0.106708	-0.228211	0.0147935	0.0851283		971	-0.0211589	-0.141836	0.0995179	0.730857
Isoleucine	1329	0.240307	0.171074	0.30954	1.49e-11		1198	0.0686427	-0.0266932	0.163979	0.158026		1096	0.240891	0.132195	0.349588	1.5e-05		970	0.283149	0.186303	0.379995	1.29e-08
Leucine	1329	0.176425	0.111482	0.241369	1.16e-07		1198	-0.0023997	-0.0910617	0.0862622	0.957659		1097	0.226086	0.118764	0.333409	3.85e-05		971	0.23527	0.143408	0.327132	5.97e-07
Valine	1329	0.185925	0.110288	0.261561	1.58e-06		1198	0.0473471	-0.0529928	0.147687	0.354745		1096	0.246598	0.136658	0.356537	1.18e-05		970	0.206989	0.0967043	0.317273	0.0002432
Phenylalanine	1328	0.108889	0.0216794	0.196098	0.0144372		1197	0.0478396	-0.0584266	0.154106	0.37728		1096	0.131415	0.0125222	0.250307	0.0303134		970	0.141678	0.0092726	0.274082	0.0360007
Tyrosine	1329	0.244441	0.159696	0.329186	1.87e-08		1198	0.156488	0.0508222	0.262154	0.0037333		1097	0.221603	0.0979431	0.345262	0.0004558		971	0.188789	0.0619819	0.315597	0.0035635
Acetate	1329	-0.071153	-0.112461	-0.0298456	0.0007482		1198	-0.0031708	-0.0875339	0.0811923	0.94123		1097	-0.0279327	-0.0706901	0.0148246	0.200171		971	-0.0527881	-0.0960166	-0.0095595	0.0167472
Acetoacetate	1329	-0.0869162	-0.16495	-0.0088821	0.02906		1198	-0.104944	-0.20241	-0.0074777	0.0348529		1097	0.15084	0.0250168	0.276664	0.0188367		971	-0.175314	-0.284539	-0.0660888	0.0016842
3-hydroxybutyrate	1327	-0.0941648	-0.174725	-0.0136051	0.0220007		1196	-0.100064	-0.202318	0.0021896	0.0551032		1096	0.157703	0.0210232	0.294384	0.0237735		970	-0.18116	-0.287323	-0.0749955	0.0008435
Creatinine	1329	-0.113548	-0.179894	-0.0472019	0.000809		1198	-0.155168	-0.234433	-0.0759039	0.0001291		1097	-0.0173872	-0.0987898	0.0640154	0.675222		971	-0.0574465	-0.14653	0.0316371	0.205999
Albumin (signal area)	1329	-0.0540617	-0.139158	0.031035	0.212874		1198	-0.130154	-0.232187	-0.0281211	0.0124586		1097	0.0412666	-0.0721812	0.154714	0.475547		971	-0.0601343	-0.165273	0.0450039	0.26196
Glycoprotein acetyls, mainly a1-acid glycoprotein	1329	0.481465	0.402633	0.560296	1.79e-31		1198	0.157956	0.055151	0.260762	0.0026288		1097	0.393054	0.285814	0.500295	1.19e-12		971	0.519686	0.411185	0.628188	3.92e-20
C-reactive protein	1248	0.180084	0.0721883	0.287979	0.0010878		1128	0.0599259	-0.0379252	0.157777	0.229765		1030	0.126032	0.026024	0.22604	0.0135637		916	0.267591	0.0302228	0.50496	0.0271831
Complete case sample
Standardized outcome at age 25y	N	Beta	LCL	UCL	P-value		N	Beta	LCL	UCL	P-value		N	Beta	LCL	UCL	P-value		N	Beta	LCL	UCL	P-value
Systolic blood pressure	470	0.377691	0.250703	0.50468	9.62e-09		470	0.305031	0.156602	0.453459	6.3e-05		470	0.170735	0.0140218	0.327448	0.0328021		470	0.463589	0.326219	0.60096	9.41e-11
Diastolic blood pressure	470	0.436276	0.300469	0.572083	6.45e-10		470	0.249245	0.0802666	0.418224	0.0039275		470	0.268699	0.110148	0.42725	0.0009373		470	0.508774	0.359189	0.65836	6.82e-11
Concentration of chylomicrons and extremely large VLDL particles	470	0.269996	0.120584	0.419409	0.0004232		470	0.111265	-0.0625286	0.285059	0.208991		470	0.0564696	-0.0954019	0.208341	0.465341		470	0.398152	0.216453	0.57985	2.04e-05
Total lipids in chylomicrons and extremely large VLDL	470	0.268216	0.118269	0.418162	0.0004831		470	0.110014	-0.0640013	0.28403	0.214731		470	0.0571685	-0.0945806	0.208918	0.459478		470	0.394686	0.212403	0.57697	2.54e-05
Phospholipids in chylomicrons and extremely large VLDL	470	0.251381	0.100818	0.401943	0.001113		470	0.0928035	-0.0800367	0.265644	0.291913		470	0.0500975	-0.100032	0.200227	0.512307		470	0.377464	0.195022	0.559906	5.64e-05
Total cholesterol in chylomicrons and extremely large VLDL	470	0.246718	0.0900169	0.403418	0.002095		470	0.098402	-0.0798718	0.276676	0.278624		470	0.0653456	-0.0872638	0.217955	0.400532		470	0.353642	0.163711	0.543573	0.0002828
Cholesterol esters in chylomicrons and extremely large VLDL	470	0.241211	0.0830381	0.399383	0.0028758		470	0.0976586	-0.0839317	0.279249	0.291138		470	0.0584554	-0.0971626	0.214073	0.460785		470	0.354572	0.162336	0.546809	0.0003219
Free cholesterol in chylomicrons and extremely large VLDL	470	0.247049	0.092312	0.401786	0.0018135		470	0.0968713	-0.0765782	0.270321	0.272986		470	0.0716772	-0.078853	0.222207	0.349903		470	0.343913	0.156453	0.531374	0.0003462
Triglycerides in chylomicrons and extremely large VLDL	470	0.275004	0.126995	0.423013	0.0002909		470	0.115329	-0.0576547	0.288313	0.190794		470	0.0561359	-0.096101	0.208373	0.469049		470	0.405633	0.225453	0.585813	1.21e-05
Concentration of very large VLDL particles	470	0.28607	0.133903	0.438237	0.0002469		470	0.123238	-0.0507392	0.297215	0.16459		470	0.0789775	-0.0756653	0.23362	0.316092		470	0.3912	0.205251	0.577149	4.24e-05
Total lipids in very large VLDL	470	0.283481	0.131036	0.435926	0.0002876		470	0.121944	-0.0522325	0.29612	0.169546		470	0.078991	-0.0751894	0.233171	0.314561		470	0.387786	0.201525	0.574048	5.07e-05
Phospholipids in very large VLDL	470	0.264522	0.111713	0.41733	0.0007279		470	0.104006	-0.0711295	0.279141	0.243809		470	0.071202	-0.081552	0.223956	0.360149		470	0.372802	0.186273	0.559331	9.91e-05
Total cholesterol in very large VLDL	470	0.259967	0.105021	0.414913	0.0010526		470	0.117024	-0.0592564	0.293304	0.192696		470	0.0830518	-0.0678933	0.233997	0.280155		470	0.350724	0.161349	0.540099	0.0003044
Cholesterol esters in very large VLDL	470	0.266127	0.111907	0.420347	0.0007562		470	0.128125	-0.0490351	0.305285	0.155932		470	0.086755	-0.0654503	0.23896	0.263254		470	0.354145	0.164547	0.543744	0.0002706
Free cholesterol in very large VLDL	470	0.251896	0.0962694	0.407522	0.0015682		470	0.103652	-0.0714701	0.278775	0.245378		470	0.0785075	-0.0710474	0.228062	0.30281		470	0.345519	0.156563	0.534476	0.0003619
Triglycerides in very large VLDL	470	0.293472	0.14192	0.445023	0.0001607		470	0.127233	-0.0461008	0.300568	0.149848		470	0.0794111	-0.0765282	0.23535	0.317481		470	0.400059	0.214866	0.585253	2.65e-05
Concentration of large VLDL particles	470	0.312641	0.162131	0.463151	5.26e-05		470	0.139244	-0.0357991	0.314288	0.118685		470	0.0831585	-0.0764094	0.242726	0.306312		470	0.434806	0.251055	0.618557	4.35e-06
Total lipids in large VLDL	470	0.311262	0.160566	0.461958	5.79e-05		470	0.138014	-0.0371823	0.31321	0.122293		470	0.0831865	-0.0760595	0.242432	0.305174		470	0.432662	0.248712	0.616612	4.95e-06
Phospholipids in large VLDL	470	0.30601	0.155316	0.456703	7.67e-05		470	0.126267	-0.0498571	0.302391	0.159556		470	0.0816142	-0.0784943	0.241723	0.317007		470	0.433527	0.249683	0.61737	4.69e-06
Total cholesterol in large VLDL	470	0.305584	0.1537	0.457468	8.9e-05		470	0.139774	-0.0371571	0.316704	0.121245		470	0.0845651	-0.0726889	0.241819	0.291168		470	0.418152	0.232706	0.603599	1.18e-05
Cholesterol esters in large VLDL	470	0.322072	0.172178	0.471965	2.91e-05		470	0.165201	-0.0128659	0.343268	0.0689299		470	0.0868988	-0.0718243	0.245622	0.282541		470	0.436926	0.253011	0.62084	3.99e-06
Free cholesterol in large VLDL	470	0.286648	0.132945	0.440352	0.0002763		470	0.113465	-0.0619936	0.288923	0.20444		470	0.0814965	-0.0744356	0.237428	0.30493		470	0.395976	0.209134	0.582818	3.73e-05
Triglycerides in large VLDL	470	0.314057	0.163864	0.464249	4.7e-05		470	0.140537	-0.0336898	0.314763	0.113622		470	0.0829234	-0.0770855	0.242932	0.309014		470	0.436489	0.253091	0.619886	3.84e-06
Concentration of medium VLDL particles	470	0.33403	0.188039	0.480021	8.77e-06		470	0.163118	-0.0135144	0.33975	0.070209		470	0.0802281	-0.0821418	0.242598	0.332064		470	0.472451	0.291818	0.653083	4.09e-07
Total lipids in medium VLDL	470	0.331155	0.184757	0.477554	1.1e-05		470	0.158411	-0.0186789	0.3355	0.0794368		470	0.0776335	-0.0850371	0.240304	0.348813		470	0.471743	0.290818	0.652669	4.43e-07
Phospholipids in medium VLDL	470	0.326811	0.18097	0.472653	1.33e-05		470	0.147107	-0.0305988	0.324813	0.104472		470	0.0802469	-0.0823067	0.242801	0.332496		470	0.471881	0.291693	0.65207	3.96e-07
Total cholesterol in medium VLDL	470	0.303985	0.153994	0.453977	7.92e-05		470	0.118169	-0.0630735	0.299412	0.200749		470	0.0456794	-0.121362	0.212721	0.591258		470	0.467179	0.28416	0.650197	7.56e-07
Cholesterol esters in medium VLDL	470	0.292241	0.141539	0.442943	0.0001574		470	0.103671	-0.0797825	0.287124	0.267359		470	0.0198368	-0.151698	0.191372	0.820327		470	0.473718	0.290967	0.656469	5.14e-07
Free cholesterol in medium VLDL	470	0.308235	0.158992	0.457478	5.8e-05		470	0.130565	-0.0468761	0.308006	0.148861		470	0.0724825	-0.0909225	0.235887	0.383833		470	0.447016	0.26376	0.630273	2.22e-06
Triglycerides in medium VLDL	470	0.341221	0.196322	0.486119	4.82e-06		470	0.178777	0.0042505	0.353303	0.0446973		470	0.090419	-0.0709775	0.251815	0.271504		470	0.468357	0.288381	0.648334	4.65e-07
Concentration of small VLDL particles	470	0.34059	0.196525	0.484655	4.43e-06		470	0.131361	-0.0497672	0.312489	0.15478		470	0.114113	-0.0499018	0.278128	0.172217		470	0.491226	0.313915	0.668536	8.52e-08
Total lipids in small VLDL	470	0.336842	0.192592	0.481092	5.76e-06		470	0.120515	-0.0612415	0.302272	0.193228		470	0.115496	-0.0489013	0.279893	0.168075		470	0.490784	0.3139	0.667668	8.16e-08
Phospholipids in small VLDL	470	0.312618	0.167398	0.457839	2.82e-05		470	0.0720411	-0.108991	0.253073	0.434607		470	0.151015	-0.0146051	0.316636	0.0738154		470	0.452853	0.276253	0.629454	6.75e-07
Total cholesterol in small VLDL	470	0.304401	0.157895	0.450906	5.24e-05		470	0.0656856	-0.118151	0.249523	0.482941		470	0.097677	-0.0745871	0.269941	0.265744		470	0.481993	0.307232	0.656754	9.68e-08
Cholesterol esters in small VLDL	470	0.296039	0.147869	0.44421	9.95e-05		470	0.0688398	-0.11449	0.252169	0.46095		470	0.0747789	-0.102544	0.252102	0.407693		470	0.483608	0.309129	0.658087	8.4e-08
Free cholesterol in small VLDL	470	0.295788	0.149368	0.442208	8.34e-05		470	0.0550128	-0.126659	0.236685	0.55209		470	0.131255	-0.0353253	0.297836	0.122212		470	0.441552	0.263478	0.619626	1.52e-06
Triglycerides in small VLDL	470	0.341966	0.197731	0.4862	4.16e-06		470	0.172208	-0.0046281	0.349044	0.0562784		470	0.103868	-0.0605916	0.268327	0.215192		470	0.469959	0.289492	0.650426	4.57e-07
Concentration of very small VLDL particles	470	0.195697	0.0464323	0.344963	0.0102933		470	-0.0215293	-0.20216	0.159101	0.814915		470	0.0445613	-0.145345	0.234467	0.644931		470	0.389975	0.212822	0.567129	1.87e-05
Total lipids in very small VLDL	470	0.186594	0.0367556	0.336433	0.0147708		470	-0.0289655	-0.208923	0.150992	0.751915		470	0.0398634	-0.151042	0.230769	0.681743		470	0.382697	0.205708	0.559686	2.6e-05
Phospholipids in very small VLDL	470	0.111078	-0.0395129	0.26167	0.147876		470	-0.11701	-0.292905	0.0588855	0.191779		470	-0.0035812	-0.198347	0.191185	0.971191		470	0.333764	0.158514	0.509014	0.0002054
Total cholesterol in very small VLDL	470	0.183187	0.0311197	0.335254	0.018332		470	-0.0059333	-0.184042	0.172175	0.947833		470	0.0376324	-0.155946	0.231211	0.702615		470	0.364086	0.186184	0.541988	6.76e-05
Cholesterol esters in very small VLDL	470	0.208861	0.0577004	0.360021	0.0068716		470	0.0359102	-0.141818	0.213638	0.691509		470	0.0447032	-0.148339	0.237745	0.649272		470	0.374804	0.197377	0.552231	3.95e-05
Free cholesterol in very small VLDL	470	0.119773	-0.0320586	0.271604	0.12178		470	-0.0947597	-0.271992	0.0824723	0.293954		470	0.020822	-0.171149	0.212793	0.831306		470	0.323832	0.146562	0.501101	0.0003667
Triglycerides in very small VLDL	470	0.242088	0.0908571	0.39332	0.001764		470	0.0523782	-0.131248	0.236005	0.575384		470	0.0924719	-0.0878381	0.272782	0.31407		470	0.375166	0.188339	0.561994	9.19e-05
Concentration of IDL particles	470	0.0578378	-0.0940845	0.20976	0.454759		470	-0.164282	-0.336172	0.0076088	0.0609933		470	-0.0063322	-0.201723	0.189059	0.949248		470	0.257394	0.0792995	0.435489	0.0047103
Total lipids in IDL	470	0.0529845	-0.0993647	0.205334	0.494672		470	-0.16771	-0.339321	0.0039011	0.0554174		470	-0.009019	-0.204706	0.186668	0.927872		470	0.252881	0.0743228	0.43144	0.005607
Phospholipids in IDL	470	0.0296821	-0.12323	0.182594	0.70304		470	-0.183133	-0.353743	-0.0125232	0.0354514		470	-0.0326748	-0.229367	0.164017	0.744231		470	0.238872	0.0596272	0.418118	0.0091151
Total cholesterol in IDL	470	0.061441	-0.0918822	0.214764	0.431403		470	-0.1615	-0.333606	0.0106066	0.0658221		470	-0.0023966	-0.198231	0.193437	0.980823		470	0.259402	0.0801169	0.438688	0.0046649
Cholesterol esters in IDL	470	0.0907624	-0.0619311	0.243456	0.243374		470	-0.1414	-0.314725	0.0319252	0.109583		470	0.0136069	-0.180886	0.2081	0.890709		470	0.287711	0.109784	0.465638	0.0015854
Free cholesterol in IDL	470	-0.015168	-0.169547	0.139211	0.846983		470	-0.20972	-0.378406	-0.0410334	0.0149344		470	-0.0433128	-0.241048	0.154423	0.667067		470	0.181049	-0.0012762	0.363375	0.0516185
Triglycerides in IDL	470	0.0377021	-0.11466	0.190064	0.627003		470	-0.118267	-0.301897	0.0653616	0.206276		470	0.0087304	-0.189805	0.207265	0.931174		470	0.164404	-0.0212038	0.350012	0.0824142
Concentration of large LDL particles	470	0.0572038	-0.0941001	0.208508	0.457883		470	-0.173716	-0.344333	-0.0030995	0.0459974		470	0.0298573	-0.163987	0.223701	0.762265		470	0.243399	0.0623839	0.424414	0.0085143
Total lipids in large LDL	470	0.0562757	-0.0953974	0.207949	0.466293		470	-0.172232	-0.342922	-0.0015425	0.0479737		470	0.0288898	-0.165172	0.222952	0.769999		470	0.242573	0.0609111	0.424236	0.0089795
Phospholipids in large LDL	470	0.0627239	-0.0886398	0.214087	0.415874		470	-0.180854	-0.351667	-0.0100404	0.0380192		470	0.0297456	-0.164325	0.223816	0.763397		470	0.253783	0.0742104	0.433355	0.0057071
Total cholesterol in large LDL	470	0.0645318	-0.0879252	0.216989	0.405954		470	-0.158316	-0.329989	0.0133571	0.0706015		470	0.0315839	-0.162505	0.225672	0.749276		470	0.250891	0.0675795	0.434204	0.007415
Cholesterol esters in large LDL	470	0.0813653	-0.0703606	0.233091	0.292513		470	-0.147018	-0.319528	0.0254922	0.0946645		470	0.0402215	-0.152707	0.23315	0.682223		470	0.269291	0.0869032	0.451679	0.0038933
Free cholesterol in large LDL	470	0.009983	-0.144304	0.164271	0.898875		470	-0.192508	-0.361331	-0.0236858	0.0255127		470	0.0034636	-0.193382	0.20031	0.972431		470	0.189115	0.0033451	0.374886	0.0460315
Triglycerides in large LDL	470	-0.0605359	-0.211737	0.0906654	0.43182		470	-0.228538	-0.404885	-0.052191	0.0111985		470	-0.0098822	-0.205618	0.185853	0.92101		470	0.0508124	-0.127894	0.229519	0.576593
Concentration of medium LDL particles	470	0.0760749	-0.0731462	0.225296	0.316942		470	-0.161165	-0.33153	0.0092009	0.063665		470	0.0868681	-0.10869	0.282426	0.383158		470	0.230853	0.0458729	0.415833	0.0145598
Total lipids in medium LDL	470	0.0774679	-0.0718504	0.226786	0.308486		470	-0.158071	-0.328702	0.0125609	0.0693367		470	0.0897773	-0.106304	0.285859	0.368722		470	0.229697	0.0440308	0.415363	0.0154325
Phospholipids in medium LDL	470	0.105797	-0.041157	0.252751	0.157814		470	-0.165314	-0.336644	0.0060159	0.0585689		470	0.10778	-0.0864206	0.301981	0.276002		470	0.256848	0.0768721	0.436825	0.0052541
Total cholesterol in medium LDL	470	0.0811238	-0.0694323	0.23168	0.290215		470	-0.141045	-0.312837	0.0307478	0.107341		470	0.0891054	-0.10752	0.285731	0.373637		470	0.232586	0.0443841	0.420788	0.0155417
Cholesterol esters in medium LDL	470	0.0867641	-0.064428	0.237956	0.260024		470	-0.132187	-0.304484	0.0401103	0.132329		470	0.0811892	-0.113837	0.276215	0.413731		470	0.247816	0.0600033	0.435628	0.0098196
Free cholesterol in medium LDL	470	0.0574517	-0.0908497	0.205753	0.446874		470	-0.172977	-0.343003	-0.00295	0.0461712		470	0.118134	-0.0857103	0.321978	0.255355		470	0.168629	-0.021441	0.3587	0.0819205
Triglycerides in medium LDL	470	-0.0972642	-0.246232	0.0517038	0.200112		470	-0.273549	-0.445528	-0.101569	0.0018859		470	-0.001779	-0.193904	0.190346	0.98549		470	-0.0011903	-0.177443	0.175063	0.989417
Concentration of small LDL particles	470	0.0670803	-0.0801854	0.214346	0.371186		470	-0.178392	-0.347811	-0.0089726	0.0390843		470	0.112671	-0.0874062	0.312748	0.269026		470	0.196808	0.0104128	0.383203	0.0385503
Total lipids in small LDL	470	0.0660105	-0.0814601	0.213481	0.37952		470	-0.176008	-0.345653	-0.0063636	0.0420363		470	0.115085	-0.0860572	0.316228	0.261442		470	0.192126	0.0047005	0.379551	0.0445474
Phospholipids in small LDL	470	0.0619646	-0.0832025	0.207132	0.402007		470	-0.212431	-0.381291	-0.0435712	0.0137891		470	0.143599	-0.0630889	0.350287	0.172824		470	0.160188	-0.0245856	0.344961	0.0891187
Total cholesterol in small LDL	470	0.067509	-0.0821768	0.217195	0.375927		470	-0.154338	-0.325354	0.0166782	0.0768096		470	0.107467	-0.0935963	0.30853	0.294107		470	0.19762	0.0069083	0.388332	0.0422909
Cholesterol esters in small LDL	470	0.0731739	-0.0778301	0.224178	0.34146		470	-0.143871	-0.315525	0.0277842	0.100229		470	0.0946231	-0.103748	0.292994	0.349059		470	0.217904	0.0275032	0.408305	0.0249862
Free cholesterol in small LDL	470	0.0454341	-0.100562	0.19143	0.541135		470	-0.185303	-0.354754	-0.0158512	0.0321586		470	0.148321	-0.0637731	0.360415	0.170032		470	0.120209	-0.0725351	0.312954	0.22097
Triglycerides in small LDL	470	0.0325904	-0.122375	0.187556	0.679593		470	-0.209557	-0.38665	-0.0324634	0.0204864		470	0.0417637	-0.144039	0.227566	0.658903		470	0.158458	-0.0231136	0.34003	0.0870211
Concentration of very large HDL particles	470	-0.364427	-0.502506	-0.226347	3.22e-07		470	-0.330224	-0.497114	-0.163335	0.0001158		470	-0.272632	-0.448738	-0.096527	0.0024825		470	-0.333122	-0.506187	-0.160056	0.0001759
Total lipids in very large HDL	470	-0.365032	-0.503242	-0.226822	3.16e-07		470	-0.330652	-0.497553	-0.163752	0.0001136		470	-0.270696	-0.446457	-0.0949363	0.0026122		470	-0.334527	-0.507677	-0.161378	0.0001664
Phospholipids in very large HDL	470	-0.372957	-0.509274	-0.23664	1.21e-07		470	-0.338239	-0.506303	-0.170175	8.86e-05		470	-0.275005	-0.450958	-0.0990516	0.0022571		470	-0.348595	-0.519477	-0.177713	7.13e-05
Total cholesterol in very large HDL	470	-0.352078	-0.493282	-0.210874	1.33e-06		470	-0.316883	-0.483718	-0.150049	0.0002133		470	-0.253155	-0.427936	-0.0783756	0.0046202		470	-0.319075	-0.496785	-0.141364	0.0004605
Cholesterol esters in very large HDL	470	-0.341664	-0.483724	-0.199605	3.04e-06		470	-0.305658	-0.472439	-0.138878	0.0003508		470	-0.249573	-0.42518	-0.073966	0.0054426		470	-0.30408	-0.484473	-0.123687	0.000998
Free cholesterol in very large HDL	470	-0.368994	-0.508748	-0.229239	3.18e-07		470	-0.336191	-0.503919	-0.168463	9.46e-05		470	-0.256705	-0.430179	-0.0832312	0.0038138		470	-0.346851	-0.519785	-0.173917	9.37e-05
Triglycerides in very large HDL	470	-0.14291	-0.300799	0.0149792	0.0759494		470	-0.149634	-0.326124	0.0268568	0.0963748		470	-0.241729	-0.428744	-0.054713	0.0114118		470	-0.0558579	-0.255149	0.143433	0.582034
Concentration of large HDL particles	470	-0.392461	-0.527469	-0.257453	2e-08		470	-0.421266	-0.587623	-0.254909	9.17e-07		470	-0.226496	-0.393547	-0.0594454	0.007983		470	-0.380377	-0.543577	-0.217177	6e-06
Total lipids in large HDL	470	-0.394145	-0.529087	-0.259203	1.72e-08		470	-0.420104	-0.586566	-0.253642	9.96e-07		470	-0.22711	-0.393857	-0.0603626	0.0077052		470	-0.383314	-0.546658	-0.219971	5.2e-06
Phospholipids in large HDL	470	-0.382018	-0.516235	-0.247802	3.83e-08		470	-0.442768	-0.607896	-0.277639	2.11e-07		470	-0.194629	-0.362832	-0.0264254	0.0234343		470	-0.368581	-0.529764	-0.207397	8.88e-06
Total cholesterol in large HDL	470	-0.402078	-0.537284	-0.266873	9.66e-09		470	-0.400139	-0.567885	-0.232394	3.65e-06		470	-0.243535	-0.409355	-0.0777146	0.0040838		470	-0.397024	-0.562464	-0.231584	3.2e-06
Cholesterol esters in large HDL	470	-0.399895	-0.535163	-0.264627	1.17e-08		470	-0.397363	-0.565223	-0.229503	4.31e-06		470	-0.245473	-0.411501	-0.0794452	0.0038441		470	-0.393883	-0.559562	-0.228205	3.93e-06
Free cholesterol in large HDL	470	-0.408296	-0.543361	-0.27323	5.61e-09		470	-0.40826	-0.575647	-0.240873	2.22e-06		470	-0.23697	-0.402322	-0.0716184	0.0050673		470	-0.406379	-0.571182	-0.241576	1.73e-06
Triglycerides in large HDL	470	-0.296456	-0.444188	-0.148724	9.28e-05		470	-0.289847	-0.463085	-0.11661	0.0010867		470	-0.311318	-0.506062	-0.116575	0.0017895		470	-0.239344	-0.421494	-0.0571947	0.0101271
Concentration of medium HDL particles	470	-0.183325	-0.322047	-0.0446035	0.0097058		470	-0.421942	-0.593194	-0.25069	1.76e-06		470	0.0386532	-0.15515	0.232457	0.695285		470	-0.16422	-0.336584	0.0081429	0.0617993
Total lipids in medium HDL	470	-0.187862	-0.325878	-0.0498461	0.0077423		470	-0.423194	-0.594059	-0.252329	1.56e-06		470	0.0413385	-0.153689	0.236366	0.677211		470	-0.173308	-0.345754	-0.0008621	0.0488704
Phospholipids in medium HDL	470	-0.191031	-0.330462	-0.0515988	0.0073537		470	-0.42169	-0.592607	-0.250774	1.71e-06		470	0.0329539	-0.159896	0.225803	0.737174		470	-0.173859	-0.346164	-0.001554	0.0479778
Total cholesterol in medium HDL	470	-0.200145	-0.335207	-0.0650832	0.0037648		470	-0.420489	-0.59034	-0.250637	1.58e-06		470	0.0566707	-0.144726	0.258068	0.580553		470	-0.205969	-0.379778	-0.0321592	0.0203067
Cholesterol esters in medium HDL	470	-0.19797	-0.332826	-0.0631135	0.0041002		470	-0.417252	-0.587206	-0.247299	1.91e-06		470	0.0591911	-0.142667	0.26105	0.564735		470	-0.206314	-0.380435	-0.0321937	0.0203206
Free cholesterol in medium HDL	470	-0.20617	-0.342066	-0.0702732	0.0030223		470	-0.428547	-0.598012	-0.259083	9.49e-07		470	0.047461	-0.152069	0.246991	0.640409		470	-0.203077	-0.375775	-0.0303795	0.0212851
Triglycerides in medium HDL	470	0.140988	-0.0258927	0.307869	0.0975495		470	-0.0396761	-0.237792	0.15844	0.694094		470	-0.080915	-0.297883	0.136053	0.464011		470	0.31748	0.110834	0.524126	0.0026768
Concentration of small HDL particles	470	0.0293298	-0.110954	0.169614	0.681366		470	-0.234013	-0.407652	-0.0603731	0.0083655		470	0.235364	0.0136813	0.457046	0.0374914		470	-0.0018444	-0.196866	0.193177	0.98518
Total lipids in small HDL	470	0.0223195	-0.117129	0.161768	0.753261		470	-0.237309	-0.410461	-0.0641561	0.0073344		470	0.234909	0.0116237	0.458195	0.039252		470	-0.0122365	-0.207358	0.182885	0.90197
Phospholipids in small HDL	470	-0.0061977	-0.161488	0.149092	0.937521		470	-0.260025	-0.440514	-0.0795369	0.0048418		470	0.160988	-0.0408073	0.362782	0.117628		470	-0.0218765	-0.222189	0.178436	0.830158
Total cholesterol in small HDL	470	0.0162087	-0.12121	0.153628	0.816805		470	-0.201397	-0.373239	-0.0295553	0.0217173		470	0.248328	0.0112398	0.485416	0.0401244		470	-0.0354559	-0.23596	0.165049	0.728367
Cholesterol esters in small HDL	470	0.0283171	-0.111097	0.167731	0.689969		470	-0.179043	-0.351631	-0.0064544	0.0420586		470	0.251273	0.0130475	0.489499	0.0387507		470	-0.0220047	-0.224904	0.180895	0.831323
Free cholesterol in small HDL	470	-0.0561485	-0.204159	0.0918623	0.456361		470	-0.288726	-0.462176	-0.115276	0.0011515		470	0.181706	-0.0336792	0.39709	0.0980288		470	-0.105309	-0.302355	0.0917371	0.29415
Triglycerides in small HDL	470	0.25739	0.0977929	0.416988	0.0016302		470	0.139878	-0.0448091	0.324566	0.137343		470	0.09658	-0.0947776	0.287938	0.321804		470	0.341985	0.146187	0.537782	0.0006528
Phospholipids to total lipds ratio in chylomicrons and extremely large VLDL	470	-0.104017	-0.286578	0.0785434	0.263439		470	0.0375801	-0.150355	0.225515	0.694535		470	-0.0363717	-0.229254	0.15651	0.711131		470	-0.160476	-0.355057	0.034105	0.105765
Total cholesterol to total lipids ratio in chylomicrons and extremely large VLDL	470	-0.0003498	-0.137888	0.137189	0.996015		470	-0.0091264	-0.175248	0.156996	0.914074		470	0.18708	-0.0290416	0.403201	0.089606		470	-0.0875693	-0.297841	0.122703	0.413546
Cholesterol esters to total lipids ratio in chylomicrons and extremely large VLDL	470	-0.0094508	-0.145843	0.126941	0.891748		470	-0.0185725	-0.183972	0.146827	0.825453		470	0.189918	-0.0291844	0.40902	0.0891722		470	-0.0953491	-0.30179	0.111091	0.364535
Free cholesterol to total lipids ratio in chylomicrons and extremely large VLDL	470	0.0180364	-0.122292	0.158365	0.800707		470	0.0104165	-0.157198	0.178031	0.902853		470	0.171468	-0.0346507	0.377587	0.10278		470	-0.0672319	-0.280908	0.146444	0.536663
Triglycerides to total lipids ratio in chylomicrons and extremely large VLDL	470	0.0618344	-0.0865501	0.210219	0.413264		470	-0.014654	-0.185473	0.156165	0.866199		470	-0.133619	-0.334565	0.0673272	0.191962		470	0.167566	-0.0276279	0.362759	0.0922819
Phospholipids to total lipds ratio in very large VLDL	470	0.0030206	-0.164785	0.170826	0.971797		470	0.0316439	-0.130321	0.193609	0.701202		470	-0.0148543	-0.183484	0.153775	0.862644		470	0.0359848	-0.135614	0.207584	0.680455
Total cholesterol to total lipids ratio in very large VLDL	470	0.0071724	-0.131653	0.145998	0.919176		470	-0.023835	-0.187566	0.139896	0.774952		470	0.202256	0.0001461	0.404365	0.0498353		470	-0.0589826	-0.255837	0.137871	0.556272
Cholesterol esters to total lipids ratio in very large VLDL	470	0.0164386	-0.120642	0.153519	0.813803		470	-0.0130634	-0.173697	0.147571	0.873099		470	0.218554	0.0181826	0.418925	0.0326001		470	-0.0614867	-0.253659	0.130686	0.529813
Free cholesterol to total lipids ratio in very large VLDL	470	-0.0069586	-0.147096	0.133179	0.922308		470	-0.0390492	-0.204755	0.126657	0.643519		470	0.170315	-0.032768	0.373398	0.100024		470	-0.0530534	-0.251882	0.145775	0.600275
Triglycerides to total lipids ratio in very large VLDL	470	-0.00801	-0.155746	0.139726	0.915196		470	-0.0013456	-0.168273	0.165582	0.987368		470	-0.158449	-0.345762	0.0288631	0.0971283		470	0.0249846	-0.158027	0.207997	0.788601
Phospholipids to total lipds ratio in large VLDL	470	0.0601611	-0.0337925	0.154115	0.208911		470	0.0526393	-0.0622692	0.167548	0.368472		470	-0.0384913	-0.196801	0.119819	0.633017		470	0.0633927	-0.0715636	0.198349	0.356442
Total cholesterol to total lipids ratio in large VLDL	470	0.125584	-0.0307904	0.281959	0.115208		470	0.0624125	-0.129157	0.253982	0.52234		470	0.282133	0.0310182	0.533247	0.0277461		470	0.0084317	-0.249391	0.266255	0.948785
Cholesterol esters to total lipids ratio in large VLDL	470	0.0942188	-0.0500467	0.238484	0.199993		470	0.0737236	-0.106128	0.253576	0.420928		470	0.262754	0.0231813	0.502327	0.031658		470	-0.0327435	-0.259206	0.193719	0.776432
Free cholesterol to total lipids ratio in large VLDL	470	0.155624	-0.0086076	0.319855	0.0632209		470	0.0324967	-0.161181	0.226175	0.741758		470	0.264198	0.0218956	0.506501	0.0326604		470	0.075668	-0.204145	0.355481	0.595377
Triglycerides to total lipids ratio in large VLDL	470	-0.159697	-0.298111	-0.0212831	0.0238351		470	-0.0930711	-0.270983	0.084841	0.304481		470	-0.254229	-0.474245	-0.0342133	0.0236257		470	-0.0464552	-0.266146	0.173235	0.677932
Phospholipids to total lipds ratio in medium VLDL	470	-0.214536	-0.377967	-0.0511045	0.0102		470	-0.150282	-0.323756	0.0231924	0.0893544		470	-0.0128833	-0.234773	0.209007	0.909209		470	-0.275048	-0.430883	-0.119214	0.000573
Total cholesterol to total lipids ratio in medium VLDL	470	-0.128263	-0.263619	0.0070932	0.0632189		470	-0.13491	-0.293997	0.0241776	0.0962986		470	-0.272873	-0.479389	-0.0663571	0.0097177		470	0.0307851	-0.131254	0.192824	0.709055
Cholesterol esters to total lipids ratio in medium VLDL	470	-0.17747	-0.315565	-0.0393745	0.01189		470	-0.131996	-0.292165	0.0281734	0.106031		470	-0.281046	-0.484806	-0.0772863	0.0069694		470	-0.0689728	-0.241664	0.103719	0.432924
Free cholesterol to total lipids ratio in medium VLDL	470	0.0796449	-0.0574814	0.216771	0.254307		470	-0.0460913	-0.211604	0.119421	0.584478		470	-0.060464	-0.253285	0.132357	0.538053		470	0.246291	0.0808672	0.411715	0.0036068
Triglycerides to total lipids ratio in medium VLDL	470	0.219186	0.0655685	0.372803	0.0052622		470	0.193784	0.028077	0.359492	0.0220038		470	0.250833	0.0514555	0.45021	0.0137856		470	0.106009	-0.0598481	0.271865	0.209736
Phospholipids to total lipds ratio in small VLDL	470	-0.322131	-0.467316	-0.176945	1.61e-05		470	-0.237748	-0.431667	-0.0438301	0.016375		470	0.068144	-0.141797	0.278085	0.523884		470	-0.510282	-0.707294	-0.31327	5.25e-07
Total cholesterol to total lipids ratio in small VLDL	470	0.0273011	-0.123263	0.177866	0.721758		470	-0.128974	-0.298779	0.0408309	0.136227		470	-0.0287476	-0.245787	0.188292	0.794756		470	0.164219	-0.0175453	0.345984	0.0764843
Cholesterol esters to total lipids ratio in small VLDL	470	0.0828729	-0.0683629	0.234109	0.282117		470	-0.0535594	-0.228501	0.121382	0.547712		470	-0.0524752	-0.266007	0.161056	0.629373		470	0.240251	0.057931	0.422571	0.0099162
Free cholesterol to total lipids ratio in small VLDL	470	-0.245916	-0.385311	-0.106522	0.0005761		470	-0.370039	-0.536524	-0.203553	1.55e-05		470	0.101429	-0.128485	0.331342	0.386426		470	-0.308286	-0.489886	-0.126686	0.0009191
Triglycerides to total lipids ratio in small VLDL	470	0.14149	-0.0014518	0.284432	0.0523628		470	0.257435	0.098001	0.416868	0.0016094		470	-0.0064635	-0.226298	0.213371	0.95395		470	0.100113	-0.0773847	0.277612	0.268267
Phospholipids to total lipds ratio in very small VLDL	470	-0.239073	-0.367404	-0.110742	0.0002805		470	-0.344212	-0.498554	-0.189869	1.45e-05		470	-0.146446	-0.315217	0.0223248	0.0888339		470	-0.107981	-0.260147	0.0441856	0.163833
Total cholesterol to total lipids ratio in very small VLDL	470	0.036963	-0.0999365	0.173863	0.59596		470	0.0637305	-0.104686	0.232147	0.457482		470	0.020124	-0.167758	0.208006	0.833381		470	0.0290122	-0.135172	0.193196	0.728556
Cholesterol esters to total lipids ratio in very small VLDL	470	0.118393	-0.0108668	0.247653	0.0725273		470	0.177819	0.0133813	0.342257	0.0341149		470	0.0384977	-0.135326	0.212321	0.663598		470	0.0795547	-0.0735997	0.232709	0.307891
Free cholesterol to total lipids ratio in very small VLDL	470	-0.216005	-0.345178	-0.0868319	0.0010934		470	-0.300729	-0.459799	-0.141658	0.000228		470	-0.0468959	-0.243074	0.149282	0.638747		470	-0.133128	-0.303001	0.0367445	0.124229
Triglycerides to total lipids ratio in very small VLDL	470	0.109018	-0.0334858	0.251521	0.133432		470	0.148673	-0.0078657	0.305213	0.0626227		470	0.0688337	-0.122558	0.260225	0.480074		470	0.0394886	-0.127158	0.206135	0.641674
Phospholipids to total lipds ratio in IDL	470	-0.172693	-0.313273	-0.0321127	0.0161666		470	0.0654884	-0.0947242	0.225701	0.422235		470	-0.161111	-0.347687	0.0254654	0.0903885		470	-0.258669	-0.422659	-0.0946791	0.0020567
Total cholesterol to total lipids ratio in IDL	470	0.0645917	-0.0653449	0.194528	0.329146		470	-0.118488	-0.286697	0.0497213	0.166951		470	0.0578672	-0.129596	0.24533	0.544408		470	0.176346	0.0205892	0.332103	0.0265731
Cholesterol esters to total lipids ratio in IDL	470	0.206267	0.0789405	0.333593	0.0015538		470	-0.028669	-0.202166	0.144828	0.745538		470	0.126341	-0.0591453	0.311827	0.181387		470	0.328714	0.17579	0.481638	2.9e-05
Free cholesterol to total lipids ratio in IDL	470	-0.326379	-0.473914	-0.178844	1.7e-05		470	-0.255181	-0.406787	-0.103574	0.0010145		470	-0.149539	-0.314949	0.0158704	0.0762967		470	-0.31875	-0.494514	-0.142987	0.000404
Triglycerides to total lipids ratio in IDL	470	0.0073571	-0.133201	0.147915	0.918119		470	0.115382	-0.0552764	0.28604	0.18463		470	0.0096941	-0.176425	0.195813	0.918519		470	-0.0889159	-0.256723	0.0788908	0.29829
Phospholipids to total lipds ratio in large LDL	470	-0.0187867	-0.143825	0.106251	0.767931		470	0.161809	0.0119145	0.311703	0.0344278		470	-0.0442177	-0.223471	0.135035	0.62808		470	-0.156125	-0.309458	-0.0027926	0.0459878
Total cholesterol to total lipids ratio in large LDL	470	0.0657029	-0.0655424	0.196948	0.325746		470	-0.0933205	-0.259468	0.072827	0.270273		470	0.0401263	-0.137177	0.217429	0.656716		470	0.211735	0.0504972	0.372973	0.0101734
Cholesterol esters to total lipids ratio in large LDL	470	0.130518	0.0015251	0.25951	0.0473631		470	-0.0917795	-0.261389	0.07783	0.288168		470	0.0765754	-0.104996	0.258147	0.407664		470	0.303601	0.143894	0.463308	0.0002109
Free cholesterol to total lipids ratio in large LDL	470	-0.243057	-0.385851	-0.100264	0.0008903		470	0.0349447	-0.126219	0.196108	0.670237		470	-0.138394	-0.308887	0.0320997	0.111365		470	-0.395413	-0.561995	-0.228832	4.07e-06
Triglycerides to total lipids ratio in large LDL	470	-0.100672	-0.248056	0.0467114	0.180158		470	-0.0116518	-0.198734	0.17543	0.902641		470	-0.0238797	-0.211502	0.163743	0.802611		470	-0.214887	-0.392682	-0.0370923	0.017954
Phospholipids to total lipds ratio in medium LDL	470	0.0135884	-0.120058	0.147235	0.841723		470	0.176244	0.0169126	0.335575	0.0302348		470	-0.0300367	-0.213862	0.153789	0.74828		470	-0.133803	-0.300839	0.0332335	0.116137
Total cholesterol to total lipids ratio in medium LDL	470	0.0460054	-0.0922444	0.184255	0.513478		470	-0.112005	-0.287135	0.0631255	0.209462		470	0.0427021	-0.142895	0.228299	0.651382		470	0.199838	0.0257568	0.373919	0.0245473
Cholesterol esters to total lipids ratio in medium LDL	470	0.0650283	-0.070725	0.200782	0.347027		470	-0.125165	-0.295945	0.0456153	0.150478		470	0.0405759	-0.144119	0.225271	0.666143		470	0.244531	0.0752055	0.413857	0.0047423
Free cholesterol to total lipids ratio in medium LDL	470	-0.10158	-0.233607	0.0304473	0.131234		470	0.137412	-0.0232784	0.298102	0.0935478		470	-0.0289046	-0.214262	0.156453	0.759406		470	-0.315453	-0.474859	-0.156047	0.0001157
Triglycerides to total lipids ratio in medium LDL	470	-0.148832	-0.292131	-0.0055343	0.0418181		470	-0.0401115	-0.237046	0.156823	0.689152		470	-0.05618	-0.246898	0.134538	0.562958		470	-0.27585	-0.45648	-0.0952204	0.0028374
Phospholipids to total lipds ratio in small LDL	470	-0.0329974	-0.165455	0.0994607	0.624689		470	0.132508	-0.0297502	0.294766	0.109218		470	-0.0279792	-0.208039	0.152081	0.76023		470	-0.202022	-0.368231	-0.0358129	0.0173181
Total cholesterol to total lipids ratio in small LDL	470	0.0249261	-0.115724	0.165576	0.727802		470	-0.110878	-0.282976	0.0612199	0.206124		470	0.028114	-0.154811	0.211039	0.762769		470	0.175926	0.0012295	0.350622	0.048416
Cholesterol esters to total lipids ratio in small LDL	470	0.0457861	-0.0942106	0.185783	0.520739		470	-0.115253	-0.285654	0.0551485	0.18446		470	0.0225448	-0.160675	0.205765	0.809038		470	0.223384	0.0508084	0.395959	0.0112961
Free cholesterol to total lipids ratio in small LDL	470	-0.111617	-0.242661	0.0194269	0.0948481		470	0.0990133	-0.0588223	0.256849	0.218293		470	0.0050268	-0.17824	0.188294	0.957037		470	-0.339342	-0.497681	-0.181004	3.06e-05
Triglycerides to total lipids ratio in small LDL	470	0.0035188	-0.158666	0.165703	0.96601		470	0.0198387	-0.173048	0.212725	0.839914		470	-0.0190308	-0.215112	0.177051	0.848823		470	-0.0529642	-0.248386	0.142458	0.594559
Phospholipids to total lipds ratio in very large HDL	470	-0.121885	-0.257912	0.0141411	0.0789296		470	-0.102405	-0.267864	0.0630549	0.224517		470	-0.215081	-0.384562	-0.0456004	0.0129862		470	-0.001018	-0.200932	0.198896	0.99202
Total cholesterol to total lipids ratio in very large HDL	470	0.0740358	-0.07234	0.220412	0.32077		470	0.0627927	-0.116338	0.241923	0.491258		470	0.236124	0.0440501	0.428198	0.0160888		470	-0.0816811	-0.301225	0.137862	0.465065
Cholesterol esters to total lipids ratio in very large HDL	470	0.125924	-0.0125323	0.26438	0.0745536		470	0.100816	-0.0770601	0.278692	0.26595		470	0.245568	0.0529671	0.43817	0.0125703		470	-0.0173397	-0.227318	0.192639	0.871156
Free cholesterol to total lipids ratio in very large HDL	470	-0.23403	-0.364501	-0.10356	0.000466		470	-0.174299	-0.297618	-0.0509799	0.0057014		470	-0.112828	-0.249769	0.0241124	0.106107		470	-0.235369	-0.421189	-0.0495484	0.0131593
Triglycerides to total lipids ratio in very large HDL	470	0.139781	0.0481035	0.231458	0.0028809		470	0.116245	0.0131181	0.219373	0.027242		470	0.0279007	-0.0721703	0.127972	0.584027		470	0.171894	0.0587083	0.285079	0.0029932
Phospholipids to total lipds ratio in large HDL	470	0.274633	0.1625	0.386766	2.02e-06		470	0.129357	-0.0114634	0.270177	0.0717028		470	0.222394	0.0848358	0.359951	0.0015879		470	0.281822	0.132396	0.431247	0.0002361
Total cholesterol to total lipids ratio in large HDL	470	-0.295131	-0.409131	-0.181131	5.3e-07		470	-0.185399	-0.33412	-0.0366782	0.014666		470	-0.169369	-0.297719	-0.0410189	0.0098129		470	-0.318838	-0.463667	-0.17401	1.86e-05
Cholesterol esters to total lipids ratio in large HDL	470	-0.247668	-0.354391	-0.140945	6.56e-06		470	-0.121138	-0.259779	0.017503	0.0866447		470	-0.170603	-0.29496	-0.046247	0.0072764		470	-0.265466	-0.405136	-0.125797	0.0002114
Free cholesterol to total lipids ratio in large HDL	470	-0.350977	-0.477403	-0.22455	7.99e-08		470	-0.289635	-0.455548	-0.123723	0.0006566		470	-0.144785	-0.291576	0.0020063	0.0532011		470	-0.383416	-0.544947	-0.221886	4.07e-06
Triglycerides to total lipids ratio in large HDL	470	0.0637633	-0.0008355	0.128362	0.0530249		470	0.0918298	-0.0013442	0.185004	0.0533839		470	-0.0408237	-0.124194	0.0425464	0.336421		470	0.0866396	-0.0043888	0.177668	0.0620642
Phospholipids to total lipds ratio in medium HDL	470	-0.0008808	-0.127297	0.125535	0.989081		470	0.0777917	-0.0714833	0.227067	0.306331		470	-0.0732552	-0.237743	0.0912331	0.381933		470	0.0026926	-0.15633	0.161715	0.97347
Total cholesterol to total lipids ratio in medium HDL	470	-0.161037	-0.292814	-0.0292604	0.0167246		470	-0.197055	-0.362247	-0.0318622	0.0194942		470	0.0673748	-0.113278	0.248027	0.463989		470	-0.229218	-0.408224	-0.0502116	0.012198
Cholesterol esters to total lipids ratio in medium HDL	470	-0.105178	-0.239825	0.0294691	0.125461		470	-0.0900198	-0.254226	0.0741867	0.281907		470	0.0690473	-0.109154	0.247249	0.446792		470	-0.185914	-0.36031	-0.0115169	0.036726
Free cholesterol to total lipids ratio in medium HDL	470	-0.235659	-0.360088	-0.11123	0.0002223		470	-0.388586	-0.545136	-0.232036	1.48e-06		470	0.0337104	-0.144652	0.212073	0.710503		470	-0.241623	-0.416897	-0.0663502	0.0070007
Triglycerides to total lipids ratio in medium HDL	470	0.243389	0.108836	0.377943	0.0004176		470	0.244988	0.0705589	0.419417	0.0060099		470	-0.053089	-0.24016	0.133982	0.577327		470	0.344174	0.157388	0.530961	0.0003264
Phospholipids to total lipds ratio in small HDL	470	-0.0743909	-0.229759	0.0809767	0.347241		470	0.0627617	-0.116858	0.242381	0.492652		470	-0.184586	-0.401182	0.0320088	0.0946677		470	-0.0824522	-0.291916	0.127011	0.439588
Total cholesterol to total lipids ratio in small HDL	470	0.0053549	-0.150123	0.160833	0.946068		470	-0.123871	-0.303563	0.0558211	0.176188		470	0.158153	-0.0644067	0.380713	0.163253		470	-0.0030639	-0.213013	0.206885	0.977133
Cholesterol esters to total lipids ratio in small HDL	470	0.0370507	-0.119493	0.193594	0.642074		470	-0.0978406	-0.276858	0.0811768	0.283373		470	0.16508	-0.055119	0.385279	0.141372		470	0.0378128	-0.171971	0.247596	0.723339
Free cholesterol to total lipids ratio in small HDL	470	-0.30965	-0.470605	-0.148696	0.0001771		470	-0.164864	-0.334344	0.0046154	0.0565462		470	-0.177585	-0.354921	-0.0002483	0.0496814		470	-0.391952	-0.58567	-0.198234	8.14e-05
Triglycerides to total lipids ratio in small HDL	470	0.221553	0.0863955	0.35671	0.0013666		470	0.262692	0.0900344	0.435349	0.0029405		470	0.0045754	-0.187018	0.196169	0.96259		470	0.279281	0.093754	0.464808	0.0032548
Mean diameter for VLDL particles	470	0.351087	0.215043	0.487131	5.74e-07		470	0.214507	0.0480385	0.380976	0.0116659		470	0.0585657	-0.118613	0.235744	0.516294		470	0.473261	0.304886	0.641636	5.59e-08
Mean diameter for LDL particles	470	-0.0343313	-0.169291	0.100629	0.617389		470	0.170761	-0.0155893	0.357111	0.0723988		470	-0.200208	-0.424832	0.0244152	0.0805197		470	-0.0560737	-0.251325	0.139178	0.572776
Mean diameter for HDL particles	470	-0.382007	-0.507567	-0.256447	4.52e-09		470	-0.321231	-0.483185	-0.159277	0.0001115		470	-0.265676	-0.429773	-0.101579	0.001564		470	-0.37541	-0.539633	-0.211187	8.94e-06
Serum total cholesterol	470	-0.0259828	-0.175964	0.123999	0.733681		470	-0.284048	-0.449463	-0.118633	0.0008021		470	0.0137729	-0.184831	0.212376	0.89166		470	0.131893	-0.0450603	0.308847	0.143675
Total cholesterol in VLDL	470	0.300368	0.152962	0.447774	7.25e-05		470	0.0867757	-0.0968682	0.27042	0.3536		470	0.0719607	-0.0982483	0.24217	0.406507		470	0.474602	0.297599	0.651604	2.12e-07
Remnant cholesterol (non-HDL, non-LDL -cholesterol)	470	0.212313	0.0642871	0.360339	0.0050316		470	-0.0257001	-0.2059	0.1545	0.779399		470	0.0425237	-0.13862	0.223668	0.644787		470	0.414291	0.240503	0.58808	3.71e-06
Total cholesterol in LDL	470	0.0709334	-0.0805223	0.222389	0.357867		470	-0.153352	-0.324767	0.0180617	0.0794005		470	0.065893	-0.129724	0.26151	0.508333		470	0.236136	0.0499735	0.422299	0.0130312
Total cholesterol in HDL	470	-0.336268	-0.472991	-0.199544	1.83e-06		470	-0.461716	-0.623709	-0.299723	3.67e-08		470	-0.0854342	-0.268428	0.0975593	0.35938		470	-0.343423	-0.509431	-0.177414	5.65e-05
Total cholesterol in HDL2	470	-0.343722	-0.479375	-0.20807	9.04e-07		470	-0.459036	-0.621103	-0.29697	4.43e-08		470	-0.0971012	-0.276678	0.0824759	0.288524		470	-0.35167	-0.516896	-0.186445	3.46e-05
Total cholesterol in HDL3	470	-0.216484	-0.359649	-0.0733194	0.0031183		470	-0.410631	-0.572887	-0.248375	9.31e-07		470	0.0307175	-0.177623	0.239058	0.772146		470	-0.215697	-0.391202	-0.0401921	0.0161182
Esterified cholesterol	470	-0.0245234	-0.175799	0.126752	0.750197		470	-0.283638	-0.449734	-0.117542	0.0008569		470	0.0093717	-0.190179	0.208923	0.926507		470	0.13688	-0.0415526	0.315314	0.132364
Free cholesterol	470	-0.0292943	-0.175988	0.117399	0.694921		470	-0.281931	-0.445614	-0.118249	0.0007733		470	0.0244951	-0.171143	0.220133	0.805754		470	0.118251	-0.0552161	0.291717	0.181027
Serum total triglycerides	470	0.283453	0.131038	0.435868	0.0002872		470	0.0989885	-0.0808093	0.278786	0.279858		470	0.0674792	-0.101794	0.236752	0.433803		470	0.422302	0.235611	0.608993	1.1e-05
Triglycerides in VLDL	470	0.326798	0.179483	0.474112	1.61e-05		470	0.15571	-0.0199947	0.331414	0.0822631		470	0.090598	-0.0712483	0.252444	0.271889		470	0.453511	0.271582	0.63544	1.34e-06
Triglycerides in LDL	470	-0.0539009	-0.205482	0.0976803	0.48504		470	-0.240767	-0.416227	-0.0653083	0.0072625		470	0.0021708	-0.191189	0.19553	0.982408		470	0.0573357	-0.121321	0.235992	0.528565
Triglycerides in HDL	470	-0.0085256	-0.178788	0.161737	0.921656		470	-0.116893	-0.307883	0.0740975	0.229699		470	-0.174874	-0.389367	0.0396182	0.109806		470	0.129487	-0.0793744	0.338348	0.223721
Total phosphoglycerides	470	-0.106948	-0.258383	0.0444881	0.165862		470	-0.352106	-0.519024	-0.185188	4.04e-05		470	-0.0034427	-0.194339	0.187453	0.971744		470	-0.0344883	-0.202604	0.133628	0.687027
Ratio of triglycerides to phosphoglycerides	470	0.220385	0.0906501	0.35012	0.0009116		470	0.0955591	-0.0673245	0.258443	0.249555		470	0.0979174	-0.0602641	0.256099	0.224434		470	0.29768	0.124581	0.470778	0.0007885
Phosphatidylcholine and other cholines	470	-0.0397628	-0.186119	0.106594	0.593671		470	-0.323368	-0.489538	-0.157197	0.0001493		470	0.0230456	-0.167184	0.213276	0.811933		470	0.0825762	-0.08257	0.247722	0.32631
Total cholines	470	-0.0972344	-0.248454	0.0539852	0.207019		470	-0.352752	-0.519095	-0.186408	3.68e-05		470	0.0161741	-0.17955	0.211898	0.871067		470	-0.0126542	-0.180741	0.155432	0.88245
Apolipoprotein A-I	470	-0.25482	-0.397546	-0.112093	0.000495		470	-0.456997	-0.616552	-0.297443	3.16e-08		470	-0.044379	-0.237161	0.148403	0.651207		470	-0.21849	-0.38748	-0.0494995	0.0113904
Apolipoprotein B	470	0.214286	0.0686154	0.359956	0.0040248		470	-0.0435409	-0.222297	0.135215	0.632406		470	0.0626807	-0.113723	0.239084	0.485364		470	0.414199	0.242158	0.58624	2.98e-06
Ratio of apolipoprotein B to apolipoprotein A-I	470	0.344703	0.213028	0.476378	3.98e-07		470	0.212811	0.0353985	0.390224	0.0188299		470	0.0875253	-0.0770035	0.252054	0.296384		470	0.503772	0.335542	0.672002	7.74e-09
Total fatty acids	470	0.0689513	-0.0859413	0.223844	0.382144		470	-0.223532	-0.395911	-0.051153	0.0111494		470	0.0707607	-0.117366	0.258887	0.460189		470	0.199263	0.0229054	0.37562	0.0268813
Estimated degree of unsaturation	470	-0.0736903	-0.217086	0.0697054	0.313088		470	-0.121063	-0.295613	0.0534874	0.173563		470	-0.0025895	-0.167009	0.16183	0.975323		470	-0.0967508	-0.260793	0.0672913	0.247042
22:6, docosahexaenoic acid	470	-0.1802	-0.323933	-0.0364657	0.0141162		470	-0.401452	-0.559404	-0.2435	8.39e-07		470	0.0429382	-0.158189	0.244066	0.675023		470	-0.160925	-0.337393	0.0155433	0.0737816
18:2, linoleic acid	470	-0.0524432	-0.198797	0.0939107	0.481683		470	-0.310144	-0.478836	-0.141452	0.0003361		470	0.0122588	-0.175792	0.200309	0.898122		470	0.0822053	-0.0882043	0.252615	0.34363
Omega-3 fatty acids	470	-0.132058	-0.280451	0.0163352	0.0809907		470	-0.37057	-0.539993	-0.201147	2.1e-05		470	0.018961	-0.170751	0.208673	0.844377		470	-0.0479016	-0.23017	0.134367	0.605778
Omega-6 fatty acids	470	-0.0099754	-0.157798	0.137847	0.894559		470	-0.295517	-0.462928	-0.128106	0.0005718		470	0.0309328	-0.16244	0.224306	0.753395		470	0.126561	-0.0455322	0.298655	0.149078
Polyunsaturated fatty acids	470	-0.0243741	-0.172461	0.123713	0.746503		470	-0.310779	-0.47803	-0.143527	0.0002906		470	0.0303133	-0.162965	0.223591	0.758063		470	0.109052	-0.0640812	0.282184	0.216421
Monounsaturated fatty acids; 16:1, 18:1	470	0.171102	0.0179687	0.324235	0.0286104		470	-0.0892508	-0.266618	0.0881163	0.323255		470	0.100688	-0.0778807	0.279257	0.268412		470	0.2754	0.0925767	0.458224	0.0032339
Saturated fatty acids	470	0.054566	-0.105944	0.215076	0.504434		470	-0.235005	-0.406444	-0.0635653	0.0073235		470	0.0725525	-0.113548	0.258653	0.443997		470	0.188673	0.0131662	0.36418	0.0351777
Ratio of 22:6 docosahexaenoic acid to total fatty acids	470	-0.295387	-0.417838	-0.172937	2.85e-06		470	-0.276658	-0.424538	-0.128779	0.0002644		470	-0.0155594	-0.191064	0.159945	0.861769		470	-0.398952	-0.553255	-0.244649	5.49e-07
Ratio of 18:2 linoleic acid to total fatty acids	470	-0.239963	-0.377641	-0.102284	0.0006697		470	-0.190762	-0.356366	-0.0251573	0.0240599		470	-0.161587	-0.321421	-0.0017531	0.0475498		470	-0.212372	-0.367156	-0.0575877	0.0072705
Ratio of omega-3 fatty acids to total fatty acids	470	-0.302806	-0.437437	-0.168174	1.23e-05		470	-0.27522	-0.449356	-0.101084	0.0020145		470	-0.0615135	-0.242899	0.119872	0.505463		470	-0.340846	-0.511517	-0.170177	0.0001003
Ratio of omega-6 fatty acids to total fatty acids	470	-0.22519	-0.367047	-0.0833322	0.0019252		470	-0.154638	-0.318981	0.009706	0.0650883		470	-0.154012	-0.316101	0.0080769	0.0625077		470	-0.220982	-0.384441	-0.0575235	0.0081667
Ratio of polyunsaturated fatty acids to total fatty acids	470	-0.272778	-0.411298	-0.134257	0.0001247		470	-0.203196	-0.368999	-0.0373938	0.0164178		470	-0.152271	-0.316553	0.0120112	0.0691866		470	-0.277947	-0.442392	-0.113502	0.0009672
Ratio of monounsaturated fatty acids to total fatty acids	470	0.297715	0.162716	0.432714	1.8e-05		470	0.195533	0.025335	0.365731	0.0244351		470	0.124622	-0.0430588	0.292304	0.144832		470	0.313159	0.136738	0.489581	0.0005333
Ratio of saturated fatty acids to total fatty acids	470	-0.0818647	-0.210503	0.0467738	0.211717		470	-0.0180922	-0.186784	0.1506	0.833167		470	0.0230211	-0.132861	0.178903	0.77178		470	-0.0996035	-0.275592	0.0763853	0.266627
Insulin	470	0.499788	0.331604	0.667971	9.89e-09		470	0.255071	-0.0513933	0.561535	0.10261		470	0.117311	-0.0764353	0.311058	0.234712		470	0.646727	0.376204	0.917249	3.48e-06
Glucose	470	0.0907863	-0.0185196	0.200092	0.103325		470	0.0963372	-0.0662394	0.258914	0.244837		470	0.0458305	-0.0808287	0.17249	0.477402		470	0.132179	-0.0259906	0.290348	0.101225
Lactate	470	0.179722	0.0533422	0.306102	0.005414		470	0.121189	-0.0382325	0.280611	0.135899		470	0.0233915	-0.15144	0.198223	0.792726		470	0.170832	0.0175623	0.324101	0.029004
Citrate	470	-0.147341	-0.305045	0.0103631	0.0670027		470	-0.184902	-0.371548	0.0017426	0.0521686		470	0.220895	0.0200727	0.421717	0.0311679		470	-0.2241	-0.394111	-0.05409	0.0098932
Alanine	470	0.0179787	-0.123247	0.159204	0.802566		470	0.0677346	-0.116172	0.251641	0.46957		470	0.0349371	-0.150364	0.220238	0.71117		470	0.0901718	-0.0896926	0.270036	0.325043
Glutamine	470	-0.113902	-0.252111	0.0243073	0.106021		470	0.0918546	-0.0659576	0.249667	0.253299		470	-0.0241203	-0.168684	0.120443	0.74315		470	-0.255727	-0.410479	-0.100974	0.0012505
Histidine	470	-0.0658502	-0.206599	0.074899	0.35837		470	-0.0409357	-0.211454	0.129582	0.63732		470	-0.041296	-0.193606	0.111014	0.59442		470	-0.0554075	-0.224318	0.113503	0.519486
Isoleucine	470	0.314799	0.193873	0.435724	4.6e-07		470	0.170991	0.0107157	0.331266	0.0365817		470	0.161286	-0.0127227	0.335296	0.0691871		470	0.389636	0.244292	0.534981	2.13e-07
Leucine	470	0.217987	0.105244	0.33073	0.0001644		470	0.0558538	-0.0971588	0.208866	0.473536		470	0.0989845	-0.07584	0.273809	0.26644		470	0.355853	0.218841	0.492864	4.89e-07
Valine	470	0.20228	0.0727037	0.331857	0.0022841		470	0.107977	-0.0687735	0.284728	0.230562		470	0.118707	-0.0659445	0.303358	0.20711		470	0.320823	0.151533	0.490112	0.0002205
Phenylalanine	470	0.0803099	-0.0619599	0.22258	0.267881		470	0.0892169	-0.0883318	0.266766	0.323934		470	-0.0018983	-0.186527	0.182731	0.983889		470	0.233826	0.0549187	0.412734	0.0105337
Tyrosine	470	0.258162	0.108704	0.40762	0.0007473		470	0.192287	0.0186614	0.365912	0.0300373		470	0.1522	-0.0305344	0.334935	0.102363		470	0.2679	0.0757174	0.460083	0.006396
Acetate	470	-0.0707935	-0.116777	-0.0248096	0.0026223		470	0.0073537	-0.0487389	0.0634464	0.796809		470	-0.0513795	-0.0964058	-0.0063532	0.0254103		470	-0.0727401	-0.119377	-0.0261028	0.0023054
Acetoacetate	470	-0.120095	-0.248445	0.0082547	0.0665966		470	-0.0720559	-0.213291	0.0691795	0.316592		470	0.122802	-0.0845517	0.330155	0.245099		470	-0.230806	-0.381121	-0.0804908	0.0026916
3-hydroxybutyrate	470	-0.0927346	-0.219617	0.0341479	0.151609		470	-0.146206	-0.280234	-0.0121776	0.0325819		470	0.251677	0.0181462	0.485207	0.0347251		470	-0.196121	-0.34407	-0.0481726	0.0094865
Creatinine	470	-0.167593	-0.278988	-0.0561969	0.0032715		470	-0.206614	-0.332896	-0.0803326	0.0013952		470	-0.0490684	-0.17287	0.0747329	0.436451		470	-0.117276	-0.245291	0.0107392	0.0724705
Albumin (signal area)	470	-0.0279781	-0.168584	0.112628	0.695959		470	-0.218936	-0.388595	-0.0492776	0.0115454		470	0.0705566	-0.116556	0.25767	0.459062		470	0.0484051	-0.098896	0.195706	0.518742
Glycoprotein acetyls, mainly a1-acid glycoprotein	470	0.475944	0.346984	0.604905	1.75e-12		470	0.11366	-0.0559253	0.283246	0.188467		470	0.318697	0.15205	0.485344	0.0001932		470	0.584597	0.422103	0.747092	5.86e-12
C-reactive protein	470	0.222992	0.0287759	0.417208	0.0245207		470	-0.0249658	-0.208185	0.158253	0.788994		470	0.133788	0.0023445	0.265231	0.0460677		470	0.341089	-0.10207	0.784247	0.131085
