# Supplementary material for: Body muscle gain and markers of cardiovascular disease susceptibility in young adulthood: A cohort study
Source: PLoS Med. 2021 Sep 9;18(9):e1003751. doi: 10.1371/journal.pmed.1003751 (PMC8428664; doi:10.1371/journal.pmed.1003751)
Supplement: S25 Table — (XLSX) [file pmed.1003751.s037.xlsx]

## Sheet: S25 Table
S25 Table Associations of change in total fat mass index across different life stages with cardiometabolic traits in young adulthood among ALSPAC G1 males
	Change in total fat mass index across different life stages (per SD-unit gain, males)
	Full period 10y to 25y						Childhood, 10y to 13y						Adolescence, 13y to 18y						Young adulthood, 18y to 25y
	Adj. for age, ethnicity, maternal education,						Adj. for age, ethnicity, maternal education,						Adj. for age, ethnicity, maternal education,						Adj. for age, ethnicity, maternal education,
	smoking, alcohol, puberty timing,						total fat mass index at 10y,						puberty timing, total fat mass index at 13y,						smoking, alcohol, puberty timing, total fat mass index
	limb lean mass index						change in limb lean mass index						change in limb lean mass index						at 18y, change in limb lean mass index
Standardized outcome at age 25y	N	Beta	LCL	UCL	P-value		N	Beta	LCL	UCL	P-value		N	Beta	LCL	UCL	P-value		N	Beta	LCL	UCL	P-value
Systolic blood pressure	1100	0.220407	0.136147	0.304667	3.38e-07		1015	0.0828829	-0.0215847	0.18735	0.119814		917	0.123218	0.0127846	0.233651	0.0287938		784	0.288575	0.155581	0.42157	2.3e-05
Diastolic blood pressure	1100	0.553602	0.464952	0.642252	1.97e-32		1015	0.174478	0.0482583	0.300697	0.0067898		917	0.273839	0.148157	0.399521	2.1e-05		784	0.645096	0.517885	0.772307	4.84e-22
Concentration of chylomicrons and extremely large VLDL particles	966	0.609242	0.488809	0.729675	3.58e-22		890	0.11696	-0.0287526	0.262672	0.115528		804	0.497943	0.319452	0.676434	5.84e-08		692	0.558631	0.389778	0.727483	1.6e-10
Total lipids in chylomicrons and extremely large VLDL	966	0.607554	0.486662	0.728446	6.45e-22		890	0.117377	-0.0284859	0.263239	0.114611		804	0.497192	0.317802	0.676581	7.08e-08		692	0.556525	0.387146	0.725904	2.11e-10
Phospholipids in chylomicrons and extremely large VLDL	966	0.594878	0.472228	0.717528	1.39e-20		890	0.118983	-0.0269671	0.264933	0.109952		804	0.491016	0.309781	0.672252	1.36e-07		692	0.541454	0.372013	0.710895	6.26e-10
Total cholesterol in chylomicrons and extremely large VLDL	966	0.584788	0.458005	0.71157	7.71e-19		890	0.120387	-0.0264112	0.267186	0.107854		804	0.483558	0.289556	0.67756	1.2e-06		692	0.526118	0.349084	0.703152	8.33e-09
Cholesterol esters in chylomicrons and extremely large VLDL	966	0.581117	0.451914	0.71032	5.06e-18		890	0.118186	-0.0272053	0.263577	0.110979		804	0.475278	0.270284	0.680272	6.17e-06		692	0.514542	0.333982	0.695101	3.2e-08
Free cholesterol in chylomicrons and extremely large VLDL	966	0.574645	0.451362	0.697929	3.43e-19		890	0.119982	-0.0268255	0.26679	0.109065		804	0.481228	0.300246	0.66221	2.29e-07		692	0.526544	0.354827	0.698261	2.85e-09
Triglycerides in chylomicrons and extremely large VLDL	966	0.612148	0.493207	0.731089	7.38e-23		890	0.11575	-0.0295449	0.261045	0.118279		804	0.499024	0.323789	0.674258	3.12e-08		692	0.563663	0.396456	0.730871	7.36e-11
Concentration of very large VLDL particles	966	0.593266	0.476016	0.710516	3.51e-22		890	0.119509	-0.0260774	0.265096	0.107514		804	0.487652	0.317369	0.657934	2.62e-08		692	0.555889	0.386394	0.725383	2.27e-10
Total lipids in very large VLDL	966	0.593428	0.475499	0.711357	5.75e-22		890	0.120198	-0.025621	0.266018	0.106061		804	0.488075	0.316467	0.659683	3.25e-08		692	0.554958	0.384832	0.725083	2.81e-10
Phospholipids in very large VLDL	966	0.597449	0.477069	0.71783	1.95e-21		890	0.122846	-0.0230283	0.26872	0.0987222		804	0.488797	0.312058	0.665535	7.54e-08		692	0.55228	0.380855	0.723706	4.58e-10
Total cholesterol in very large VLDL	966	0.586722	0.462808	0.710636	9.95e-20		890	0.124798	-0.0229783	0.272573	0.0977788		804	0.48649	0.302619	0.67036	2.62e-07		692	0.538951	0.362945	0.714957	2.99e-09
Cholesterol esters in very large VLDL	966	0.586957	0.464164	0.70975	4.62e-20		890	0.122769	-0.0249141	0.270453	0.103129		804	0.485903	0.30396	0.667846	2.03e-07		692	0.540062	0.363724	0.7164	2.97e-09
Free cholesterol in very large VLDL	966	0.58439	0.459309	0.70947	2.86e-19		890	0.126699	-0.0209903	0.274388	0.0925904		804	0.485486	0.299648	0.671324	3.68e-07		692	0.535759	0.360351	0.711167	3.27e-09
Triglycerides in very large VLDL	966	0.591124	0.475693	0.706555	1.17e-22		890	0.117544	-0.0274095	0.262497	0.111847		804	0.485671	0.318974	0.652369	1.52e-08		692	0.557227	0.389413	0.72504	1.38e-10
Concentration of large VLDL particles	966	0.614389	0.505161	0.723618	9.51e-27		890	0.114409	-0.0296219	0.25844	0.119352		804	0.49092	0.332478	0.649361	1.84e-09		692	0.588435	0.427566	0.749304	1.81e-12
Total lipids in large VLDL	966	0.614407	0.504775	0.724038	1.41e-26		890	0.114839	-0.0292804	0.258959	0.118197		804	0.491053	0.331907	0.650198	2.14e-09		692	0.587434	0.426272	0.748597	2.15e-12
Phospholipids in large VLDL	966	0.619841	0.510231	0.729451	5.3e-27		890	0.114799	-0.0288398	0.258437	0.117101		804	0.492225	0.332707	0.651743	2.14e-09		692	0.591031	0.431007	0.751054	1.13e-12
Total cholesterol in large VLDL	966	0.613056	0.500835	0.725277	2.11e-25		890	0.116806	-0.028003	0.261614	0.113752		804	0.48999	0.326075	0.653906	6.48e-09		692	0.578113	0.414984	0.74124	8.14e-12
Cholesterol esters in large VLDL	966	0.620708	0.511145	0.73027	4.33e-27		890	0.112332	-0.0324328	0.257097	0.12813		804	0.490316	0.330091	0.650541	2.88e-09		692	0.587452	0.427082	0.747822	1.69e-12
Free cholesterol in large VLDL	966	0.600135	0.485645	0.714624	1.3e-23		890	0.12023	-0.0241075	0.264567	0.102437		804	0.48533	0.318316	0.652345	1.65e-08		692	0.563789	0.398494	0.729084	4.47e-11
Triglycerides in large VLDL	966	0.611444	0.502847	0.720041	8.53e-27		890	0.113761	-0.0300582	0.257581	0.12091		804	0.489638	0.33242	0.646856	1.53e-09		692	0.588079	0.42742	0.748738	1.75e-12
Concentration of medium VLDL particles	966	0.63353	0.52956	0.7375	8.21e-31		890	0.118955	-0.0216923	0.259601	0.0972793		804	0.48721	0.335347	0.639072	5e-10		692	0.605755	0.45113	0.760381	5.12e-14
Total lipids in medium VLDL	966	0.635171	0.531017	0.739325	7.42e-31		890	0.119089	-0.0215321	0.25971	0.0968413		804	0.487139	0.334871	0.639406	5.58e-10		692	0.606259	0.451646	0.760872	4.87e-14
Phospholipids in medium VLDL	966	0.641557	0.537431	0.745684	2.02e-31		890	0.118911	-0.0214107	0.259233	0.0966293		804	0.488802	0.33619	0.641413	5.33e-10		692	0.611638	0.458413	0.764863	1.78e-14
Total cholesterol in medium VLDL	966	0.644235	0.539085	0.749384	4.13e-31		890	0.119649	-0.0190407	0.258338	0.0907697		804	0.478395	0.322875	0.633916	2.39e-09		692	0.603619	0.449788	0.757451	4.69e-14
Cholesterol esters in medium VLDL	966	0.643608	0.539128	0.748088	2.07e-31		890	0.120013	-0.0148162	0.254842	0.0809882		804	0.461551	0.305199	0.617903	9.87e-09		692	0.596092	0.44364	0.748543	5.7e-14
Free cholesterol in medium VLDL	966	0.626923	0.521564	0.732282	1.52e-29		890	0.115895	-0.0253751	0.257166	0.107729		804	0.483414	0.329624	0.637203	1.09e-09		692	0.594943	0.440518	0.749367	1.27e-13
Triglycerides in medium VLDL	966	0.621553	0.518169	0.724937	4.34e-30		890	0.117487	-0.0233294	0.258303	0.101883		804	0.485001	0.334701	0.635301	3.99e-10		692	0.598593	0.443817	0.75337	1.04e-13
Concentration of small VLDL particles	966	0.65125	0.555643	0.746857	1.73e-37		890	0.111477	-0.0243399	0.247294	0.107553		804	0.46956	0.327481	0.61164	1.54e-10		692	0.621864	0.484075	0.759652	6.91e-18
Total lipids in small VLDL	966	0.652985	0.557963	0.748007	4.51e-38		890	0.111094	-0.0235898	0.245779	0.105826		804	0.465644	0.324004	0.607284	1.9e-10		692	0.622134	0.485862	0.758405	3.02e-18
Phospholipids in small VLDL	966	0.624073	0.531502	0.716643	8.17e-37		890	0.0985268	-0.0345006	0.231554	0.146401		804	0.450165	0.313333	0.586997	1.85e-10		692	0.598891	0.46961	0.728171	1.03e-18
Total cholesterol in small VLDL	966	0.636095	0.54464	0.727551	6.95e-39		890	0.106458	-0.017397	0.230313	0.0919611		804	0.411683	0.2743	0.549066	5.97e-09		692	0.594841	0.464458	0.725223	3.17e-18
Cholesterol esters in small VLDL	966	0.614845	0.524225	0.705465	3.14e-37		890	0.103459	-0.0156569	0.222576	0.088606		804	0.378357	0.243017	0.513697	5.48e-08		692	0.570056	0.438462	0.70165	1.16e-16
Free cholesterol in small VLDL	966	0.624841	0.531115	0.718566	4.24e-36		890	0.103557	-0.0278159	0.234931	0.122197		804	0.439433	0.300332	0.578533	9.01e-10		692	0.592944	0.461975	0.723913	5.52e-18
Triglycerides in small VLDL	966	0.620048	0.521472	0.718624	1.38e-32		890	0.110069	-0.0297786	0.249917	0.122768		804	0.472197	0.328853	0.615541	1.75e-10		692	0.597647	0.452245	0.743049	3.2e-15
Concentration of very small VLDL particles	966	0.579378	0.489856	0.6689	2.89e-34		890	0.0861591	-0.0264499	0.198768	0.133542		804	0.345746	0.214894	0.476598	2.72e-07		692	0.534559	0.410167	0.65895	1.96e-16
Total lipids in very small VLDL	966	0.568356	0.478944	0.657768	3.38e-33		890	0.0855821	-0.0258425	0.197007	0.13205		804	0.331953	0.201738	0.462168	6.92e-07		692	0.522732	0.397406	0.648058	1.31e-15
Phospholipids in very small VLDL	966	0.497742	0.407186	0.588299	1.12e-25		890	0.0763263	-0.0311226	0.183775	0.163616		804	0.269618	0.142958	0.396279	3.26e-05		692	0.451559	0.322751	0.580366	1.34e-11
Total cholesterol in very small VLDL	966	0.534686	0.445664	0.623708	4.88e-30		890	0.0838712	-0.0256595	0.193402	0.13323		804	0.290368	0.161415	0.419321	1.12e-05		692	0.490866	0.36127	0.620461	3.13e-13
Cholesterol esters in very small VLDL	966	0.543179	0.454269	0.632089	5.92e-31		890	0.0842137	-0.0256769	0.194104	0.132922		804	0.297461	0.167706	0.427217	7.81e-06		692	0.505395	0.375414	0.635375	7.74e-14
Free cholesterol in very small VLDL	966	0.491185	0.402005	0.580365	9.01e-26		890	0.0789915	-0.0293961	0.187379	0.152967		804	0.261553	0.136017	0.387089	4.76e-05		692	0.43674	0.308683	0.564796	4.49e-11
Triglycerides in very small VLDL	966	0.567148	0.474679	0.659617	3.61e-31		890	0.0764049	-0.0528344	0.205644	0.246239		804	0.406304	0.273635	0.538974	2.8e-09		692	0.532124	0.408809	0.655439	1.49e-16
Concentration of IDL particles	966	0.44467	0.352538	0.536802	2.09e-20		890	0.0740835	-0.0329094	0.181076	0.174502		804	0.218463	0.0888416	0.348083	0.0009807		692	0.404831	0.274168	0.535494	1.97e-09
Total lipids in IDL	966	0.435408	0.343151	0.527666	1.29e-19		890	0.073731	-0.0335246	0.180987	0.17762		804	0.208871	0.0795156	0.338227	0.0015851		692	0.395714	0.264043	0.527384	5.71e-09
Phospholipids in IDL	966	0.401329	0.309442	0.493216	4.07e-17		890	0.0680929	-0.038818	0.175004	0.211616		804	0.181808	0.055836	0.30778	0.004728		692	0.358757	0.225906	0.491608	1.55e-07
Total cholesterol in IDL	966	0.434346	0.341434	0.527258	2.74e-19		890	0.0771539	-0.0316845	0.185992	0.164485		804	0.202683	0.0718488	0.333517	0.0024361		692	0.397312	0.262891	0.531733	9.98e-09
Cholesterol esters in IDL	966	0.469103	0.375661	0.562545	7.09e-22		890	0.0830053	-0.0269817	0.192992	0.138914		804	0.231212	0.0974627	0.364962	0.0007247		692	0.433723	0.298863	0.568582	4.9e-10
Free cholesterol in IDL	966	0.335841	0.244079	0.427603	1.38e-12		890	0.0605408	-0.0466758	0.167757	0.268063		804	0.12497	0.001266	0.248675	0.0477065		692	0.295376	0.16092	0.429833	1.85e-05
Triglycerides in IDL	966	0.394407	0.311303	0.477511	8.25e-20		890	0.0409638	-0.0608606	0.142788	0.429987		804	0.257461	0.142146	0.372776	1.33e-05		692	0.356322	0.253802	0.458842	1.96e-11
Concentration of large LDL particles	966	0.427026	0.335014	0.519038	4.81e-19		890	0.0778744	-0.0293112	0.18506	0.154238		804	0.20448	0.0784565	0.330504	0.0015041		692	0.391222	0.259396	0.523047	8.73e-09
Total lipids in large LDL	966	0.422156	0.330119	0.514193	1.18e-18		890	0.0779075	-0.0295624	0.185378	0.155154		804	0.198473	0.0726597	0.324287	0.0020264		692	0.386801	0.254146	0.519455	1.55e-08
Phospholipids in large LDL	966	0.429308	0.337097	0.521518	3.76e-19		890	0.0784269	-0.0293404	0.186194	0.153556		804	0.205221	0.0788418	0.331599	0.0014911		692	0.395519	0.262448	0.52859	8.3e-09
Total cholesterol in large LDL	966	0.420836	0.328744	0.512928	1.56e-18		890	0.0804264	-0.0280841	0.188937	0.14611		804	0.192943	0.0671449	0.318742	0.0026892		692	0.386246	0.251617	0.520875	2.6e-08
Cholesterol esters in large LDL	966	0.442053	0.349918	0.534188	3.41e-20		890	0.0845968	-0.0244186	0.193612	0.128107		804	0.211237	0.0843019	0.338173	0.0011352		692	0.407096	0.272705	0.541487	4.36e-09
Free cholesterol in large LDL	966	0.347695	0.255735	0.439654	2.59e-13		890	0.0660323	-0.0414583	0.173523	0.228265		804	0.132013	0.009718	0.254307	0.0344055		692	0.314774	0.179222	0.450327	6.09e-06
Triglycerides in large LDL	966	0.277827	0.197951	0.357703	1.55e-11		890	0.0251573	-0.0652774	0.115592	0.58522		804	0.169951	0.0617932	0.278108	0.00211		692	0.242857	0.146763	0.338951	8.82e-07
Concentration of medium LDL particles	966	0.410697	0.320328	0.501066	2.36e-18		890	0.0774959	-0.0269647	0.181957	0.145739		804	0.197484	0.0768026	0.318166	0.0013704		692	0.384178	0.253739	0.514617	1.12e-08
Total lipids in medium LDL	966	0.40688	0.316685	0.497076	4.07e-18		890	0.077728	-0.0266676	0.182124	0.144289		804	0.193829	0.0735788	0.314079	0.0016152		692	0.38115	0.25035	0.51195	1.59e-08
Phospholipids in medium LDL	966	0.452647	0.362063	0.543231	1.07e-21		890	0.0820171	-0.0229488	0.186983	0.125496		804	0.2404	0.116015	0.364785	0.0001596		692	0.432411	0.304119	0.560704	7.41e-11
Total cholesterol in medium LDL	966	0.395966	0.3061	0.485833	2.21e-17		890	0.0788267	-0.0263067	0.18396	0.141497		804	0.17985	0.0606336	0.299067	0.0031546		692	0.369949	0.237011	0.502886	6.54e-08
Cholesterol esters in medium LDL	966	0.407065	0.316916	0.497214	3.79e-18		890	0.0810402	-0.0253154	0.187396	0.135143		804	0.18502	0.0647307	0.30531	0.002615		692	0.378462	0.244471	0.512454	4.2e-08
Free cholesterol in medium LDL	966	0.34483	0.256764	0.432895	3.81e-14		890	0.068865	-0.0302967	0.168027	0.173227		804	0.156058	0.0424864	0.269631	0.0071391		692	0.329367	0.201221	0.457513	5.79e-07
Triglycerides in medium LDL	966	0.205535	0.126408	0.284662	4.15e-07		890	0.0134135	-0.0742091	0.101036	0.763905		804	0.124865	0.0219963	0.227733	0.0174209		692	0.177011	0.0824909	0.271532	0.0002546
Concentration of small LDL particles	966	0.374649	0.285744	0.463554	4.46e-16		890	0.0715436	-0.0290546	0.172142	0.163124		804	0.180587	0.0642666	0.296907	0.0023842		692	0.353993	0.226262	0.481725	7.39e-08
Total lipids in small LDL	966	0.366741	0.27813	0.455352	1.41e-15		890	0.0708739	-0.0293739	0.171122	0.165617		804	0.173665	0.0582369	0.289092	0.0032365		692	0.347072	0.219051	0.475094	1.39e-07
Phospholipids in small LDL	966	0.346016	0.259127	0.432906	1.45e-14		890	0.0646517	-0.0303508	0.159654	0.182011		804	0.18153	0.0687424	0.294318	0.0016412		692	0.3349	0.21236	0.457439	1.11e-07
Total cholesterol in small LDL	966	0.35766	0.269003	0.446316	6.73e-15		890	0.0718203	-0.030155	0.173796	0.167235		804	0.156354	0.0414525	0.271255	0.0077146		692	0.337332	0.206107	0.468558	5.76e-07
Cholesterol esters in small LDL	966	0.374379	0.284989	0.463768	6.63e-16		890	0.0749906	-0.0292325	0.179214	0.158252		804	0.162954	0.0460616	0.279846	0.0063492		692	0.35092	0.217789	0.484051	3e-07
Free cholesterol in small LDL	966	0.286801	0.201576	0.372026	6.63e-11		890	0.058335	-0.0339908	0.150661	0.215274		804	0.128061	0.0222174	0.233905	0.0177859		692	0.278008	0.15394	0.402076	1.26e-05
Triglycerides in small LDL	966	0.380376	0.287886	0.472866	2.09e-15		890	0.0497507	-0.0574128	0.156914	0.362457		804	0.266883	0.140783	0.392982	3.61e-05		692	0.344962	0.232152	0.457771	3.14e-09
Concentration of very large HDL particles	966	-0.282308	-0.346184	-0.218432	1.78e-17		890	-0.0493367	-0.145938	0.047265	0.316437		804	-0.20902	-0.301796	-0.116244	1.11e-05		692	-0.292708	-0.386916	-0.1985	1.78e-09
Total lipids in very large HDL	966	-0.282312	-0.346203	-0.21842	1.81e-17		890	-0.0489628	-0.145629	0.0477031	0.320437		804	-0.209094	-0.301733	-0.116455	1.07e-05		692	-0.292158	-0.386374	-0.197943	1.91e-09
Phospholipids in very large HDL	966	-0.328111	-0.391004	-0.265217	2.06e-23		890	-0.0638834	-0.162023	0.034256	0.201732		804	-0.237907	-0.329959	-0.145855	4.87e-07		692	-0.33246	-0.427699	-0.237222	1.62e-11
Total cholesterol in very large HDL	966	-0.237968	-0.304317	-0.171619	3.7e-12		890	-0.0328968	-0.129933	0.0641398	0.505988		804	-0.18403	-0.278697	-0.0893622	0.0001462		692	-0.250841	-0.345723	-0.155958	2.77e-07
Cholesterol esters in very large HDL	966	-0.220264	-0.288232	-0.152297	3.13e-10		890	-0.0264687	-0.124637	0.0716993	0.596809		804	-0.177881	-0.275207	-0.0805549	0.0003541		692	-0.236647	-0.332611	-0.140682	1.59e-06
Free cholesterol in very large HDL	966	-0.273368	-0.336696	-0.210039	9.08e-17		890	-0.0466206	-0.141217	0.0479758	0.333674		804	-0.194424	-0.28411	-0.104738	2.34e-05		692	-0.278122	-0.371936	-0.184307	9.04e-09
Triglycerides in very large HDL	966	0.146012	0.0526874	0.239337	0.0021984		890	0.0391776	-0.0632686	0.141624	0.453116		804	0.120984	-0.0137833	0.25575	0.078421		692	0.0833936	-0.0445882	0.211375	0.201191
Concentration of large HDL particles	966	-0.369342	-0.433694	-0.304991	1.01e-27		890	-0.0633583	-0.163978	0.0372613	0.216843		804	-0.259975	-0.353181	-0.166769	5.87e-08		692	-0.387362	-0.48085	-0.293873	1.96e-15
Total lipids in large HDL	966	-0.373489	-0.437806	-0.30917	2.68e-28		890	-0.0642466	-0.165186	0.0366924	0.211919		804	-0.262696	-0.355989	-0.169403	4.41e-08		692	-0.390797	-0.48438	-0.297214	1.21e-15
Phospholipids in large HDL	966	-0.356371	-0.422641	-0.290101	1.05e-24		890	-0.0618502	-0.162719	0.0390191	0.229126		804	-0.252112	-0.345405	-0.158819	1.47e-07		692	-0.373212	-0.468704	-0.277721	5.84e-14
Total cholesterol in large HDL	966	-0.393412	-0.456921	-0.329904	1.01e-31		890	-0.0676652	-0.169622	0.0342911	0.193067		804	-0.275731	-0.36948	-0.181981	1.12e-08		692	-0.408705	-0.502125	-0.315285	5.97e-17
Cholesterol esters in large HDL	966	-0.391255	-0.45477	-0.327741	2.07e-31		890	-0.0667614	-0.168569	0.0350466	0.198422		804	-0.274723	-0.368752	-0.180695	1.38e-08		692	-0.407706	-0.501228	-0.314184	7.57e-17
Free cholesterol in large HDL	966	-0.399606	-0.463205	-0.336007	1.59e-32		890	-0.0703886	-0.172811	0.0320335	0.177741		804	-0.27851	-0.371551	-0.18547	6.19e-09		692	-0.411257	-0.504627	-0.317887	3.78e-17
Triglycerides in large HDL	966	-0.171124	-0.237226	-0.105022	4.53e-07		890	-0.0226924	-0.105055	0.0596707	0.58882		804	-0.117446	-0.210864	-0.0240288	0.0138019		692	-0.216922	-0.310608	-0.123236	6.47e-06
Concentration of medium HDL particles	966	-0.124712	-0.198055	-0.0513682	0.0008798		890	-0.029699	-0.11308	0.0536818	0.484692		804	-0.0700548	-0.157871	0.0177613	0.117762		692	-0.131373	-0.232177	-0.0305684	0.010717
Total lipids in medium HDL	966	-0.13589	-0.209254	-0.062526	0.0002928		890	-0.0312162	-0.114631	0.0521987	0.46285		804	-0.0789316	-0.166445	0.0085818	0.0770334		692	-0.141682	-0.24282	-0.0405452	0.0061073
Phospholipids in medium HDL	966	-0.120772	-0.192789	-0.0487554	0.0010347		890	-0.0309409	-0.1125	0.050618	0.456729		804	-0.0673872	-0.152919	0.0181441	0.122371		692	-0.125956	-0.22431	-0.0276019	0.0121509
Total cholesterol in medium HDL	966	-0.188098	-0.262337	-0.113859	7.84e-07		890	-0.0367618	-0.122304	0.0487806	0.399204		804	-0.119861	-0.208076	-0.0316458	0.0078059		692	-0.189993	-0.294309	-0.0856765	0.0003736
Cholesterol esters in medium HDL	966	-0.193856	-0.268282	-0.11943	3.86e-07		890	-0.0366913	-0.122912	0.0495291	0.403822		804	-0.122901	-0.211859	-0.0339432	0.0068336		692	-0.195258	-0.300103	-0.0904135	0.0002753
Free cholesterol in medium HDL	966	-0.165921	-0.239364	-0.0924788	1.03e-05		890	-0.0365461	-0.119703	0.0466112	0.388618		804	-0.107896	-0.193478	-0.0223144	0.01354		692	-0.169599	-0.271959	-0.0672387	0.0011976
Triglycerides in medium HDL	966	0.381088	0.298299	0.463877	9.01e-19		890	0.0508713	-0.0599547	0.161697	0.367887		804	0.300172	0.191069	0.409275	8.78e-08		692	0.339328	0.217179	0.461477	6.89e-08
Concentration of small HDL particles	966	0.0627657	-0.0077882	0.13332	0.0811634		890	0.0079194	-0.0654146	0.0812534	0.832196		804	0.0587064	-0.0185213	0.135934	0.136047		692	0.0743256	-0.027273	0.175924	0.15135
Total lipids in small HDL	966	0.0501611	-0.0204518	0.120774	0.163624		890	0.0063515	-0.0658785	0.0785815	0.863017		804	0.0475349	-0.0287536	0.123823	0.221652		692	0.0627743	-0.0393638	0.164912	0.227948
Phospholipids in small HDL	966	0.0134377	-0.0599618	0.0868372	0.719466		890	0.0008816	-0.0857348	0.0874981	0.984067		804	0.0640654	-0.0273269	0.155458	0.169203		692	0.0067832	-0.0963115	0.109878	0.897248
Total cholesterol in small HDL	966	0.0237517	-0.0497141	0.0972175	0.52593		890	0.0027169	-0.0670321	0.0724659	0.939078		804	-0.0083788	-0.0813607	0.0646032	0.821757		692	0.0504061	-0.0609983	0.161811	0.374644
Cholesterol esters in small HDL	966	0.0346582	-0.0401863	0.109503	0.363711		890	0.0037197	-0.0682294	0.0756687	0.919203		804	-0.0120488	-0.0868034	0.0627058	0.751793		692	0.0655161	-0.0487892	0.179821	0.260819
Free cholesterol in small HDL	966	-0.0430208	-0.116439	0.0303971	0.250457		890	-0.0035699	-0.0786673	0.0715274	0.925686		804	0.014384	-0.068629	0.0973969	0.733849		692	-0.0460188	-0.149432	0.0573942	0.382566
Triglycerides in small HDL	966	0.501407	0.41336	0.589454	2.44e-27		890	0.0720137	-0.0618789	0.205906	0.291435		804	0.404014	0.278645	0.529383	4.21e-10		692	0.48185	0.359337	0.604361	4.11e-14
Phospholipids to total lipds ratio in chylomicrons and extremely large VLDL	966	-0.0690036	-0.1571	0.0190924	0.12459		890	-0.106671	-0.21906	0.0057187	0.0628239		804	0.103962	0.0122269	0.195697	0.0263892		692	0.0048913	-0.102204	0.111986	0.928571
Total cholesterol to total lipids ratio in chylomicrons and extremely large VLDL	966	-0.0266387	-0.108362	0.0550845	0.522531		890	-0.0324608	-0.11795	0.0530283	0.456327		804	0.0331718	-0.0495936	0.115937	0.431669		692	-0.119927	-0.260604	0.0207509	0.0946224
Cholesterol esters to total lipids ratio in chylomicrons and extremely large VLDL	966	-0.046688	-0.12771	0.0343337	0.258405		890	-0.0348215	-0.118535	0.0488922	0.414499		804	0.0160708	-0.0661636	0.0983052	0.701367		692	-0.143647	-0.284825	-0.0024697	0.0461356
Free cholesterol to total lipids ratio in chylomicrons and extremely large VLDL	966	0.0152292	-0.0676823	0.0981406	0.718581		890	-0.0260114	-0.116199	0.0641758	0.571495		804	0.0659253	-0.0198108	0.151661	0.131599		692	-0.0657049	-0.202837	0.0714268	0.347156
Triglycerides to total lipids ratio in chylomicrons and extremely large VLDL	966	0.06292	-0.0236068	0.149447	0.153895		890	0.0900382	-0.0073719	0.187448	0.0699981		804	-0.0890061	-0.179234	0.001222	0.0531767		692	0.0965663	-0.0358823	0.229015	0.152737
Phospholipids to total lipds ratio in very large VLDL	966	-0.0443012	-0.142054	0.0534516	0.374026		890	-0.0120477	-0.14445	0.120354	0.858301		804	0.023686	-0.103862	0.151234	0.715561		692	-0.0448127	-0.170314	0.0806881	0.483482
Total cholesterol to total lipids ratio in very large VLDL	966	-0.0022155	-0.0811708	0.0767397	0.956096		890	-0.0099581	-0.100846	0.0809299	0.829787		804	-0.0072502	-0.0882129	0.0737126	0.86051		692	-0.0738231	-0.204074	0.0564282	0.266169
Cholesterol esters to total lipids ratio in very large VLDL	966	-0.0205578	-0.0980014	0.0568858	0.602528		890	-0.0152039	-0.104307	0.0738997	0.737787		804	-0.0175407	-0.0979426	0.0628612	0.668589		692	-0.0907505	-0.220057	0.0385565	0.168656
Free cholesterol to total lipids ratio in very large VLDL	966	0.025295	-0.0545581	0.105148	0.534324		890	-0.0017564	-0.0940432	0.0905304	0.970212		804	0.0084084	-0.0728974	0.0897142	0.839184		692	-0.0457641	-0.174951	0.0834227	0.486945
Triglycerides to total lipids ratio in very large VLDL	966	0.0315066	-0.0537896	0.116803	0.468699		890	0.0163593	-0.0908802	0.123599	0.764703		804	-0.0098082	-0.11184	0.0922239	0.850379		692	0.0914687	-0.0321864	0.215124	0.146854
Phospholipids to total lipds ratio in large VLDL	966	0.0118915	-0.0759718	0.0997548	0.790604		890	-0.123316	-0.264973	0.0183401	0.0878851		804	0.0994487	-0.0007981	0.199695	0.0518475		692	0.144031	0.0297157	0.258346	0.01361
Total cholesterol to total lipids ratio in large VLDL	966	0.0257883	-0.0513864	0.102963	0.512135		890	0.047447	-0.0520249	0.146919	0.349443		804	-0.0114605	-0.118619	0.0956974	0.83377		692	0.0243223	-0.104793	0.153437	0.711593
Cholesterol esters to total lipids ratio in large VLDL	966	-0.0592506	-0.141052	0.0225509	0.155514		890	0.056287	-0.0673162	0.17989	0.371691		804	-0.1014	-0.248901	0.0461019	0.177583		692	-0.0627151	-0.194546	0.0691154	0.350599
Free cholesterol to total lipids ratio in large VLDL	966	0.163457	0.0893767	0.237538	1.65e-05		890	0.0241819	-0.0620543	0.110418	0.582212		804	0.141048	0.0652362	0.216861	0.0002772		692	0.16555	0.0405117	0.290588	0.0095358
Triglycerides to total lipids ratio in large VLDL	966	-0.0325427	-0.110598	0.0455122	0.413456		890	0.0277116	-0.0871031	0.142526	0.635827		804	-0.0487024	-0.153475	0.0560703	0.361804		692	-0.110752	-0.231871	0.010366	0.0730313
Phospholipids to total lipds ratio in medium VLDL	966	-0.114508	-0.151472	-0.0775441	1.74e-09		890	-0.0138605	-0.0570367	0.0293157	0.52882		804	-0.0814684	-0.1252	-0.0377371	0.0002722		692	-0.110712	-0.173012	-0.0484125	0.0005157
Total cholesterol to total lipids ratio in medium VLDL	966	0.155494	0.0919028	0.219084	1.85e-06		890	0.0354478	-0.0464143	0.11731	0.395629		804	0.0294689	-0.0502255	0.109163	0.468144		692	0.13251	0.03243	0.23259	0.0095334
Cholesterol esters to total lipids ratio in medium VLDL	966	0.0226555	-0.0417465	0.0870576	0.490138		890	0.0306862	-0.0582634	0.119636	0.498528		804	-0.0629629	-0.149328	0.0234027	0.152809		692	-0.0065622	-0.104834	0.0917097	0.895725
Free cholesterol to total lipids ratio in medium VLDL	966	0.361403	0.29625	0.426556	4.26e-26		890	0.0217603	-0.079735	0.123256	0.674012		804	0.228492	0.144894	0.31209	1.06e-07		692	0.369502	0.266398	0.472606	4.84e-12
Triglycerides to total lipids ratio in medium VLDL	966	-0.0838836	-0.139375	-0.028392	0.0030868		890	-0.0250802	-0.10307	0.0529097	0.528101		804	0.0130707	-0.0621739	0.0883152	0.733206		692	-0.0651447	-0.149772	0.0194828	0.131141
Phospholipids to total lipds ratio in small VLDL	966	-0.400975	-0.469735	-0.332214	1.64e-28		890	-0.0683516	-0.15783	0.0211268	0.134165		804	-0.221932	-0.308004	-0.13586	5.18e-07		692	-0.400775	-0.514161	-0.28739	9.18e-12
Total cholesterol to total lipids ratio in small VLDL	966	0.142332	0.0635504	0.221113	0.0004109		890	0.0342678	-0.065912	0.134448	0.502171		804	-0.0210549	-0.127149	0.0850389	0.696967		692	0.129163	-0.0010795	0.259406	0.0519239
Cholesterol esters to total lipids ratio in small VLDL	966	0.173264	0.0943115	0.252217	1.83e-05		890	0.0414318	-0.0595791	0.142443	0.42102		804	-0.0026373	-0.109537	0.104263	0.961388		692	0.160888	0.0277637	0.294013	0.0179243
Free cholesterol to total lipids ratio in small VLDL	966	-0.109155	-0.178685	-0.0396257	0.002123		890	-0.0245354	-0.0881479	0.0390771	0.449251		804	-0.0888578	-0.158355	-0.0193603	0.0122784		692	-0.115384	-0.222878	-0.0078901	0.0354333
Triglycerides to total lipids ratio in small VLDL	966	0.0650744	-0.0143489	0.144498	0.108186		890	0.000828	-0.100669	0.102325	0.987229		804	0.138564	0.0351599	0.241967	0.0086935		692	0.0784873	-0.0472786	0.204253	0.220868
Phospholipids to total lipds ratio in very small VLDL	966	-0.104729	-0.189476	-0.0199818	0.0154862		890	0.0033441	-0.118996	0.125684	0.957227		804	-0.122179	-0.234214	-0.0101438	0.0326034		692	-0.113881	-0.246148	0.0183861	0.0913857
Total cholesterol to total lipids ratio in very small VLDL	966	0.0436073	-0.0385096	0.125724	0.297611		890	0.0476782	-0.0593572	0.154714	0.382218		804	-0.097332	-0.204896	0.010232	0.0760778		692	0.0531435	-0.082027	0.188314	0.440409
Cholesterol esters to total lipids ratio in very small VLDL	966	0.108423	0.0262106	0.190635	0.0097969		890	0.0454357	-0.0578454	0.148717	0.388142		804	-0.0350849	-0.140836	0.070666	0.515074		692	0.137191	0.0075904	0.266791	0.0380421
Free cholesterol to total lipids ratio in very small VLDL	966	-0.169936	-0.250349	-0.0895222	3.67e-05		890	0.0135539	-0.0949662	0.122074	0.806411		804	-0.184867	-0.288369	-0.0813663	0.0004802		692	-0.221043	-0.353051	-0.0890356	0.001062
Triglycerides to total lipids ratio in very small VLDL	966	0.0260379	-0.0600499	0.112126	0.552949		890	-0.0396071	-0.16139	0.0821753	0.523435		804	0.147385	0.0332843	0.261485	0.0114172		692	0.0238465	-0.117547	0.16524	0.740637
Phospholipids to total lipds ratio in IDL	966	-0.488173	-0.572939	-0.403408	6.89e-28		890	-0.0691251	-0.184165	0.0459143	0.238586		804	-0.246818	-0.363759	-0.129876	3.8e-05		692	-0.518206	-0.655166	-0.381246	3.31e-13
Total cholesterol to total lipids ratio in IDL	966	0.243041	0.170368	0.315715	8.63e-11		890	0.0730073	-0.0275504	0.173565	0.154529		804	0.044014	-0.0569437	0.144972	0.392377		692	0.260473	0.137864	0.383082	3.42e-05
Cholesterol esters to total lipids ratio in IDL	966	0.416939	0.343387	0.490492	4.06e-27		890	0.0859792	-0.0159578	0.187916	0.0981964		804	0.188502	0.0830244	0.293979	0.0004768		692	0.446817	0.322939	0.570695	3.57e-12
Free cholesterol to total lipids ratio in IDL	966	-0.350766	-0.445958	-0.255573	9.8e-13		890	-0.0095931	-0.1531	0.133914	0.895648		804	-0.338882	-0.463631	-0.214132	1.27e-07		692	-0.376025	-0.537034	-0.215016	5.39e-06
Triglycerides to total lipids ratio in IDL	966	-0.0560133	-0.128719	0.0166926	0.130893		890	-0.0563095	-0.162985	0.0503662	0.300484		804	0.0703585	-0.0263287	0.167046	0.153562		692	-0.0624801	-0.184368	0.0594075	0.314542
Phospholipids to total lipds ratio in large LDL	966	-0.309719	-0.385195	-0.234243	2.39e-15		890	-0.0730532	-0.173083	0.0269764	0.152109		804	-0.0976719	-0.201135	0.0057911	0.0642411		692	-0.315559	-0.443619	-0.187499	1.62e-06
Total cholesterol to total lipids ratio in large LDL	966	0.254119	0.184725	0.323513	1.34e-12		890	0.0820738	-0.0141556	0.178303	0.0944957		804	0.0569237	-0.0382512	0.152099	0.240732		692	0.262979	0.139162	0.386796	3.44e-05
Cholesterol esters to total lipids ratio in large LDL	966	0.378868	0.307745	0.449991	2.71e-24		890	0.0917966	-0.0066685	0.190262	0.0676265		804	0.156272	0.0557936	0.256751	0.0023417		692	0.391229	0.267279	0.51518	9.97e-10
Free cholesterol to total lipids ratio in large LDL	966	-0.523497	-0.604911	-0.442083	7.08e-34		890	-0.0676793	-0.187347	0.0519885	0.267301		804	-0.35383	-0.46623	-0.24143	1.03e-09		692	-0.538822	-0.669485	-0.408158	2.62e-15
Triglycerides to total lipids ratio in large LDL	966	-0.117155	-0.180859	-0.0534508	0.0003233		890	-0.0687642	-0.160443	0.0229142	0.141348		804	0.0061697	-0.0802894	0.0926288	0.888635		692	-0.126943	-0.234926	-0.01896	0.021287
Phospholipids to total lipds ratio in medium LDL	966	-0.215442	-0.292924	-0.137961	6.18e-08		890	-0.0769282	-0.18032	0.0264634	0.144561		804	-0.0257164	-0.128839	0.0774059	0.62461		692	-0.220343	-0.359811	-0.080874	0.0020018
Total cholesterol to total lipids ratio in medium LDL	966	0.222397	0.150886	0.293908	1.51e-09		890	0.0832306	-0.0142027	0.180664	0.093982		804	0.0343242	-0.06143	0.130078	0.48186		692	0.230635	0.0997888	0.361481	0.0005722
Cholesterol esters to total lipids ratio in medium LDL	966	0.289672	0.216384	0.36296	2.23e-14		890	0.0876253	-0.0121862	0.187437	0.0852329		804	0.0772848	-0.0228075	0.177377	0.130001		692	0.299049	0.165085	0.433013	1.36e-05
Free cholesterol to total lipids ratio in medium LDL	966	-0.40814	-0.485557	-0.330723	7.49e-24		890	-0.0846387	-0.190545	0.021268	0.117118		804	-0.169844	-0.277734	-0.0619532	0.0020705		692	-0.418883	-0.555339	-0.282428	2.74e-09
Triglycerides to total lipids ratio in medium LDL	966	-0.178828	-0.239549	-0.118106	1.01e-08		890	-0.0741493	-0.159753	0.0114547	0.0894769		804	-0.0420353	-0.12687	0.0427994	0.331029		692	-0.191192	-0.294333	-0.0880508	0.0002938
Phospholipids to total lipds ratio in small LDL	966	-0.27022	-0.344815	-0.195625	2.29e-12		890	-0.0799932	-0.180493	0.0205067	0.118603		804	-0.0630508	-0.16457	0.0384685	0.223154		692	-0.278834	-0.414301	-0.143367	5.92e-05
Total cholesterol to total lipids ratio in small LDL	966	0.204494	0.129101	0.279888	1.27e-07		890	0.0791983	-0.0231406	0.181537	0.129154		804	0.0131008	-0.0868065	0.113008	0.796935		692	0.215436	0.0769097	0.353962	0.0023498
Cholesterol esters to total lipids ratio in small LDL	966	0.264752	0.188134	0.341369	2.08e-11		890	0.084684	-0.0194397	0.188808	0.110795		804	0.0518491	-0.0514975	0.155196	0.325013		692	0.27577	0.134078	0.417462	0.0001449
Free cholesterol to total lipids ratio in small LDL	966	-0.417844	-0.495221	-0.340466	6.92e-25		890	-0.0814513	-0.18755	0.0246468	0.132238		804	-0.184083	-0.291288	-0.0768776	0.0007863		692	-0.426156	-0.565002	-0.287309	2.75e-09
Triglycerides to total lipids ratio in small LDL	966	0.0291315	-0.0495592	0.107822	0.467708		890	-0.0517785	-0.163206	0.0596486	0.362008		804	0.118648	0.020035	0.21726	0.0184286		692	0.015765	-0.118967	0.150497	0.818358
Phospholipids to total lipds ratio in very large HDL	966	-0.365497	-0.459272	-0.271721	4.94e-14		890	-0.112838	-0.249767	0.0240909	0.10616		804	-0.27729	-0.429355	-0.125225	0.0003653		692	-0.34889	-0.498858	-0.198922	5.85e-06
Total cholesterol to total lipids ratio in very large HDL	966	0.218827	0.132375	0.305279	8.04e-07		890	0.116463	-0.0025485	0.235474	0.0551007		804	0.103594	-0.0158041	0.222993	0.0889348		692	0.215567	0.0713902	0.359743	0.0034407
Cholesterol esters to total lipids ratio in very large HDL	966	0.266097	0.181908	0.350286	8.25e-10		890	0.127051	0.0109589	0.243143	0.0319914		804	0.147191	0.0316191	0.262763	0.0126202		692	0.25456	0.112176	0.396945	0.0004771
Free cholesterol to total lipids ratio in very large HDL	966	-0.261025	-0.362752	-0.159298	5.69e-07		890	-0.0797161	-0.226588	0.067156	0.287054		804	-0.209851	-0.355128	-0.064574	0.0046923		692	-0.226369	-0.376427	-0.0763114	0.0031636
Triglycerides to total lipids ratio in very large HDL	966	0.425557	0.290915	0.560198	8.26e-10		890	0.0299801	-0.218692	0.278652	0.813006		804	0.452294	0.188613	0.715975	0.0007963		692	0.392482	0.132764	0.6522	0.0031115
Phospholipids to total lipds ratio in large HDL	966	0.379099	0.268019	0.49018	3.61e-11		890	0.148047	-0.0223257	0.31842	0.0884587		804	0.335318	0.173174	0.497462	5.41e-05		692	0.386704	0.206519	0.56689	2.85e-05
Total cholesterol to total lipids ratio in large HDL	966	-0.557763	-0.662719	-0.452807	3.43e-24		890	-0.109261	-0.26919	0.0506691	0.180315		804	-0.466098	-0.651147	-0.281049	9.33e-07		692	-0.593992	-0.788393	-0.39959	3.23e-09
Cholesterol esters to total lipids ratio in large HDL	966	-0.501748	-0.611586	-0.391911	1.6e-18		890	-0.0835909	-0.246746	0.0795646	0.314909		804	-0.427942	-0.627176	-0.228708	2.77e-05		692	-0.557432	-0.774883	-0.33998	6.19e-07
Free cholesterol to total lipids ratio in large HDL	966	-0.597129	-0.69412	-0.500138	2.23e-31		890	-0.146357	-0.296716	0.0040015	0.0564025		804	-0.481733	-0.633381	-0.330084	7.31e-10		692	-0.589705	-0.734903	-0.444508	6.53e-15
Triglycerides to total lipids ratio in large HDL	966	0.28801	0.113649	0.462371	0.0012298		890	-0.0317613	-0.3057	0.242178	0.820044		804	0.218535	0.0511163	0.385953	0.010582		692	0.327043	0.0104705	0.643616	0.0429088
Phospholipids to total lipds ratio in medium HDL	966	0.146122	0.0649803	0.227263	0.0004289		890	0.0029115	-0.0994902	0.105313	0.955512		804	0.154186	0.0479233	0.260449	0.00451		692	0.155684	0.0382636	0.273104	0.0094351
Total cholesterol to total lipids ratio in medium HDL	966	-0.354905	-0.439761	-0.270049	7.24e-16		890	-0.0437787	-0.159659	0.0721011	0.458599		804	-0.306014	-0.413235	-0.198794	2.92e-08		692	-0.338889	-0.466211	-0.211568	2.31e-07
Cholesterol esters to total lipids ratio in medium HDL	966	-0.337034	-0.418455	-0.255613	1.39e-15		890	-0.0365133	-0.14976	0.0767331	0.527023		804	-0.287434	-0.392993	-0.181875	1.18e-07		692	-0.316559	-0.434026	-0.199092	1.64e-07
Free cholesterol to total lipids ratio in medium HDL	966	-0.244969	-0.334355	-0.155582	9.46e-08		890	-0.043628	-0.151218	0.0639614	0.426322		804	-0.220354	-0.326294	-0.114415	4.9e-05		692	-0.247432	-0.389742	-0.105122	0.0006787
Triglycerides to total lipids ratio in medium HDL	966	0.436736	0.349662	0.52381	7.69e-22		890	0.0640302	-0.054444	0.182504	0.289101		804	0.357714	0.250551	0.464878	1.02e-10		692	0.406135	0.26996	0.542311	7.4e-09
Phospholipids to total lipds ratio in small HDL	966	-0.136711	-0.228168	-0.0452535	0.0034319		890	-0.0218016	-0.123263	0.07966	0.673327		804	-0.001668	-0.11113	0.107794	0.976145		692	-0.186281	-0.326651	-0.0459109	0.0093711
Total cholesterol to total lipids ratio in small HDL	966	0.0047479	-0.0883632	0.0978589	0.920311		890	0.0045785	-0.101777	0.110934	0.932686		804	-0.092328	-0.201763	0.0171065	0.0980942		692	0.0538956	-0.0904819	0.198273	0.463838
Cholesterol esters to total lipids ratio in small HDL	966	0.0425044	-0.0514387	0.136447	0.374814		890	0.0081928	-0.0984155	0.114801	0.880144		804	-0.0704508	-0.181116	0.0402143	0.211798		692	0.0937997	-0.0504792	0.238078	0.202213
Free cholesterol to total lipids ratio in small HDL	966	-0.367574	-0.460255	-0.274894	1.83e-14		890	-0.0383981	-0.146584	0.0697876	0.486235		804	-0.145852	-0.259944	-0.0317604	0.0122919		692	-0.422864	-0.554067	-0.291662	4.51e-10
Triglycerides to total lipids ratio in small HDL	966	0.427204	0.336475	0.517934	1.55e-19		890	0.053641	-0.0739768	0.181259	0.40962		804	0.353595	0.235457	0.471733	6.21e-09		692	0.403032	0.26802	0.538045	7.18e-09
Mean diameter for VLDL particles	966	0.465967	0.38237	0.549564	2.54e-26		890	0.0537921	-0.0762099	0.183794	0.416949		804	0.379101	0.264049	0.494154	1.74e-10		692	0.467492	0.337601	0.597383	3.95e-12
Mean diameter for LDL particles	966	-0.0780379	-0.149591	-0.006485	0.0325823		890	-0.033885	-0.111499	0.0437292	0.391753		804	-0.0365379	-0.121902	0.0488262	0.401052		692	-0.108123	-0.225987	0.009742	0.0721185
Mean diameter for HDL particles	966	-0.398751	-0.468953	-0.32855	3.25e-27		890	-0.0737426	-0.186273	0.0387873	0.198724		804	-0.290472	-0.397535	-0.183409	1.31e-07		692	-0.413961	-0.517965	-0.309957	2.1e-14
Serum total cholesterol	966	0.312447	0.221328	0.403565	2.93e-11		890	0.05983	-0.0420612	0.161721	0.249443		804	0.144031	0.0213116	0.266751	0.0214888		692	0.279049	0.152909	0.405189	1.62e-05
Total cholesterol in VLDL	966	0.666895	0.567078	0.766712	3.08e-36		890	0.117996	-0.0132425	0.249235	0.0779739		804	0.460199	0.308361	0.612036	4.03e-09		692	0.621887	0.48015	0.763624	4.91e-17
Remnant cholesterol (non-HDL, non-LDL -cholesterol)	966	0.616006	0.519228	0.712785	2.82e-33		890	0.109161	-0.010609	0.228931	0.0739885		804	0.377926	0.231842	0.52401	4.75e-07		692	0.570691	0.434404	0.706978	1.02e-15
Total cholesterol in LDL	966	0.403436	0.312477	0.494395	1.38e-17		890	0.0788295	-0.0277977	0.185457	0.147137		804	0.182848	0.0607502	0.304946	0.0033814		692	0.374231	0.240542	0.507919	5.5e-08
Total cholesterol in HDL	966	-0.299312	-0.368412	-0.230211	7.19e-17		890	-0.051381	-0.146631	0.0438687	0.290014		804	-0.217526	-0.306526	-0.128527	1.92e-06		692	-0.302388	-0.400815	-0.203961	2.66e-09
Total cholesterol in HDL2	966	-0.318308	-0.38722	-0.249397	6.92e-19		890	-0.0550991	-0.152427	0.0422285	0.266828		804	-0.227769	-0.318804	-0.136733	1.1e-06		692	-0.322457	-0.421041	-0.223873	2.53e-10
Total cholesterol in HDL3	966	-0.083548	-0.157448	-0.0096483	0.0267438		890	-0.0108914	-0.0896663	0.0678836	0.78618		804	-0.0923181	-0.170259	-0.0143771	0.0203207		692	-0.0765684	-0.179166	0.0260295	0.143294
Esterified cholesterol	966	0.316746	0.225017	0.408475	2.15e-11		890	0.0644286	-0.0393695	0.168227	0.223457		804	0.145136	0.0209374	0.269334	0.0220582		692	0.285842	0.15798	0.413704	1.32e-05
Free cholesterol	966	0.29846	0.208432	0.388487	1.24e-10		890	0.0480143	-0.0496017	0.14563	0.334623		804	0.139956	0.0208409	0.259071	0.0213448		692	0.259463	0.13719	0.381735	3.49e-05
Serum total triglycerides	966	0.61394	0.508288	0.719592	2.47e-28		890	0.108051	-0.0325663	0.248669	0.131883		804	0.474569	0.321522	0.627615	1.79e-09		692	0.582164	0.430508	0.73382	1.55e-13
Triglycerides in VLDL	966	0.62113	0.516091	0.726169	3.2e-29		890	0.113987	-0.0281027	0.256076	0.115735		804	0.485926	0.333395	0.638456	6.55e-10		692	0.595439	0.440695	0.750184	1.36e-13
Triglycerides in LDL	966	0.280582	0.198563	0.3626	3.25e-11		890	0.0268646	-0.0655238	0.119253	0.568349		804	0.177967	0.0679996	0.287934	0.0015469		692	0.246902	0.149148	0.344657	8.96e-07
Triglycerides in HDL	966	0.276193	0.188669	0.363717	8.77e-10		890	0.0427286	-0.0613582	0.146815	0.420639		804	0.228714	0.110093	0.347334	0.0001654		692	0.221975	0.099704	0.344246	0.0003901
Total phosphoglycerides	966	0.139651	0.0570264	0.222276	0.0009445		890	0.0313006	-0.0562932	0.118894	0.48328		804	0.0953154	-0.0129787	0.203609	0.0844304		692	0.106265	0.0012919	0.211238	0.0472541
Ratio of triglycerides to phosphoglycerides	966	0.555693	0.418634	0.692753	4.98e-15		890	0.0671271	-0.0714707	0.205725	0.34208		804	0.394023	0.262444	0.525603	6.11e-09		692	0.490353	0.34453	0.636177	8.17e-11
Phosphatidylcholine and other cholines	966	0.239886	0.151883	0.327888	1.1e-07		890	0.050321	-0.0478982	0.14854	0.314914		804	0.138246	0.0202759	0.256215	0.0216876		692	0.190952	0.0757883	0.306115	0.0011878
Total cholines	966	0.158328	0.0745508	0.242105	0.0002203		890	0.0380452	-0.0524531	0.128544	0.40954		804	0.0970709	-0.0162677	0.21041	0.0931155		692	0.107111	-0.0028766	0.217099	0.0562824
Apolipoprotein A-I	966	-0.125322	-0.200564	-0.0500809	0.0011191		890	-0.0163106	-0.106446	0.0738245	0.722556		804	-0.098535	-0.193726	-0.0033442	0.0424945		692	-0.14276	-0.244387	-0.0411321	0.0059697
Apolipoprotein B	966	0.613128	0.516469	0.709786	4.48e-33		890	0.111561	-0.0091104	0.232233	0.0699431		804	0.374964	0.230248	0.51968	4.56e-07		692	0.573015	0.435447	0.710582	1.42e-15
Ratio of apolipoprotein B to apolipoprotein A-I	966	0.679225	0.594302	0.764148	0		890	0.117812	-0.0084558	0.24408	0.0674043		804	0.436337	0.310816	0.561858	1.76e-11		692	0.654851	0.524582	0.78512	1.47e-21
Total fatty acids	966	0.421735	0.326383	0.517087	1.69e-17		890	0.0704191	-0.0391869	0.180025	0.207657		804	0.288528	0.155544	0.421512	2.3e-05		692	0.381448	0.252686	0.51021	9.26e-09
Estimated degree of unsaturation	966	-0.23935	-0.32952	-0.149179	2.32e-07		890	-0.0412454	-0.166733	0.0842419	0.519036		804	-0.261888	-0.381798	-0.141977	2.03e-05		692	-0.219462	-0.35904	-0.0798838	0.0021029
22:6, docosahexaenoic acid	966	0.0507666	-0.0241366	0.12567	0.183811		890	-0.0245977	-0.113814	0.0646186	0.588559		804	-0.015819	-0.110765	0.0791266	0.743715		692	0.0581926	-0.050234	0.166619	0.292351
18:2, linoleic acid	966	0.304926	0.209073	0.400778	6.45e-10		890	0.0389677	-0.0763219	0.154257	0.507263		804	0.18567	0.0621723	0.309167	0.003259		692	0.268848	0.13297	0.404726	0.0001124
Omega-3 fatty acids	966	0.2005	0.112309	0.288692	9.1e-06		890	0.0132111	-0.0880901	0.114512	0.798042		804	0.0572248	-0.0557671	0.170217	0.320457		692	0.201203	0.0791214	0.323284	0.0012712
Omega-6 fatty acids	966	0.323486	0.232406	0.414566	5.9e-12		890	0.0495647	-0.0557539	0.154883	0.355915		804	0.196981	0.0773315	0.31663	0.0012816		692	0.286036	0.157467	0.414604	1.45e-05
Polyunsaturated fatty acids	966	0.316349	0.225091	0.407607	1.81e-11		890	0.0464284	-0.0582238	0.151081	0.384142		804	0.185029	0.0651479	0.304911	0.0025274		692	0.282558	0.154024	0.411093	1.82e-05
Monounsaturated fatty acids; 16:1, 18:1	966	0.475099	0.378627	0.57157	3.81e-21		890	0.0870724	-0.0313276	0.205472	0.149275		804	0.353717	0.222066	0.485369	1.72e-07		692	0.425874	0.287234	0.564515	2.67e-09
Saturated fatty acids	966	0.417405	0.317407	0.517402	8.22e-16		890	0.0687279	-0.0419146	0.17937	0.223114		804	0.28904	0.143939	0.434142	0.0001001		692	0.384342	0.25935	0.509335	2.58e-09
Ratio of 22:6 docosahexaenoic acid to total fatty acids	966	-0.313365	-0.386882	-0.239848	2.11e-16		890	-0.101017	-0.223521	0.0214865	0.10593		804	-0.252233	-0.352445	-0.152022	9.49e-07		692	-0.281067	-0.397222	-0.164911	2.47e-06
Ratio of 18:2 linoleic acid to total fatty acids	966	-0.234416	-0.323199	-0.145633	2.68e-07		890	-0.0807015	-0.209857	0.0484541	0.220395		804	-0.198456	-0.313321	-0.0835915	0.0007296		692	-0.208148	-0.342571	-0.0737248	0.0024542
Ratio of omega-3 fatty acids to total fatty acids	966	-0.243568	-0.322181	-0.164955	1.73e-09		890	-0.0819297	-0.201804	0.0379445	0.180134		804	-0.277024	-0.373598	-0.18045	2.49e-08		692	-0.193576	-0.313609	-0.0735438	0.0016122
Ratio of omega-6 fatty acids to total fatty acids	966	-0.357576	-0.451389	-0.263764	1.68e-13		890	-0.0723742	-0.203322	0.0585738	0.278328		804	-0.294826	-0.416695	-0.172957	2.43e-06		692	-0.334825	-0.472436	-0.197214	2.18e-06
Ratio of polyunsaturated fatty acids to total fatty acids	966	-0.377328	-0.469915	-0.284741	3.64e-15		890	-0.0840222	-0.216628	0.0485832	0.21398		804	-0.328995	-0.448621	-0.209369	8.88e-08		692	-0.345171	-0.483232	-0.207111	1.15e-06
Ratio of monounsaturated fatty acids to total fatty acids	966	0.386957	0.290775	0.483139	7.92e-15		890	0.0865843	-0.0516546	0.224823	0.219291		804	0.322706	0.210263	0.43515	2.45e-08		692	0.341911	0.193806	0.490016	6.88e-06
Ratio of saturated fatty acids to total fatty acids	966	-0.0727636	-0.176099	0.0305714	0.167336		890	-0.0168364	-0.13862	0.104947	0.786197		804	-0.0393398	-0.169164	0.0904847	0.552132		692	-0.0465213	-0.192696	0.0996529	0.532251
Insulin	966	0.527933	0.442084	0.613783	2.58e-31		891	0.114346	-0.0135833	0.242275	0.0797322		804	0.418419	0.222065	0.614773	3.2e-05		691	0.483565	0.387186	0.579944	1.74e-21
Glucose	964	0.0865013	0.0199848	0.153018	0.0108634		888	0.137244	-0.0431513	0.31764	0.135746		803	-0.0029512	-0.123788	0.117885	0.961774		691	0.0692538	-0.0276526	0.16616	0.161018
Lactate	966	0.165486	0.0835359	0.247436	7.96e-05		890	0.089358	-0.0131471	0.191863	0.0874455		804	0.187354	0.0698262	0.304881	0.0018169		692	0.166702	0.0541897	0.279214	0.0037429
Citrate	966	-0.139274	-0.229101	-0.0494472	0.0024086		890	-0.0483869	-0.172146	0.0753718	0.443075		804	-0.149401	-0.274687	-0.0241146	0.0194902		692	-0.123725	-0.248044	0.0005948	0.0511032
Alanine	966	0.180361	0.0931233	0.267599	5.37e-05		890	0.0051129	-0.115497	0.125723	0.933711		804	0.176304	0.0687049	0.283903	0.0013509		692	0.196633	0.0608325	0.332434	0.0046035
Glutamine	949	-0.17467	-0.257598	-0.0917426	3.89e-05		876	-0.0861455	-0.184265	0.0119741	0.0852117		792	-0.131182	-0.246768	-0.0155958	0.0261732		681	-0.111605	-0.230733	0.0075222	0.0662797
Histidine	966	0.0269974	-0.0572308	0.111226	0.529488		890	-0.0499086	-0.158497	0.0586794	0.367268		804	-0.0771999	-0.19531	0.0409104	0.199853		692	0.0993877	-0.0260936	0.224869	0.120372
Isoleucine	965	0.360058	0.276065	0.444051	1.45e-16		889	0.099851	-0.052085	0.251787	0.197443		803	0.298774	0.157184	0.440365	3.81e-05		691	0.306607	0.167139	0.446074	1.82e-05
Leucine	966	0.266867	0.186165	0.34757	1.38e-10		890	0.0683961	-0.0703963	0.207188	0.333715		804	0.204008	0.0767846	0.331232	0.0017073		692	0.221963	0.0997935	0.344132	0.0003861
Valine	965	0.0947158	0.0088631	0.180568	0.0306311		889	0.117869	-0.0064511	0.24219	0.063103		803	0.0638306	-0.0511397	0.178801	0.276123		691	0.0447515	-0.0971929	0.186696	0.536101
Phenylalanine	966	0.0797095	-0.0129309	0.17235	0.0916362		890	0.0368996	-0.0762779	0.150077	0.522409		804	0.064056	-0.050066	0.178178	0.270884		692	-0.0047501	-0.143398	0.133898	0.946388
Tyrosine	966	0.33375	0.247713	0.419787	6.43e-14		890	0.0615291	-0.0541835	0.177242	0.296944		804	0.187677	0.0777754	0.297578	0.00084		692	0.305783	0.18779	0.423778	4.68e-07
Acetate	966	-0.120454	-0.196329	-0.0445786	0.0018915		890	-0.0904019	-0.178455	-0.0023488	0.0442065		804	-0.0669258	-0.12885	-0.0050015	0.0341889		692	-0.0969531	-0.207538	0.0136319	0.0856286
Acetoacetate	966	-0.0347265	-0.118587	0.0491345	0.416625		890	-0.0450123	-0.159348	0.0693238	0.439926		804	-0.0761805	-0.188295	0.0359339	0.182649		692	-0.0656142	-0.197775	0.0665464	0.330002
3-hydroxybutyrate	964	0.0112001	-0.0447787	0.0671789	0.69467		889	0.0025054	-0.112089	0.1171	0.965783		803	-0.0020776	-0.0806092	0.076454	0.958596		691	0.032888	-0.0555938	0.12137	0.465759
Creatinine	966	-0.0489996	-0.122796	0.0247969	0.192878		890	-0.0974966	-0.20106	0.0060668	0.0649827		804	-0.0463852	-0.145334	0.0525631	0.357748		692	-0.111412	-0.226002	0.0031776	0.0566812
Albumin (signal area)	966	0.0130515	-0.0684936	0.0945966	0.753518		890	0.0136849	-0.100945	0.128314	0.814799		804	-0.0912737	-0.206573	0.0240257	0.120601		692	-0.024304	-0.152661	0.104053	0.710173
Glycoprotein acetyls, mainly a1-acid glycoprotein	966	0.614841	0.525958	0.703725	1.63e-38		890	0.144418	0.0219448	0.266891	0.0208788		804	0.436595	0.311574	0.561616	1.43e-11		692	0.531553	0.405348	0.657758	7.1e-16
C-reactive protein	873	0.0893724	0.0580296	0.120715	2.94e-08		798	-0.0240867	-0.06606	0.0178865	0.260308		717	0.062669	0.0286711	0.0966669	0.0003168		616	0.0605141	0.0217649	0.0992633	0.0022592
Complete case sample
Standardized outcome at age 25y	N	Beta	LCL	UCL	P-value		N	Beta	LCL	UCL	P-value		N	Beta	LCL	UCL	P-value		N	Beta	LCL	UCL	P-value
Systolic blood pressure	300	0.205744	0.0563688	0.355119	0.0071102		300	0.15002	-4.98e-06	0.300045	0.0500076		300	0.0731256	-0.0971852	0.243437	0.398765		300	0.222535	0.0290368	0.416033	0.0243448
Diastolic blood pressure	300	0.484411	0.336067	0.632755	5.33e-10		300	0.0851479	-0.0802198	0.250516	0.311706		300	0.179254	-0.0192026	0.377711	0.0764942		300	0.571613	0.384354	0.758871	5.71e-09
Concentration of chylomicrons and extremely large VLDL particles	300	0.687847	0.485636	0.890059	1.12e-10		300	-0.0927703	-0.320379	0.134839	0.423093		300	0.550637	0.306131	0.795144	1.32e-05		300	0.70284	0.451743	0.953937	8.05e-08
Total lipids in chylomicrons and extremely large VLDL	300	0.685848	0.483134	0.888562	1.38e-10		300	-0.092982	-0.320978	0.135014	0.422824		300	0.55021	0.305073	0.795347	1.41e-05		300	0.700288	0.448311	0.952264	9.84e-08
Phospholipids in chylomicrons and extremely large VLDL	300	0.666895	0.463918	0.869873	4.25e-10		300	-0.0886206	-0.316767	0.139526	0.445183		300	0.547601	0.299823	0.79538	1.89e-05		300	0.677209	0.424834	0.929583	2.54e-07
Total cholesterol in chylomicrons and extremely large VLDL	300	0.659279	0.45186	0.866699	1.42e-09		300	-0.0967126	-0.328025	0.134599	0.411239		300	0.532084	0.283038	0.781129	3.48e-05		300	0.668251	0.405368	0.931134	9.87e-07
Cholesterol esters in chylomicrons and extremely large VLDL	300	0.652984	0.44731	0.858658	1.47e-09		300	-0.0978309	-0.326204	0.130542	0.399849		300	0.507809	0.263846	0.751771	5.44e-05		300	0.663051	0.397803	0.928298	1.46e-06
Free cholesterol in chylomicrons and extremely large VLDL	300	0.650331	0.441788	0.858874	2.74e-09		300	-0.0929902	-0.324845	0.138865	0.430536		300	0.547095	0.293912	0.800279	2.85e-05		300	0.657778	0.397914	0.917642	1.09e-06
Triglycerides in chylomicrons and extremely large VLDL	300	0.692023	0.490909	0.893138	7.04e-11		300	-0.0923482	-0.319015	0.134319	0.423284		300	0.552149	0.30907	0.795229	1.12e-05		300	0.708461	0.459578	0.957344	4.97e-08
Concentration of very large VLDL particles	300	0.672227	0.462549	0.881904	1.04e-09		300	-0.0935358	-0.323808	0.136737	0.424675		300	0.56248	0.308743	0.816217	1.79e-05		300	0.682097	0.426546	0.937648	2.92e-07
Total lipids in very large VLDL	300	0.672	0.462173	0.881828	1.08e-09		300	-0.0936356	-0.324255	0.136984	0.424877		300	0.562057	0.308021	0.816092	1.85e-05		300	0.681671	0.425393	0.937948	3.2e-07
Phospholipids in very large VLDL	300	0.669308	0.460687	0.877929	1.02e-09		300	-0.0928876	-0.322852	0.137076	0.427269		300	0.557423	0.303181	0.811665	2.19e-05		300	0.675248	0.419274	0.931222	3.96e-07
Total cholesterol in very large VLDL	300	0.664234	0.452782	0.875685	2.14e-09		300	-0.0946852	-0.328599	0.139229	0.426282		300	0.553203	0.297622	0.808785	2.77e-05		300	0.672596	0.408231	0.936962	9.67e-07
Cholesterol esters in very large VLDL	300	0.667964	0.456426	0.879501	1.78e-09		300	-0.0971217	-0.330662	0.136419	0.413745		300	0.55498	0.301226	0.808734	2.29e-05		300	0.675907	0.411213	0.940602	8.85e-07
Free cholesterol in very large VLDL	300	0.657518	0.446399	0.868638	2.87e-09		300	-0.0915323	-0.325491	0.142427	0.441918		300	0.549316	0.291942	0.806689	3.55e-05		300	0.666311	0.402661	0.929961	1.13e-06
Triglycerides in very large VLDL	300	0.671317	0.461975	0.880659	1.03e-09		300	-0.0930081	-0.322441	0.136425	0.425602		300	0.562734	0.309768	0.815699	1.67e-05		300	0.682259	0.428451	0.936068	2.43e-07
Concentration of large VLDL particles	300	0.695673	0.492378	0.898969	8.79e-11		300	-0.0894559	-0.31701	0.138098	0.439722		300	0.563586	0.316097	0.811075	1.07e-05		300	0.704169	0.462962	0.945376	2.34e-08
Total lipids in large VLDL	300	0.694985	0.491664	0.898306	9.19e-11		300	-0.0900369	-0.317547	0.137473	0.436671		300	0.563575	0.316078	0.811072	1.07e-05		300	0.703401	0.461774	0.945028	2.55e-08
Phospholipids in large VLDL	300	0.69399	0.492836	0.895144	6.32e-11		300	-0.0909649	-0.316575	0.134645	0.4281		300	0.55805	0.313185	0.802915	1.05e-05		300	0.704058	0.465611	0.942504	1.65e-08
Total cholesterol in large VLDL	300	0.689796	0.487147	0.892445	1.09e-10		300	-0.0964045	-0.323445	0.130636	0.404002		300	0.562176	0.316157	0.808195	9.97e-06		300	0.696406	0.45211	0.940701	4.76e-08
Cholesterol esters in large VLDL	300	0.699395	0.500737	0.898052	2.74e-11		300	-0.101974	-0.327851	0.123903	0.374981		300	0.55877	0.318749	0.79879	6.86e-06		300	0.706146	0.467194	0.945097	1.61e-08
Free cholesterol in large VLDL	300	0.674215	0.468359	0.88007	4.78e-10		300	-0.0899725	-0.317515	0.13757	0.437065		300	0.560558	0.309383	0.811734	1.57e-05		300	0.680544	0.431622	0.929466	1.55e-07
Triglycerides in large VLDL	300	0.695189	0.491151	0.899227	1.05e-10		300	-0.0871327	-0.315098	0.140832	0.452496		300	0.564145	0.315649	0.812641	1.13e-05		300	0.703705	0.462225	0.945184	2.47e-08
Concentration of medium VLDL particles	300	0.702911	0.50891	0.896912	7.96e-12		300	-0.0794519	-0.300314	0.14141	0.479499		300	0.562317	0.320491	0.804143	7.02e-06		300	0.695555	0.467836	0.923273	5.59e-09
Total lipids in medium VLDL	300	0.703245	0.509731	0.89676	6.97e-12		300	-0.0793133	-0.299694	0.141067	0.479308		300	0.559723	0.318575	0.80087	7.29e-06		300	0.695946	0.468684	0.923208	5.14e-09
Phospholipids in medium VLDL	300	0.705068	0.513481	0.896655	3.97e-12		300	-0.0800973	-0.298703	0.138508	0.471403		300	0.558073	0.319246	0.7969	6.35e-06		300	0.696774	0.472324	0.921225	3.26e-09
Total cholesterol in medium VLDL	300	0.697288	0.510173	0.884404	2.24e-12		300	-0.0744311	-0.286918	0.138056	0.491108		300	0.522529	0.290814	0.754244	1.29e-05		300	0.690625	0.468886	0.912364	2.91e-09
Cholesterol esters in medium VLDL	300	0.683636	0.503123	0.864148	1.05e-12		300	-0.0634412	-0.265489	0.138606	0.537066		300	0.481265	0.259553	0.702977	2.63e-05		300	0.676967	0.460275	0.893659	2.62e-09
Free cholesterol in medium VLDL	300	0.692529	0.497996	0.887062	1.71e-11		300	-0.0842593	-0.30587	0.137351	0.454869		300	0.552772	0.311605	0.79394	9.38e-06		300	0.686052	0.45737	0.914733	1e-08
Triglycerides in medium VLDL	300	0.697226	0.500342	0.89411	2.14e-11		300	-0.0804346	-0.303868	0.142999	0.479185		300	0.570879	0.325661	0.816097	6.86e-06		300	0.690002	0.459291	0.920713	1.11e-08
Concentration of small VLDL particles	300	0.69294	0.514492	0.871388	3.13e-13		300	-0.0751287	-0.283075	0.132817	0.477605		300	0.531243	0.303038	0.759447	6.86e-06		300	0.666596	0.463423	0.86977	4.57e-10
Total lipids in small VLDL	300	0.689117	0.513635	0.864598	1.79e-13		300	-0.0725152	-0.277504	0.132474	0.486832		300	0.521567	0.295702	0.747433	8.09e-06		300	0.660721	0.459875	0.861567	4.13e-10
Phospholipids in small VLDL	300	0.662543	0.489929	0.835157	5.53e-13		300	-0.0769953	-0.278374	0.124383	0.452351		300	0.503351	0.286422	0.72028	7.33e-06		300	0.636708	0.443623	0.829794	3.78e-10
Total cholesterol in small VLDL	300	0.627654	0.46924	0.786067	1.14e-13		300	-0.0443259	-0.225763	0.137112	0.630997		300	0.421216	0.209946	0.632487	0.0001089		300	0.584883	0.385879	0.783888	1.91e-08
Cholesterol esters in small VLDL	300	0.588318	0.432267	0.744369	1.3e-12		300	-0.0276415	-0.200163	0.144879	0.752727		300	0.367286	0.160334	0.574238	0.0005523		300	0.540507	0.33376	0.747253	4.97e-07
Free cholesterol in small VLDL	300	0.649333	0.479061	0.819605	7.55e-13		300	-0.0707484	-0.270258	0.128761	0.485774		300	0.484898	0.26497	0.704825	1.98e-05		300	0.618817	0.422302	0.815331	2e-09
Triglycerides in small VLDL	300	0.686229	0.492586	0.879871	2.08e-11		300	-0.0857593	-0.306966	0.135447	0.446059		300	0.559984	0.320115	0.799854	6.48e-06		300	0.670245	0.450769	0.889721	5.63e-09
Concentration of very small VLDL particles	300	0.544693	0.382605	0.706781	1.8e-10		300	-0.0328061	-0.195156	0.129544	0.691136		300	0.293928	0.10583	0.482026	0.0023021		300	0.507722	0.303827	0.711617	1.6e-06
Total lipids in very small VLDL	300	0.528336	0.364891	0.691781	7.74e-10		300	-0.024964	-0.186235	0.136307	0.76084		300	0.274757	0.0859108	0.463603	0.0044954		300	0.489498	0.280647	0.698348	6e-06
Phospholipids in very small VLDL	300	0.433186	0.258875	0.607498	1.66e-06		300	0.006201	-0.154472	0.166874	0.939504		300	0.1815	-0.0120691	0.37507	0.0659893		300	0.405522	0.180137	0.630907	0.0004646
Total cholesterol in very small VLDL	300	0.486513	0.318021	0.655006	3.22e-08		300	-0.0023752	-0.162992	0.158241	0.976801		300	0.221849	0.0303267	0.41337	0.0233444		300	0.438464	0.214424	0.662505	0.0001447
Cholesterol esters in very small VLDL	300	0.502917	0.334576	0.671257	1.13e-08		300	-0.0022884	-0.161049	0.156472	0.977387		300	0.227646	0.0383976	0.416895	0.0185651		300	0.456068	0.234852	0.677283	6.4e-05
Free cholesterol in very small VLDL	300	0.428687	0.262074	0.5953	7.31e-07		300	-0.0026695	-0.167597	0.162258	0.974609		300	0.199234	0.0032466	0.395221	0.0463479		300	0.380563	0.153926	0.607201	0.0010707
Triglycerides in very small VLDL	300	0.589815	0.418448	0.761182	6.97e-11		300	-0.107971	-0.306418	0.090476	0.285129		300	0.432308	0.231205	0.63341	3.13e-05		300	0.566593	0.377187	0.755999	1.1e-08
Concentration of IDL particles	300	0.371416	0.188023	0.55481	8.51e-05		300	0.019833	-0.147103	0.186769	0.815281		300	0.129757	-0.0690033	0.328518	0.199853		300	0.354279	0.116017	0.592541	0.003701
Total lipids in IDL	300	0.359449	0.17444	0.544458	0.0001608		300	0.0250645	-0.143639	0.193768	0.770179		300	0.119292	-0.0812971	0.319881	0.242761		300	0.342064	0.100424	0.583704	0.0056884
Phospholipids in IDL	300	0.314161	0.125036	0.503285	0.0012076		300	0.0346761	-0.13685	0.206202	0.691003		300	0.0804087	-0.123756	0.284573	0.438877		300	0.295457	0.0470208	0.543894	0.0199288
Total cholesterol in IDL	300	0.358837	0.171873	0.545801	0.0001922		300	0.0351214	-0.137667	0.20791	0.68941		300	0.118589	-0.0855632	0.322742	0.253859		300	0.341375	0.094361	0.588389	0.0069244
Cholesterol esters in IDL	300	0.402168	0.217991	0.586346	2.36e-05		300	0.0300272	-0.141754	0.201808	0.731069		300	0.155649	-0.0475916	0.358889	0.13282		300	0.384821	0.142038	0.627603	0.0019948
Free cholesterol in IDL	300	0.239972	0.0456792	0.434265	0.0156672		300	0.0474949	-0.130465	0.225455	0.59979		300	0.0209044	-0.187406	0.229215	0.843564		300	0.222649	-0.0348516	0.48015	0.0898611
Triglycerides in IDL	300	0.369164	0.216014	0.522314	3.29e-06		300	-0.0799127	-0.234425	0.0745994	0.30956		300	0.187806	0.03433	0.341282	0.016646		300	0.361753	0.195234	0.528272	2.6e-05
Concentration of large LDL particles	300	0.347688	0.166578	0.528798	0.0001915		300	0.0327671	-0.139145	0.204679	0.70783		300	0.129324	-0.0741615	0.33281	0.211989		300	0.327244	0.0822052	0.572284	0.0090374
Total lipids in large LDL	300	0.341332	0.159348	0.523317	0.0002662		300	0.0361391	-0.137141	0.209419	0.681756		300	0.12382	-0.0807702	0.32841	0.234562		300	0.320389	0.0728942	0.567883	0.0113577
Phospholipids in large LDL	300	0.349613	0.166359	0.532867	0.0002095		300	0.0399211	-0.132857	0.212699	0.649626		300	0.127593	-0.0779279	0.333113	0.222735		300	0.331568	0.0849057	0.578231	0.008601
Total cholesterol in large LDL	300	0.338651	0.156216	0.521087	0.000307		300	0.0422219	-0.134426	0.21887	0.638403		300	0.124462	-0.082341	0.331266	0.237171		300	0.315254	0.0632725	0.567236	0.0143862
Cholesterol esters in large LDL	300	0.364137	0.184362	0.543912	8.49e-05		300	0.0390932	-0.136955	0.215141	0.662398		300	0.148714	-0.0576189	0.355047	0.157099		300	0.339691	0.0907645	0.588616	0.0076551
Free cholesterol in large LDL	300	0.253094	0.0623432	0.443844	0.0094853		300	0.0517064	-0.127865	0.231278	0.571341		300	0.0455624	-0.163603	0.254728	0.668436		300	0.233306	-0.0273971	0.494008	0.0792307
Triglycerides in large LDL	300	0.232919	0.0812666	0.384571	0.0027275		300	-0.048634	-0.189353	0.0920847	0.496905		300	0.0671789	-0.081206	0.215564	0.373631		300	0.236649	0.0710285	0.40227	0.0052579
Concentration of medium LDL particles	300	0.33595	0.164362	0.507538	0.0001434		300	0.0335508	-0.135657	0.202759	0.696635		300	0.145085	-0.0549371	0.345106	0.154479		300	0.313692	0.0734939	0.553891	0.0106609
Total lipids in medium LDL	300	0.332055	0.160792	0.503318	0.0001658		300	0.0355343	-0.134137	0.205205	0.6805		300	0.143806	-0.0562497	0.343862	0.158202		300	0.309315	0.0684813	0.550149	0.0120112
Phospholipids in medium LDL	300	0.395035	0.227784	0.562286	5.08e-06		300	0.0254252	-0.138556	0.189407	0.76046		300	0.196224	-0.0010896	0.393538	0.0512701		300	0.382032	0.156168	0.607897	0.0009853
Total cholesterol in medium LDL	300	0.317776	0.145747	0.489805	0.000328		300	0.0428305	-0.130669	0.21633	0.627426		300	0.135036	-0.0666826	0.336755	0.18869		300	0.290539	0.0438985	0.537179	0.0211212
Cholesterol esters in medium LDL	300	0.327408	0.154103	0.500712	0.0002407		300	0.0437945	-0.131788	0.219377	0.623861		300	0.139071	-0.0645189	0.342661	0.179851		300	0.297323	0.0476216	0.547024	0.0197802
Free cholesterol in medium LDL	300	0.273847	0.108905	0.438789	0.0012147		300	0.0386581	-0.124477	0.201793	0.64128		300	0.116323	-0.0752068	0.307852	0.232925		300	0.258362	0.0268013	0.489923	0.0288875
Triglycerides in medium LDL	300	0.149571	0.0005603	0.298582	0.0491503		300	-0.0390247	-0.17849	0.100441	0.582245		300	0.0136839	-0.135944	0.163312	0.85728		300	0.161468	-0.0029714	0.325907	0.054257
Concentration of small LDL particles	300	0.305383	0.140862	0.469903	0.0003071		300	0.0320444	-0.131468	0.195557	0.699991		300	0.136461	-0.0570737	0.329995	0.166274		300	0.288331	0.0581317	0.518531	0.0142762
Total lipids in small LDL	300	0.296927	0.132622	0.461233	0.0004383		300	0.0342781	-0.129416	0.197973	0.680539		300	0.131131	-0.0620107	0.324273	0.182506		300	0.279413	0.0484915	0.510335	0.0178916
Phospholipids in small LDL	300	0.294325	0.140562	0.448088	0.0001998		300	0.0265525	-0.123969	0.177074	0.728697		300	0.144559	-0.0377486	0.326867	0.119696		300	0.290245	0.0829982	0.497492	0.0062174
Total cholesterol in small LDL	300	0.281102	0.112811	0.449394	0.0011352		300	0.0435918	-0.126129	0.213313	0.613582		300	0.115003	-0.0816268	0.311633	0.250624		300	0.257713	0.0161911	0.499236	0.0365834
Cholesterol esters in small LDL	300	0.294151	0.122161	0.46614	0.0008651		300	0.046313	-0.127551	0.220177	0.600489		300	0.118153	-0.0824519	0.318758	0.247315		300	0.267248	0.019105	0.515391	0.0348814
Free cholesterol in small LDL	300	0.2259	0.0735525	0.378247	0.0037938		300	0.0325748	-0.119386	0.184535	0.673406		300	0.100261	-0.0779677	0.27849	0.269129		300	0.215504	0.0015683	0.429441	0.0483551
Triglycerides in small LDL	300	0.354184	0.195117	0.513251	1.64e-05		300	-0.0630674	-0.225674	0.0995394	0.445868		300	0.208684	0.0334652	0.383902	0.0197495		300	0.363272	0.186053	0.540492	7.03e-05
Concentration of very large HDL particles	300	-0.356329	-0.522137	-0.190521	3.14e-05		300	0.0141736	-0.156994	0.185341	0.870651		300	-0.344562	-0.518234	-0.170891	0.0001174		300	-0.272083	-0.436113	-0.108053	0.0012285
Total lipids in very large HDL	300	-0.355934	-0.521908	-0.189959	3.26e-05		300	0.0150072	-0.156123	0.186137	0.863087		300	-0.343998	-0.517825	-0.170171	0.000122		300	-0.271092	-0.435257	-0.106927	0.0012908
Phospholipids in very large HDL	300	-0.402257	-0.563176	-0.241337	1.45e-06		300	0.0161869	-0.157424	0.189798	0.854529		300	-0.375262	-0.54933	-0.201193	2.97e-05		300	-0.322345	-0.485705	-0.158985	0.0001278
Total cholesterol in very large HDL	300	-0.310983	-0.482723	-0.139242	0.0004271		300	0.0190323	-0.150931	0.188996	0.825719		300	-0.312417	-0.488593	-0.136241	0.0005578		300	-0.221853	-0.389887	-0.0538188	0.0098434
Cholesterol esters in very large HDL	300	-0.297556	-0.472718	-0.122393	0.0009363		300	0.0208769	-0.150541	0.192295	0.81073		300	-0.30606	-0.485189	-0.126932	0.0008753		300	-0.209771	-0.381683	-0.0378587	0.0169553
Free cholesterol in very large HDL	300	-0.335464	-0.498653	-0.172275	6.69e-05		300	0.0146372	-0.152084	0.181358	0.862933		300	-0.320965	-0.490945	-0.150985	0.0002425		300	-0.244971	-0.406712	-0.0832302	0.003119
Triglycerides in very large HDL	300	0.124699	-0.0529078	0.302305	0.168075		300	-0.0709643	-0.238984	0.0970555	0.406503		300	0.0355739	-0.143161	0.214309	0.695543		300	0.181604	-0.0140407	0.37725	0.0687359
Concentration of large HDL particles	300	-0.443839	-0.601252	-0.286426	6.47e-08		300	0.0389569	-0.136492	0.214405	0.662424		300	-0.406635	-0.583281	-0.229989	8.61e-06		300	-0.377739	-0.541464	-0.214013	8.26e-06
Total lipids in large HDL	300	-0.447597	-0.604875	-0.290319	4.94e-08		300	0.0385582	-0.137283	0.2144	0.666368		300	-0.407782	-0.584658	-0.230905	8.35e-06		300	-0.381115	-0.544736	-0.217495	6.81e-06
Phospholipids in large HDL	300	-0.433295	-0.591028	-0.275561	1.34e-07		300	0.0477098	-0.127579	0.222999	0.59258		300	-0.402749	-0.581537	-0.223962	1.32e-05		300	-0.37237	-0.53976	-0.204979	1.68e-05
Total cholesterol in large HDL	300	-0.464178	-0.62061	-0.307747	1.4e-08		300	0.0332075	-0.143792	0.210207	0.712206		300	-0.413139	-0.590056	-0.236221	6.44e-06		300	-0.393433	-0.555295	-0.23157	2.76e-06
Cholesterol esters in large HDL	300	-0.462161	-0.618771	-0.305552	1.66e-08		300	0.0342791	-0.142618	0.211176	0.70319		300	-0.415474	-0.592695	-0.238253	5.94e-06		300	-0.390395	-0.552502	-0.228288	3.38e-06
Free cholesterol in large HDL	300	-0.469762	-0.625655	-0.313869	8.56e-09		300	0.0299344	-0.147407	0.207276	0.739963		300	-0.405136	-0.581386	-0.228886	8.86e-06		300	-0.402471	-0.563878	-0.241064	1.55e-06
Triglycerides in large HDL	300	-0.234439	-0.388887	-0.0799906	0.0030529		300	-0.0097447	-0.156839	0.137349	0.89635		300	-0.255897	-0.401918	-0.109875	0.000646		300	-0.183621	-0.335876	-0.0313657	0.0182683
Concentration of medium HDL particles	300	-0.147287	-0.274298	-0.020276	0.0231911		300	0.0475103	-0.0812384	0.176259	0.468247		300	-0.163251	-0.313554	-0.0129492	0.0333738		300	-0.1273	-0.285035	0.0304362	0.113277
Total lipids in medium HDL	300	-0.160185	-0.28749	-0.0328806	0.0138373		300	0.0493884	-0.0798768	0.178653	0.452671		300	-0.171772	-0.322549	-0.020996	0.0257014		300	-0.140052	-0.298045	0.0179404	0.0820949
Phospholipids in medium HDL	300	-0.141335	-0.264643	-0.0180265	0.0248214		300	0.0411269	-0.0848206	0.167074	0.520934		300	-0.162576	-0.308619	-0.016534	0.0292476		300	-0.119539	-0.271501	0.0324226	0.122645
Total cholesterol in medium HDL	300	-0.219935	-0.351414	-0.088455	0.0011167		300	0.0616196	-0.0727935	0.196033	0.367657		300	-0.207985	-0.363348	-0.0526219	0.0088716		300	-0.199926	-0.362638	-0.037215	0.0162108
Cholesterol esters in medium HDL	300	-0.225338	-0.357732	-0.092944	0.0009155		300	0.0640442	-0.0714691	0.199557	0.353057		300	-0.209576	-0.365826	-0.0533266	0.0087425		300	-0.205246	-0.369428	-0.0410629	0.0144633
Free cholesterol in medium HDL	300	-0.198965	-0.32732	-0.0706108	0.0024925		300	0.0527883	-0.0777174	0.183294	0.42662		300	-0.200557	-0.352581	-0.0485326	0.0098984		300	-0.179524	-0.337003	-0.0220458	0.0256084
Triglycerides in medium HDL	300	0.425021	0.269999	0.580043	1.42e-07		300	-0.0509697	-0.213584	0.111644	0.537781		300	0.272872	0.115996	0.429748	0.0007076		300	0.413699	0.239446	0.587951	4.58e-06
Concentration of small HDL particles	300	0.0667065	-0.0429391	0.176352	0.232126		300	0.0337153	-0.0693923	0.136823	0.520358		300	0.0548051	-0.0730151	0.182625	0.399422		300	0.0428976	-0.0930145	0.17881	0.534927
Total lipids in small HDL	300	0.0507312	-0.0584572	0.15992	0.361237		300	0.0365706	-0.0655393	0.13868	0.481437		300	0.0420639	-0.084779	0.168907	0.514468		300	0.0280226	-0.108118	0.164164	0.685671
Phospholipids in small HDL	300	0.0525874	-0.0711555	0.17633	0.403606		300	0.0187185	-0.100598	0.138035	0.757719		300	0.0586484	-0.0814647	0.198762	0.410704		300	0.0304576	-0.127795	0.18871	0.705098
Total cholesterol in small HDL	300	-0.0111881	-0.128802	0.106426	0.851616		300	0.0545938	-0.0567616	0.165949	0.335383		300	-0.0187063	-0.149172	0.11176	0.77799		300	-0.0291751	-0.185816	0.127466	0.714183
Cholesterol esters in small HDL	300	-0.0075559	-0.130631	0.115519	0.903908		300	0.0588789	-0.0590224	0.17678	0.32648		300	-0.0235562	-0.158804	0.111691	0.731994		300	-0.0259422	-0.192541	0.140657	0.759448
Free cholesterol in small HDL	300	-0.0296853	-0.142328	0.0829571	0.604376		300	0.0191523	-0.0865634	0.124868	0.721673		300	0.012855	-0.116198	0.141908	0.844706		300	-0.0422338	-0.186019	0.101551	0.563617
Triglycerides in small HDL	300	0.578508	0.391493	0.765524	3.61e-09		300	-0.110291	-0.323743	0.103162	0.310021		300	0.468645	0.261163	0.676126	1.25e-05		300	0.55444	0.351632	0.757248	1.55e-07
Phospholipids to total lipds ratio in chylomicrons and extremely large VLDL	300	-0.185049	-0.392579	0.022481	0.0803201		300	-0.186899	-0.394775	0.0209759	0.0778485		300	0.172794	-0.048026	0.393615	0.124619		300	-0.0454542	-0.269262	0.178353	0.689635
Total cholesterol to total lipids ratio in chylomicrons and extremely large VLDL	300	0.0311058	-0.0799914	0.142203	0.582013		300	-0.0659358	-0.187908	0.0560363	0.288232		300	0.135595	0.0272181	0.243971	0.0143802		300	-0.0335641	-0.211057	0.143929	0.710012
Cholesterol esters to total lipids ratio in chylomicrons and extremely large VLDL	300	0.005393	-0.102749	0.113535	0.921879		300	-0.0575876	-0.175641	0.0604658	0.337807		300	0.107585	0.0031191	0.212052	0.043583		300	-0.0625116	-0.23807	0.113047	0.483958
Free cholesterol to total lipids ratio in chylomicrons and extremely large VLDL	300	0.0813296	-0.0435883	0.206248	0.201073		300	-0.0793676	-0.209884	0.0511483	0.232338		300	0.184935	0.0623514	0.307518	0.0032347		300	0.02663	-0.154899	0.208159	0.772982
Triglycerides to total lipids ratio in chylomicrons and extremely large VLDL	300	0.0837076	-0.0760814	0.243497	0.303374		300	0.165278	0.0103663	0.32019	0.0366029		300	-0.214635	-0.374842	-0.0544281	0.0088199		300	0.0547567	-0.133834	0.243348	0.568115
Phospholipids to total lipds ratio in very large VLDL	300	-0.127249	-0.311828	0.0573299	0.175879		300	-0.130604	-0.367215	0.106007	0.278207		300	0.107299	-0.147379	0.361977	0.40766		300	-0.0069394	-0.204111	0.190232	0.94482
Total cholesterol to total lipids ratio in very large VLDL	300	0.019824	-0.11437	0.154018	0.771448		300	-0.0778219	-0.209544	0.0539002	0.245864		300	0.0978984	-0.0219932	0.21779	0.109113		300	-0.0119701	-0.185617	0.161677	0.892167
Cholesterol esters to total lipids ratio in very large VLDL	300	0.0016393	-0.131723	0.135002	0.980716		300	-0.0733697	-0.202698	0.0559582	0.265099		300	0.0788745	-0.0403787	0.198128	0.194029		300	-0.0301536	-0.20084	0.140533	0.728303
Free cholesterol to total lipids ratio in very large VLDL	300	0.046296	-0.0867838	0.179376	0.494085		300	-0.0816056	-0.214044	0.0508334	0.226216		300	0.122725	0.0023244	0.243125	0.045766		300	0.0156718	-0.157695	0.189039	0.858904
Triglycerides to total lipids ratio in very large VLDL	300	0.068687	-0.0890474	0.226421	0.392118		300	0.152211	-0.0231697	0.327592	0.0886766		300	-0.153316	-0.336097	0.0294639	0.0998382		300	0.0146197	-0.167365	0.196605	0.874471
Phospholipids to total lipds ratio in large VLDL	300	-0.179063	-0.443302	0.0851744	0.183331		300	-0.190934	-0.432177	0.0503106	0.12039		300	0.0798384	-0.14931	0.308987	0.49342		300	0.082882	-0.183973	0.349737	0.541463
Total cholesterol to total lipids ratio in large VLDL	300	0.148587	0.0597145	0.23746	0.0011232		300	-0.0796792	-0.179434	0.020076	0.117023		300	0.102605	0.007231	0.197979	0.0350774		300	0.14697	0.0539315	0.240008	0.0020651
Cholesterol esters to total lipids ratio in large VLDL	300	0.0642639	-0.0190752	0.147603	0.130182		300	-0.0778486	-0.168085	0.0123874	0.0905823		300	0.031013	-0.0591856	0.121212	0.499119		300	0.0604891	-0.0258529	0.146831	0.168989
Free cholesterol to total lipids ratio in large VLDL	300	0.263034	0.161274	0.364793	6.53e-07		300	-0.0684982	-0.182002	0.0450052	0.235894		300	0.204032	0.0955633	0.312501	0.0002559		300	0.265282	0.154755	0.375809	3.63e-06
Triglycerides to total lipids ratio in large VLDL	300	-0.0381294	-0.199145	0.122886	0.641512		300	0.193476	0.0312835	0.355668	0.0195567		300	-0.149023	-0.29977	0.0017237	0.05266		300	-0.194442	-0.363482	-0.0254013	0.0243196
Phospholipids to total lipds ratio in medium VLDL	300	-0.144777	-0.204009	-0.0855445	2.42e-06		300	0.0075042	-0.0670672	0.0820755	0.843137		300	-0.0891329	-0.158299	-0.0199665	0.0117272		300	-0.13082	-0.198624	-0.0630151	0.0001786
Total cholesterol to total lipids ratio in medium VLDL	300	0.113181	-0.0312591	0.257621	0.124108		300	0.043128	-0.0833875	0.169643	0.502796		300	-0.0544637	-0.198073	0.0891452	0.456007		300	0.0913607	-0.0609786	0.2437	0.23881
Cholesterol esters to total lipids ratio in medium VLDL	300	-0.0501666	-0.200429	0.100096	0.511641		300	0.075888	-0.0726674	0.224443	0.315531		300	-0.166563	-0.326232	-0.0068942	0.0409541		300	-0.0585742	-0.223412	0.106263	0.484851
Free cholesterol to total lipids ratio in medium VLDL	300	0.421351	0.285174	0.557527	3.58e-09		300	-0.0653991	-0.230585	0.0997868	0.436482		300	0.250536	0.112071	0.389001	0.0004315		300	0.383516	0.237977	0.529054	4.06e-07
Triglycerides to total lipids ratio in medium VLDL	300	-0.0311584	-0.166382	0.104065	0.65052		300	-0.0422782	-0.17154	0.0869839	0.520254		300	0.0920785	-0.0516965	0.235853	0.208503		300	-0.0185503	-0.164142	0.127042	0.802157
Phospholipids to total lipds ratio in small VLDL	300	-0.429226	-0.550165	-0.308288	1.95e-11		300	0.0158118	-0.116926	0.14855	0.814801		300	-0.26165	-0.403789	-0.119511	0.0003438		300	-0.388883	-0.531092	-0.246674	1.54e-07
Total cholesterol to total lipids ratio in small VLDL	300	0.0670639	-0.116479	0.250607	0.472632		300	0.0761825	-0.081081	0.233446	0.341163		300	-0.0892474	-0.277251	0.0987559	0.350913		300	-0.0006977	-0.230225	0.22883	0.99523
Cholesterol esters to total lipids ratio in small VLDL	300	0.102323	-0.0792103	0.283857	0.268184		300	0.0799283	-0.0753672	0.235224	0.311908		300	-0.0665165	-0.251327	0.118294	0.479274		300	0.0308462	-0.196745	0.258438	0.789837
Free cholesterol to total lipids ratio in small VLDL	300	-0.144775	-0.250052	-0.0394965	0.0072012		300	0.0008075	-0.0962629	0.097878	0.986948		300	-0.124463	-0.24402	-0.0049056	0.0413684		300	-0.142724	-0.270249	-0.0151989	0.028401
Triglycerides to total lipids ratio in small VLDL	300	0.157156	-0.0248731	0.339185	0.0903466		300	-0.0866783	-0.256353	0.0829961	0.315521		300	0.229522	0.0365187	0.422525	0.019932		300	0.20547	-0.018912	0.429851	0.0725354
Phospholipids to total lipds ratio in very small VLDL	300	-0.180675	-0.36343	0.0020805	0.0526481		300	0.114829	-0.101166	0.330823	0.296276		300	-0.224018	-0.448382	0.0003464	0.0503524		300	-0.140054	-0.379291	0.099183	0.250166
Total cholesterol to total lipids ratio in very small VLDL	300	0.0370741	-0.134231	0.208379	0.670456		300	0.100053	-0.0712966	0.271403	0.251403		300	-0.138433	-0.325167	0.0483014	0.145623		300	-0.0254287	-0.253903	0.203045	0.826752
Cholesterol esters to total lipids ratio in very small VLDL	300	0.127512	-0.0276402	0.282665	0.106847		300	0.0772653	-0.0802189	0.234749	0.335032		300	-0.0740112	-0.255378	0.107355	0.422533		300	0.0800223	-0.123535	0.283579	0.439698
Free cholesterol to total lipids ratio in very small VLDL	300	-0.240346	-0.401301	-0.0793915	0.0035576		300	0.0786454	-0.104292	0.261583	0.39818		300	-0.196852	-0.39101	-0.0026936	0.0469256		300	-0.291756	-0.511819	-0.0716923	0.0095447
Triglycerides to total lipids ratio in very small VLDL	300	0.0749414	-0.134569	0.284452	0.481989		300	-0.145436	-0.361153	0.0702804	0.18557		300	0.238737	0.0221069	0.455366	0.0308933		300	0.100871	-0.173396	0.375138	0.469709
Phospholipids to total lipds ratio in IDL	300	-0.560136	-0.730524	-0.389747	4.16e-10		300	0.0530788	-0.121925	0.228083	0.551007		300	-0.317841	-0.503256	-0.132426	0.0008423		300	-0.556056	-0.773998	-0.338114	9.03e-07
Total cholesterol to total lipids ratio in IDL	300	0.254136	0.0922537	0.416019	0.0021973		300	0.0820004	-0.0933982	0.257399	0.358264		300	0.0786549	-0.0925298	0.249839	0.366569		300	0.230556	-0.0021422	0.463255	0.0521322
Cholesterol esters to total lipids ratio in IDL	300	0.474377	0.322317	0.626437	2.71e-09		300	0.0356275	-0.128303	0.199558	0.66915		300	0.269299	0.102478	0.436121	0.0016478		300	0.451723	0.242728	0.660718	2.85e-05
Free cholesterol to total lipids ratio in IDL	300	-0.460276	-0.685471	-0.235081	7.34e-05		300	0.137549	-0.126782	0.40188	0.306606		300	-0.441281	-0.699375	-0.183186	0.0008684		300	-0.469853	-0.785616	-0.154089	0.003677
Triglycerides to total lipids ratio in IDL	300	-0.0332793	-0.202439	0.135881	0.698889		300	-0.129608	-0.327171	0.0679546	0.197664		300	0.0631771	-0.116474	0.242828	0.489398		300	-0.0056983	-0.247595	0.236199	0.96305
Phospholipids to total lipds ratio in large LDL	300	-0.303888	-0.46793	-0.139846	0.0003156		300	-0.0309613	-0.189574	0.127651	0.701119		300	-0.105591	-0.284643	0.0734607	0.246723		300	-0.279432	-0.521877	-0.0369868	0.0240403
Total cholesterol to total lipids ratio in large LDL	300	0.242213	0.0892881	0.395139	0.0020082		300	0.0781339	-0.0878874	0.244155	0.355073		300	0.0955432	-0.0717306	0.262817	0.261862		300	0.199812	-0.0395491	0.439173	0.101465
Cholesterol esters to total lipids ratio in large LDL	300	0.389207	0.24082	0.537595	4.53e-07		300	0.0474739	-0.107801	0.202749	0.547809		300	0.214207	0.045865	0.382548	0.0128151		300	0.351513	0.126922	0.576104	0.0022672
Free cholesterol to total lipids ratio in large LDL	300	-0.592511	-0.759231	-0.425792	1.84e-11		300	0.06771	-0.116007	0.251427	0.468801		300	-0.434659	-0.63268	-0.236639	2.15e-05		300	-0.589875	-0.798043	-0.381707	5.67e-08
Triglycerides to total lipids ratio in large LDL	300	-0.101646	-0.236588	0.0332954	0.13928		300	-0.109543	-0.275004	0.0559185	0.193601		300	-0.0565866	-0.201301	0.0881281	0.442159		300	-0.0509841	-0.248939	0.146971	0.612582
Phospholipids to total lipds ratio in medium LDL	300	-0.186021	-0.359885	-0.0121566	0.0360819		300	-0.0742471	-0.247556	0.0990622	0.399821		300	-0.0296945	-0.218226	0.158837	0.756783		300	-0.149373	-0.423518	0.124771	0.284411
Total cholesterol to total lipids ratio in medium LDL	300	0.201505	0.0433356	0.359675	0.0127081		300	0.0859429	-0.0806647	0.252551	0.310826		300	0.067334	-0.102725	0.237393	0.436439		300	0.153762	-0.0994014	0.406926	0.232891
Cholesterol esters to total lipids ratio in medium LDL	300	0.276532	0.115464	0.437601	0.0008269		300	0.0735953	-0.0895385	0.236729	0.375323		300	0.106076	-0.0681954	0.280348	0.231893		300	0.232003	-0.0232523	0.487258	0.0746736
Free cholesterol to total lipids ratio in medium LDL	300	-0.415623	-0.579579	-0.251666	1.05e-06		300	-0.0318249	-0.184101	0.120451	0.681128		300	-0.183714	-0.360979	-0.0064489	0.0422784		300	-0.386118	-0.624947	-0.147289	0.0016231
Triglycerides to total lipids ratio in medium LDL	300	-0.179593	-0.299695	-0.0594911	0.0035121		300	-0.0866484	-0.234973	0.0616762	0.251185		300	-0.122356	-0.254878	0.010166	0.0702186		300	-0.122346	-0.298864	0.054171	0.173559
Phospholipids to total lipds ratio in small LDL	300	-0.252626	-0.418433	-0.0868182	0.0029461		300	-0.0614348	-0.225978	0.103108	0.463024		300	-0.0801735	-0.259108	0.0987614	0.378578		300	-0.217038	-0.479422	0.0453455	0.104597
Total cholesterol to total lipids ratio in small LDL	300	0.179334	0.0073515	0.351317	0.0410371		300	0.0922297	-0.0867564	0.271216	0.311341		300	0.0309578	-0.150688	0.212604	0.737536		300	0.135144	-0.139312	0.409601	0.333259
Cholesterol esters to total lipids ratio in small LDL	300	0.245122	0.0715208	0.418724	0.0058082		300	0.0839619	-0.0925143	0.260438	0.349848		300	0.0683654	-0.115593	0.252324	0.465095		300	0.201492	-0.0753282	0.478312	0.153038
Free cholesterol to total lipids ratio in small LDL	300	-0.425222	-0.586752	-0.263692	4.14e-07		300	-0.0285245	-0.179919	0.122869	0.711035		300	-0.190968	-0.36333	-0.0186063	0.030014		300	-0.395952	-0.630598	-0.161307	0.0010123
Triglycerides to total lipids ratio in small LDL	300	0.0655153	-0.111406	0.242437	0.466693		300	-0.141183	-0.344452	0.0620855	0.172676		300	0.104737	-0.0764531	0.285928	0.256178		300	0.11744	-0.139148	0.374028	0.368403
Phospholipids to total lipds ratio in very large HDL	300	-0.421342	-0.606071	-0.236614	1.03e-05		300	0.0238103	-0.190498	0.238119	0.827061		300	-0.491553	-0.80443	-0.178677	0.0021808		300	-0.345977	-0.594649	-0.0973059	0.0065601
Total cholesterol to total lipids ratio in very large HDL	300	0.222671	0.051312	0.394031	0.0110506		300	0.0771914	-0.123925	0.278308	0.450614		300	0.21877	-0.0041437	0.441684	0.054384		300	0.161986	-0.0873872	0.411359	0.202089
Cholesterol esters to total lipids ratio in very large HDL	300	0.26554	0.100551	0.430529	0.0017006		300	0.0709781	-0.122736	0.264692	0.471397		300	0.286867	0.0621233	0.511612	0.0125411		300	0.183324	-0.0582783	0.424926	0.136404
Free cholesterol to total lipids ratio in very large HDL	300	-0.244162	-0.460308	-0.0280168	0.0269666		300	0.0011055	-0.247769	0.24998	0.99303		300	-0.345624	-0.639024	-0.0522234	0.021118		300	-0.13762	-0.417082	0.141841	0.333219
Triglycerides to total lipids ratio in very large HDL	300	0.552001	0.186305	0.917697	0.0032181		300	-0.217435	-0.753242	0.318372	0.425115		300	0.728952	0.13533	1.32257	0.0162723		300	0.496601	-0.110191	1.10339	0.108312
Phospholipids to total lipds ratio in large HDL	300	0.397878	0.150934	0.644822	0.0016811		300	0.159631	-0.183848	0.503109	0.361106		300	0.435482	0.051614	0.81935	0.0263248		300	0.202693	-0.199451	0.604837	0.321992
Total cholesterol to total lipids ratio in large HDL	300	-0.634993	-0.86323	-0.406757	9.44e-08		300	0.0865051	-0.193606	0.366616	0.543782		300	-0.754252	-1.17612	-0.332383	0.0005031		300	-0.508457	-0.807944	-0.20897	0.0009437
Cholesterol esters to total lipids ratio in large HDL	300	-0.58212	-0.823791	-0.34045	3.34e-06		300	0.111767	-0.18542	0.408953	0.45978		300	-0.749457	-1.22346	-0.275457	0.0020443		300	-0.446994	-0.777971	-0.116016	0.0082979
Free cholesterol to total lipids ratio in large HDL	300	-0.658122	-0.854408	-0.461836	1.96e-10		300	0.0246064	-0.21637	0.265583	0.840861		300	-0.666176	-0.962978	-0.369375	1.41e-05		300	-0.564783	-0.80351	-0.326057	4.93e-06
Triglycerides to total lipids ratio in large HDL	300	0.368119	-0.0004105	0.736648	0.0502541		300	-0.305798	-0.888419	0.276822	0.302449		300	0.481713	0.0105928	0.952833	0.0450989		300	0.433321	-0.240649	1.10729	0.206722
Phospholipids to total lipds ratio in medium HDL	300	0.195032	0.0339435	0.35612	0.0178209		300	-0.0870266	-0.242262	0.0682088	0.270776		300	0.127038	-0.0305462	0.284622	0.113677		300	0.194483	-0.0036675	0.392634	0.054364
Total cholesterol to total lipids ratio in medium HDL	300	-0.419725	-0.586163	-0.253286	1.18e-06		300	0.0997984	-0.0781935	0.27779	0.270708		300	-0.330807	-0.511056	-0.150558	0.0003579		300	-0.394073	-0.591309	-0.196837	0.0001056
Cholesterol esters to total lipids ratio in medium HDL	300	-0.386864	-0.548661	-0.225067	3.92e-06		300	0.0922581	-0.0779439	0.26246	0.286926		300	-0.280537	-0.448827	-0.112247	0.0011613		300	-0.369854	-0.551145	-0.188564	7.59e-05
Free cholesterol to total lipids ratio in medium HDL	300	-0.320593	-0.477276	-0.163909	7.22e-05		300	0.0756867	-0.0945053	0.245879	0.382149		300	-0.316638	-0.513991	-0.119284	0.0017577		300	-0.283785	-0.494918	-0.0726522	0.0086065
Triglycerides to total lipids ratio in medium HDL	300	0.501422	0.336214	0.66663	6.78e-09		300	-0.0919842	-0.275917	0.0919481	0.325797		300	0.412937	0.221343	0.604532	2.99e-05		300	0.463253	0.268354	0.658151	4.47e-06
Phospholipids to total lipds ratio in small HDL	300	-0.0400451	-0.214161	0.134071	0.651129		300	-0.0657428	-0.242765	0.11128	0.465404		300	0.00394	-0.19433	0.20221	0.968828		300	-0.0318793	-0.282098	0.218339	0.802168
Total cholesterol to total lipids ratio in small HDL	300	-0.100232	-0.282089	0.0816249	0.278921		300	0.0939458	-0.0918701	0.279762	0.320526		300	-0.116265	-0.318283	0.0857536	0.258265		300	-0.103358	-0.354337	0.147622	0.418279
Cholesterol esters to total lipids ratio in small HDL	300	-0.0594396	-0.242819	0.123939	0.524006		300	0.0944894	-0.0919204	0.280899	0.31928		300	-0.0944691	-0.298438	0.1095	0.362748		300	-0.0671181	-0.322271	0.188035	0.605022
Free cholesterol to total lipids ratio in small HDL	300	-0.321964	-0.496873	-0.147055	0.0003438		300	-0.0717349	-0.249724	0.106254	0.42829		300	-0.126522	-0.326145	0.0731018	0.213242		300	-0.276065	-0.525066	-0.0270648	0.0299062
Triglycerides to total lipids ratio in small HDL	300	0.508375	0.322208	0.694541	1.58e-07		300	-0.140098	-0.345562	0.0653646	0.180634		300	0.425071	0.219644	0.630499	6.01e-05		300	0.493499	0.278774	0.708225	8.93e-06
Mean diameter for VLDL particles	300	0.573894	0.390453	0.757336	2.46e-09		300	-0.0913176	-0.299982	0.117346	0.389766		300	0.484071	0.280223	0.687919	4.54e-06		300	0.581036	0.368358	0.793714	1.58e-07
Mean diameter for LDL particles	300	-0.0669008	-0.188332	0.0545309	0.279117		300	-0.0417767	-0.169387	0.0858341	0.519868		300	-0.117567	-0.270318	0.0351833	0.130899		300	-0.0705681	-0.241801	0.100665	0.41794
Mean diameter for HDL particles	300	-0.463649	-0.629685	-0.297612	8.51e-08		300	0.0146563	-0.178914	0.208227	0.88164		300	-0.447541	-0.641009	-0.254073	7.8e-06		300	-0.379395	-0.557006	-0.201784	3.51e-05
Serum total cholesterol	300	0.231415	0.0493316	0.413499	0.0129212		300	0.0387596	-0.127366	0.204885	0.646431		300	0.0494837	-0.150207	0.249174	0.626114		300	0.233549	0.0026689	0.46443	0.0474271
Total cholesterol in VLDL	300	0.687559	0.516913	0.858205	4.77e-14		300	-0.0600424	-0.253907	0.133822	0.542623		300	0.47645	0.259363	0.693537	2.15e-05		300	0.662841	0.457034	0.868647	9e-10
Remnant cholesterol (non-HDL, non-LDL -cholesterol)	300	0.591911	0.422703	0.76112	3.58e-11		300	-0.0193136	-0.194944	0.156317	0.828801		300	0.346949	0.141674	0.552223	0.0009928		300	0.568372	0.352787	0.783957	4.02e-07
Total cholesterol in LDL	300	0.323003	0.146041	0.499966	0.0003847		300	0.0430666	-0.13203	0.218164	0.628687		300	0.127011	-0.0773319	0.331354	0.222192		300	0.298099	0.0486475	0.547551	0.019344
Total cholesterol in HDL	300	-0.371353	-0.524643	-0.218063	2.95e-06		300	0.0564962	-0.106997	0.219989	0.496972		300	-0.345278	-0.516807	-0.17375	9.37e-05		300	-0.315215	-0.483424	-0.147006	0.0002701
Total cholesterol in HDL2	300	-0.389359	-0.544139	-0.234579	1.25e-06		300	0.0564845	-0.110885	0.223855	0.507073		300	-0.359484	-0.533971	-0.184998	6.45e-05		300	-0.330042	-0.499985	-0.160099	0.0001622
Total cholesterol in HDL3	300	-0.152618	-0.291526	-0.0137102	0.031402		300	0.0465498	-0.0848918	0.177991	0.486344		300	-0.16427	-0.320908	-0.0076313	0.039901		300	-0.133333	-0.295609	0.0289424	0.106927
Esterified cholesterol	300	0.238169	0.053874	0.422463	0.0114932		300	0.0443874	-0.12657	0.215345	0.609727		300	0.0468281	-0.15706	0.250716	0.651573		300	0.24266	0.0072882	0.478033	0.0433599
Free cholesterol	300	0.212475	0.0359178	0.389031	0.0185123		300	0.0245567	-0.130644	0.179757	0.755708		300	0.0557577	-0.134212	0.245727	0.563926		300	0.20873	-0.011583	0.429044	0.0632318
Serum total triglycerides	300	0.6744	0.479242	0.869557	5.92e-11		300	-0.0913823	-0.310465	0.127701	0.412348		300	0.526362	0.290875	0.761849	1.53e-05		300	0.672852	0.448106	0.897598	1.07e-08
Triglycerides in VLDL	300	0.695172	0.496606	0.893739	3.46e-11		300	-0.0875531	-0.311854	0.136747	0.442961		300	0.564827	0.320756	0.808898	7.74e-06		300	0.691402	0.459768	0.923037	1.18e-08
Triglycerides in LDL	300	0.235499	0.0836993	0.387299	0.0024727		300	-0.049355	-0.192805	0.0940956	0.498843		300	0.079929	-0.0722719	0.23213	0.302181		300	0.242628	0.0766065	0.408649	0.004324
Triglycerides in HDL	300	0.288773	0.127544	0.450001	0.0004917		300	-0.0749253	-0.239194	0.0893432	0.370082		300	0.165905	0.0082611	0.323549	0.0392136		300	0.308561	0.129873	0.487249	0.000773
Total phosphoglycerides	300	0.0950431	-0.0610325	0.251119	0.231688		300	0.0167686	-0.122243	0.15578	0.812501		300	-0.02236	-0.188247	0.143527	0.79097		300	0.119888	-0.0561393	0.295916	0.181125
Ratio of triglycerides to phosphoglycerides	300	0.539128	0.341724	0.736532	1.57e-07		300	-0.129499	-0.354265	0.0952659	0.257742		300	0.534321	0.282253	0.786388	4e-05		300	0.511043	0.265933	0.756153	5.31e-05
Phosphatidylcholine and other cholines	300	0.160458	-0.0062787	0.327194	0.0592115		300	0.0255067	-0.129067	0.180081	0.745585		300	0.0275328	-0.159452	0.214517	0.772168		300	0.151215	-0.049557	0.351988	0.139318
Total cholines	300	0.0920663	-0.0708376	0.25497	0.266918		300	0.033619	-0.111834	0.179072	0.649513		300	-0.0198359	-0.19936	0.159688	0.827996		300	0.0887831	-0.101844	0.27941	0.360058
Apolipoprotein A-I	300	-0.19591	-0.353672	-0.0381477	0.0151174		300	0.0496171	-0.105788	0.205022	0.530241		300	-0.220117	-0.389992	-0.050243	0.0112779		300	-0.149054	-0.325354	0.0272456	0.0971844
Apolipoprotein B	300	0.587315	0.418781	0.755849	4.19e-11		300	-0.0150347	-0.194675	0.164606	0.869277		300	0.360947	0.148529	0.573366	0.0009334		300	0.565717	0.348634	0.7828	5.38e-07
Ratio of apolipoprotein B to apolipoprotein A-I	300	0.707905	0.552068	0.863743	4.65e-17		300	-0.049257	-0.240742	0.142228	0.61304		300	0.521826	0.309754	0.733899	2.09e-06		300	0.657113	0.458521	0.855704	3.32e-10
Total fatty acids	300	0.374758	0.21133	0.538186	9.29e-06		300	-0.0253452	-0.189606	0.138915	0.761584		300	0.234157	0.0322275	0.436087	0.0231966		300	0.3795	0.178775	0.580225	0.0002387
Estimated degree of unsaturation	300	-0.364262	-0.53379	-0.194735	3.15e-05		300	0.0782411	-0.130959	0.287441	0.462264		300	-0.301689	-0.505384	-0.0979932	0.0038344		300	-0.374742	-0.609182	-0.140302	0.0018287
22:6, docosahexaenoic acid	300	-0.0185717	-0.172957	0.135814	0.81301		300	-0.0207263	-0.157399	0.115946	0.765556		300	-0.0650231	-0.233156	0.10311	0.447172		300	0.0411364	-0.152214	0.234486	0.675698
18:2, linoleic acid	300	0.184034	-0.0166806	0.384748	0.0721731		300	-0.0231802	-0.195302	0.148941	0.79115		300	0.142768	-0.0884616	0.373997	0.225271		300	0.171398	-0.0630723	0.405867	0.151292
Omega-3 fatty acids	300	0.107688	-0.0521045	0.26748	0.18575		300	-0.0394287	-0.202504	0.123647	0.634525		300	0.0339207	-0.159067	0.226909	0.729637		300	0.15983	-0.0640027	0.383662	0.160962
Omega-6 fatty acids	300	0.219452	0.0408274	0.398077	0.0162208		300	-0.0022597	-0.16214	0.157621	0.977826		300	0.133009	-0.081902	0.34792	0.224169		300	0.212633	-0.0061365	0.431402	0.0567358
Polyunsaturated fatty acids	300	0.211322	0.0340373	0.388607	0.0196468		300	-0.0066228	-0.166831	0.153585	0.93521		300	0.12436	-0.0894435	0.338163	0.253232		300	0.211286	-0.0096308	0.432202	0.0607848
Monounsaturated fatty acids; 16:1, 18:1	300	0.472639	0.311329	0.633949	2.07e-08		300	-0.042232	-0.223466	0.139002	0.646841		300	0.342847	0.140567	0.545127	0.0009613		300	0.442937	0.243499	0.642375	1.73e-05
Saturated fatty acids	300	0.390586	0.224771	0.556402	5.37e-06		300	-0.0243603	-0.190055	0.141335	0.772513		300	0.207933	0.0140411	0.401826	0.0356537		300	0.430578	0.229361	0.631794	3.4e-05
Ratio of 22:6 docosahexaenoic acid to total fatty acids	300	-0.363854	-0.506971	-0.220736	9.76e-07		300	0.012413	-0.169351	0.194177	0.893171		300	-0.276104	-0.454288	-0.0979188	0.0025022		300	-0.303329	-0.49593	-0.110729	0.0021292
Ratio of 18:2 linoleic acid to total fatty acids	300	-0.371017	-0.55741	-0.184624	0.0001116		300	-0.0114876	-0.1999	0.176924	0.904565		300	-0.144634	-0.347672	0.0584036	0.161972		300	-0.412703	-0.634512	-0.190894	0.0002979
Ratio of omega-3 fatty acids to total fatty acids	300	-0.326622	-0.479044	-0.174199	3.3e-05		300	-0.0275098	-0.217398	0.162378	0.775742		300	-0.229629	-0.399573	-0.0596844	0.0082637		300	-0.260349	-0.454443	-0.066255	0.0087418
Ratio of omega-6 fatty acids to total fatty acids	300	-0.497992	-0.6882	-0.307784	4.75e-07		300	0.0733077	-0.135934	0.28255	0.491029		300	-0.301051	-0.506381	-0.0957219	0.0041989		300	-0.534035	-0.776961	-0.291108	2.09e-05
Ratio of polyunsaturated fatty acids to total fatty acids	300	-0.522419	-0.707277	-0.337561	6.05e-08		300	0.0591991	-0.154324	0.272722	0.585709		300	-0.32324	-0.520406	-0.126074	0.001396		300	-0.539257	-0.779108	-0.299407	1.37e-05
Ratio of monounsaturated fatty acids to total fatty acids	300	0.458808	0.265021	0.652595	4.83e-06		300	-0.0456678	-0.264756	0.17342	0.68192		300	0.379163	0.180333	0.577992	0.0002109		300	0.381107	0.140184	0.622031	0.0020361
Ratio of saturated fatty acids to total fatty acids	300	0.025861	-0.146737	0.198459	0.768282		300	-0.0129596	-0.197315	0.171396	0.890055		300	-0.140714	-0.354906	0.0734782	0.197038		300	0.178541	-0.0442625	0.401345	0.115837
Insulin	300	0.488956	0.378206	0.599705	2.72e-16		300	0.10069	-0.0278951	0.229275	0.124358		300	0.341465	0.17438	0.508551	7.36e-05		300	0.507834	0.367113	0.648555	9.76e-12
Glucose	300	0.0959035	-0.050225	0.242032	0.197487		300	0.263276	-0.132086	0.658638	0.19102		300	-0.181432	-0.484562	0.121699	0.239756		300	0.0294053	-0.137509	0.196319	0.729028
Lactate	300	0.105832	-0.0497169	0.261382	0.181585		300	0.081306	-0.0718753	0.234487	0.297043		300	0.0419853	-0.110556	0.194526	0.588423		300	0.0518715	-0.112819	0.216562	0.535787
Citrate	300	-0.0891965	-0.276275	0.0978825	0.348821		300	-0.0548523	-0.280745	0.171041	0.633066		300	-0.203607	-0.469846	0.0626326	0.133368		300	-0.0973592	-0.331312	0.136594	0.413406
Alanine	300	0.213753	0.0677419	0.359763	0.0042558		300	-0.0321868	-0.214986	0.150612	0.729179		300	0.159011	-0.0242442	0.342267	0.088744		300	0.228712	0.0363551	0.421068	0.0199565
Glutamine	300	-0.158129	-0.292014	-0.0242442	0.0207849		300	-0.112325	-0.265278	0.0406269	0.149427		300	0.0280052	-0.175778	0.231789	0.786981		300	-0.226523	-0.417963	-0.0350836	0.020556
Histidine	300	0.0527264	-0.115168	0.22062	0.536996		300	-0.130834	-0.302141	0.0404729	0.133881		300	-0.0059186	-0.200067	0.18823	0.952197		300	0.113674	-0.0855814	0.31293	0.262418
Isoleucine	300	0.371291	0.216143	0.526439	3.84e-06		300	-0.0215754	-0.195861	0.15271	0.807677		300	0.283218	0.0828066	0.48363	0.0057677		300	0.314323	0.134844	0.493802	0.000652
Leucine	300	0.261295	0.124063	0.398528	0.0002155		300	-0.0017935	-0.151541	0.147954	0.98121		300	0.151247	-0.0213533	0.323846	0.0856492		300	0.23228	0.0717006	0.392859	0.0047312
Valine	300	0.0948133	-0.0547389	0.244366	0.213115		300	0.0684692	-0.113306	0.250244	0.45908		300	-0.0150352	-0.195952	0.165881	0.870184		300	0.0547973	-0.141623	0.251218	0.583352
Phenylalanine	300	0.0616514	-0.126247	0.249549	0.518932		300	-0.002794	-0.17914	0.173552	0.975145		300	0.0995732	-0.092963	0.29211	0.309582		300	0.0165308	-0.207865	0.240927	0.884811
Tyrosine	300	0.261209	0.0978842	0.424535	0.0018167		300	-0.0135494	-0.198804	0.171705	0.885639		300	0.14254	-0.0192056	0.304285	0.0838953		300	0.242948	0.0628483	0.423048	0.0083721
Acetate	300	-0.165933	-0.263107	-0.0687583	0.0008813		300	-0.0111686	-0.0815295	0.0591924	0.754951		300	-0.078272	-0.170952	0.0144082	0.0975516		300	-0.210407	-0.350553	-0.0702606	0.0033865
Acetoacetate	300	-0.0458416	-0.190938	0.0992546	0.534546		300	-0.0021589	-0.154258	0.14994	0.977732		300	-0.007951	-0.194618	0.178716	0.933245		300	-0.0998438	-0.308028	0.108341	0.345973
3-hydroxybutyrate	300	0.0118474	-0.0757687	0.0994636	0.790324		300	-0.0101266	-0.112787	0.0925343	0.8462		300	-0.0287391	-0.136113	0.0786344	0.598735		300	0.0486387	-0.0858422	0.18312	0.47711
Creatinine	300	-0.0408018	-0.177286	0.0956828	0.556733		300	-0.129496	-0.31619	0.0571975	0.173253		300	-0.043375	-0.241381	0.154631	0.666678		300	-0.0288016	-0.229011	0.171408	0.777262
Albumin (signal area)	300	-0.0987567	-0.287304	0.0897908	0.303454		300	0.0138322	-0.145564	0.173228	0.864503		300	-0.0959418	-0.307269	0.115386	0.372302		300	-0.0771684	-0.295362	0.141025	0.48691
Glycoprotein acetyls, mainly a1-acid glycoprotein	300	0.4997	0.334083	0.665318	8.22e-09		300	0.0403253	-0.142427	0.223078	0.664402		300	0.440075	0.216633	0.663518	0.0001312		300	0.448569	0.246446	0.650691	1.76e-05
C-reactive protein	300	0.0382564	-0.0149478	0.0914606	0.158078		300	-0.0192671	-0.0793346	0.0408003	0.528335		300	0.0737366	0.0186384	0.128835	0.0088931		300	0.0160874	-0.0563131	0.0884878	0.66218
