# Supplementary material for: Body muscle gain and markers of cardiovascular disease susceptibility in young adulthood: A cohort study
Source: PLoS Med. 2021 Sep 9;18(9):e1003751. doi: 10.1371/journal.pmed.1003751 (PMC8428664; doi:10.1371/journal.pmed.1003751)
Supplement: S26 Table — (XLSX) [file pmed.1003751.s038.xlsx]

## Sheet: S26 Table
S26 Table Associations of lean mass indices with cardiometabolic traits in young adulthood among ALSPAC G1 offspring
	Lean mass indices at age 25y (per SD, sexes combined)
	Total limb lean mass index						Arm lean mass index						Leg lean mass index
	Adj. for age, sex, ethnicity, maternal						Adj. for age, sex, ethnicity, maternal						Adj. for age, sex, ethnicity, maternal
	education, smoking, alcohol, puberty timing,						education, smoking, alcohol, puberty timing,						education, smoking, alcohol, puberty timing,
	total fat mass index						leg lean mass index, total fat mass index						arm lean mass index, total fat mass index
Standardized outcome at age 25y	N	Beta	LCL	UCL	P-value		N	Beta	LCL	UCL	P-value		N	Beta	LCL	UCL	P-value
Systolic blood pressure	2724	0.196897	0.15412	0.239675	3.31e-19		2724	0.156996	0.111314	0.202679	1.94e-11		2724	0.0460478	-0.0101887	0.102284	0.108482
Diastolic blood pressure	2724	-0.0581272	-0.105218	-0.0110362	0.0155697		2724	0.0098077	-0.0415366	0.0611521	0.708019		2724	-0.0710314	-0.133031	-0.0090313	0.0247542
Concentration of chylomicrons and extremely large VLDL particles	2222	-0.0258579	-0.076926	0.0252103	0.320841		2222	0.022472	-0.044206	0.0891501	0.508736		2222	-0.0506705	-0.137233	0.035892	0.251126
Total lipids in chylomicrons and extremely large VLDL	2222	-0.0261779	-0.0772566	0.0249008	0.314991		2222	0.0229788	-0.0438178	0.0897754	0.499988		2222	-0.0515744	-0.138319	0.0351701	0.243762
Phospholipids in chylomicrons and extremely large VLDL	2222	-0.0307673	-0.0817387	0.0202041	0.236651		2222	0.024148	-0.042926	0.0912219	0.480254		2222	-0.057901	-0.14548	0.029678	0.194939
Total cholesterol in chylomicrons and extremely large VLDL	2222	-0.0263134	-0.0779572	0.0253304	0.317815		2222	0.0290921	-0.0390557	0.0972399	0.402592		2222	-0.0584402	-0.147167	0.0302865	0.196615
Cholesterol esters in chylomicrons and extremely large VLDL	2222	-0.0207642	-0.0733744	0.0318459	0.439023		2222	0.0297642	-0.0384919	0.0980202	0.392564		2222	-0.0531876	-0.142112	0.035737	0.240948
Free cholesterol in chylomicrons and extremely large VLDL	2222	-0.0320876	-0.0827275	0.0185523	0.214148		2222	0.0276057	-0.0403345	0.095546	0.425643		2222	-0.0630887	-0.151382	0.0252044	0.161284
Triglycerides in chylomicrons and extremely large VLDL	2222	-0.0251864	-0.076152	0.0257792	0.332593		2222	0.0211305	-0.0452375	0.0874986	0.532453		2222	-0.0484676	-0.134492	0.0375571	0.269332
Concentration of very large VLDL particles	2222	-0.0303042	-0.0813292	0.0207209	0.244276		2222	0.0306596	-0.037417	0.0987363	0.377228		2222	-0.064395	-0.151932	0.0231422	0.149275
Total lipids in very large VLDL	2222	-0.0304015	-0.0814163	0.0206133	0.24267		2222	0.0307015	-0.0374031	0.098806	0.376773		2222	-0.064553	-0.152201	0.0230952	0.148794
Phospholipids in very large VLDL	2222	-0.0345704	-0.0857359	0.0165951	0.185311		2222	0.031607	-0.0363838	0.0995979	0.362062		2222	-0.0701772	-0.158318	0.0179634	0.118579
Total cholesterol in very large VLDL	2222	-0.0278396	-0.0788031	0.0231238	0.284174		2222	0.0311047	-0.0372469	0.0994562	0.372271		2222	-0.0622477	-0.150647	0.0261517	0.167451
Cholesterol esters in very large VLDL	2222	-0.0231647	-0.0742988	0.0279694	0.374429		2222	0.0329119	-0.0354528	0.101277	0.345234		2222	-0.0590654	-0.147122	0.0289915	0.188514
Free cholesterol in very large VLDL	2222	-0.0331524	-0.0839563	0.0176516	0.20079		2222	0.0288812	-0.0394209	0.0971832	0.407072		2222	-0.0656875	-0.154442	0.0230665	0.146816
Triglycerides in very large VLDL	2222	-0.0299335	-0.0809387	0.0210718	0.249908		2222	0.030186	-0.0378237	0.0981957	0.384174		2222	-0.0634559	-0.150685	0.0237729	0.15384
Concentration of large VLDL particles	2222	-0.0276568	-0.0791048	0.0237912	0.29191		2222	0.0339307	-0.0330939	0.100955	0.320935		2222	-0.0651045	-0.150606	0.0203968	0.135522
Total lipids in large VLDL	2222	-0.0277384	-0.0792021	0.0237253	0.290637		2222	0.0340873	-0.0329975	0.101172	0.319141		2222	-0.0653609	-0.151004	0.0202825	0.134636
Phospholipids in large VLDL	2222	-0.0285017	-0.0802434	0.02324	0.280158		2222	0.0343469	-0.0326168	0.101311	0.314596		2222	-0.0665006	-0.152271	0.0192694	0.128537
Total cholesterol in large VLDL	2222	-0.0257669	-0.0773368	0.0258029	0.327275		2222	0.0355398	-0.0318216	0.102901	0.300949		2222	-0.064754	-0.151174	0.0216664	0.14187
Cholesterol esters in large VLDL	2222	-0.0189444	-0.0707186	0.0328298	0.47311		2222	0.0361029	-0.0304523	0.102658	0.287551		2222	-0.0579033	-0.143122	0.0273158	0.182848
Free cholesterol in large VLDL	2222	-0.0322767	-0.0836618	0.0191084	0.218157		2222	0.0346756	-0.0333852	0.102736	0.317851		2222	-0.0709531	-0.158447	0.0165405	0.111908
Triglycerides in large VLDL	2222	-0.0281718	-0.0795093	0.0231656	0.281985		2222	0.0333955	-0.0335889	0.10038	0.328335		2222	-0.0650929	-0.150359	0.0201735	0.134518
Concentration of medium VLDL particles	2222	-0.0261871	-0.0779022	0.0255279	0.32081		2222	0.0406267	-0.0249284	0.106182	0.224373		2222	-0.0708124	-0.154245	0.01262	0.0961722
Total lipids in medium VLDL	2222	-0.0262188	-0.0780588	0.0256211	0.321392		2222	0.0403223	-0.0253014	0.105946	0.22835		2222	-0.0705227	-0.154124	0.0130787	0.0982186
Phospholipids in medium VLDL	2222	-0.027927	-0.0799391	0.0240851	0.292481		2222	0.0407556	-0.0247587	0.10627	0.222619		2222	-0.0728781	-0.156649	0.0108932	0.0881422
Total cholesterol in medium VLDL	2222	-0.0243526	-0.0773295	0.0286243	0.367444		2222	0.0362533	-0.029638	0.102145	0.280723		2222	-0.0641732	-0.148805	0.020459	0.137163
Cholesterol esters in medium VLDL	2222	-0.0205	-0.0741014	0.0331014	0.453332		2222	0.032294	-0.0330726	0.0976606	0.332731		2222	-0.0558303	-0.140173	0.0285125	0.194388
Free cholesterol in medium VLDL	2222	-0.0278476	-0.0799441	0.024249	0.294638		2222	0.0395448	-0.0268312	0.105921	0.242801		2222	-0.0714356	-0.156213	0.0133418	0.0985907
Triglycerides in medium VLDL	2222	-0.0261585	-0.07734	0.0250231	0.316323		2222	0.0415709	-0.0238713	0.107013	0.213002		2222	-0.0717789	-0.154699	0.0111408	0.0897317
Concentration of small VLDL particles	2222	-0.0299011	-0.0829918	0.0231896	0.269508		2222	0.0572474	-0.0072028	0.121698	0.0816689		2222	-0.0931949	-0.176114	-0.0102754	0.0276236
Total lipids in small VLDL	2222	-0.0302153	-0.0835401	0.0231096	0.266613		2222	0.0588715	-0.0054421	0.123185	0.0727747		2222	-0.0953443	-0.178331	-0.0123572	0.0243539
Phospholipids in small VLDL	2222	-0.0362849	-0.0890791	0.0165093	0.17786		2222	0.0590698	-0.0053395	0.123479	0.072239		2222	-0.102278	-0.185506	-0.01905	0.0160383
Total cholesterol in small VLDL	2222	-0.0259934	-0.0807171	0.0287303	0.351706		2222	0.0659083	0.0027537	0.129063	0.040821		2222	-0.098783	-0.181324	-0.0162422	0.0190169
Cholesterol esters in small VLDL	2222	-0.0196948	-0.0747352	0.0353457	0.482937		2222	0.0647755	0.00208	0.127471	0.0428746		2222	-0.0909005	-0.172691	-0.0091094	0.0294038
Free cholesterol in small VLDL	2222	-0.0351812	-0.0887069	0.0183445	0.197552		2222	0.0628112	-0.001972	0.127594	0.057387		2222	-0.105139	-0.189175	-0.0211042	0.0142232
Triglycerides in small VLDL	2222	-0.0282357	-0.0800601	0.0235887	0.285438		2222	0.0481751	-0.0171492	0.113499	0.148257		2222	-0.0813558	-0.164094	0.0013825	0.0539495
Concentration of very small VLDL particles	2222	-0.0280287	-0.083122	0.0270646	0.318545		2222	0.03569	-0.028233	0.0996129	0.273679		2222	-0.0685293	-0.151962	0.0149036	0.10738
Total lipids in very small VLDL	2222	-0.0271721	-0.0821407	0.0277965	0.33246		2222	0.0351466	-0.0288071	0.0991004	0.281279		2222	-0.0670732	-0.150339	0.0161926	0.114324
Phospholipids in very small VLDL	2222	-0.0305989	-0.0841394	0.0229416	0.262515		2222	0.0226617	-0.0416159	0.0869392	0.489398		2222	-0.0577373	-0.140895	0.0254205	0.173473
Total cholesterol in very small VLDL	2222	-0.0217329	-0.0765039	0.0330381	0.436575		2222	0.0324915	-0.0317186	0.0967016	0.321149		2222	-0.0583659	-0.140596	0.0238641	0.164086
Cholesterol esters in very small VLDL	2222	-0.0216003	-0.0763472	0.0331465	0.439175		2222	0.0264006	-0.0376132	0.0904144	0.418733		2222	-0.0515558	-0.132986	0.0298746	0.214521
Free cholesterol in very small VLDL	2222	-0.0211501	-0.0754778	0.0331777	0.445281		2222	0.0438368	-0.0203044	0.107978	0.1803		2222	-0.0701904	-0.153337	0.0129559	0.0979713
Triglycerides in very small VLDL	2222	-0.025831	-0.0811863	0.0295244	0.360241		2222	0.0474382	-0.0187832	0.11366	0.16022		2222	-0.07828	-0.164354	0.0077935	0.074646
Concentration of IDL particles	2222	-0.0403595	-0.0938132	0.0130942	0.138841		2222	0.019978	-0.0453757	0.0853317	0.548921		2222	-0.0655646	-0.148654	0.0175244	0.121902
Total lipids in IDL	2222	-0.0404079	-0.0937941	0.0129784	0.137871		2222	0.0198861	-0.0456039	0.085376	0.55159		2222	-0.0655611	-0.148561	0.0174391	0.121523
Phospholipids in IDL	2222	-0.0367133	-0.0895652	0.0161385	0.173265		2222	0.0158795	-0.0495633	0.0813222	0.634235		2222	-0.0574213	-0.140052	0.025209	0.173096
Total cholesterol in IDL	2222	-0.0424879	-0.0959891	0.0110133	0.119529		2222	0.0220191	-0.0438469	0.087885	0.512164		2222	-0.0701305	-0.153064	0.0128029	0.0973983
Cholesterol esters in IDL	2222	-0.0447276	-0.09847	0.0090148	0.102803		2222	0.0248398	-0.0409578	0.0906373	0.459179		2222	-0.0754743	-0.158574	0.0076253	0.0750348
Free cholesterol in IDL	2222	-0.0358022	-0.0884695	0.0168651	0.182645		2222	0.0142583	-0.0516433	0.0801599	0.671399		2222	-0.0548275	-0.137076	0.0274207	0.191264
Triglycerides in IDL	2222	-0.022667	-0.0769921	0.031658	0.413308		2222	0.0090648	-0.0544003	0.07253	0.779428		2222	-0.0339821	-0.116535	0.0485707	0.419613
Concentration of large LDL particles	2222	-0.0442033	-0.0976364	0.0092297	0.104882		2222	0.0327988	-0.0326081	0.0982057	0.325528		2222	-0.0838778	-0.16661	-0.0011453	0.0469145
Total lipids in large LDL	2222	-0.0440171	-0.0974728	0.0094385	0.1065		2222	0.0331653	-0.0323602	0.0986908	0.321029		2222	-0.0840984	-0.166776	-0.0014211	0.0461932
Phospholipids in large LDL	2222	-0.0475273	-0.100637	0.0055827	0.0794146		2222	0.0303728	-0.0349696	0.0957151	0.36211		2222	-0.0848994	-0.167358	-0.0024405	0.0435997
Total cholesterol in large LDL	2222	-0.0431048	-0.096758	0.0105484	0.115286		2222	0.0365546	-0.0292317	0.102341	0.27598		2222	-0.0867918	-0.169386	-0.0041981	0.0394471
Cholesterol esters in large LDL	2222	-0.0436561	-0.0974172	0.0101051	0.11143		2222	0.0395759	-0.0260453	0.105197	0.237057		2222	-0.0905902	-0.173222	-0.007959	0.0316695
Free cholesterol in large LDL	2222	-0.0407786	-0.0939215	0.0123643	0.132523		2222	0.0262936	-0.0398843	0.0924714	0.435972		2222	-0.0733789	-0.155656	0.0088983	0.0804383
Triglycerides in large LDL	2222	-0.02865	-0.080064	0.022764	0.274614		2222	-0.0031338	-0.064418	0.0581503	0.920131		2222	-0.0277812	-0.106988	0.0514256	0.491638
Concentration of medium LDL particles	2222	-0.0467876	-0.100076	0.0065011	0.0852466		2222	0.0467598	-0.0178225	0.111342	0.15579		2222	-0.101908	-0.183332	-0.0204851	0.0141882
Total lipids in medium LDL	2222	-0.0466636	-0.0999672	0.0066399	0.0861642		2222	0.0476367	-0.0169361	0.11221	0.148123		2222	-0.10273	-0.183969	-0.0214913	0.013219
Phospholipids in medium LDL	2222	-0.0560953	-0.108833	-0.003358	0.0371017		2222	0.0412976	-0.0225864	0.105182	0.205037		2222	-0.105912	-0.1869	-0.0249241	0.0103966
Total cholesterol in medium LDL	2222	-0.043522	-0.0970411	0.0099972	0.110917		2222	0.0514767	-0.01337	0.116323	0.119681		2222	-0.10351	-0.184562	-0.0224588	0.0123365
Cholesterol esters in medium LDL	2222	-0.0419818	-0.0956502	0.0116867	0.12517		2222	0.0524583	-0.012652	0.117569	0.114255		2222	-0.102885	-0.184334	-0.0214351	0.0133188
Free cholesterol in medium LDL	2222	-0.0486807	-0.101515	0.0041536	0.0709183		2222	0.0466493	-0.0168867	0.110185	0.150057		2222	-0.103936	-0.18304	-0.0248327	0.0100404
Triglycerides in medium LDL	2222	-0.0331709	-0.0831597	0.0168179	0.193298		2222	-0.00095	-0.0610042	0.0591042	0.975256		2222	-0.0354809	-0.113043	0.0420814	0.369774
Concentration of small LDL particles	2222	-0.0492082	-0.101978	0.0035618	0.0675833		2222	0.0495088	-0.0139295	0.112947	0.126051		2222	-0.107563	-0.187371	-0.0277544	0.0082753
Total lipids in small LDL	2222	-0.0487892	-0.101574	0.003996	0.0700321		2222	0.0500731	-0.0133385	0.113485	0.121636		2222	-0.107738	-0.187297	-0.028179	0.0079732
Phospholipids in small LDL	2222	-0.0571295	-0.108797	-0.0054623	0.0302376		2222	0.0434146	-0.0181971	0.105026	0.16716		2222	-0.109496	-0.186919	-0.0320733	0.0055937
Total cholesterol in small LDL	2222	-0.0447135	-0.0978951	0.008468	0.0993336		2222	0.0525057	-0.0116491	0.11666	0.108646		2222	-0.106011	-0.185857	-0.0261638	0.0092863
Cholesterol esters in small LDL	2222	-0.0431563	-0.0965817	0.0102691	0.113314		2222	0.0523922	-0.012402	0.117186	0.112954		2222	-0.104196	-0.184868	-0.0235248	0.011381
Free cholesterol in small LDL	2222	-0.0485657	-0.100794	0.0036623	0.0683583		2222	0.0509341	-0.0107206	0.112589	0.105364		2222	-0.10847	-0.184951	-0.0319895	0.0054605
Triglycerides in small LDL	2222	-0.0418113	-0.0941537	0.0105312	0.117379		2222	0.0231557	-0.0408859	0.0871973	0.478363		2222	-0.0703351	-0.154548	0.0138779	0.101591
Concentration of very large HDL particles	2222	-0.0097745	-0.0564635	0.0369145	0.681443		2222	-0.0852452	-0.140122	-0.0303686	0.0023444		2222	0.0804953	0.0133233	0.147667	0.0188609
Total lipids in very large HDL	2222	-0.010353	-0.0570724	0.0363665	0.663922		2222	-0.085721	-0.140604	-0.0308377	0.0022185		2222	0.0803819	0.0132	0.147564	0.0190465
Phospholipids in very large HDL	2222	-0.0082313	-0.0548532	0.0383906	0.729202		2222	-0.0871563	-0.14181	-0.0325031	0.0017872		2222	0.084107	0.0171316	0.151083	0.0138672
Total cholesterol in very large HDL	2222	-0.0135082	-0.0606119	0.0335955	0.573916		2222	-0.0828165	-0.13843	-0.0272033	0.0035326		2222	0.0739181	0.0059075	0.141929	0.0331682
Cholesterol esters in very large HDL	2222	-0.0120619	-0.0593124	0.0351886	0.616698		2222	-0.0775741	-0.133714	-0.0214338	0.0067856		2222	0.0698198	0.0012842	0.138355	0.0458627
Free cholesterol in very large HDL	2222	-0.0165247	-0.0635304	0.030481	0.490647		2222	-0.0930972	-0.147803	-0.0383913	0.0008602		2222	0.0817787	0.0145607	0.148997	0.0171241
Triglycerides in very large HDL	2222	0.0013087	-0.0492854	0.0519028	0.95955		2222	-0.0389888	-0.10056	0.0225821	0.214444		2222	0.0442357	-0.0347605	0.123232	0.272268
Concentration of large HDL particles	2222	-0.0115279	-0.0581968	0.0351409	0.628145		2222	-0.0699667	-0.124226	-0.0157071	0.011517		2222	0.0619817	-0.0051541	0.129117	0.0703559
Total lipids in large HDL	2222	-0.0111928	-0.05792	0.0355343	0.638588		2222	-0.0704065	-0.124683	-0.0161301	0.0110321		2222	0.0628128	-0.0043463	0.129972	0.0667694
Phospholipids in large HDL	2222	-0.0167837	-0.063406	0.0298386	0.480288		2222	-0.0625529	-0.117006	-0.0081	0.0243729		2222	0.0481697	-0.0191205	0.11546	0.160516
Total cholesterol in large HDL	2222	-0.0072004	-0.0541646	0.0397639	0.763704		2222	-0.0758741	-0.130213	-0.0215348	0.0062272		2222	0.0730915	0.0058166	0.140366	0.0332331
Cholesterol esters in large HDL	2222	-0.0071265	-0.0540197	0.0397668	0.765713		2222	-0.0766986	-0.131053	-0.0223439	0.0057016		2222	0.0741008	0.0068114	0.14139	0.0309152
Free cholesterol in large HDL	2222	-0.0074415	-0.0546419	0.039759	0.757221		2222	-0.0730725	-0.127382	-0.0187626	0.0083852		2222	0.0696827	0.0024355	0.13693	0.0422668
Triglycerides in large HDL	2222	0.0033232	-0.0433729	0.0500194	0.889019		2222	-0.0647722	-0.119653	-0.009891	0.0207333		2222	0.073371	0.0053249	0.141417	0.0345846
Concentration of medium HDL particles	2222	-0.0470011	-0.0943475	0.0003452	0.0516925		2222	-0.0113815	-0.0684406	0.0456776	0.695713		2222	-0.0394718	-0.109284	0.0303402	0.267648
Total lipids in medium HDL	2222	-0.0470831	-0.0945062	0.0003401	0.0516644		2222	-0.0108028	-0.0677159	0.0461103	0.709758		2222	-0.0402275	-0.109838	0.029383	0.257222
Phospholipids in medium HDL	2222	-0.0456098	-0.0924662	0.0012466	0.0564088		2222	-0.0151326	-0.0717486	0.0414835	0.600224		2222	-0.0338804	-0.103178	0.035417	0.337776
Total cholesterol in medium HDL	2222	-0.0473207	-0.095534	0.0008925	0.0543907		2222	-0.0057753	-0.0624836	0.050933	0.84172		2222	-0.0461013	-0.115347	0.0231442	0.191827
Cholesterol esters in medium HDL	2222	-0.0473957	-0.095816	0.0010246	0.0550446		2222	-0.004991	-0.0618179	0.0518359	0.863269		2222	-0.0470361	-0.116411	0.0223392	0.183796
Free cholesterol in medium HDL	2222	-0.0466537	-0.0941421	0.0008346	0.0541608		2222	-0.0086048	-0.0649194	0.0477097	0.764475		2222	-0.0422935	-0.111138	0.0265514	0.228438
Triglycerides in medium HDL	2222	-0.0090792	-0.0613108	0.0431524	0.733226		2222	-0.0137442	-0.0780905	0.0506021	0.675349		2222	0.0062021	-0.0733409	0.0857452	0.878486
Concentration of small HDL particles	2222	-0.0424141	-0.0900152	0.005187	0.0807157		2222	0.045248	-0.0110769	0.101573	0.115312		2222	-0.0953658	-0.163928	-0.026804	0.0064282
Total lipids in small HDL	2222	-0.0425967	-0.0902674	0.0050741	0.0798603		2222	0.0453076	-0.0107762	0.101391	0.113283		2222	-0.0956939	-0.163955	-0.0274334	0.0060234
Phospholipids in small HDL	2222	-0.0288849	-0.0776206	0.0198508	0.245248		2222	0.0210251	-0.0401087	0.082159	0.500102		2222	-0.0537681	-0.126801	0.0192646	0.14895
Total cholesterol in small HDL	2222	-0.0461918	-0.0948888	0.0025052	0.0629966		2222	0.0542288	-0.0013256	0.109783	0.0557177		2222	-0.109899	-0.177524	-0.0422745	0.0014579
Cholesterol esters in small HDL	2222	-0.0471319	-0.0961352	0.0018714	0.059406		2222	0.0566726	0.0005087	0.112837	0.0479625		2222	-0.113696	-0.181955	-0.0454373	0.0011058
Free cholesterol in small HDL	2222	-0.031565	-0.080284	0.0171539	0.20402		2222	0.0293159	-0.0288822	0.0875139	0.323346		2222	-0.0660903	-0.136581	0.0044	0.0661038
Triglycerides in small HDL	2222	-0.0060561	-0.0593614	0.0472492	0.823714		2222	0.0291783	-0.036813	0.0951695	0.385992		2222	-0.0365545	-0.119351	0.0462422	0.386697
Phospholipids to total lipds ratio in chylomicrons and extremely large VLDL	2222	-0.0359998	-0.0873011	0.0153015	0.168922		2222	-0.0226321	-0.0796066	0.0343423	0.436069		2222	-0.0151276	-0.0968113	0.0665561	0.716506
Total cholesterol to total lipids ratio in chylomicrons and extremely large VLDL	2222	0.0209939	-0.0329018	0.0748896	0.445021		2222	0.0865793	0.0231726	0.149986	0.0074675		2222	-0.0701233	-0.145105	0.0048582	0.0667915
Cholesterol esters to total lipids ratio in chylomicrons and extremely large VLDL	2222	0.0258063	-0.0274639	0.0790764	0.342212		2222	0.082988	0.0203502	0.145626	0.009435		2222	-0.0611491	-0.135039	0.012741	0.104755
Free cholesterol to total lipids ratio in chylomicrons and extremely large VLDL	2222	0.0101781	-0.0444124	0.0647686	0.714681		2222	0.0892517	0.0247946	0.153709	0.0066713		2222	-0.0845223	-0.161346	-0.0076983	0.0310706
Triglycerides to total lipids ratio in chylomicrons and extremely large VLDL	2222	0.0038905	-0.0502758	0.0580569	0.887999		2222	-0.0584027	-0.121237	0.004432	0.068481		2222	0.0670974	-0.0113677	0.145563	0.0936974
Phospholipids to total lipds ratio in very large VLDL	2222	-0.0119688	-0.0690978	0.0451603	0.681225		2222	-0.0126726	-0.0767885	0.0514434	0.698348		2222	0.0009399	-0.0819311	0.083811	0.982257
Total cholesterol to total lipids ratio in very large VLDL	2222	0.0033016	-0.0499758	0.0565791	0.903286		2222	0.0884212	0.0243011	0.152541	0.0068982		2222	-0.0913364	-0.166681	-0.0159915	0.0175267
Cholesterol esters to total lipids ratio in very large VLDL	2222	0.0111108	-0.0411162	0.0633378	0.676578		2222	0.0892968	0.0266023	0.151991	0.0052649		2222	-0.0837616	-0.157219	-0.0103041	0.0254434
Free cholesterol to total lipids ratio in very large VLDL	2222	-0.0085155	-0.0622801	0.0452491	0.756135		2222	0.0838357	0.018995	0.148676	0.0112965		2222	-0.0992984	-0.175752	-0.0228451	0.010932
Triglycerides to total lipids ratio in very large VLDL	2222	0.0052627	-0.0489123	0.0594378	0.848934		2222	-0.0651416	-0.129434	-0.0008495	0.0470513		2222	0.0754229	-0.0021626	0.153008	0.056731
Phospholipids to total lipds ratio in large VLDL	2222	-0.0445396	-0.106029	0.0169496	0.155611		2222	-0.0390256	-0.0958987	0.0178475	0.178557		2222	-0.0058658	-0.0979253	0.0861936	0.900572
Total cholesterol to total lipids ratio in large VLDL	2222	0.0239318	-0.0295338	0.0773974	0.380157		2222	0.0728096	0.0104758	0.135143	0.0220798		2222	-0.0519971	-0.125459	0.0214647	0.165263
Cholesterol esters to total lipids ratio in large VLDL	2222	0.036712	-0.0169621	0.0903861	0.179957		2222	0.062976	0.0033472	0.122605	0.0384634		2222	-0.0276407	-0.102313	0.0470313	0.467976
Free cholesterol to total lipids ratio in large VLDL	2222	-0.0017312	-0.0551194	0.0516569	0.949301		2222	0.0762572	0.0110289	0.141485	0.0219639		2222	-0.0834669	-0.158981	-0.0079531	0.0302976
Triglycerides to total lipids ratio in large VLDL	2222	0.0033196	-0.0519483	0.0585874	0.906248		2222	-0.0480463	-0.109268	0.013175	0.123943		2222	0.0546431	-0.0251114	0.134398	0.179219
Phospholipids to total lipds ratio in medium VLDL	2222	-0.0327343	-0.0784964	0.0130278	0.160829		2222	-0.0003793	-0.0398371	0.0390785	0.984962		2222	-0.0358021	-0.0887344	0.0171303	0.184846
Total cholesterol to total lipids ratio in medium VLDL	2222	0.0108659	-0.0348582	0.05659	0.641245		2222	-0.0302646	-0.0862635	0.0257342	0.289331		2222	0.0451602	-0.0256316	0.115952	0.211065
Cholesterol esters to total lipids ratio in medium VLDL	2222	0.0143328	-0.0307042	0.0593698	0.532632		2222	-0.042117	-0.0980766	0.0138427	0.140103		2222	0.0610652	-0.0095132	0.131644	0.0898921
Free cholesterol to total lipids ratio in medium VLDL	2222	-0.0050645	-0.0551862	0.0450571	0.842943		2222	0.019143	-0.0401105	0.0783965	0.526439		2222	-0.0244078	-0.100247	0.0514315	0.528018
Triglycerides to total lipids ratio in medium VLDL	2222	0.0061513	-0.0372054	0.049508	0.780864		2222	0.0273677	-0.0247506	0.079486	0.303238		2222	-0.0231592	-0.0921296	0.0458113	0.510295
Phospholipids to total lipds ratio in small VLDL	2222	-0.006916	-0.0572106	0.0433786	0.787445		2222	-0.0312461	-0.0889488	0.0264567	0.288396		2222	0.0252202	-0.0460985	0.0965389	0.488084
Total cholesterol to total lipids ratio in small VLDL	2222	0.0094068	-0.0408927	0.0597064	0.713843		2222	0.0407156	-0.0210617	0.102493	0.196332		2222	-0.0345186	-0.111641	0.0426042	0.38019
Cholesterol esters to total lipids ratio in small VLDL	2222	0.0124477	-0.038074	0.0629694	0.629025		2222	0.0368561	-0.0252317	0.0989439	0.24451		2222	-0.0269829	-0.104441	0.0504749	0.49459
Free cholesterol to total lipids ratio in small VLDL	2222	-0.0117293	-0.0606043	0.0371457	0.637958		2222	0.026834	-0.0295419	0.0832099	0.350703		2222	-0.0421838	-0.110604	0.0262369	0.226773
Triglycerides to total lipids ratio in small VLDL	2222	-0.0059686	-0.0552169	0.0432798	0.812163		2222	-0.0253161	-0.0856002	0.0349681	0.410295		2222	0.0221746	-0.0520349	0.0963842	0.557948
Phospholipids to total lipds ratio in very small VLDL	2222	-0.0216218	-0.0696757	0.0264322	0.377675		2222	-0.0277983	-0.0881252	0.0325286	0.366287		2222	0.0050084	-0.0702003	0.0802171	0.896109
Total cholesterol to total lipids ratio in very small VLDL	2222	0.004049	-0.0464969	0.0545949	0.875189		2222	-0.00191	-0.0655429	0.061723	0.953068		2222	0.0063592	-0.0697215	0.08244	0.869814
Cholesterol esters to total lipids ratio in very small VLDL	2222	-0.0045877	-0.0540255	0.04485	0.855615		2222	-0.0241652	-0.0867711	0.0384407	0.449167		2222	0.0213822	-0.0536622	0.0964267	0.576386
Free cholesterol to total lipids ratio in very small VLDL	2222	0.0243301	-0.0248204	0.0734806	0.331784		2222	0.0601924	0.0019725	0.118412	0.0427333		2222	-0.0395982	-0.110374	0.0311773	0.272681
Triglycerides to total lipids ratio in very small VLDL	2222	0.0092655	-0.0415515	0.0600825	0.720708		2222	0.0176083	-0.0474339	0.0826505	0.595545		2222	-0.00799	-0.0868251	0.0708451	0.842475
Phospholipids to total lipds ratio in IDL	2222	0.0455808	-0.0066734	0.097835	0.0872964		2222	-0.0320932	-0.0976489	0.0334625	0.33714		2222	0.0831466	0.0009242	0.165369	0.0474821
Total cholesterol to total lipids ratio in IDL	2222	-0.0410354	-0.0909097	0.0088388	0.106779		2222	0.0236091	-0.0358788	0.0830971	0.436486		2222	-0.0702647	-0.142053	0.0015236	0.0550601
Cholesterol esters to total lipids ratio in IDL	2222	-0.0515419	-0.101071	-0.0020124	0.0413976		2222	0.0349114	-0.0244875	0.0943102	0.249203		2222	-0.0931768	-0.165827	-0.0205263	0.0119703
Free cholesterol to total lipids ratio in IDL	2222	0.0132804	-0.0356751	0.0622359	0.594793		2222	-0.020519	-0.085807	0.044769	0.537744		2222	0.0348037	-0.0412824	0.11089	0.369801
Triglycerides to total lipids ratio in IDL	2222	0.0282553	-0.0213769	0.0778876	0.264369		2222	-0.0132879	-0.0731634	0.0465876	0.663456		2222	0.0458054	-0.0258233	0.117434	0.209955
Phospholipids to total lipds ratio in large LDL	2222	0.0176986	-0.0333254	0.0687225	0.496436		2222	-0.0296799	-0.0908018	0.031442	0.341073		2222	0.0517732	-0.0246508	0.128197	0.18415
Total cholesterol to total lipids ratio in large LDL	2222	-0.0242559	-0.0744129	0.025901	0.34305		2222	0.0360401	-0.024057	0.0961372	0.239709		2222	-0.0658774	-0.138331	0.0065758	0.0747144
Cholesterol esters to total lipids ratio in large LDL	2222	-0.0294439	-0.0808952	0.0220074	0.261883		2222	0.0467825	-0.0142225	0.107787	0.132763		2222	-0.0828493	-0.158583	-0.0071159	0.0320377
Free cholesterol to total lipids ratio in large LDL	2222	0.0276364	-0.0214978	0.0767707	0.270138		2222	-0.05106	-0.113614	0.0114944	0.109587		2222	0.0845419	0.0058606	0.163223	0.0352207
Triglycerides to total lipids ratio in large LDL	2222	0.0248384	-0.0253556	0.0750325	0.331944		2222	-0.0329454	-0.0929275	0.0270367	0.28155		2222	0.06313	-0.0083424	0.134602	0.083388
Phospholipids to total lipds ratio in medium LDL	2222	0.0119405	-0.0415888	0.0654699	0.661835		2222	-0.038817	-0.103578	0.0259439	0.239951		2222	0.0558561	-0.022738	0.13445	0.163551
Total cholesterol to total lipids ratio in medium LDL	2222	-0.0177995	-0.0708829	0.0352838	0.510888		2222	0.0419096	-0.0222181	0.106037	0.200116		2222	-0.0653476	-0.142038	0.0113428	0.0948648
Cholesterol esters to total lipids ratio in medium LDL	2222	-0.0195482	-0.0731355	0.0340391	0.474456		2222	0.0427186	-0.0216179	0.107055	0.193016		2222	-0.0680345	-0.146596	0.0105273	0.0895995
Free cholesterol to total lipids ratio in medium LDL	2222	0.0207537	-0.0328392	0.0743466	0.447691		2222	-0.0379639	-0.1017	0.0257727	0.242905		2222	0.0638961	-0.0172421	0.145034	0.122656
Triglycerides to total lipids ratio in medium LDL	2222	0.0244687	-0.0264352	0.0753725	0.345968		2222	-0.0372021	-0.0978819	0.0234776	0.229379		2222	0.0669034	-0.0051391	0.138946	0.0687195
Phospholipids to total lipds ratio in small LDL	2222	0.0114544	-0.0418588	0.0647676	0.673555		2222	-0.0379283	-0.102229	0.0263729	0.247509		2222	0.0541765	-0.0241513	0.132504	0.175117
Total cholesterol to total lipids ratio in small LDL	2222	-0.0150851	-0.0689497	0.0387794	0.582923		2222	0.0330347	-0.0326503	0.0987196	0.324115		2222	-0.0529393	-0.1307	0.0248211	0.181989
Cholesterol esters to total lipids ratio in small LDL	2222	-0.0161119	-0.0707384	0.0385145	0.563051		2222	0.0342043	-0.0318802	0.100289	0.310215		2222	-0.0552422	-0.134804	0.0243194	0.173459
Free cholesterol to total lipids ratio in small LDL	2222	0.0154281	-0.0375733	0.0684295	0.568169		2222	-0.0287666	-0.0910999	0.0335667	0.365558		2222	0.0481043	-0.0310771	0.127286	0.233636
Triglycerides to total lipids ratio in small LDL	2222	0.0194092	-0.0353513	0.0741697	0.487087		2222	-0.0099415	-0.077627	0.0577441	0.773349		2222	0.0326815	-0.045809	0.111172	0.414286
Phospholipids to total lipds ratio in very large HDL	2222	0.0258072	-0.0266771	0.0782916	0.335017		2222	-0.0175425	-0.0857544	0.0506695	0.614078		2222	0.0469155	-0.0320533	0.125884	0.244121
Total cholesterol to total lipids ratio in very large HDL	2222	-0.0281483	-0.083669	0.0273724	0.320223		2222	0.0024336	-0.0651789	0.0700461	0.943735		2222	-0.0335047	-0.110992	0.0439831	0.39657
Cholesterol esters to total lipids ratio in very large HDL	2222	-0.0197695	-0.0732945	0.0337556	0.468953		2222	0.0225407	-0.0432693	0.0883507	0.501858		2222	-0.0460283	-0.121655	0.0295982	0.232786
Free cholesterol to total lipids ratio in very large HDL	2222	-0.0251319	-0.0785493	0.0282855	0.356299		2222	-0.0823426	-0.147431	-0.0172542	0.0131795		2222	0.0613561	-0.015786	0.138498	0.118965
Triglycerides to total lipids ratio in very large HDL	2222	-0.0037062	-0.0525601	0.0451476	0.881747		2222	0.0371314	-0.0420477	0.11631	0.357863		2222	-0.043351	-0.129739	0.0430372	0.325183
Phospholipids to total lipds ratio in large HDL	2222	-0.031245	-0.0778928	0.0154027	0.189144		2222	0.0530056	-0.0131124	0.119123	0.116064		2222	-0.0897652	-0.166132	-0.0133983	0.0212536
Total cholesterol to total lipids ratio in large HDL	2222	0.0138617	-0.0348673	0.0625907	0.577005		2222	-0.0877109	-0.152467	-0.0229552	0.0079594		2222	0.109215	0.0302495	0.188181	0.0067346
Cholesterol esters to total lipids ratio in large HDL	2222	0.013376	-0.033295	0.060047	0.574148		2222	-0.101966	-0.167662	-0.0362702	0.0023644		2222	0.124676	0.0441823	0.20517	0.0024139
Free cholesterol to total lipids ratio in large HDL	2222	0.0130377	-0.0404046	0.06648	0.632404		2222	-0.0479146	-0.110196	0.0143672	0.131528		2222	0.0642363	-0.011092	0.139565	0.0946113
Triglycerides to total lipids ratio in large HDL	2222	0.0189664	-0.0149327	0.0528654	0.272677		2222	0.0532146	-0.0245953	0.131024	0.180005		2222	-0.0378097	-0.113429	0.0378093	0.326934
Phospholipids to total lipds ratio in medium HDL	2222	0.0466109	-0.0186013	0.111823	0.161155		2222	-0.0206289	-0.0838951	0.0426372	0.522611		2222	0.0734021	0.0022672	0.144537	0.0431375
Total cholesterol to total lipids ratio in medium HDL	2222	-0.0384328	-0.0981098	0.0212443	0.206746		2222	0.0039314	-0.0571132	0.064976	0.89951		2222	-0.047038	-0.118556	0.0244805	0.197261
Cholesterol esters to total lipids ratio in medium HDL	2222	-0.0333882	-0.0907089	0.0239326	0.253468		2222	0.0058922	-0.0552531	0.0670375	0.85013		2222	-0.0436671	-0.116114	0.0287795	0.237327
Free cholesterol to total lipids ratio in medium HDL	2222	-0.03477	-0.0902348	0.0206949	0.219075		2222	-0.0033066	-0.0619002	0.0552871	0.911891		2222	-0.0348089	-0.104044	0.034426	0.32427
Triglycerides to total lipids ratio in medium HDL	2222	0.0266699	-0.0276898	0.0810296	0.336094		2222	0.0082586	-0.0508489	0.0673662	0.78411		2222	0.0212924	-0.0504208	0.0930055	0.560456
Phospholipids to total lipds ratio in small HDL	2222	0.0461289	-0.007105	0.0993628	0.0894027		2222	-0.0654822	-0.131244	0.00028	0.0509826		2222	0.122774	0.0443178	0.20123	0.0021755
Total cholesterol to total lipids ratio in small HDL	2222	-0.0452563	-0.0983001	0.0077874	0.0944423		2222	0.0539672	-0.0109594	0.118894	0.10324		2222	-0.109534	-0.186871	-0.0321978	0.0055244
Cholesterol esters to total lipids ratio in small HDL	2222	-0.046686	-0.099562	0.0061899	0.0835077		2222	0.0562784	-0.0089327	0.121489	0.090708		2222	-0.113583	-0.191356	-0.0358105	0.0042228
Free cholesterol to total lipids ratio in small HDL	2222	0.0460386	-0.0059413	0.0980185	0.0825458		2222	-0.0601724	-0.124037	0.0036922	0.0647844		2222	0.116471	0.0379799	0.194962	0.0036512
Triglycerides to total lipids ratio in small HDL	2222	0.0203843	-0.0346448	0.0754134	0.467657		2222	0.0095896	-0.052752	0.0719313	0.762944		2222	0.0133347	-0.0630498	0.0897192	0.732124
Mean diameter for VLDL particles	2222	-0.013943	-0.0653193	0.0374333	0.594636		2222	0.0349703	-0.0270699	0.0970105	0.269114		2222	-0.0510343	-0.126964	0.024895	0.187616
Mean diameter for LDL particles	2222	0.0288311	-0.0221475	0.0798097	0.26752		2222	-0.069947	-0.129437	-0.0104574	0.0212164		2222	0.10787	0.0371922	0.178548	0.0027933
Mean diameter for HDL particles	2222	0.0044233	-0.0426829	0.0515296	0.853918		2222	-0.0801945	-0.135723	-0.0246654	0.0046661		2222	0.0906334	0.0224296	0.158837	0.0092237
Serum total cholesterol	2222	-0.0515181	-0.103284	0.0002477	0.0511052		2222	0.0201249	-0.0433169	0.0835666	0.533955		2222	-0.0783544	-0.158536	0.0018274	0.0554502
Total cholesterol in VLDL	2222	-0.0269295	-0.0812209	0.0273619	0.330803		2222	0.0468523	-0.0175736	0.111278	0.153974		2222	-0.0787469	-0.162795	0.0053012	0.0662928
Remnant cholesterol (non-HDL, non-LDL -cholesterol)	2222	-0.0370326	-0.0916476	0.0175825	0.183751		2222	0.0390992	-0.0255761	0.103775	0.235932		2222	-0.081878	-0.165889	0.0021332	0.0561026
Total cholesterol in LDL	2222	-0.0439573	-0.0975326	0.0096179	0.107761		2222	0.0449382	-0.0203534	0.11023	0.177243		2222	-0.0968754	-0.178624	-0.0151268	0.0202207
Total cholesterol in HDL	2222	-0.0353923	-0.0831979	0.0124133	0.146691		2222	-0.0418894	-0.0965746	0.0127959	0.133196		2222	0.0054531	-0.0620502	0.0729565	0.874141
Total cholesterol in HDL2	2222	-0.0338617	-0.0815907	0.0138673	0.164282		2222	-0.0468994	-0.101606	0.0078071	0.0928692		2222	0.0125414	-0.0549399	0.0800227	0.71555
Total cholesterol in HDL3	2222	-0.0433831	-0.0924276	0.0056614	0.0829392		2222	0.0094712	-0.0467751	0.0657176	0.741267		2222	-0.0586072	-0.128429	0.0112146	0.0998934
Esterified cholesterol	2221	-0.0542603	-0.106214	-0.0023065	0.0406683		2221	0.0171816	-0.0465916	0.0809547	0.597318		2221	-0.0781401	-0.158429	0.0021486	0.0564483
Free cholesterol	2221	-0.0444457	-0.0963244	0.0074331	0.0930863		2221	0.029648	-0.0333484	0.0926443	0.356148		2221	-0.0809692	-0.160919	-0.0010197	0.0471513
Serum total triglycerides	2222	-0.0289868	-0.0819643	0.0239907	0.283394		2222	0.0338451	-0.0332782	0.100968	0.322869		2222	-0.0666257	-0.152828	0.0195768	0.129743
Triglycerides in VLDL	2222	-0.027721	-0.0793765	0.0239345	0.292733		2222	0.0401694	-0.02604	0.106379	0.234266		2222	-0.0719852	-0.156259	0.0122886	0.0940593
Triglycerides in LDL	2222	-0.0328628	-0.0841011	0.0183755	0.208614		2222	0.0024812	-0.0589851	0.0639474	0.936912		2222	-0.0385188	-0.118356	0.0413183	0.344182
Triglycerides in HDL	2222	-0.0039584	-0.0558864	0.0479696	0.881183		2222	-0.0298756	-0.0931646	0.0334134	0.354698		2222	0.0290203	-0.0507643	0.108805	0.475739
Total phosphoglycerides	2221	-0.0442677	-0.0931532	0.0046177	0.0759037		2221	0.0021647	-0.0567971	0.0611264	0.942612		2221	-0.0506669	-0.126474	0.0251403	0.190098
Ratio of triglycerides to phosphoglycerides	2218	0.0023334	-0.0493862	0.054053	0.929508		2218	0.0564061	-0.0078436	0.120656	0.0852757		2218	-0.0572578	-0.136646	0.0221298	0.157389
Phosphatidylcholine and other cholines	2221	-0.0534239	-0.103811	-0.0030373	0.0377096		2221	0.0112289	-0.0495073	0.0719652	0.71697		2221	-0.0706349	-0.148842	0.0075723	0.0766713
Total cholines	2221	-0.0378313	-0.0875062	0.0118436	0.135454		2221	0.0165676	-0.0430047	0.0761398	0.585545		2221	-0.0595666	-0.136378	0.0172443	0.128458
Apolipoprotein A-I	2222	-0.0460923	-0.0943061	0.0021215	0.060959		2222	-0.0209045	-0.0771716	0.0353625	0.46634		2222	-0.028597	-0.0985417	0.0413476	0.422769
Apolipoprotein B	2222	-0.0446179	-0.0988646	0.0096288	0.106898		2222	0.0463527	-0.0184794	0.111185	0.161033		2222	-0.0980246	-0.181941	-0.014108	0.022073
Ratio of apolipoprotein B to apolipoprotein A-I	2222	-0.0168016	-0.0714412	0.0378379	0.546559		2222	0.0568576	-0.0043875	0.118103	0.0688102		2222	-0.078636	-0.155904	-0.0013678	0.0460835
Total fatty acids	2221	-0.0508809	-0.103581	0.001819	0.0584416		2221	0.0324334	-0.0319479	0.0968146	0.323303		2221	-0.090227	-0.174149	-0.0063047	0.0351121
Estimated degree of unsaturation	2221	0.0021584	-0.0549466	0.0592634	0.940921		2221	-0.0186394	-0.0846597	0.047381	0.579871		2221	0.0178006	-0.063248	0.0988492	0.666728
22:6, docosahexaenoic acid	2221	-0.0325072	-0.0833755	0.0183611	0.210267		2221	-0.0010198	-0.0602271	0.0581876	0.973059		2221	-0.0362102	-0.108441	0.0360209	0.325671
18:2, linoleic acid	2221	-0.0612242	-0.114015	-0.008433	0.0230436		2221	0.0129438	-0.05106	0.0769476	0.691708		2221	-0.0804563	-0.161805	0.0008922	0.0525639
Omega-3 fatty acids	2221	-0.0122945	-0.064455	0.039866	0.643963		2221	0.0076235	-0.0544498	0.0696969	0.809698		2221	-0.0228801	-0.100658	0.0548975	0.564076
Omega-6 fatty acids	2221	-0.0556373	-0.107634	-0.0036409	0.0359872		2221	0.0218008	-0.0415314	0.0851329	0.499717		2221	-0.0846268	-0.165669	-0.0035841	0.040701
Polyunsaturated fatty acids	2221	-0.0518197	-0.103942	0.0003028	0.0513445		2221	0.0206277	-0.0426148	0.0838701	0.522481		2221	-0.0793013	-0.160155	0.0015525	0.0545601
Monounsaturated fatty acids; 16:1, 18:1	2221	-0.0631449	-0.116693	-0.0095964	0.020843		2221	0.0414976	-0.0235097	0.106505	0.210763		2221	-0.113098	-0.198026	-0.0281701	0.0090755
Saturated fatty acids	2221	-0.0321667	-0.0850319	0.0206985	0.232909		2221	0.0311009	-0.0338738	0.0960757	0.348		2221	-0.0679271	-0.152866	0.0170122	0.116961
Ratio of 22:6 docosahexaenoic acid to total fatty acids	2221	0.0140108	-0.0349247	0.0629463	0.574536		2221	-0.0235888	-0.0856037	0.038426	0.45579		2221	0.0379582	-0.0341033	0.11002	0.30173
Ratio of 18:2 linoleic acid to total fatty acids	2221	-0.0375873	-0.0933159	0.0181414	0.186085		2221	-0.0404522	-0.104476	0.0235713	0.215459		2221	0.0026288	-0.0766938	0.0819515	0.948187
Ratio of omega-3 fatty acids to total fatty acids	2221	0.0527317	0.0023902	0.103073	0.0400789		2221	-0.0141604	-0.0753235	0.0470027	0.649862		2221	0.0701563	-0.0049973	0.14531	0.0672891
Ratio of omega-6 fatty acids to total fatty acids	2221	-0.0174492	-0.0743636	0.0394652	0.54775		2221	-0.0391136	-0.106751	0.0285241	0.256905		2221	0.0206944	-0.0609899	0.102379	0.619363
Ratio of polyunsaturated fatty acids to total fatty acids	2221	-0.0032586	-0.0600218	0.0535047	0.910377		2221	-0.0384453	-0.104911	0.0280206	0.256789		2221	0.0350921	-0.0461462	0.11633	0.397031
Ratio of monounsaturated fatty acids to total fatty acids	2221	-0.0524745	-0.107966	0.0030173	0.0638139		2221	0.0391426	-0.0253375	0.103623	0.233999		2221	-0.0980659	-0.179642	-0.0164898	0.0184881
Ratio of saturated fatty acids to total fatty acids	2221	0.0910309	0.03635	0.145712	0.0011127		2221	-0.0069355	-0.0735309	0.0596599	0.838192		2221	0.108698	0.0274683	0.189928	0.0087459
Insulin	2221	-0.0208544	-0.0731158	0.0314069	0.433983		2221	0.0151298	-0.0423814	0.0726411	0.605974		2221	-0.0371148	-0.117667	0.0434373	0.366328
Glucose	2219	0.0399205	-0.0141519	0.0939928	0.147817		2219	0.0467235	-0.0166199	0.110067	0.148177		2219	-0.0058693	-0.07522	0.0634815	0.868199
Lactate	2222	-0.111535	-0.161021	-0.0620498	1.03e-05		2222	-0.059787	-0.123859	0.0042855	0.0674035		2222	-0.056615	-0.133777	0.0205469	0.150335
Citrate	2222	0.0391454	-0.0119807	0.0902715	0.13337		2222	-0.0453324	-0.110038	0.019373	0.169613		2222	0.0930494	0.0152851	0.170814	0.0190389
Alanine	2222	-0.0006634	-0.0553779	0.054051	0.981032		2222	-0.0719923	-0.138978	-0.0050068	0.0351768		2222	0.0801602	-0.0022155	0.162536	0.0564824
Glutamine	2189	0.0741452	0.0066152	0.141675	0.0314158		2189	-0.0011917	-0.0647959	0.0624125	0.970693		2189	0.0831713	0.0121036	0.154239	0.0218254
Histidine	2222	0.0943985	0.0396328	0.149164	0.0007369		2222	-0.0350175	-0.0989493	0.0289143	0.282884		2222	0.144812	0.063672	0.225952	0.0004747
Isoleucine	2220	0.111983	0.0603629	0.163604	2.19e-05		2220	0.0910669	0.0326409	0.149493	0.0022653		2220	0.0249529	-0.047419	0.0973249	0.499022
Leucine	2222	0.170594	0.123506	0.217681	1.62e-12		2222	0.123756	0.0702643	0.177247	6.01e-06		2222	0.0523837	-0.0135127	0.11828	0.119161
Valine	2220	0.194197	0.141528	0.246865	6.6e-13		2220	0.151485	0.092104	0.210867	6.1e-07		2220	0.0467968	-0.0245239	0.118117	0.198324
Phenylalanine	2221	0.119027	0.0681951	0.169859	4.64e-06		2221	0.129806	0.0653198	0.194293	8.15e-05		2221	-0.0100437	-0.0902534	0.0701659	0.806047
Tyrosine	2222	0.078114	0.0299248	0.126303	0.0014993		2222	0.0406626	-0.0193567	0.100682	0.184121		2222	0.0419537	-0.032658	0.116565	0.270286
Acetate	2222	0.0506397	-0.0092002	0.110479	0.0971499		2222	0.0393016	-0.017851	0.0964542	0.177627		2222	0.0112492	-0.0541159	0.0766143	0.735779
Acetoacetate	2222	-0.0189716	-0.0672077	0.0292646	0.440619		2222	-0.0059163	-0.0671367	0.0553041	0.849708		2222	-0.0161278	-0.0882959	0.0560403	0.661252
3-hydroxybutyrate	2218	-0.0470483	-0.0888464	-0.0052503	0.0273911		2218	-0.0608351	-0.114989	-0.0066814	0.0276984		2218	0.0135137	-0.0505636	0.077591	0.679223
Creatinine	2222	0.327184	0.282475	0.371894	0		2222	0.1346	0.0820701	0.18713	5.44e-07		2222	0.212006	0.149489	0.274523	3.68e-11
Albumin (signal area)	2222	-0.0459819	-0.0935493	0.0015856	0.058134		2222	-0.0036748	-0.0634389	0.0560892	0.904033		2222	-0.0450859	-0.117863	0.0276911	0.224542
Glycoprotein acetyls, mainly a1-acid glycoprotein	2222	-0.0942101	-0.147753	-0.0406669	0.0005701		2222	0.0429611	-0.0176184	0.103541	0.164454		2222	-0.149501	-0.225927	-0.0730755	0.0001285
C-reactive protein	2054	-0.0450755	-0.103521	0.0133698	0.13056		2054	0.0416174	-0.0064601	0.0896949	0.089733		2054	-0.0954488	-0.180435	-0.0104626	0.0277371
Complete case sample
Standardized outcome at age 25y	N	Beta	LCL	UCL	P-value		N	Beta	LCL	UCL	P-value		N	Beta	LCL	UCL	P-value
Systolic blood pressure	770	0.277627	0.200738	0.354516	3.12e-12		770	0.250453	0.157988	0.342918	1.39e-07		770	0.0360443	-0.0715087	0.143597	0.510803
Diastolic blood pressure	770	0.0289962	-0.0590028	0.116995	0.517921		770	0.0389872	-0.0679404	0.145915	0.474351		770	-0.0033542	-0.123053	0.116345	0.956145
Concentration of chylomicrons and extremely large VLDL particles	770	-0.0223803	-0.0948022	0.0500416	0.544264		770	-0.0125231	-0.126698	0.101652	0.829575		770	-0.0089842	-0.147122	0.129154	0.898439
Total lipids in chylomicrons and extremely large VLDL	770	-0.0225044	-0.094929	0.0499202	0.542049		770	-0.0119538	-0.126492	0.102584	0.83772		770	-0.0097405	-0.148334	0.128853	0.890301
Phospholipids in chylomicrons and extremely large VLDL	770	-0.0270483	-0.0992918	0.0451951	0.462568		770	-0.0073659	-0.122231	0.1075	0.899855		770	-0.0196221	-0.158951	0.119707	0.782262
Total cholesterol in chylomicrons and extremely large VLDL	770	-0.021305	-0.0942738	0.0516637	0.566694		770	-0.0067658	-0.125419	0.111888	0.910901		770	-0.0141043	-0.158272	0.130063	0.847749
Cholesterol esters in chylomicrons and extremely large VLDL	770	-0.0186768	-0.0925999	0.0552463	0.620051		770	-0.0079775	-0.126618	0.110663	0.895018		770	-0.0098439	-0.155258	0.13557	0.894312
Free cholesterol in chylomicrons and extremely large VLDL	770	-0.023829	-0.0965821	0.0489241	0.52043		770	-0.0052167	-0.123807	0.113374	0.931206		770	-0.018674	-0.161706	0.124358	0.797788
Triglycerides in chylomicrons and extremely large VLDL	770	-0.0218651	-0.0943125	0.0505822	0.553706		770	-0.0140271	-0.127351	0.0992964	0.808077		770	-0.006802	-0.143775	0.130171	0.922366
Concentration of very large VLDL particles	770	-0.0208328	-0.0955059	0.0538402	0.584072		770	-0.0012094	-0.120407	0.117989	0.984114		770	-0.0197227	-0.162428	0.122982	0.786223
Total lipids in very large VLDL	770	-0.021175	-0.0956262	0.0532763	0.57678		770	-0.0013433	-0.120612	0.117925	0.982365		770	-0.019954	-0.162784	0.122876	0.783963
Phospholipids in very large VLDL	770	-0.025722	-0.0994205	0.0479765	0.493455		770	0.0015728	-0.116627	0.119773	0.979167		770	-0.0280283	-0.170054	0.113997	0.698559
Total cholesterol in very large VLDL	770	-0.0210831	-0.0937908	0.0516246	0.569359		770	-0.0036231	-0.123882	0.116636	0.952854		770	-0.0174667	-0.161826	0.126893	0.812313
Cholesterol esters in very large VLDL	770	-0.0161184	-0.0890214	0.0567846	0.66439		770	-0.0025346	-0.12298	0.117911	0.967059		770	-0.0132551	-0.157671	0.131161	0.857057
Free cholesterol in very large VLDL	770	-0.026751	-0.0993139	0.0458119	0.469462		770	-0.0048568	-0.124755	0.115041	0.936639		770	-0.0222896	-0.166447	0.121868	0.761565
Triglycerides in very large VLDL	770	-0.0199532	-0.0952697	0.0553632	0.603162		770	-0.0014311	-0.120556	0.117694	0.981191		770	-0.0185243	-0.161044	0.123995	0.798669
Concentration of large VLDL particles	770	-0.01475	-0.0917142	0.0622142	0.706855		770	0.0014312	-0.115893	0.118755	0.9809		770	-0.0159315	-0.156175	0.124312	0.82359
Total lipids in large VLDL	770	-0.014964	-0.0918336	0.0619056	0.702455		770	0.0018707	-0.115552	0.119294	0.975058		770	-0.0166433	-0.157069	0.123783	0.816082
Phospholipids in large VLDL	770	-0.0149149	-0.0920117	0.0621819	0.704217		770	0.005042	-0.111514	0.121598	0.932346		770	-0.0199672	-0.159858	0.119923	0.779398
Total cholesterol in large VLDL	770	-0.0136651	-0.0896332	0.0623029	0.724094		770	0.0040734	-0.113842	0.121989	0.945951		770	-0.0176707	-0.159242	0.1239	0.806498
Cholesterol esters in large VLDL	770	-0.0049252	-0.0810015	0.0711511	0.898901		770	0.0020558	-0.114049	0.11816	0.972281		770	-0.0059707	-0.145588	0.133647	0.933117
Free cholesterol in large VLDL	770	-0.0221891	-0.0981563	0.053778	0.566544		770	0.0060147	-0.113402	0.125432	0.921263		770	-0.0290668	-0.172403	0.11427	0.690673
Triglycerides in large VLDL	770	-0.0154372	-0.0925986	0.0617242	0.694616		770	0.0001014	-0.117295	0.117498	0.998647		770	-0.0152435	-0.15534	0.124853	0.830915
Concentration of medium VLDL particles	770	-0.0075045	-0.0841567	0.0691477	0.847641		770	0.0134244	-0.0996222	0.126471	0.815729		770	-0.0212233	-0.155997	0.11355	0.757301
Total lipids in medium VLDL	770	-0.0074303	-0.0841651	0.0693044	0.849289		770	0.0139921	-0.0990064	0.126991	0.808006		770	-0.0217492	-0.156703	0.113204	0.751804
Phospholipids in medium VLDL	770	-0.0089172	-0.0858745	0.0680401	0.820121		770	0.0183196	-0.0938371	0.130476	0.748561		770	-0.0279866	-0.162483	0.10651	0.683028
Total cholesterol in medium VLDL	770	-0.0044059	-0.0817045	0.0728927	0.910937		770	0.0172594	-0.0941527	0.128671	0.761124		770	-0.021993	-0.157702	0.113716	0.750465
Cholesterol esters in medium VLDL	770	0.0001641	-0.0769859	0.0773141	0.996669		770	0.017162	-0.0910536	0.125378	0.755634		770	-0.0170138	-0.151017	0.11699	0.803237
Free cholesterol in medium VLDL	770	-0.0092386	-0.087046	0.0685689	0.815753		770	0.0168258	-0.097966	0.131618	0.773619		770	-0.0267174	-0.16437	0.110935	0.70329
Triglycerides in medium VLDL	770	-0.0081898	-0.0847575	0.068378	0.833743		770	0.0108812	-0.102897	0.12466	0.85113		770	-0.0192475	-0.153894	0.115399	0.779075
Concentration of small VLDL particles	770	-0.0067069	-0.087533	0.0741192	0.870642		770	0.0488547	-0.0603789	0.158088	0.380222		770	-0.0588982	-0.191247	0.0734502	0.382596
Total lipids in small VLDL	770	-0.0071403	-0.0883533	0.0740727	0.863013		770	0.053262	-0.0549868	0.161511	0.334395		770	-0.0641664	-0.196061	0.0677283	0.339858
Phospholipids in small VLDL	770	-0.016481	-0.100155	0.0671932	0.699113		770	0.0578821	-0.0517297	0.167494	0.300231		770	-0.0792611	-0.214146	0.0556234	0.249042
Total cholesterol in small VLDL	770	-0.003805	-0.0867029	0.0790929	0.928226		770	0.0778865	-0.0224855	0.178259	0.128094		770	-0.0875022	-0.214579	0.039575	0.17686
Cholesterol esters in small VLDL	770	0.0023148	-0.0803517	0.0849812	0.956177		770	0.0801545	-0.0179	0.178209	0.108968		770	-0.0834863	-0.209004	0.042031	0.192039
Free cholesterol in small VLDL	770	-0.0143228	-0.0982395	0.0695938	0.737671		770	0.0677283	-0.0408076	0.176264	0.220951		770	-0.0876876	-0.2215	0.0461248	0.198686
Triglycerides in small VLDL	770	-0.0051499	-0.0847105	0.0744107	0.898919		770	0.0276715	-0.0865998	0.141943	0.634653		770	-0.0342011	-0.169164	0.100762	0.619
Concentration of very small VLDL particles	770	0.0022723	-0.0814355	0.0859801	0.957515		770	0.0823607	-0.0180923	0.182814	0.107916		770	-0.0852639	-0.212421	0.0418933	0.188458
Total lipids in very small VLDL	770	0.0014303	-0.082533	0.0853937	0.973331		770	0.0838924	-0.0165561	0.184341	0.101516		770	-0.0878852	-0.214984	0.0392138	0.175049
Phospholipids in very small VLDL	770	-0.0140061	-0.098202	0.0701897	0.744086		770	0.0855171	-0.0157069	0.186741	0.0976325		770	-0.106481	-0.233988	0.0210259	0.101547
Total cholesterol in very small VLDL	770	0.0056089	-0.0787558	0.0899736	0.896193		770	0.0808696	-0.0211192	0.182858	0.119984		770	-0.0802773	-0.208286	0.0477313	0.218663
Cholesterol esters in very small VLDL	770	0.0100264	-0.0729595	0.0930122	0.812579		770	0.0695256	-0.0325028	0.171554	0.181387		770	-0.0631744	-0.191085	0.0647363	0.332571
Free cholesterol in very small VLDL	770	-0.0042807	-0.0911999	0.0826384	0.923004		770	0.100983	-0.0001585	0.202124	0.0503593		770	-0.112895	-0.240507	0.014717	0.0828456
Triglycerides in very small VLDL	770	0.0135416	-0.0725793	0.0996626	0.757651		770	0.0631219	-0.0499888	0.176233	0.273637		770	-0.0521385	-0.190601	0.0863241	0.460005
Concentration of IDL particles	770	-0.0273721	-0.114066	0.0593221	0.535565		770	0.0910936	-0.0129335	0.195121	0.0860168		770	-0.127375	-0.256706	0.0019573	0.0535604
Total lipids in IDL	770	-0.029193	-0.116152	0.0577665	0.510077		770	0.0913566	-0.0132612	0.195974	0.0868894		770	-0.129702	-0.259371	-3.25e-05	0.0499427
Phospholipids in IDL	770	-0.028133	-0.114963	0.0586973	0.524938		770	0.0925856	-0.013571	0.198742	0.0872799		770	-0.129916	-0.260573	0.000741	0.0513102
Total cholesterol in IDL	770	-0.0354817	-0.123031	0.0520673	0.426512		770	0.0892784	-0.0161739	0.194731	0.0969244		770	-0.134434	-0.26461	-0.0042588	0.0429789
Cholesterol esters in IDL	770	-0.0370645	-0.124168	0.0500394	0.403788		770	0.0859394	-0.0182964	0.190175	0.105966		770	-0.132498	-0.261792	-0.0032032	0.0446015
Free cholesterol in IDL	770	-0.030669	-0.118851	0.0575133	0.494973		770	0.0959354	-0.0128228	0.204694	0.083743		770	-0.13653	-0.268858	-0.0042023	0.0431722
Triglycerides in IDL	770	0.0221817	-0.063041	0.107404	0.609531		770	0.0741892	-0.0311953	0.179574	0.167379		770	-0.0544175	-0.187493	0.078658	0.422366
Concentration of large LDL particles	770	-0.0409289	-0.128238	0.0463804	0.357727		770	0.107021	0.0029528	0.211089	0.0438598		770	-0.159696	-0.287572	-0.0318194	0.0144483
Total lipids in large LDL	770	-0.0416572	-0.129131	0.045816	0.350144		770	0.10729	0.0026982	0.211881	0.0443896		770	-0.160822	-0.289031	-0.0326128	0.0140206
Phospholipids in large LDL	770	-0.0471237	-0.134109	0.0398621	0.287897		770	0.102168	-0.0016475	0.205984	0.0537387		770	-0.161212	-0.288887	-0.033536	0.0134018
Total cholesterol in large LDL	770	-0.0431317	-0.130996	0.0447323	0.335518		770	0.108448	0.0028253	0.21407	0.0441933		770	-0.163781	-0.292612	-0.0349501	0.0127842
Cholesterol esters in large LDL	770	-0.0436715	-0.131304	0.0439608	0.328232		770	0.108236	0.0035876	0.212885	0.0426649		770	-0.16411	-0.292135	-0.0360845	0.0120616
Free cholesterol in large LDL	770	-0.0408956	-0.12918	0.047389	0.36345		770	0.107528	-0.0011694	0.216226	0.0525098		770	-0.160455	-0.291716	-0.0291942	0.0166484
Triglycerides in large LDL	770	0.0018704	-0.0818859	0.0856267	0.965044		770	0.0756845	-0.0251735	0.176542	0.141132		770	-0.0785012	-0.2072	0.0501976	0.231518
Concentration of medium LDL particles	770	-0.0529625	-0.13907	0.0331451	0.227634		770	0.116381	0.0146052	0.218157	0.0250682		770	-0.18331	-0.307305	-0.0593154	0.0038134
Total lipids in medium LDL	770	-0.0541586	-0.140201	0.0318838	0.216969		770	0.116402	0.0145356	0.218269	0.0251711		770	-0.184687	-0.308547	-0.0608282	0.003523
Phospholipids in medium LDL	770	-0.0644877	-0.148771	0.0197952	0.133504		770	0.103009	0.0044209	0.201596	0.0405977		770	-0.181288	-0.303141	-0.059435	0.0035973
Total cholesterol in medium LDL	770	-0.0527954	-0.139319	0.0337282	0.231347		770	0.118574	0.0151569	0.221991	0.0246835		770	-0.185661	-0.310527	-0.0607949	0.0036171
Cholesterol esters in medium LDL	770	-0.049007	-0.136077	0.0380635	0.269545		770	0.119679	0.0153414	0.224017	0.0246242		770	-0.182653	-0.308738	-0.0565687	0.0045774
Free cholesterol in medium LDL	770	-0.0665573	-0.150397	0.0172827	0.119549		770	0.112021	0.0124379	0.211604	0.0275231		770	-0.193861	-0.313714	-0.074008	0.0015576
Triglycerides in medium LDL	770	-0.0120395	-0.0943773	0.0702983	0.774155		770	0.0805035	-0.0173422	0.178349	0.106692		770	-0.099251	-0.224433	0.0259311	0.120018
Concentration of small LDL particles	770	-0.063673	-0.148047	0.0207009	0.138899		770	0.114216	0.0155339	0.212898	0.0233591		770	-0.192901	-0.313105	-0.072698	0.0016949
Total lipids in small LDL	770	-0.0644405	-0.148708	0.0198273	0.133719		770	0.114347	0.0155094	0.213185	0.0234182		770	-0.193936	-0.313971	-0.0739012	0.0015767
Phospholipids in small LDL	770	-0.08045	-0.161523	0.0006226	0.051781		770	0.0979226	0.0042298	0.191615	0.0405397		770	-0.19371	-0.309405	-0.0780142	0.00106
Total cholesterol in small LDL	770	-0.0598427	-0.145131	0.0254457	0.168791		770	0.11841	0.0165193	0.220301	0.0228033		770	-0.193375	-0.315829	-0.0709217	0.0020066
Cholesterol esters in small LDL	770	-0.0548219	-0.141162	0.0315179	0.212972		770	0.12053	0.0166124	0.224447	0.0230691		770	-0.190069	-0.314929	-0.0652086	0.0028959
Free cholesterol in small LDL	770	-0.0752245	-0.156115	0.005666	0.0683048		770	0.106741	0.0116725	0.20181	0.0278155		770	-0.197951	-0.312318	-0.0835839	0.0007149
Triglycerides in small LDL	770	-0.026615	-0.111766	0.0585359	0.539667		770	0.0751761	-0.0281722	0.178525	0.153712		770	-0.109338	-0.243929	0.0252531	0.111181
Concentration of very large HDL particles	770	-0.021553	-0.105683	0.0625775	0.615166		770	-0.0169248	-0.117431	0.0835813	0.741054		770	-0.0055587	-0.125783	0.114665	0.927702
Total lipids in very large HDL	770	-0.0226903	-0.106903	0.0615227	0.597003		770	-0.0167669	-0.117327	0.0837929	0.743515		770	-0.0069802	-0.127316	0.113356	0.909369
Phospholipids in very large HDL	770	-0.0174105	-0.0996062	0.0647852	0.677659		770	-0.0232066	-0.122802	0.0763883	0.647497		770	0.005798	-0.111581	0.123177	0.922777
Total cholesterol in very large HDL	770	-0.0312018	-0.117317	0.0549131	0.477124		770	-0.0079414	-0.110096	0.0942136	0.878747		770	-0.0259253	-0.149732	0.0978816	0.681132
Cholesterol esters in very large HDL	770	-0.0312181	-0.117961	0.0555244	0.480088		770	-0.0020059	-0.105122	0.10111	0.969548		770	-0.0324223	-0.157604	0.0927597	0.611287
Free cholesterol in very large HDL	770	-0.0306166	-0.115169	0.0539358	0.477399		770	-0.0211296	-0.121235	0.0789755	0.678726		770	-0.0108768	-0.131639	0.109885	0.859702
Triglycerides in very large HDL	770	0.0130399	-0.0725126	0.0985924	0.764857		770	-0.0070298	-0.114399	0.100339	0.897762		770	0.0222829	-0.116971	0.161537	0.753509
Concentration of large HDL particles	770	-0.0317956	-0.111651	0.0480601	0.434672		770	-0.0189283	-0.115345	0.0774881	0.700053		770	-0.0146188	-0.127805	0.0985679	0.799913
Total lipids in large HDL	770	-0.0318193	-0.111716	0.048078	0.43457		770	-0.0194807	-0.116023	0.0770611	0.692123		770	-0.0140588	-0.127281	0.0991632	0.807483
Phospholipids in large HDL	770	-0.0400404	-0.11837	0.0382891	0.315941		770	-0.0113676	-0.106668	0.0839333	0.814922		770	-0.0317694	-0.143348	0.0798096	0.576362
Total cholesterol in large HDL	770	-0.0274128	-0.108231	0.0534052	0.505697		770	-0.0259882	-0.123477	0.071501	0.600907		770	-0.0022565	-0.116455	0.111942	0.969068
Cholesterol esters in large HDL	770	-0.0266454	-0.107539	0.0542488	0.518074		770	-0.0271771	-0.124683	0.0703285	0.584426		770	-0.0001116	-0.114417	0.114194	0.998471
Free cholesterol in large HDL	770	-0.0299437	-0.110508	0.0506204	0.465837		770	-0.0221904	-0.119632	0.0752514	0.65496		770	-0.0091945	-0.123101	0.104712	0.874136
Triglycerides in large HDL	770	0.0160901	-0.0670632	0.0992433	0.704156		770	-0.0182081	-0.114841	0.0784245	0.71156		770	0.0371897	-0.0855394	0.159919	0.55211
Concentration of medium HDL particles	770	-0.0746075	-0.147952	-0.0012625	0.0461943		770	0.0014202	-0.0874315	0.0902718	0.974977		770	-0.0828245	-0.194503	0.0288536	0.145832
Total lipids in medium HDL	770	-0.0759576	-0.148996	-0.0029192	0.0415409		770	0.0021201	-0.0864138	0.0906541	0.962517		770	-0.0851284	-0.196083	0.0258264	0.132442
Phospholipids in medium HDL	770	-0.0706508	-0.143354	0.0020519	0.0568084		770	0.0043258	-0.0840353	0.092687	0.923461		770	-0.0814924	-0.193051	0.0300663	0.151977
Total cholesterol in medium HDL	770	-0.0831757	-0.15543	-0.0109213	0.0241156		770	0.0026956	-0.085528	0.0909193	0.952186		770	-0.0940523	-0.202527	0.0144229	0.089149
Cholesterol esters in medium HDL	770	-0.0843562	-0.156759	-0.0119538	0.0224585		770	0.0004263	-0.0882218	0.0890743	0.992471		770	-0.0929508	-0.201598	0.0156964	0.0934687
Free cholesterol in medium HDL	770	-0.0781823	-0.150076	-0.0062884	0.033097		770	0.0108475	-0.0761729	0.097868	0.806746		770	-0.0971925	-0.205426	0.0110408	0.0783294
Triglycerides in medium HDL	770	0.0276431	-0.0532551	0.108541	0.502554		770	-0.0218085	-0.130544	0.0869264	0.693889		770	0.0560223	-0.0798793	0.191924	0.418627
Concentration of small HDL particles	770	-0.0698746	-0.143554	0.003805	0.0630296		770	0.0424344	-0.0462946	0.131163	0.348107		770	-0.122232	-0.234204	-0.0102597	0.0324333
Total lipids in small HDL	770	-0.0715309	-0.144622	0.0015602	0.0550818		770	0.0437716	-0.0440094	0.131553	0.327944		770	-0.125578	-0.23615	-0.0150052	0.0260732
Phospholipids in small HDL	770	-0.0479437	-0.126723	0.0308356	0.232574		770	-0.0079839	-0.112556	0.0965882	0.880899		770	-0.0430324	-0.17377	0.0877056	0.518373
Total cholesterol in small HDL	770	-0.0820547	-0.152468	-0.011641	0.0224332		770	0.0735213	-0.0101463	0.157189	0.0849283		770	-0.170012	-0.271571	-0.0684533	0.0010621
Cholesterol esters in small HDL	770	-0.0825168	-0.153376	-0.0116573	0.0225265		770	0.0804367	-0.0047632	0.165637	0.0642204		770	-0.178111	-0.280408	-0.0758139	0.0006647
Free cholesterol in small HDL	770	-0.0631258	-0.137438	0.0111862	0.095809		770	0.0191481	-0.0773358	0.115632	0.696944		770	-0.089701	-0.21091	0.0315082	0.146694
Triglycerides in small HDL	770	0.0331445	-0.0531038	0.119393	0.45084		770	0.024921	-0.097137	0.146979	0.688669		770	0.011328	-0.133354	0.156011	0.877885
Phospholipids to total lipds ratio in chylomicrons and extremely large VLDL	770	-0.0358336	-0.142961	0.0712943	0.511608		770	-0.0379243	-0.133129	0.0572803	0.434462		770	0.0037551	-0.140419	0.147929	0.959235
Total cholesterol to total lipids ratio in chylomicrons and extremely large VLDL	770	0.0135134	-0.0584435	0.0854703	0.712478		770	0.0982221	0.015766	0.180678	0.0196231		770	-0.0907493	-0.193351	0.011852	0.0829113
Cholesterol esters to total lipids ratio in chylomicrons and extremely large VLDL	770	0.0140876	-0.0562892	0.0844645	0.694457		770	0.094855	0.013305	0.176405	0.0226842		770	-0.0867797	-0.187116	0.0135571	0.0899453
Free cholesterol to total lipids ratio in chylomicrons and extremely large VLDL	770	0.0116381	-0.0652801	0.0885563	0.766527		770	0.0998396	0.0135963	0.186083	0.0233308		770	-0.0939823	-0.202597	0.014632	0.0897969
Triglycerides to total lipids ratio in chylomicrons and extremely large VLDL	770	0.0099991	-0.079222	0.0992202	0.825924		770	-0.0590091	-0.147953	0.0299353	0.193175		770	0.0730331	-0.04852	0.194586	0.23857
Phospholipids to total lipds ratio in very large VLDL	770	0.0310943	-0.0786065	0.140795	0.578077		770	0.0109237	-0.0937502	0.115598	0.837729		770	0.0232163	-0.10601	0.152443	0.724423
Total cholesterol to total lipids ratio in very large VLDL	770	-0.0179425	-0.0932816	0.0573966	0.640257		770	0.100562	0.0165814	0.184544	0.018994		770	-0.128198	-0.236869	-0.0195269	0.0208331
Cholesterol esters to total lipids ratio in very large VLDL	770	-0.0076332	-0.0824884	0.0672221	0.841392		770	0.104348	0.020406	0.18829	0.0149026		770	-0.121085	-0.22747	-0.0146999	0.025751
Free cholesterol to total lipids ratio in very large VLDL	770	-0.0327243	-0.108095	0.0426461	0.394294		770	0.0911787	0.0071643	0.175193	0.0334518		770	-0.134122	-0.243806	-0.0244375	0.0166143
Triglycerides to total lipids ratio in very large VLDL	770	-0.0058723	-0.0962748	0.0845302	0.898564		770	-0.0910574	-0.184779	0.0026644	0.0568607		770	0.0912186	-0.0284958	0.210933	0.135116
Phospholipids to total lipds ratio in large VLDL	770	-0.0493507	-0.177669	0.0789674	0.450481		770	-0.0543939	-0.136097	0.0273092	0.19163		770	0.0066392	-0.141829	0.155108	0.93007
Total cholesterol to total lipids ratio in large VLDL	770	-0.0321605	-0.098467	0.0341459	0.341318		770	0.0594641	-0.027864	0.146792	0.181711		770	-0.0989813	-0.209775	0.0118121	0.0798677
Cholesterol esters to total lipids ratio in large VLDL	770	-0.0127973	-0.0739012	0.0483066	0.681083		770	0.0453815	-0.0352472	0.12601	0.269542		770	-0.063082	-0.165152	0.0389883	0.225413
Free cholesterol to total lipids ratio in large VLDL	770	-0.0587904	-0.132032	0.0144511	0.115497		770	0.0723926	-0.0232485	0.168034	0.137718		770	-0.141327	-0.261868	-0.0207871	0.0216265
Triglycerides to total lipids ratio in large VLDL	770	0.0613415	-0.029535	0.152218	0.18554		770	-0.0256687	-0.114068	0.0627302	0.568822		770	0.0932774	-0.0337526	0.220307	0.149857
Phospholipids to total lipds ratio in medium VLDL	770	-0.0446336	-0.106229	0.0169618	0.155288		770	0.0140457	-0.0373849	0.0654763	0.592028		770	-0.0638714	-0.133209	0.0054661	0.0709491
Total cholesterol to total lipids ratio in medium VLDL	770	0.0280908	-0.0529614	0.109143	0.49648		770	0.0071332	-0.0805718	0.0948383	0.873189		770	0.0233078	-0.0940479	0.140663	0.696727
Cholesterol esters to total lipids ratio in medium VLDL	770	0.0251972	-0.0567344	0.107129	0.546202		770	-0.0034001	-0.0971829	0.0903827	0.943279		770	0.0308243	-0.0874911	0.14914	0.60919
Free cholesterol to total lipids ratio in medium VLDL	770	0.0149227	-0.0714654	0.101311	0.734623		770	0.0270606	-0.061183	0.115304	0.547352		770	-0.0111714	-0.131595	0.109253	0.855543
Triglycerides to total lipids ratio in medium VLDL	770	-0.003522	-0.0850028	0.0779587	0.932398		770	-0.0131334	-0.0961275	0.0698607	0.75615		770	0.010018	-0.102019	0.122055	0.860705
Phospholipids to total lipds ratio in small VLDL	770	-0.035757	-0.110956	0.0394422	0.350884		770	-0.0193167	-0.109571	0.0709376	0.674491		770	-0.0179665	-0.133214	0.0972812	0.759659
Total cholesterol to total lipids ratio in small VLDL	770	0.010852	-0.0791686	0.100873	0.81299		770	0.0849034	-0.0164257	0.186233	0.100409		770	-0.0811604	-0.208768	0.0464469	0.212208
Cholesterol esters to total lipids ratio in small VLDL	770	0.019645	-0.0693398	0.10863	0.664854		770	0.0716983	-0.0310783	0.174475	0.171253		770	-0.0574612	-0.186569	0.0716462	0.382552
Free cholesterol to total lipids ratio in small VLDL	770	-0.0376341	-0.109667	0.0343991	0.305392		770	0.0788998	-0.0039606	0.16176	0.061971		770	-0.125851	-0.233166	-0.0185361	0.0215956
Triglycerides to total lipids ratio in small VLDL	770	0.0077353	-0.0763774	0.0918481	0.85678		770	-0.0769793	-0.17672	0.0227609	0.130159		770	0.0928182	-0.0275155	0.213152	0.130387
Phospholipids to total lipds ratio in very small VLDL	770	-0.0564234	-0.137113	0.0242663	0.170243		770	0.0185653	-0.0868548	0.123985	0.729649		770	-0.0807519	-0.20067	0.0391662	0.186587
Total cholesterol to total lipids ratio in very small VLDL	770	0.0026948	-0.0778667	0.0832564	0.94766		770	0.0084532	-0.0958972	0.112804	0.873689		770	-0.0069411	-0.137438	0.123555	0.916865
Cholesterol esters to total lipids ratio in very small VLDL	770	0.0096425	-0.0685876	0.0878725	0.80887		770	-0.0253639	-0.122893	0.0721652	0.609825		770	0.0373276	-0.0888557	0.163511	0.561596
Free cholesterol to total lipids ratio in very small VLDL	770	-0.0181462	-0.0985079	0.0622154	0.657687		770	0.0933924	-0.0027014	0.189486	0.0567802		770	-0.121236	-0.237522	-0.0049502	0.0410354
Triglycerides to total lipids ratio in very small VLDL	770	0.0304585	-0.0559296	0.116847	0.489057		770	-0.0173876	-0.134661	0.099886	0.771085		770	0.0521065	-0.0866455	0.190859	0.461217
Phospholipids to total lipds ratio in IDL	770	0.0305229	-0.0524259	0.113472	0.470291		770	-0.0519519	-0.149295	0.0453917	0.295109		770	0.0885031	-0.0387596	0.215766	0.172591
Total cholesterol to total lipids ratio in IDL	770	-0.0633383	-0.142741	0.0160645	0.117781		770	0.0397667	-0.0557735	0.135307	0.414125		770	-0.111727	-0.23127	0.0078149	0.0669321
Cholesterol esters to total lipids ratio in IDL	770	-0.0669641	-0.144765	0.0108364	0.0915018		770	0.0322648	-0.0578132	0.122343	0.482171		770	-0.107434	-0.223036	0.0081685	0.0684871
Free cholesterol to total lipids ratio in IDL	770	-0.0099564	-0.0919926	0.0720797	0.811747		770	0.0304304	-0.0931268	0.153988	0.628889		770	-0.0439817	-0.18504	0.0970765	0.540659
Triglycerides to total lipids ratio in IDL	770	0.0637625	-0.0162104	0.143735	0.117957		770	-0.0233566	-0.130309	0.0835961	0.668257		770	0.0948444	-0.034034	0.223723	0.148958
Phospholipids to total lipds ratio in large LDL	770	0.015112	-0.0660261	0.0962501	0.714743		770	-0.084149	-0.174287	0.0059889	0.0672439		770	0.106509	-0.009814	0.222831	0.072658
Total cholesterol to total lipids ratio in large LDL	770	-0.0381256	-0.116609	0.040358	0.340573		770	0.0707647	-0.0242091	0.165739	0.143963		770	-0.117714	-0.235615	0.0001876	0.0503647
Cholesterol esters to total lipids ratio in large LDL	770	-0.0401836	-0.12082	0.040453	0.328251		770	0.0783504	-0.0112023	0.167903	0.08629		770	-0.127868	-0.243517	-0.012219	0.0302781
Free cholesterol to total lipids ratio in large LDL	770	0.0231877	-0.0561754	0.102551	0.566432		770	-0.0557442	-0.154118	0.0426298	0.266316		770	0.08442	-0.0436895	0.21253	0.19619
Triglycerides to total lipids ratio in large LDL	770	0.0535254	-0.0254006	0.132451	0.183483		770	-0.0350692	-0.139218	0.0690792	0.508797		770	0.0966976	-0.0316315	0.225027	0.139496
Phospholipids to total lipds ratio in medium LDL	770	0.0178141	-0.0663712	0.101999	0.677963		770	-0.0962464	-0.195067	0.0025739	0.056257		770	0.122727	-0.0009994	0.246453	0.0518748
Total cholesterol to total lipids ratio in medium LDL	770	-0.0307541	-0.113185	0.0516767	0.464142		770	0.0850141	-0.0148113	0.18484	0.0949702		770	-0.125054	-0.249222	-0.0008857	0.0483921
Cholesterol esters to total lipids ratio in medium LDL	770	-0.0244164	-0.108121	0.0592884	0.567064		770	0.0878794	-0.0090578	0.184817	0.0755309		770	-0.120872	-0.244229	0.002486	0.0547868
Free cholesterol to total lipids ratio in medium LDL	770	0.0051975	-0.0789687	0.0893636	0.903543		770	-0.0812214	-0.170364	0.0079212	0.0740687		770	0.0919377	-0.0292217	0.213097	0.136736
Triglycerides to total lipids ratio in medium LDL	770	0.0474539	-0.0310329	0.125941	0.235634		770	-0.0418019	-0.141096	0.0574921	0.408808		770	0.0973404	-0.0262825	0.220963	0.122584
Phospholipids to total lipds ratio in small LDL	770	0.0126344	-0.0705606	0.0958294	0.765688		770	-0.0917176	-0.188285	0.0048499	0.0626369		770	0.112047	-0.0102964	0.23439	0.0725929
Total cholesterol to total lipids ratio in small LDL	770	-0.0240681	-0.107504	0.0593679	0.57137		770	0.0828384	-0.0216437	0.18732	0.12002		770	-0.115237	-0.243512	0.0130373	0.0782056
Cholesterol esters to total lipids ratio in small LDL	770	-0.0175086	-0.102261	0.0672437	0.685188		770	0.0849829	-0.0181566	0.188122	0.106182		770	-0.110057	-0.238681	0.0185667	0.0934217
Free cholesterol to total lipids ratio in small LDL	770	-0.0124322	-0.0937305	0.0688662	0.764108		770	-0.0686624	-0.157795	0.0204704	0.130886		770	0.0587104	-0.0609218	0.178342	0.335649
Triglycerides to total lipids ratio in small LDL	770	0.0453669	-0.0394878	0.130221	0.294255		770	-0.0336675	-0.152203	0.0848682	0.577297		770	0.0863096	-0.0581175	0.230737	0.241103
Phospholipids to total lipds ratio in very large HDL	770	0.0321086	-0.0504025	0.11462	0.445147		770	-0.0393544	-0.161308	0.0825987	0.526599		770	0.0777483	-0.0521199	0.207617	0.240262
Total cholesterol to total lipids ratio in very large HDL	770	-0.0634076	-0.146026	0.0192112	0.132323		770	0.0266684	-0.087446	0.140783	0.646526		770	-0.0980362	-0.218176	0.0221037	0.109589
Cholesterol esters to total lipids ratio in very large HDL	770	-0.0393523	-0.121657	0.0429522	0.348224		770	0.03942	-0.0746241	0.153464	0.497624		770	-0.0857696	-0.204753	0.0332139	0.157447
Free cholesterol to total lipids ratio in very large HDL	770	-0.0775502	-0.167272	0.0121715	0.090147		770	-0.0601777	-0.175972	0.055617	0.307953		770	-0.0187588	-0.144747	0.10723	0.770142
Triglycerides to total lipids ratio in very large HDL	770	0.0542268	-0.0214582	0.129912	0.159978		770	0.0393808	-0.121708	0.20047	0.631427		770	0.0162328	-0.139581	0.172047	0.838004
Phospholipids to total lipds ratio in large HDL	770	-0.0213394	-0.0993474	0.0566686	0.591414		770	0.0571257	-0.0592664	0.173518	0.335603		770	-0.0827555	-0.208517	0.0430056	0.196821
Total cholesterol to total lipids ratio in large HDL	770	-0.0178628	-0.0950726	0.0593471	0.649835		770	-0.086068	-0.199544	0.0274077	0.136914		770	0.0725086	-0.0600554	0.205073	0.283271
Cholesterol esters to total lipids ratio in large HDL	770	-0.0127562	-0.0911996	0.0656872	0.749637		770	-0.0984734	-0.211039	0.0140921	0.0863253		770	0.0918456	-0.0471178	0.230809	0.19486
Free cholesterol to total lipids ratio in large HDL	770	-0.0256657	-0.0993193	0.047988	0.494138		770	-0.0501758	-0.163995	0.063643	0.387085		770	0.024627	-0.0937442	0.142998	0.683078
Triglycerides to total lipids ratio in large HDL	770	0.0492644	-0.0091748	0.107703	0.0983586		770	0.0461094	-0.0784719	0.170691	0.46771		770	0.0025641	-0.0948262	0.0999544	0.958793
Phospholipids to total lipds ratio in medium HDL	770	0.0715298	-0.0102266	0.153286	0.0862884		770	0.0331098	-0.0748024	0.141022	0.547138		770	0.0437111	-0.0797282	0.167151	0.48717
Total cholesterol to total lipids ratio in medium HDL	770	-0.0771765	-0.151105	-0.0032483	0.0407713		770	-0.0062014	-0.109212	0.096809	0.905955		770	-0.0790847	-0.195631	0.0374617	0.183227
Cholesterol esters to total lipids ratio in medium HDL	770	-0.066653	-0.141809	0.0085031	0.08209		770	-0.0238229	-0.128925	0.0812788	0.656469		770	-0.0489439	-0.169957	0.0720695	0.427455
Free cholesterol to total lipids ratio in medium HDL	770	-0.0710945	-0.141949	-0.0002396	0.0492324		770	0.0411818	-0.049582	0.131946	0.373366		770	-0.121968	-0.22698	-0.0169566	0.0228798
Triglycerides to total lipids ratio in medium HDL	770	0.0685169	-0.0008231	0.137857	0.0527752		770	-0.012287	-0.110953	0.0863788	0.806933		770	0.0894509	-0.0235314	0.202433	0.120545
Phospholipids to total lipds ratio in small HDL	770	0.0773423	-0.0055697	0.160254	0.0674592		770	-0.131156	-0.240952	-0.0213604	0.0192838		770	0.227647	0.101938	0.353356	0.0004015
Total cholesterol to total lipids ratio in small HDL	770	-0.0846189	-0.16558	-0.0036575	0.0405339		770	0.113164	0.0045712	0.221757	0.0411272		770	-0.216391	-0.341209	-0.0915732	0.0007008
Cholesterol esters to total lipids ratio in small HDL	770	-0.0820405	-0.163754	-0.0003265	0.0490938		770	0.11429	0.0045632	0.224017	0.0412257		770	-0.214695	-0.341176	-0.0882131	0.0009034
Free cholesterol to total lipids ratio in small HDL	770	0.0351748	-0.0522243	0.122574	0.429731		770	-0.0908967	-0.205634	0.0238403	0.120315		770	0.136897	-0.0022496	0.276045	0.0538109
Triglycerides to total lipids ratio in small HDL	770	0.0672042	-0.0109484	0.145357	0.0918052		770	0.0002584	-0.106409	0.106926	0.996207		770	0.0747708	-0.0472695	0.196811	0.229451
Mean diameter for VLDL particles	770	-0.0054736	-0.0884919	0.0775447	0.89705		770	-0.0100237	-0.117278	0.0972303	0.854481		770	0.0066786	-0.120611	0.133968	0.91799
Mean diameter for LDL particles	770	0.0893236	0.0136238	0.165023	0.0208025		770	-0.0973785	-0.18685	-0.0079065	0.0329524		770	0.203307	0.0900918	0.316522	0.0004486
Mean diameter for HDL particles	770	-0.0069471	-0.0884281	0.0745339	0.867119		770	-0.0446965	-0.144341	0.0549477	0.378828		770	0.0400968	-0.0758278	0.156021	0.497336
Serum total cholesterol	770	-0.0635777	-0.14951	0.0223544	0.146799		770	0.0900063	-0.0091667	0.189179	0.0752069		770	-0.166389	-0.289899	-0.04288	0.0083472
Total cholesterol in VLDL	770	-0.0047675	-0.0837311	0.0741961	0.905684		770	0.0486928	-0.055617	0.153003	0.35975		770	-0.0564764	-0.186551	0.0735986	0.39429
Remnant cholesterol (non-HDL, non-LDL -cholesterol)	770	-0.0201635	-0.103027	0.0627	0.633008		770	0.0728586	-0.0276127	0.17333	0.154979		770	-0.0995502	-0.226984	0.0278835	0.125555
Total cholesterol in LDL	770	-0.0500477	-0.137219	0.0371232	0.260063		770	0.114677	0.0102966	0.219057	0.0313393		770	-0.178303	-0.304868	-0.0517386	0.0058204
Total cholesterol in HDL	770	-0.0714343	-0.147399	0.0045306	0.065279		770	0.0083199	-0.0839735	0.100613	0.859582		770	-0.0876818	-0.197145	0.0217812	0.116256
Total cholesterol in HDL2	770	-0.0690809	-0.145159	0.0069976	0.0750617		770	7.31e-05	-0.0928866	0.0930328	0.998769		770	-0.0762074	-0.185609	0.0331944	0.171885
Total cholesterol in HDL3	770	-0.0805648	-0.15776	-0.0033694	0.0408272		770	0.0801737	-0.0088811	0.169229	0.0775756		770	-0.175128	-0.286475	-0.063781	0.0020917
Esterified cholesterol	770	-0.0666146	-0.153292	0.0200629	0.13179		770	0.0883044	-0.0122002	0.188809	0.0849709		770	-0.167737	-0.292038	-0.0434354	0.0082396
Free cholesterol	770	-0.0553694	-0.139615	0.0288765	0.197367		770	0.0930899	-0.0031941	0.189374	0.0580789		770	-0.161077	-0.282706	-0.0394479	0.00951
Serum total triglycerides	770	-0.005694	-0.0853891	0.0740011	0.888492		770	0.0223248	-0.0937742	0.138424	0.705916		770	-0.0286777	-0.169262	0.111907	0.688935
Triglycerides in VLDL	770	-0.0095672	-0.0871636	0.0680292	0.808814		770	0.0131874	-0.102249	0.128624	0.822611		770	-0.0231545	-0.160517	0.114208	0.740803
Triglycerides in LDL	770	-0.0075365	-0.0913405	0.0762676	0.859915		770	0.0779965	-0.0222678	0.178261	0.127149		770	-0.0914082	-0.220239	0.0374228	0.16407
Triglycerides in HDL	770	0.031017	-0.0502461	0.11228	0.453914		770	-0.0090896	-0.118649	0.10047	0.870664		770	0.0453316	-0.0941915	0.184855	0.523782
Total phosphoglycerides	770	-0.0404721	-0.122794	0.0418501	0.334791		770	0.0392849	-0.0510026	0.129573	0.393282		770	-0.0864422	-0.206811	0.0339268	0.159012
Ratio of triglycerides to phosphoglycerides	770	0.0019893	-0.0767745	0.0807531	0.960469		770	0.0515434	-0.0587396	0.161826	0.359169		770	-0.0524151	-0.180537	0.0757072	0.422162
Phosphatidylcholine and other cholines	770	-0.056511	-0.141152	0.0281296	0.190362		770	0.0681499	-0.0248877	0.161188	0.150855		770	-0.134844	-0.254892	-0.0147959	0.0277504
Total cholines	770	-0.0391633	-0.123543	0.045216	0.362509		770	0.0585643	-0.0318567	0.148985	0.20395		770	-0.105978	-0.225287	0.0133316	0.0816092
Apolipoprotein A-I	770	-0.0812492	-0.160001	-0.0024977	0.0431804		770	0.0247662	-0.0667288	0.116261	0.595309		770	-0.116028	-0.2282	-0.0038561	0.042646
Apolipoprotein B	770	-0.032903	-0.1165	0.0506942	0.439966		770	0.0793454	-0.0208771	0.179568	0.12056		770	-0.120658	-0.247152	0.0058359	0.061518
Ratio of apolipoprotein B to apolipoprotein A-I	770	0.0132705	-0.0638172	0.0903582	0.735498		770	0.064185	-0.034975	0.163345	0.204227		770	-0.0534106	-0.171516	0.0646952	0.374946
Total fatty acids	770	-0.0430193	-0.127883	0.0418445	0.319985		770	0.0719551	-0.0258347	0.169745	0.149017		770	-0.124251	-0.253039	0.0045366	0.0586123
Estimated degree of unsaturation	770	0.0080209	-0.0738986	0.0899403	0.847628		770	0.0647158	-0.0397912	0.169223	0.224496		770	-0.0652685	-0.195292	0.064755	0.324727
22:6, docosahexaenoic acid	770	0.0069033	-0.0788373	0.0926439	0.874454		770	0.109293	0.0152164	0.203369	0.022848		770	-0.112499	-0.230697	0.0056993	0.0620859
18:2, linoleic acid	770	-0.0459908	-0.134758	0.0427763	0.309432		770	0.0962818	-0.0044393	0.197003	0.0609601		770	-0.153764	-0.278454	-0.0290729	0.0157201
Omega-3 fatty acids	770	0.0015856	-0.0860728	0.0892439	0.971684		770	0.10696	0.012126	0.201793	0.0271182		770	-0.115142	-0.239975	0.00969	0.0705804
Omega-6 fatty acids	770	-0.0474435	-0.133209	0.0383218	0.277848		770	0.0958007	0.0006094	0.190992	0.048555		770	-0.155575	-0.278108	-0.0330425	0.0128986
Polyunsaturated fatty acids	770	-0.0427683	-0.12872	0.0431835	0.328974		770	0.0992777	0.0044208	0.194135	0.0402612		770	-0.154354	-0.277167	-0.0315397	0.0138363
Monounsaturated fatty acids; 16:1, 18:1	770	-0.0561898	-0.140109	0.0277291	0.189095		770	0.0583376	-0.0452546	0.16193	0.269286		770	-0.123703	-0.257227	0.0098217	0.0693516
Saturated fatty acids	770	-0.0257408	-0.110377	0.0588955	0.550653		770	0.0493343	-0.0507243	0.149393	0.333394		770	-0.0803963	-0.211094	0.050301	0.227588
Ratio of 22:6 docosahexaenoic acid to total fatty acids	770	0.05932	-0.0238253	0.142465	0.16175		770	0.0607341	-0.0423068	0.163775	0.2476		770	-0.0046122	-0.11473	0.105506	0.934491
Ratio of 18:2 linoleic acid to total fatty acids	770	-0.0292125	-0.119379	0.0609542	0.524959		770	0.042218	-0.0708951	0.155331	0.463965		770	-0.0770825	-0.206467	0.0523016	0.24255
Ratio of omega-3 fatty acids to total fatty acids	770	0.066635	-0.0141918	0.147462	0.105989		770	0.0527285	-0.0451548	0.150612	0.29062		770	0.0125283	-0.108467	0.133524	0.838981
Ratio of omega-6 fatty acids to total fatty acids	770	-0.0129849	-0.0991183	0.0731485	0.767353		770	0.0429274	-0.0725575	0.158412	0.465789		770	-0.0630767	-0.19835	0.0721964	0.360283
Ratio of polyunsaturated fatty acids to total fatty acids	770	0.003952	-0.0791104	0.0870144	0.925608		770	0.0507012	-0.0624136	0.163816	0.379182		770	-0.0534842	-0.186672	0.079704	0.430754
Ratio of monounsaturated fatty acids to total fatty acids	770	-0.0573981	-0.143922	0.0291263	0.193218		770	0.0234873	-0.0853364	0.132311	0.671908		770	-0.0867442	-0.218358	0.0448696	0.196112
Ratio of saturated fatty acids to total fatty acids	770	0.0883371	0.0028048	0.173869	0.0429635		770	-0.114237	-0.217518	-0.0109563	0.0302146		770	0.222246	0.0975156	0.346977	0.0004964
Insulin	770	-0.0591656	-0.175178	0.0568467	0.317063		770	-0.0113071	-0.120298	0.0976836	0.838673		770	-0.0479676	-0.210416	0.114481	0.562312
Glucose	770	-0.0272778	-0.137305	0.082749	0.626617		770	0.0007747	-0.09618	0.0977294	0.987489		770	-0.0281776	-0.15919	0.102835	0.672986
Lactate	770	-0.0633787	-0.144627	0.0178692	0.126101		770	-0.0108683	-0.106729	0.0849925	0.82393		770	-0.0570212	-0.176204	0.0621614	0.347917
Citrate	770	0.0333032	-0.0609646	0.127571	0.488188		770	-0.0684242	-0.17542	0.0385718	0.209717		770	0.112333	-0.0173642	0.24203	0.0894892
Alanine	770	0.0481094	-0.0417127	0.137932	0.293385		770	-0.055429	-0.165485	0.0546269	0.323122		770	0.116891	-0.0161307	0.249912	0.0849265
Glutamine	770	0.0462017	-0.0363432	0.128747	0.272213		770	-0.0688422	-0.1591	0.0214156	0.134728		770	0.126185	0.0154777	0.236892	0.0255403
Histidine	770	0.0022308	-0.0934659	0.0979275	0.963512		770	-0.085531	-0.194312	0.0232503	0.123122		770	0.0989556	-0.0394965	0.237408	0.161001
Isoleucine	770	0.100374	0.0300198	0.170728	0.0052286		770	0.0847286	-0.0086049	0.178062	0.075131		770	0.0207191	-0.0956276	0.137066	0.726741
Leucine	770	0.142956	0.076744	0.209168	2.53e-05		770	0.128998	0.0448102	0.213186	0.0027171		770	0.0185406	-0.0907647	0.127846	0.739236
Valine	770	0.164393	0.0866653	0.242121	3.67e-05		770	0.169578	0.0727469	0.26641	0.0006183		770	-0.0026348	-0.122505	0.117236	0.965593
Phenylalanine	770	0.155318	0.0608055	0.24983	0.001309		770	0.190784	0.084024	0.297545	0.000478		770	-0.0345138	-0.173509	0.104482	0.626074
Tyrosine	770	0.0426305	-0.0399564	0.125217	0.311224		770	0.0051048	-0.100217	0.110426	0.924221		770	0.0437933	-0.0808957	0.168482	0.490729
Acetate	770	0.057821	-0.0311614	0.146803	0.202477		770	0.0798369	-0.0554942	0.215168	0.247184		770	-0.0258951	-0.0942577	0.0424676	0.457346
Acetoacetate	770	-0.0491574	-0.126175	0.0278601	0.210601		770	0.026778	-0.060322	0.113878	0.546331		770	-0.0843221	-0.194031	0.025387	0.131757
3-hydroxybutyrate	770	-0.0597528	-0.115254	-0.0042517	0.0348859		770	0.0057238	-0.0585362	0.0699838	0.861237		770	-0.0711663	-0.155845	0.0135129	0.0993908
Creatinine	770	0.303803	0.226045	0.381561	5.31e-14		770	0.140937	0.0535113	0.228362	0.0016148		770	0.176898	0.0721823	0.281613	0.0009558
Albumin (signal area)	770	0.0010398	-0.0858595	0.087939	0.981267		770	0.0338461	-0.071974	0.139666	0.530264		770	-0.0346761	-0.161914	0.092562	0.592803
Glycoprotein acetyls, mainly a1-acid glycoprotein	770	-0.0664965	-0.140294	0.0073013	0.0773164		770	0.0541125	-0.0410677	0.149293	0.264742		770	-0.130078	-0.246939	-0.0132177	0.0291844
C-reactive protein	770	-0.0207748	-0.154973	0.113423	0.761284		770	0.0224466	-0.0659006	0.110794	0.618085		770	-0.0476587	-0.217832	0.122515	0.582627
