# Supplementary material for: Body muscle gain and markers of cardiovascular disease susceptibility in young adulthood: A cohort study
Source: PLoS Med. 2021 Sep 9;18(9):e1003751. doi: 10.1371/journal.pmed.1003751 (PMC8428664; doi:10.1371/journal.pmed.1003751)
Supplement: S27 Table — (XLSX) [file pmed.1003751.s039.xlsx]

## Sheet: S27 Table
S27 Table Associations of lean mass indices with cardiometabolic traits in young adulthood among ALSPAC G1 females
	Lean mass indices at age 25y (per SD, females)
	Total limb lean mass index						Arm lean mass index						Leg lean mass index
	Adj. for age, ethnicity, maternal						Adj. for age, ethnicity, maternal						Adj. for age, ethnicity, maternal
	education, smoking, alcohol, puberty timing,						education, smoking, alcohol, puberty timing,						education, smoking, alcohol, puberty timing,
	total fat mass index						leg lean mass index, total fat mass index						arm lean mass index, total fat mass index
Standardized outcome at age 25y	N	Beta	LCL	UCL	P-value		N	Beta	LCL	UCL	P-value		N	Beta	LCL	UCL	P-value
Systolic blood pressure	1648	0.194196	0.131985	0.256407	1.15e-09		1648	0.175413	0.120001	0.230824	6.74e-10		1648	0.0218887	-0.0499048	0.0936822	0.549919
Diastolic blood pressure	1648	-0.0231143	-0.0940961	0.0478676	0.523102		1648	0.0857644	0.0251078	0.146421	0.005612		1648	-0.115995	-0.196941	-0.0350484	0.0050027
Concentration of chylomicrons and extremely large VLDL particles	1281	-0.0301682	-0.100096	0.0397592	0.397501		1281	0.0625106	-0.024749	0.14977	0.160144		1281	-0.09792	-0.204715	0.0088754	0.0722889
Total lipids in chylomicrons and extremely large VLDL	1281	-0.0307052	-0.100629	0.0392189	0.389133		1281	0.0629119	-0.0245564	0.15038	0.158472		1281	-0.098916	-0.205989	0.0081572	0.0701642
Phospholipids in chylomicrons and extremely large VLDL	1281	-0.0397194	-0.108532	0.0290927	0.25768		1281	0.0641211	-0.0237853	0.152028	0.152673		1281	-0.109829	-0.217102	-0.0025564	0.0447925
Total cholesterol in chylomicrons and extremely large VLDL	1281	-0.0302263	-0.101473	0.0410205	0.405393		1281	0.0657948	-0.023849	0.155439	0.150141		1281	-0.101431	-0.212145	0.0092828	0.0725184
Cholesterol esters in chylomicrons and extremely large VLDL	1281	-0.0198587	-0.0939611	0.0542437	0.599152		1281	0.0621775	-0.0270981	0.151453	0.17207		1281	-0.0865411	-0.198196	0.0251139	0.128616
Free cholesterol in chylomicrons and extremely large VLDL	1281	-0.0414798	-0.109941	0.026981	0.234796		1281	0.068362	-0.0217585	0.158482	0.136953		1281	-0.116166	-0.225913	-0.0064192	0.0380408
Triglycerides in chylomicrons and extremely large VLDL	1281	-0.0290594	-0.0988372	0.0407184	0.414071		1281	0.0616379	-0.0251582	0.148434	0.163806		1281	-0.0958174	-0.201902	0.0102675	0.0766413
Concentration of very large VLDL particles	1281	-0.0369845	-0.108306	0.0343374	0.309193		1281	0.0728861	-0.0178516	0.163624	0.115305		1281	-0.116108	-0.227352	-0.0048645	0.0408025
Total lipids in very large VLDL	1281	-0.0369641	-0.108137	0.034209	0.30845		1281	0.0726398	-0.0180581	0.163338	0.116378		1281	-0.115827	-0.227022	-0.0046329	0.0412018
Phospholipids in very large VLDL	1281	-0.042466	-0.11344	0.0285084	0.240686		1281	0.0708749	-0.0190842	0.160834	0.122439		1281	-0.11986	-0.230518	-0.0092015	0.0337824
Total cholesterol in very large VLDL	1281	-0.031632	-0.101749	0.0384848	0.376298		1281	0.0701708	-0.020111	0.160452	0.127553		1281	-0.10753	-0.218447	0.0033859	0.0574043
Cholesterol esters in very large VLDL	1281	-0.0244929	-0.0957074	0.0467215	0.499965		1281	0.0722371	-0.0179831	0.162457	0.11648		1281	-0.102063	-0.213415	0.0092886	0.0723853
Free cholesterol in very large VLDL	1281	-0.03981	-0.108731	0.0291107	0.257346		1281	0.0675138	-0.0227965	0.157824	0.142727		1281	-0.113489	-0.223899	-0.0030792	0.0439531
Triglycerides in very large VLDL	1281	-0.0369193	-0.108475	0.0346361	0.311627		1281	0.0733692	-0.0175559	0.164294	0.113661		1281	-0.116546	-0.227916	-0.0051752	0.0402775
Concentration of large VLDL particles	1281	-0.0317888	-0.106461	0.0428831	0.403774		1281	0.0749438	-0.0152871	0.165175	0.103464		1281	-0.112711	-0.224638	-0.0007835	0.0484202
Total lipids in large VLDL	1281	-0.0321073	-0.106743	0.0425287	0.398855		1281	0.0751056	-0.0151847	0.165396	0.102948		1281	-0.113221	-0.225229	-0.0012138	0.0475721
Phospholipids in large VLDL	1281	-0.0336655	-0.108981	0.0416502	0.380694		1281	0.0745794	-0.0156642	0.164823	0.1052		1281	-0.114336	-0.226738	-0.0019327	0.0461945
Total cholesterol in large VLDL	1281	-0.0305776	-0.105223	0.0440674	0.421751		1281	0.0765151	-0.0139323	0.166963	0.0972342		1281	-0.113065	-0.22559	-0.0005397	0.0489129
Cholesterol esters in large VLDL	1281	-0.0196877	-0.0961352	0.0567598	0.61348		1281	0.0763828	-0.0128899	0.165656	0.093482		1281	-0.101276	-0.213413	0.0108607	0.0766631
Free cholesterol in large VLDL	1281	-0.0410396	-0.113977	0.0318984	0.269865		1281	0.0759811	-0.0155737	0.167536	0.103747		1281	-0.123696	-0.236567	-0.0108257	0.0317438
Triglycerides in large VLDL	1281	-0.0321232	-0.106529	0.0422828	0.397166		1281	0.0745514	-0.0156602	0.164763	0.105207		1281	-0.112656	-0.22432	-0.0009927	0.0480007
Concentration of medium VLDL particles	1281	-0.022373	-0.099094	0.054348	0.567355		1281	0.0790181	-0.0082708	0.166307	0.0759812		1281	-0.106916	-0.217496	0.0036637	0.0580763
Total lipids in medium VLDL	1281	-0.0223985	-0.0993399	0.0545428	0.568024		1281	0.0783666	-0.0090473	0.16578	0.0788548		1281	-0.106259	-0.217147	0.004628	0.060343
Phospholipids in medium VLDL	1281	-0.0256408	-0.103072	0.0517909	0.516039		1281	0.0785782	-0.0088329	0.165989	0.0780413		1281	-0.10995	-0.221226	0.0013259	0.0527888
Total cholesterol in medium VLDL	1281	-0.0175201	-0.0966718	0.0616316	0.664181		1281	0.0690252	-0.0187527	0.156803	0.12315		1281	-0.0912305	-0.204364	0.0219025	0.113893
Cholesterol esters in medium VLDL	1281	-0.0071834	-0.0879184	0.0735517	0.861458		1281	0.0582371	-0.0282389	0.144713	0.186674		1281	-0.0688432	-0.182022	0.0443353	0.232964
Free cholesterol in medium VLDL	1281	-0.0282482	-0.105308	0.0488111	0.472172		1281	0.0788316	-0.0104332	0.168096	0.0834206		1281	-0.113006	-0.225889	-0.0001223	0.0497527
Triglycerides in medium VLDL	1281	-0.0232221	-0.0989155	0.0524713	0.547365		1281	0.0816542	-0.0055623	0.168871	0.0664853		1281	-0.110593	-0.220262	-0.0009241	0.0481034
Concentration of small VLDL particles	1281	-0.0309273	-0.113369	0.0515147	0.461889		1281	0.089516	0.0021861	0.176846	0.0445426		1281	-0.127092	-0.241817	-0.0123669	0.0299413
Total lipids in small VLDL	1281	-0.031372	-0.114381	0.051637	0.45856		1281	0.0898043	0.0025673	0.177041	0.0436379		1281	-0.127871	-0.243012	-0.0127296	0.0295354
Phospholipids in small VLDL	1281	-0.0484288	-0.131672	0.034815	0.253944		1281	0.0920482	0.0023786	0.181718	0.0442333		1281	-0.148474	-0.266217	-0.030732	0.0134951
Total cholesterol in small VLDL	1281	-0.0208829	-0.106733	0.064967	0.633291		1281	0.0827807	-0.0027338	0.168295	0.0577755		1281	-0.109274	-0.225235	0.0066874	0.0647339
Cholesterol esters in small VLDL	1281	-0.0068411	-0.0931369	0.0794548	0.876433		1281	0.0732642	-0.0112355	0.157764	0.0891918		1281	-0.0842578	-0.199214	0.0306988	0.150699
Free cholesterol in small VLDL	1281	-0.0442767	-0.127989	0.0394358	0.299634		1281	0.0933718	0.0039461	0.182797	0.0407257		1281	-0.145422	-0.263417	-0.0274281	0.0157519
Triglycerides in small VLDL	1281	-0.029448	-0.108625	0.0497292	0.465734		1281	0.086315	-0.0020208	0.174651	0.0554679		1281	-0.122148	-0.235176	-0.0091203	0.0341881
Concentration of very small VLDL particles	1281	-0.0246879	-0.111131	0.061755	0.575376		1281	0.0442652	-0.0454264	0.133957	0.333119		1281	-0.0728967	-0.193724	0.0479311	0.236794
Total lipids in very small VLDL	1281	-0.0220798	-0.108124	0.0639648	0.614753		1281	0.0415107	-0.0481534	0.131175	0.363919		1281	-0.0672138	-0.187676	0.0532479	0.273881
Phospholipids in very small VLDL	1281	-0.0271861	-0.11046	0.0560881	0.521982		1281	0.017665	-0.0724599	0.10779	0.700649		1281	-0.0476346	-0.167934	0.0726648	0.437408
Total cholesterol in very small VLDL	1281	-0.0059244	-0.0908655	0.0790166	0.891184		1281	0.0338149	-0.0561515	0.123781	0.461028		1281	-0.041849	-0.160141	0.0764431	0.487776
Cholesterol esters in very small VLDL	1281	-0.0003551	-0.0851738	0.0844635	0.993447		1281	0.0283339	-0.0613334	0.118001	0.535422		1281	-0.0301351	-0.147107	0.0868369	0.613351
Free cholesterol in very small VLDL	1281	-0.0176619	-0.102034	0.0667103	0.681379		1281	0.0438197	-0.0459693	0.133609	0.33853		1281	-0.0649124	-0.184802	0.0549777	0.288346
Triglycerides in very small VLDL	1281	-0.0424373	-0.130791	0.0459159	0.34622		1281	0.078158	-0.0166742	0.17299	0.10615		1281	-0.127478	-0.252325	-0.0026307	0.045371
Concentration of IDL particles	1281	-0.0318471	-0.114066	0.050372	0.447452		1281	0.0122349	-0.0796077	0.104078	0.793866		1281	-0.0469185	-0.165729	0.071892	0.438642
Total lipids in IDL	1281	-0.0305074	-0.112453	0.0514381	0.465299		1281	0.0108842	-0.0810833	0.102852	0.816435		1281	-0.0440667	-0.162576	0.0744427	0.465834
Phospholipids in IDL	1281	-0.0275237	-0.108911	0.0538637	0.507159		1281	0.0006645	-0.0915682	0.0928973	0.988725		1281	-0.0301425	-0.148784	0.0884987	0.618265
Total cholesterol in IDL	1281	-0.0276913	-0.109159	0.0537765	0.504997		1281	0.0130072	-0.0790104	0.105025	0.781582		1281	-0.0432836	-0.160801	0.0742337	0.470072
Cholesterol esters in IDL	1281	-0.0286695	-0.110247	0.0529082	0.490657		1281	0.0198662	-0.0715127	0.111245	0.669806		1281	-0.0515332	-0.168631	0.0655649	0.388093
Free cholesterol in IDL	1281	-0.0245756	-0.105426	0.0562752	0.551065		1281	-0.0048657	-0.0981658	0.0884345	0.918525		1281	-0.021181	-0.139096	0.0967336	0.724593
Triglycerides in IDL	1281	-0.0490271	-0.136928	0.0388735	0.274063		1281	0.0191436	-0.0768372	0.115124	0.695647		1281	-0.0725528	-0.198734	0.0536287	0.25952
Concentration of large LDL particles	1281	-0.038969	-0.119979	0.0420413	0.345494		1281	0.0207582	-0.0706733	0.11219	0.656101		1281	-0.0634883	-0.180801	0.0538242	0.288562
Total lipids in large LDL	1281	-0.0374385	-0.118308	0.0434306	0.363925		1281	0.0202722	-0.0712877	0.111832	0.664094		1281	-0.0613406	-0.178436	0.0557549	0.304282
Phospholipids in large LDL	1281	-0.0405409	-0.121073	0.039991	0.323529		1281	0.0180069	-0.0730834	0.109097	0.698215		1281	-0.0622805	-0.179317	0.0547561	0.296692
Total cholesterol in large LDL	1281	-0.0330352	-0.11365	0.0475791	0.421578		1281	0.0228132	-0.0689201	0.114546	0.625712		1281	-0.0592983	-0.175716	0.0571191	0.317849
Cholesterol esters in large LDL	1281	-0.0337154	-0.11439	0.0469588	0.412431		1281	0.0278691	-0.0633234	0.119062	0.548912		1281	-0.0653356	-0.181498	0.0508264	0.270045
Free cholesterol in large LDL	1281	-0.0304826	-0.110707	0.0497417	0.456147		1281	0.0062298	-0.0869585	0.0994181	0.895676		1281	-0.0391524	-0.15597	0.0776651	0.510961
Triglycerides in large LDL	1281	-0.0597894	-0.144794	0.0252155	0.167865		1281	-0.0043084	-0.0982152	0.0895985	0.928295		1281	-0.0594378	-0.181893	0.063017	0.341153
Concentration of medium LDL particles	1281	-0.0460492	-0.124981	0.0328826	0.252613		1281	0.0352008	-0.0544194	0.124821	0.441108		1281	-0.0862297	-0.200926	0.0284662	0.140479
Total lipids in medium LDL	1281	-0.0450842	-0.123779	0.0336108	0.261254		1281	0.0359023	-0.0536471	0.125452	0.431696		1281	-0.0859341	-0.200258	0.0283901	0.140554
Phospholipids in medium LDL	1281	-0.0567285	-0.134905	0.0214482	0.154809		1281	0.0370429	-0.0510786	0.125164	0.409708		1281	-0.0995888	-0.213985	0.0148075	0.0879004
Total cholesterol in medium LDL	1281	-0.0383051	-0.11682	0.0402101	0.338689		1281	0.0379716	-0.0520371	0.12798	0.408035		1281	-0.0808549	-0.194562	0.0328522	0.163253
Cholesterol esters in medium LDL	1281	-0.0352834	-0.114317	0.0437501	0.381286		1281	0.0386188	-0.0518658	0.129104	0.402575		1281	-0.078302	-0.192518	0.0359142	0.17888
Free cholesterol in medium LDL	1281	-0.0492886	-0.125653	0.0270757	0.205657		1281	0.0347585	-0.0531482	0.122665	0.438062		1281	-0.0892306	-0.200758	0.0222969	0.116753
Triglycerides in medium LDL	1281	-0.0704311	-0.15394	0.0130781	0.0982531		1281	-0.0099371	-0.101862	0.0819878	0.832083		1281	-0.0649112	-0.184528	0.0547059	0.287256
Concentration of small LDL particles	1281	-0.0527426	-0.129818	0.0243331	0.179682		1281	0.03926	-0.0483112	0.126831	0.379279		1281	-0.097653	-0.210126	0.0148197	0.0887495
Total lipids in small LDL	1281	-0.0516177	-0.128446	0.0252103	0.187715		1281	0.0393188	-0.0482046	0.126842	0.378306		1281	-0.0965113	-0.208607	0.0155845	0.0914487
Phospholipids in small LDL	1281	-0.0670668	-0.142125	0.0079912	0.0798496		1281	0.0391628	-0.0457803	0.124106	0.365902		1281	-0.112875	-0.223579	-0.0021706	0.0456805
Total cholesterol in small LDL	1281	-0.0426541	-0.119776	0.0344676	0.278109		1281	0.0384378	-0.0504651	0.127341	0.396478		1281	-0.0859971	-0.19821	0.026216	0.132959
Cholesterol esters in small LDL	1281	-0.038763	-0.116759	0.0392328	0.329741		1281	0.03712	-0.0529646	0.127205	0.419019		1281	-0.0804504	-0.193767	0.0328665	0.163917
Free cholesterol in small LDL	1281	-0.0546139	-0.128516	0.0192882	0.14736		1281	0.0415807	-0.0431235	0.126285	0.335704		1281	-0.102092	-0.210314	0.0061295	0.0644422
Triglycerides in small LDL	1281	-0.0741667	-0.158547	0.010214	0.0848859		1281	0.0318226	-0.0631036	0.126749	0.510865		1281	-0.112762	-0.236658	0.0111344	0.0744145
Concentration of very large HDL particles	1281	-0.0160522	-0.0951986	0.0630943	0.690776		1281	-0.124713	-0.20726	-0.0421653	0.003094		1281	0.113796	0.0094834	0.218108	0.0325294
Total lipids in very large HDL	1281	-0.0164903	-0.0957493	0.0627688	0.683217		1281	-0.125104	-0.207642	-0.0425668	0.0029989		1281	0.113739	0.0094135	0.218064	0.0326379
Phospholipids in very large HDL	1281	-0.0161748	-0.0946237	0.0622741	0.685916		1281	-0.12819	-0.209833	-0.0465465	0.0021123		1281	0.117316	0.0136121	0.22102	0.0266397
Total cholesterol in very large HDL	1281	-0.0166613	-0.0966482	0.0633256	0.682864		1281	-0.120697	-0.204323	-0.0370719	0.0047058		1281	0.108928	0.0037418	0.214113	0.0423998
Cholesterol esters in very large HDL	1281	-0.0135503	-0.093452	0.0663514	0.739414		1281	-0.116358	-0.200614	-0.0321027	0.0068328		1281	0.107699	0.0022363	0.213162	0.0453429
Free cholesterol in very large HDL	1281	-0.0233467	-0.103313	0.056619	0.566898		1281	-0.128197	-0.210531	-0.0458626	0.0023004		1281	0.109651	0.0049181	0.214384	0.0401841
Triglycerides in very large HDL	1281	-0.0081979	-0.0854426	0.0690468	0.835099		1281	-0.0414769	-0.132891	0.0499373	0.373563		1281	0.0347873	-0.0803751	0.14995	0.553544
Concentration of large HDL particles	1281	-0.0301484	-0.11023	0.049933	0.460301		1281	-0.10259	-0.183675	-0.0215048	0.0131883		1281	0.0754833	-0.0298665	0.180833	0.16007
Total lipids in large HDL	1281	-0.0297136	-0.10985	0.0504225	0.467097		1281	-0.10335	-0.184394	-0.022306	0.0124817		1281	0.076747	-0.0285564	0.18205	0.153014
Phospholipids in large HDL	1281	-0.039136	-0.119248	0.0409758	0.338048		1281	-0.0941124	-0.174962	-0.0132626	0.0225565		1281	0.0569658	-0.0487259	0.162658	0.290534
Total cholesterol in large HDL	1281	-0.0229508	-0.103138	0.0572366	0.574552		1281	-0.110052	-0.19111	-0.0289943	0.0078293		1281	0.0910201	-0.014027	0.196067	0.0894003
Cholesterol esters in large HDL	1281	-0.0220813	-0.102065	0.0579024	0.588183		1281	-0.109995	-0.191091	-0.028898	0.0078913		1281	0.0918899	-0.0131527	0.196933	0.0863717
Free cholesterol in large HDL	1281	-0.0256925	-0.106497	0.0551117	0.53288		1281	-0.109994	-0.190925	-0.0290639	0.007765		1281	0.0880264	-0.01703	0.193083	0.100462
Triglycerides in large HDL	1281	-0.0023316	-0.0801509	0.0754878	0.953137		1281	-0.0868037	-0.171905	-0.0017028	0.0455954		1281	0.0886636	-0.0196178	0.196945	0.108434
Concentration of medium HDL particles	1281	-0.0809931	-0.160048	-0.0019382	0.0446497		1281	-0.0106394	-0.0953076	0.0740288	0.805317		1281	-0.0754728	-0.186862	0.0359162	0.184
Total lipids in medium HDL	1281	-0.081022	-0.159946	-0.0020974	0.0442233		1281	-0.0109531	-0.0950374	0.0731313	0.798336		1281	-0.0751743	-0.186121	0.0357722	0.183992
Phospholipids in medium HDL	1281	-0.0820072	-0.161503	-0.0025112	0.0431991		1281	-0.0144737	-0.0991918	0.0702444	0.737551		1281	-0.072531	-0.1838	0.0387384	0.201193
Total cholesterol in medium HDL	1281	-0.0787206	-0.156878	-0.0005628	0.0483753		1281	-0.00975	-0.0914867	0.0719866	0.815007		1281	-0.0739756	-0.183258	0.0353069	0.184414
Cholesterol esters in medium HDL	1281	-0.0777317	-0.155781	0.0003172	0.050937		1281	-0.009022	-0.0907293	0.0726852	0.828536		1281	-0.0736823	-0.182963	0.0355989	0.186154
Free cholesterol in medium HDL	1281	-0.0817065	-0.160307	-0.0031056	0.041622		1281	-0.0124472	-0.0944378	0.0695433	0.765879		1281	-0.0743375	-0.183752	0.0350774	0.182807
Triglycerides in medium HDL	1281	-0.0144652	-0.0975039	0.0685735	0.732597		1281	0.0164186	-0.078916	0.111753	0.735518		1281	-0.032717	-0.153164	0.0877299	0.5942
Concentration of small HDL particles	1281	-0.0785961	-0.153468	-0.0037248	0.0396562		1281	0.0604723	-0.0228303	0.143775	0.154644		1281	-0.147587	-0.25472	-0.0404547	0.0069708
Total lipids in small HDL	1281	-0.0783647	-0.152839	-0.0038905	0.0391902		1281	0.0587354	-0.0237375	0.141208	0.162605		1281	-0.145516	-0.252009	-0.0390229	0.0074416
Phospholipids in small HDL	1281	-0.0667583	-0.147757	0.0142403	0.106143		1281	0.0535013	-0.0417558	0.148758	0.270728		1281	-0.127603	-0.243265	-0.0119408	0.0306218
Total cholesterol in small HDL	1281	-0.0734282	-0.143726	-0.0031303	0.0406485		1281	0.0478244	-0.0294352	0.125084	0.224823		1281	-0.128776	-0.230793	-0.0267594	0.0134
Cholesterol esters in small HDL	1281	-0.070593	-0.140329	-0.0008565	0.047256		1281	0.045744	-0.0320516	0.12354	0.248895		1281	-0.123559	-0.225717	-0.0214002	0.0178022
Free cholesterol in small HDL	1281	-0.0748453	-0.152712	0.0030213	0.0595617		1281	0.0500757	-0.0374635	0.137615	0.261971		1281	-0.132657	-0.242843	-0.0224697	0.018332
Triglycerides in small HDL	1281	-0.0294635	-0.114746	0.0558184	0.498033		1281	0.0731921	-0.0243968	0.170781	0.141434		1281	-0.108383	-0.232228	0.0154607	0.0862377
Phospholipids to total lipds ratio in chylomicrons and extremely large VLDL	1281	0.0103193	-0.063762	0.0844005	0.784685		1281	-0.0441696	-0.127111	0.0387718	0.296334		1281	0.0574248	-0.0619341	0.176784	0.345421
Total cholesterol to total lipids ratio in chylomicrons and extremely large VLDL	1281	-0.0157337	-0.0857789	0.0543115	0.659525		1281	0.118961	0.0365891	0.201332	0.0046804		1281	-0.14176	-0.246292	-0.0372282	0.0079003
Cholesterol esters to total lipids ratio in chylomicrons and extremely large VLDL	1281	-0.008696	-0.0767942	0.0594022	0.802224		1281	0.109141	0.0286448	0.189636	0.0079135		1281	-0.123918	-0.226251	-0.0215859	0.0176653
Free cholesterol to total lipids ratio in chylomicrons and extremely large VLDL	1281	-0.0291092	-0.103648	0.0454294	0.443731		1281	0.1325	0.0460363	0.218965	0.0026958		1281	-0.170288	-0.279185	-0.0613907	0.002202
Triglycerides to total lipids ratio in chylomicrons and extremely large VLDL	1281	0.0069447	-0.0669659	0.0808554	0.853779		1281	-0.0725087	-0.158662	0.0136449	0.0989608		1281	0.0835753	-0.0288256	0.195976	0.144891
Phospholipids to total lipds ratio in very large VLDL	1281	0.028911	-0.0497803	0.107602	0.471181		1281	-0.0127773	-0.104582	0.0790276	0.784862		1281	0.044347	-0.0659642	0.154658	0.430439
Total cholesterol to total lipids ratio in very large VLDL	1281	0.0034026	-0.0680619	0.0748671	0.925594		1281	0.1201	0.034728	0.205471	0.0058655		1281	-0.122484	-0.226995	-0.0179733	0.0216542
Cholesterol esters to total lipids ratio in very large VLDL	1281	0.0158917	-0.0538212	0.0856046	0.654794		1281	0.119668	0.0358148	0.203521	0.0051917		1281	-0.10867	-0.210142	-0.0071987	0.0358366
Free cholesterol to total lipids ratio in very large VLDL	1281	-0.0154187	-0.0883919	0.0575544	0.678561		1281	0.116288	0.0300125	0.202564	0.0082872		1281	-0.138616	-0.245336	-0.0318965	0.0109455
Triglycerides to total lipids ratio in very large VLDL	1281	-0.0221878	-0.0985347	0.0541592	0.568681		1281	-0.0914454	-0.181447	-0.0014435	0.0464425		1281	0.0722962	-0.0367035	0.181296	0.193417
Phospholipids to total lipds ratio in large VLDL	1281	-0.0027151	-0.0843979	0.0789676	0.948016		1281	-0.0310766	-0.111629	0.0494757	0.449271		1281	0.0297309	-0.102246	0.161708	0.6586
Total cholesterol to total lipids ratio in large VLDL	1281	-0.0320823	-0.107837	0.0436719	0.406216		1281	0.104618	0.0135588	0.195677	0.0243691		1281	-0.144187	-0.26088	-0.0274951	0.0154862
Cholesterol esters to total lipids ratio in large VLDL	1281	-0.0176824	-0.0909715	0.0556067	0.636059		1281	0.0866847	-0.0010268	0.174396	0.0527388		1281	-0.109949	-0.223861	0.0039618	0.058505
Free cholesterol to total lipids ratio in large VLDL	1281	-0.0504308	-0.129921	0.029059	0.21349		1281	0.115922	0.0198966	0.211948	0.0180179		1281	-0.175688	-0.296345	-0.0550309	0.0043517
Triglycerides to total lipids ratio in large VLDL	1281	0.03317	-0.0475544	0.113894	0.420321		1281	-0.0841251	-0.175852	0.0076017	0.0722162		1281	0.12383	-0.0008883	0.248548	0.0516517
Phospholipids to total lipds ratio in medium VLDL	1281	-0.076422	-0.1509	-0.0019443	0.0443201		1281	-0.0086902	-0.0707	0.0533196	0.783409		1281	-0.0726296	-0.163641	0.0183817	0.117691
Total cholesterol to total lipids ratio in medium VLDL	1281	0.0433823	-0.0298628	0.116627	0.245464		1281	-0.0383592	-0.123316	0.0465974	0.375894		1281	0.0866935	-0.0270778	0.200465	0.135185
Cholesterol esters to total lipids ratio in medium VLDL	1281	0.0464272	-0.0262671	0.119122	0.210454		1281	-0.0713128	-0.157347	0.0147213	0.104167		1281	0.124557	0.0138626	0.235252	0.0274561
Free cholesterol to total lipids ratio in medium VLDL	1281	0.0053922	-0.0749424	0.0857267	0.895258		1281	0.0668785	-0.0224895	0.156247	0.142314		1281	-0.0644649	-0.182908	0.0539786	0.28583
Triglycerides to total lipids ratio in medium VLDL	1281	-0.0017731	-0.0753253	0.0717791	0.962287		1281	0.0386847	-0.0447245	0.122094	0.363054		1281	-0.042522	-0.155264	0.0702197	0.459478
Phospholipids to total lipds ratio in small VLDL	1281	-0.0562668	-0.136621	0.0240875	0.169764		1281	-0.0455445	-0.127654	0.0365648	0.276716		1281	-0.0123647	-0.125396	0.100666	0.830106
Total cholesterol to total lipids ratio in small VLDL	1281	0.0342482	-0.0440418	0.112538	0.390938		1281	0.0081886	-0.0819989	0.0983761	0.858653		1281	0.0280392	-0.0861037	0.142182	0.629942
Cholesterol esters to total lipids ratio in small VLDL	1281	0.0487812	-0.029685	0.127248	0.222827		1281	0.0025932	-0.0878297	0.093016	0.955142		1281	0.0494626	-0.0648407	0.163766	0.39607
Free cholesterol to total lipids ratio in small VLDL	1281	-0.0583016	-0.134651	0.0180473	0.134356		1281	0.0275552	-0.0518626	0.106973	0.496192		1281	-0.0913081	-0.200623	0.0180069	0.101529
Triglycerides to total lipids ratio in small VLDL	1281	-0.0055105	-0.0807252	0.0697041	0.885735		1281	0.0155623	-0.0710341	0.102159	0.724475		1281	-0.0222381	-0.131762	0.0872862	0.690449
Phospholipids to total lipds ratio in very small VLDL	1281	-0.0291526	-0.0980806	0.0397755	0.40684		1281	-0.0685656	-0.15088	0.0137484	0.102473		1281	0.0408178	-0.0647733	0.146409	0.448366
Total cholesterol to total lipids ratio in very small VLDL	1281	0.0403696	-0.0349441	0.115683	0.293191		1281	-0.0159018	-0.106114	0.0743101	0.729537		1281	0.0598866	-0.0472209	0.166994	0.272887
Cholesterol esters to total lipids ratio in very small VLDL	1281	0.0410399	-0.033192	0.115272	0.278295		1281	-0.0308782	-0.118471	0.0567147	0.489324		1281	0.0763314	-0.0301172	0.18278	0.159737
Free cholesterol to total lipids ratio in very small VLDL	1281	0.0048727	-0.0652292	0.0749745	0.891555		1281	0.0381331	-0.0429368	0.119203	0.356289		1281	-0.0348331	-0.136784	0.0671181	0.502794
Triglycerides to total lipids ratio in very small VLDL	1281	-0.0150386	-0.0905193	0.0604421	0.695957		1281	0.0522097	-0.039536	0.143955	0.264453		1281	-0.0709169	-0.179887	0.0380535	0.201926
Phospholipids to total lipds ratio in IDL	1281	0.0256909	-0.0479288	0.0993107	0.49371		1281	-0.059071	-0.147187	0.0290449	0.18869		1281	0.0895181	-0.0266876	0.205724	0.130965
Total cholesterol to total lipids ratio in IDL	1281	-0.0133588	-0.086871	0.0601533	0.721517		1281	0.0202076	-0.0627248	0.10314	0.632712		1281	-0.0355125	-0.139066	0.0680407	0.501202
Cholesterol esters to total lipids ratio in IDL	1281	-0.0175782	-0.0896734	0.054517	0.632495		1281	0.0517738	-0.0287008	0.132248	0.207123		1281	-0.0731759	-0.176551	0.0301991	0.165161
Free cholesterol to total lipids ratio in IDL	1281	0.0062931	-0.0663398	0.078926	0.865055		1281	-0.0710062	-0.162487	0.0204747	0.12807		1281	0.0813003	-0.0226137	0.185214	0.125057
Triglycerides to total lipids ratio in IDL	1281	0.0037526	-0.0722318	0.079737	0.92283		1281	0.0046498	-0.0839468	0.0932464	0.918009		1281	-0.0008685	-0.107433	0.105696	0.987245
Phospholipids to total lipds ratio in large LDL	1281	0.011555	-0.0635429	0.0866529	0.762808		1281	-0.01173	-0.0964141	0.0729541	0.785863		1281	0.0246799	-0.0870659	0.136426	0.66488
Total cholesterol to total lipids ratio in large LDL	1281	-0.0057511	-0.082441	0.0709389	0.88306		1281	0.019821	-0.067546	0.107188	0.656336		1281	-0.0269677	-0.135486	0.081551	0.625966
Cholesterol esters to total lipids ratio in large LDL	1281	-0.0118953	-0.0896034	0.0658129	0.76399		1281	0.0380867	-0.0477617	0.123935	0.384262		1281	-0.0527226	-0.165365	0.0599195	0.358664
Free cholesterol to total lipids ratio in large LDL	1281	0.0228619	-0.0529789	0.0987027	0.554366		1281	-0.0691572	-0.157367	0.0190523	0.124273		1281	0.0970838	-0.0178715	0.212039	0.097799
Triglycerides to total lipids ratio in large LDL	1281	-0.0023445	-0.0829211	0.078232	0.954487		1281	-0.0231815	-0.117327	0.0709643	0.629135		1281	0.0218361	-0.0907442	0.134416	0.703624
Phospholipids to total lipds ratio in medium LDL	1281	0.0123973	-0.0679546	0.0927491	0.762179		1281	-0.0117782	-0.105543	0.0819864	0.805384		1281	0.0256315	-0.0919876	0.143251	0.669071
Total cholesterol to total lipids ratio in medium LDL	1281	-0.0086661	-0.0911102	0.0737779	0.836653		1281	0.0231565	-0.0723611	0.118674	0.634433		1281	-0.033589	-0.151228	0.0840505	0.575473
Cholesterol esters to total lipids ratio in medium LDL	1281	-0.0098092	-0.0915226	0.0719041	0.813853		1281	0.0251402	-0.0685327	0.118813	0.598617		1281	-0.0368951	-0.155815	0.0820247	0.542856
Free cholesterol to total lipids ratio in medium LDL	1281	0.0111026	-0.0678779	0.0900832	0.782759		1281	-0.0259669	-0.114188	0.0622539	0.56374		1281	0.039147	-0.0804429	0.158737	0.520862
Triglycerides to total lipids ratio in medium LDL	1281	-0.0008333	-0.0838149	0.0821484	0.984286		1281	-0.039286	-0.134118	0.0555458	0.416525		1281	0.0403652	-0.0744749	0.155205	0.490592
Phospholipids to total lipds ratio in small LDL	1281	0.0064814	-0.074183	0.0871459	0.87477		1281	-0.0141866	-0.107661	0.0792878	0.765944		1281	0.021832	-0.0965524	0.140216	0.717566
Total cholesterol to total lipids ratio in small LDL	1281	-0.0066067	-0.0897833	0.07657	0.876194		1281	0.0086773	-0.0891386	0.106493	0.861866		1281	-0.0161803	-0.134731	0.102371	0.788928
Cholesterol esters to total lipids ratio in small LDL	1281	-0.0065972	-0.0896155	0.0764211	0.876136		1281	0.0108904	-0.08598	0.107761	0.825475		1281	-0.0184943	-0.138582	0.101593	0.762597
Free cholesterol to total lipids ratio in small LDL	1281	0.0047298	-0.0719835	0.0814432	0.903743		1281	-0.01627	-0.101527	0.0689872	0.708179		1281	0.0221461	-0.0932401	0.137532	0.706581
Triglycerides to total lipids ratio in small LDL	1281	0.004716	-0.0845687	0.0940008	0.917484		1281	0.0082654	-0.0975988	0.11413	0.878288		1281	-0.0036349	-0.12605	0.11878	0.953556
Phospholipids to total lipds ratio in very large HDL	1281	0.0439171	-0.0172437	0.105078	0.159164		1281	-0.0174955	-0.0947344	0.0597435	0.656846		1281	0.0653553	-0.0219317	0.152642	0.142106
Total cholesterol to total lipids ratio in very large HDL	1281	-0.0530329	-0.120669	0.0146028	0.124232		1281	-0.0018578	-0.0861432	0.0824275	0.965514		1281	-0.0547832	-0.146881	0.0373143	0.243439
Cholesterol esters to total lipids ratio in very large HDL	1281	-0.0460217	-0.111018	0.0189747	0.165044		1281	0.0205467	-0.0602565	0.10135	0.617966		1281	-0.070811	-0.159115	0.0174935	0.115924
Free cholesterol to total lipids ratio in very large HDL	1281	-0.0117864	-0.0801188	0.0565461	0.735126		1281	-0.0903409	-0.161576	-0.0191055	0.0129738		1281	0.0822636	0.0079701	0.156557	0.0300178
Triglycerides to total lipids ratio in very large HDL	1281	0.0043681	-0.0478279	0.0565641	0.869616		1281	0.0459487	-0.0153111	0.107209	0.141404		1281	-0.0435807	-0.112696	0.0255342	0.2163
Phospholipids to total lipds ratio in large HDL	1281	-0.0385962	-0.103041	0.0258489	0.240237		1281	0.110517	0.0410013	0.180032	0.0018558		1281	-0.15735	-0.243655	-0.0710459	0.0003609
Total cholesterol to total lipids ratio in large HDL	1281	0.0307016	-0.0385634	0.0999667	0.384694		1281	-0.102829	-0.170897	-0.0347613	0.0030962		1281	0.140832	0.0528197	0.228844	0.0017331
Cholesterol esters to total lipids ratio in large HDL	1281	0.0368717	-0.0255374	0.0992809	0.246648		1281	-0.1025	-0.16889	-0.0361093	0.0025044		1281	0.147087	0.0618063	0.232367	0.0007371
Free cholesterol to total lipids ratio in large HDL	1281	0.014508	-0.0656582	0.0946742	0.722618		1281	-0.0900217	-0.15966	-0.0203833	0.0113297		1281	0.110058	0.0180943	0.202022	0.0190358
Triglycerides to total lipids ratio in large HDL	1281	0.0054132	-0.0245118	0.0353382	0.722737		1281	0.0045493	-0.0252077	0.0343062	0.764281		1281	0.0010135	-0.0388088	0.0408359	0.960185
Phospholipids to total lipds ratio in medium HDL	1281	0.0033607	-0.0638901	0.0706115	0.921916		1281	-0.0266838	-0.110776	0.0574083	0.53371		1281	0.0316176	-0.0720922	0.135327	0.549881
Total cholesterol to total lipids ratio in medium HDL	1281	-0.016451	-0.087027	0.0541249	0.647535		1281	-0.0046283	-0.0838039	0.0745473	0.908715		1281	-0.0127387	-0.115876	0.0903991	0.808579
Cholesterol esters to total lipids ratio in medium HDL	1281	-0.0045515	-0.076843	0.0677399	0.901716		1281	-0.0060212	-0.0893155	0.0772732	0.887247		1281	0.001454	-0.106038	0.108946	0.978833
Free cholesterol to total lipids ratio in medium HDL	1281	-0.0403943	-0.108903	0.0281144	0.247595		1281	0.0005197	-0.0713854	0.0724248	0.988689		1281	-0.0437594	-0.139957	0.0524381	0.372335
Triglycerides to total lipids ratio in medium HDL	1281	0.0226476	-0.0514525	0.0967478	0.548875		1281	0.0251715	-0.0496075	0.0999504	0.509131		1281	-0.0022059	-0.102203	0.097791	0.965488
Phospholipids to total lipds ratio in small HDL	1281	0.050909	-0.0202368	0.122055	0.16062		1281	-0.0274307	-0.118761	0.0638995	0.555811		1281	0.0832687	-0.0275154	0.194053	0.140575
Total cholesterol to total lipids ratio in small HDL	1281	-0.0462104	-0.117779	0.0253578	0.205486		1281	0.0132864	-0.0759299	0.102503	0.77021		1281	-0.0633884	-0.172725	0.0459484	0.255593
Cholesterol esters to total lipids ratio in small HDL	1281	-0.0450905	-0.116468	0.0262864	0.215449		1281	0.0154468	-0.0746156	0.105509	0.736564		1281	-0.0644592	-0.17431	0.0453916	0.249874
Free cholesterol to total lipids ratio in small HDL	1281	0.0222852	-0.0537919	0.0983624	0.565609		1281	-0.0299364	-0.122015	0.0621426	0.523702		1281	0.0552786	-0.0567704	0.167328	0.333299
Triglycerides to total lipids ratio in small HDL	1281	0.0084934	-0.0703101	0.087297	0.832573		1281	0.0391555	-0.0452807	0.123592	0.363121		1281	-0.0320334	-0.142397	0.0783304	0.569165
Mean diameter for VLDL particles	1281	-0.0079006	-0.0858546	0.0700533	0.842426		1281	0.0924859	0.0061106	0.178861	0.0358708		1281	-0.105577	-0.211008	-0.0001468	0.0496824
Mean diameter for LDL particles	1281	0.0564209	-0.0138683	0.12671	0.115561		1281	-0.0624968	-0.145595	0.0206012	0.140335		1281	0.12599	0.0187762	0.233205	0.0213045
Mean diameter for HDL particles	1281	0.0071173	-0.0668855	0.0811201	0.850372		1281	-0.11433	-0.192184	-0.0364758	0.0040311		1281	0.127679	0.0292605	0.226097	0.0110422
Serum total cholesterol	1281	-0.0549873	-0.134494	0.0245191	0.175079		1281	0.0049623	-0.0839281	0.0938528	0.912807		1281	-0.0640363	-0.179442	0.0513696	0.276545
Total cholesterol in VLDL	1281	-0.0203975	-0.103551	0.0627563	0.630432		1281	0.0721071	-0.014265	0.158479	0.101706		1281	-0.0975453	-0.212341	0.0172507	0.0957561
Remnant cholesterol (non-HDL, non-LDL -cholesterol)	1281	-0.0259074	-0.109172	0.0573571	0.541694		1281	0.0500738	-0.0375376	0.137685	0.262382		1281	-0.0803012	-0.196489	0.0358868	0.175376
Total cholesterol in LDL	1281	-0.0370063	-0.116402	0.0423896	0.360676		1281	0.0310663	-0.0597285	0.121861	0.502176		1281	-0.0722137	-0.187123	0.0426955	0.217842
Total cholesterol in HDL	1281	-0.0618871	-0.142853	0.0190787	0.13398		1281	-0.0705664	-0.150176	0.009043	0.0822794		1281	0.0078998	-0.098649	0.114448	0.884375
Total cholesterol in HDL2	1281	-0.0589498	-0.139631	0.0217312	0.151984		1281	-0.0759588	-0.155481	0.0035629	0.0611688		1281	0.016705	-0.0896054	0.123015	0.757926
Total cholesterol in HDL3	1281	-0.0778107	-0.158783	0.0031618	0.0596272		1281	-0.0109803	-0.0924529	0.0704923	0.791513		1281	-0.0717103	-0.179802	0.0363815	0.193316
Esterified cholesterol	1280	-0.0555135	-0.13496	0.0239327	0.170665		1280	0.0024105	-0.0865074	0.0913284	0.957593		1280	-0.0619204	-0.177193	0.0533519	0.29216
Free cholesterol	1280	-0.054154	-0.134661	0.0263526	0.187187		1280	0.0148763	-0.0746162	0.104369	0.744391		1280	-0.0735577	-0.189005	0.0418897	0.211533
Serum total triglycerides	1281	-0.0363216	-0.115581	0.0429381	0.368806		1281	0.070812	-0.0212833	0.162907	0.131687		1281	-0.113221	-0.230228	0.0037866	0.0578771
Triglycerides in VLDL	1281	-0.0296496	-0.106197	0.0468981	0.447462		1281	0.0803558	-0.0087088	0.169421	0.0769662		1281	-0.116106	-0.228085	-0.0041259	0.0421473
Triglycerides in LDL	1281	-0.0663873	-0.151185	0.0184107	0.124813		1281	0.0009588	-0.092834	0.0947515	0.984003		1281	-0.0720275	-0.194468	0.0504128	0.248684
Triglycerides in HDL	1281	-0.0180017	-0.0992975	0.0632941	0.664059		1281	-0.0128836	-0.108568	0.0828012	0.791703		1281	-0.0057282	-0.127449	0.115993	0.926455
Total phosphoglycerides	1280	-0.0565246	-0.138527	0.0254776	0.176518		1280	-0.0007553	-0.0885932	0.0870827	0.986544		1280	-0.0596772	-0.174483	0.055129	0.308027
Ratio of triglycerides to phosphoglycerides	1277	-0.0217091	-0.0933517	0.0499335	0.5523		1277	0.0809545	-0.0011052	0.163014	0.0531616		1277	-0.108133	-0.211236	-0.0050307	0.0398365
Phosphatidylcholine and other cholines	1280	-0.0783645	-0.159766	0.0030374	0.0591691		1280	0.0080418	-0.0799768	0.0960604	0.857775		1280	-0.0922806	-0.208385	0.0238234	0.119178
Total cholines	1280	-0.0568273	-0.139033	0.0253781	0.175281		1280	0.0040072	-0.0834613	0.0914758	0.928398		1280	-0.0650027	-0.179864	0.0498585	0.267101
Apolipoprotein A-I	1281	-0.070374	-0.149945	0.009197	0.082969		1281	-0.0423652	-0.12436	0.0396299	0.310947		1281	-0.0307953	-0.140012	0.0784216	0.580245
Apolipoprotein B	1281	-0.0344335	-0.116481	0.0476137	0.410468		1281	0.0590323	-0.0279423	0.146007	0.183245		1281	-0.0988302	-0.213831	0.0161701	0.0920449
Ratio of apolipoprotein B to apolipoprotein A-I	1281	-0.0010159	-0.0852344	0.0832025	0.981123		1281	0.0780679	-0.001867	0.158003	0.0555877		1281	-0.0830708	-0.190373	0.0242308	0.129058
Total fatty acids	1280	-0.0733806	-0.155731	0.00897	0.0806808		1280	0.0408408	-0.049982	0.131664	0.377841		1280	-0.121395	-0.240393	-0.0023968	0.0455674
Estimated degree of unsaturation	1280	8.41e-07	-0.0767909	0.0767926	0.999983		1280	-0.164375	-0.251573	-0.0771772	0.0002264		1280	0.172631	0.0648897	0.280373	0.0017088
22:6, docosahexaenoic acid	1280	-0.0643165	-0.146856	0.0182226	0.126585		1280	-0.0664218	-0.156142	0.0232988	0.146642		1280	0.0009512	-0.108559	0.110461	0.986407
18:2, linoleic acid	1280	-0.0554824	-0.134584	0.0236189	0.169049		1280	0.018163	-0.0699105	0.106236	0.685854		1280	-0.0784307	-0.193394	0.0365331	0.181004
Omega-3 fatty acids	1280	-0.0284068	-0.107952	0.0511387	0.483682		1280	-0.0475039	-0.136481	0.0414734	0.295114		1280	0.0194997	-0.0907451	0.129745	0.728646
Omega-6 fatty acids	1280	-0.0647202	-0.14529	0.0158501	0.115299		1280	0.0078388	-0.0809061	0.0965837	0.862452		1280	-0.0774706	-0.193986	0.0390444	0.192326
Polyunsaturated fatty acids	1280	-0.0619212	-0.142411	0.0185683	0.131482		1280	0.0015954	-0.0870224	0.0902133	0.97183		1280	-0.0679194	-0.184017	0.0481779	0.251302
Monounsaturated fatty acids; 16:1, 18:1	1280	-0.0925929	-0.177645	-0.0075405	0.0328896		1280	0.065506	-0.0259975	0.157009	0.16043		1280	-0.167852	-0.288602	-0.0471034	0.0064769
Saturated fatty acids	1280	-0.0572112	-0.13824	0.0238174	0.166242		1280	0.0501338	-0.0413278	0.141596	0.282417		1280	-0.113856	-0.231914	0.0042009	0.058715
Ratio of 22:6 docosahexaenoic acid to total fatty acids	1280	0.0067526	-0.0650507	0.0785559	0.853653		1280	-0.124138	-0.207279	-0.0409976	0.0034588		1280	0.137597	0.0358041	0.239389	0.0081043
Ratio of 18:2 linoleic acid to total fatty acids	1280	0.0162038	-0.0626747	0.0950823	0.687005		1280	-0.0485763	-0.136948	0.0397955	0.281067		1280	0.0683507	-0.039269	0.175971	0.212998
Ratio of omega-3 fatty acids to total fatty acids	1280	0.0622449	-0.0127255	0.137215	0.103596		1280	-0.121056	-0.20733	-0.0347815	0.0059941		1280	0.193725	0.0900269	0.297424	0.0002575
Ratio of omega-6 fatty acids to total fatty acids	1280	0.0180235	-0.063863	0.0999099	0.665955		1280	-0.119568	-0.210945	-0.0281908	0.0103697		1280	0.144854	0.034885	0.254824	0.0098721
Ratio of polyunsaturated fatty acids to total fatty acids	1280	0.0307793	-0.0505112	0.11207	0.45773		1280	-0.135587	-0.223935	-0.0472397	0.0026569		1280	0.175325	0.0676491	0.283	0.0014358
Ratio of monounsaturated fatty acids to total fatty acids	1280	-0.0682864	-0.151333	0.0147599	0.106959		1280	0.0970526	0.0120328	0.182072	0.0252967		1280	-0.17498	-0.284487	-0.065473	0.0017593
Ratio of saturated fatty acids to total fatty acids	1280	0.06625	-0.0081426	0.140643	0.0808612		1280	0.0428884	-0.0461398	0.131917	0.34479		1280	0.0258326	-0.081882	0.133547	0.638081
Insulin	1280	-0.0631255	-0.161524	0.0352731	0.208416		1280	0.0881829	0.0108355	0.16553	0.0254814		1280	-0.160206	-0.277801	-0.042611	0.0076206
Glucose	1280	0.0719733	-0.0045083	0.148455	0.0650968		1280	0.0788204	-0.0186425	0.176283	0.112857		1280	-0.0057572	-0.102758	0.0912432	0.907323
Lactate	1281	-0.16268	-0.241258	-0.0841007	5.17e-05		1281	-0.0206457	-0.112071	0.0707798	0.657825		1281	-0.152352	-0.256937	-0.0477668	0.0043349
Citrate	1281	0.0496448	-0.0271594	0.126449	0.204996		1281	-0.0113709	-0.0998215	0.0770797	0.800921		1281	0.065051	-0.0474539	0.177556	0.256864
Alanine	1281	0.0391902	-0.0460071	0.124387	0.366999		1281	0.0085142	-0.085682	0.10271	0.859281		1281	0.0329841	-0.0878205	0.153789	0.592292
Glutamine	1262	0.0673252	0.0019279	0.132722	0.0436276		1262	0.0260585	-0.0530759	0.105193	0.518377		1262	0.0446654	-0.0491696	0.1385	0.350563
Histidine	1281	0.166435	0.0896171	0.243254	2.29e-05		1281	0.0539929	-0.0366279	0.144614	0.242669		1281	0.12135	0.0085666	0.234133	0.0349806
Isoleucine	1280	0.078846	-0.0013727	0.159065	0.0540452		1280	0.111125	0.0352005	0.18705	0.0041547		1280	-0.0323337	-0.12858	0.0639121	0.509965
Leucine	1281	0.109237	0.0397389	0.178734	0.0020892		1281	0.108449	0.0380855	0.178812	0.0025471		1281	0.002972	-0.0851813	0.0911252	0.947276
Valine	1280	0.130998	0.0506168	0.211378	0.0014218		1280	0.101085	0.0215143	0.180655	0.0128196		1280	0.0339978	-0.0676874	0.135683	0.511989
Phenylalanine	1280	0.0945091	0.0154364	0.173582	0.0191899		1280	0.138087	0.0475334	0.22864	0.0028284		1280	-0.0442224	-0.158784	0.0703392	0.449012
Tyrosine	1281	0.0663569	-0.0147972	0.147511	0.108935		1281	0.0490819	-0.0391243	0.137288	0.275192		1281	0.0194441	-0.0926528	0.131541	0.733689
Acetate	1281	0.0201171	-0.0310572	0.0712913	0.440723		1281	-0.0060011	-0.0394405	0.0274383	0.72484		1281	0.0278232	-0.0423812	0.0980277	0.437003
Acetoacetate	1281	-0.0249184	-0.0932527	0.0434159	0.474497		1281	-0.0615792	-0.144537	0.0213784	0.145567		1281	0.0380106	-0.0644819	0.140503	0.46701
3-hydroxybutyrate	1279	-0.0461978	-0.111165	0.0187692	0.163244		1279	-0.0934079	-0.174436	-0.0123798	0.0238926		1279	0.0487653	-0.0532937	0.150824	0.348733
Creatinine	1281	0.315939	0.25342	0.378459	2.3e-22		1281	0.114054	0.0535355	0.174573	0.0002272		1281	0.218215	0.141139	0.29529	3.39e-08
Albumin (signal area)	1281	-0.0287854	-0.101584	0.0440129	0.438049		1281	0.0375293	-0.0444772	0.119536	0.369456		1281	-0.0702063	-0.174585	0.0341722	0.187221
Glycoprotein acetyls, mainly a1-acid glycoprotein	1281	-0.170678	-0.253308	-0.0880484	5.38e-05		1281	0.0622493	-0.0203399	0.144838	0.139474		1281	-0.247962	-0.353122	-0.142803	4.11e-06
C-reactive protein	1202	-0.10864	-0.238744	0.0214636	0.101626		1202	0.0312636	-0.0447178	0.107245	0.419669		1202	-0.148764	-0.300005	0.0024777	0.0538668
Complete case sample
Standardized outcome at age 25y	N	Beta	LCL	UCL	P-value		N	Beta	LCL	UCL	P-value		N	Beta	LCL	UCL	P-value
Systolic blood pressure	470	0.279105	0.173326	0.384883	3.25e-07		470	0.349549	0.229194	0.469905	2.07e-08		470	-0.0702764	-0.210399	0.0698461	0.324847
Diastolic blood pressure	470	0.0698622	-0.0579711	0.197696	0.283395		470	0.235262	0.0956601	0.374864	0.0010008		470	-0.173713	-0.33053	-0.0168964	0.0299989
Concentration of chylomicrons and extremely large VLDL particles	470	-0.0419871	-0.133013	0.0490389	0.365167		470	0.0364578	-0.136358	0.209274	0.678643		470	-0.0835051	-0.281791	0.114781	0.408326
Total lipids in chylomicrons and extremely large VLDL	470	-0.0421231	-0.133182	0.0489354	0.363788		470	0.0367946	-0.136791	0.21038	0.677198		470	-0.0840067	-0.283239	0.115226	0.40775
Phospholipids in chylomicrons and extremely large VLDL	470	-0.0463496	-0.137984	0.045285	0.320748		470	0.0411311	-0.134665	0.216928	0.645883		470	-0.0931167	-0.2963	0.110067	0.368264
Total cholesterol in chylomicrons and extremely large VLDL	470	-0.0396326	-0.131871	0.0526057	0.398894		470	0.0404688	-0.140208	0.221146	0.660022		470	-0.0852203	-0.29292	0.122479	0.420474
Cholesterol esters in chylomicrons and extremely large VLDL	470	-0.0332254	-0.127599	0.0611478	0.489372		470	0.0437763	-0.133593	0.221146	0.627891		470	-0.08185	-0.286006	0.122305	0.431175
Free cholesterol in chylomicrons and extremely large VLDL	470	-0.0460894	-0.137714	0.0455349	0.323414		470	0.035617	-0.147335	0.218568	0.702207		470	-0.0870121	-0.298678	0.124654	0.419596
Triglycerides in chylomicrons and extremely large VLDL	470	-0.0417446	-0.132631	0.0491414	0.367203		470	0.0348891	-0.136163	0.205941	0.688729		470	-0.0815879	-0.277744	0.114568	0.414133
Concentration of very large VLDL particles	470	-0.0406336	-0.135446	0.0541789	0.40011		470	0.0378459	-0.142748	0.21844	0.680657		470	-0.0835216	-0.292332	0.125289	0.432246
Total lipids in very large VLDL	470	-0.0408153	-0.1352	0.0535694	0.395875		470	0.0378562	-0.143013	0.218725	0.681034		470	-0.0837271	-0.292653	0.125198	0.431369
Phospholipids in very large VLDL	470	-0.0433334	-0.137806	0.0511391	0.36785		470	0.0423314	-0.137072	0.221735	0.643084		470	-0.0911533	-0.298543	0.116237	0.388179
Total cholesterol in very large VLDL	470	-0.039315	-0.129316	0.0506858	0.391096		470	0.0359894	-0.147085	0.219064	0.699437		470	-0.0801473	-0.289745	0.129451	0.452764
Cholesterol esters in very large VLDL	470	-0.0343395	-0.124067	0.0553876	0.452382		470	0.0367415	-0.145233	0.218716	0.691714		470	-0.0756111	-0.283467	0.132244	0.475054
Free cholesterol in very large VLDL	470	-0.0449447	-0.135495	0.0456059	0.329872		470	0.0350063	-0.148988	0.219	0.708658		470	-0.0851403	-0.296521	0.126241	0.42904
Triglycerides in very large VLDL	470	-0.0403966	-0.136322	0.0555287	0.408337		470	0.0370033	-0.143169	0.217175	0.686692		470	-0.0823775	-0.291298	0.126543	0.438816
Concentration of large VLDL particles	470	-0.0313219	-0.131429	0.0687852	0.538945		470	0.0403569	-0.135128	0.215842	0.651526		470	-0.0761978	-0.280259	0.127864	0.46344
Total lipids in large VLDL	470	-0.0318138	-0.131787	0.0681589	0.532042		470	0.0408327	-0.135009	0.216674	0.64836		470	-0.0772275	-0.281669	0.127214	0.458259
Phospholipids in large VLDL	470	-0.0306589	-0.132177	0.0708596	0.553147		470	0.0456878	-0.12937	0.220746	0.608278		470	-0.0811198	-0.285452	0.123213	0.435691
Total cholesterol in large VLDL	470	-0.0325213	-0.130817	0.0657739	0.515899		470	0.0429145	-0.134602	0.220431	0.634955		470	-0.0801851	-0.286034	0.125664	0.444365
Cholesterol esters in large VLDL	470	-0.021118	-0.119607	0.0773708	0.67368		470	0.0419472	-0.130438	0.214332	0.632738		470	-0.0669454	-0.26664	0.132749	0.510351
Free cholesterol in large VLDL	470	-0.0435072	-0.141966	0.0549517	0.385645		470	0.0434929	-0.138453	0.225438	0.638747		470	-0.0925666	-0.304061	0.118928	0.390175
Triglycerides in large VLDL	470	-0.0318196	-0.132002	0.0683628	0.532825		470	0.0384947	-0.136713	0.213702	0.666113		470	-0.0747636	-0.278558	0.12903	0.471312
Concentration of medium VLDL particles	470	-0.0208287	-0.121954	0.0802969	0.68584		470	0.0459251	-0.118963	0.210813	0.584406		470	-0.0708382	-0.261704	0.120028	0.466155
Total lipids in medium VLDL	470	-0.0208124	-0.122244	0.0806193	0.68697		470	0.0469432	-0.118133	0.21202	0.576542		470	-0.0718964	-0.263191	0.119398	0.46053
Phospholipids in medium VLDL	470	-0.0216996	-0.124325	0.0809256	0.677952		470	0.0533923	-0.110839	0.217623	0.523213		470	-0.0796608	-0.27089	0.111569	0.413419
Total cholesterol in medium VLDL	470	-0.01755	-0.121881	0.0867813	0.741121		470	0.0530081	-0.110504	0.216521	0.52439		470	-0.0748089	-0.266627	0.11701	0.443823
Cholesterol esters in medium VLDL	470	-0.0099292	-0.115657	0.0957984	0.853659		470	0.0526056	-0.103412	0.208623	0.50791		470	-0.0662186	-0.251228	0.118791	0.482178
Free cholesterol in medium VLDL	470	-0.0253696	-0.128831	0.0780919	0.630124		470	0.0518719	-0.118591	0.222334	0.550131		470	-0.0819865	-0.281142	0.117169	0.41893
Triglycerides in medium VLDL	470	-0.0217593	-0.121989	0.0784707	0.669852		470	0.0414682	-0.123824	0.20676	0.622234		470	-0.0671263	-0.257954	0.123701	0.489739
Concentration of small VLDL particles	470	-0.0197517	-0.131837	0.0923337	0.729274		470	0.0755908	-0.081716	0.232898	0.3455		470	-0.101028	-0.288541	0.0864863	0.290256
Total lipids in small VLDL	470	-0.0203108	-0.133603	0.0929812	0.724766		470	0.079742	-0.0760672	0.235551	0.315061		470	-0.106012	-0.292551	0.0805262	0.26465
Phospholipids in small VLDL	470	-0.0296966	-0.149039	0.0896455	0.625072		470	0.0859128	-0.0758134	0.247639	0.29706		470	-0.122588	-0.321618	0.0764409	0.226745
Total cholesterol in small VLDL	470	-0.0152652	-0.134408	0.103878	0.801318		470	0.10005	-0.0390983	0.239199	0.158337		470	-0.122063	-0.294219	0.0500928	0.164187
Cholesterol esters in small VLDL	470	-0.0053367	-0.124467	0.113794	0.929888		470	0.0991119	-0.0322938	0.230518	0.13897		470	-0.110434	-0.275051	0.054183	0.188047
Free cholesterol in small VLDL	470	-0.0317106	-0.151029	0.0876078	0.601732		470	0.0939239	-0.0650622	0.25291	0.246262		470	-0.13321	-0.327665	0.0612444	0.178894
Triglycerides in small VLDL	470	-0.0184459	-0.125549	0.0886569	0.735176		470	0.0545217	-0.109851	0.218894	0.51483		470	-0.077368	-0.270544	0.115808	0.431652
Concentration of very small VLDL particles	470	0.0029196	-0.12132	0.12716	0.963186		470	0.121794	-0.0156952	0.259283	0.0823853		470	-0.125552	-0.301944	0.0508394	0.162558
Total lipids in very small VLDL	470	0.0033293	-0.121042	0.127701	0.958069		470	0.122928	-0.0129872	0.258844	0.0761685		470	-0.126312	-0.301348	0.0487234	0.15683
Phospholipids in very small VLDL	470	-0.0081277	-0.13372	0.117464	0.898857		470	0.128302	-0.003522	0.260126	0.0564156		470	-0.144265	-0.319923	0.0313928	0.107225
Total cholesterol in very small VLDL	470	0.0138618	-0.108745	0.136469	0.824273		470	0.116032	-0.0181319	0.250195	0.0898895		470	-0.107741	-0.279795	0.064313	0.219104
Cholesterol esters in very small VLDL	470	0.0226241	-0.0967538	0.142002	0.709742		470	0.104967	-0.0290305	0.238964	0.124394		470	-0.0866619	-0.257324	0.0839999	0.318847
Free cholesterol in very small VLDL	470	-0.0056765	-0.134235	0.122882	0.93089		470	0.134045	0.0010781	0.267012	0.0481788		470	-0.147706	-0.32263	0.0272174	0.0977211
Triglycerides in very small VLDL	470	-0.004026	-0.130915	0.122863	0.950309		470	0.0933499	-0.0771363	0.263836	0.282478		470	-0.102942	-0.313891	0.108007	0.338067
Concentration of IDL particles	470	-0.0249619	-0.153155	0.103231	0.702149		470	0.130038	-0.0045716	0.264648	0.0582693		470	-0.164136	-0.341279	0.013007	0.0692795
Total lipids in IDL	470	-0.0264006	-0.154599	0.101798	0.685888		470	0.129311	-0.0055092	0.264131	0.0600822		470	-0.164909	-0.342077	0.0122586	0.0680215
Phospholipids in IDL	470	-0.0224157	-0.14995	0.105119	0.729951		470	0.129781	-0.0059917	0.265553	0.0609566		470	-0.161136	-0.339915	0.0176437	0.0771889
Total cholesterol in IDL	470	-0.0326112	-0.160745	0.0955224	0.617206		470	0.125155	-0.009975	0.260284	0.0693968		470	-0.167172	-0.343621	0.009277	0.063266
Cholesterol esters in IDL	470	-0.0351397	-0.16256	0.0922804	0.588115		470	0.122714	-0.0110916	0.256519	0.0721616		470	-0.167302	-0.341362	0.006758	0.0595421
Free cholesterol in IDL	470	-0.0254183	-0.154143	0.103306	0.698159		470	0.128876	-0.0103815	0.268134	0.0696162		470	-0.163397	-0.345511	0.018716	0.0785335
Triglycerides in IDL	470	0.0160365	-0.120486	0.152559	0.817543		470	0.1173	-0.0438618	0.278462	0.153305		470	-0.106751	-0.3155	0.101998	0.315447
Concentration of large LDL particles	470	-0.0414325	-0.168436	0.0855714	0.521779		470	0.13754	0.0033746	0.271704	0.0445321		470	-0.189708	-0.363443	-0.0159736	0.0324113
Total lipids in large LDL	470	-0.0416725	-0.168519	0.0851746	0.518856		470	0.137013	0.0023825	0.271644	0.0460976		470	-0.18941	-0.363246	-0.0155734	0.0327848
Phospholipids in large LDL	470	-0.0465762	-0.173223	0.0800707	0.470221		470	0.133013	1.92e-05	0.266007	0.0499671		470	-0.190437	-0.363449	-0.0174248	0.0310524
Total cholesterol in large LDL	470	-0.0425598	-0.168912	0.083793	0.508346		470	0.136	0.0001023	0.271897	0.0498286		470	-0.189289	-0.362923	-0.0156551	0.0326933
Cholesterol esters in large LDL	470	-0.0440444	-0.170059	0.0819704	0.492517		470	0.136111	0.0013945	0.270827	0.0476849		470	-0.190997	-0.362769	-0.0192256	0.0293875
Free cholesterol in large LDL	470	-0.0373997	-0.164222	0.0894225	0.562518		470	0.133738	-0.0062285	0.273705	0.0610561		470	-0.181371	-0.360803	-0.00194	0.047584
Triglycerides in large LDL	470	-0.0058316	-0.142871	0.131208	0.93339		470	0.113879	-0.0390524	0.26681	0.144059		470	-0.126566	-0.329756	0.0766232	0.221543
Concentration of medium LDL particles	470	-0.0587558	-0.181749	0.0642374	0.348332		470	0.136177	0.004383	0.26797	0.042882		470	-0.206829	-0.37509	-0.0385683	0.0161003
Total lipids in medium LDL	470	-0.0600761	-0.182636	0.0624833	0.335912		470	0.135046	0.0031827	0.266909	0.0447428		470	-0.207049	-0.374933	-0.0391648	0.0157548
Phospholipids in medium LDL	470	-0.0723571	-0.194063	0.0493491	0.243279		470	0.125399	-0.0034414	0.254239	0.056414		470	-0.210014	-0.376451	-0.0435781	0.0135089
Total cholesterol in medium LDL	470	-0.0575372	-0.179706	0.0646321	0.355182		470	0.134706	0.0006012	0.268812	0.0489861		470	-0.20397	-0.372595	-0.0353448	0.0178615
Cholesterol esters in medium LDL	470	-0.0520476	-0.174979	0.0708838	0.405826		470	0.137667	0.0021805	0.273153	0.0464401		470	-0.201216	-0.370955	-0.0314775	0.0202624
Free cholesterol in medium LDL	470	-0.0777078	-0.196369	0.0409535	0.198768		470	0.120649	-0.008778	0.250076	0.0676186		470	-0.210729	-0.37581	-0.0456485	0.0124674
Triglycerides in medium LDL	470	-0.023591	-0.158556	0.111374	0.73138		470	0.109527	-0.0383256	0.25738	0.146142		470	-0.140996	-0.339245	0.0572522	0.162895
Concentration of small LDL particles	470	-0.0753758	-0.195714	0.0449623	0.218986		470	0.127334	-0.0006885	0.255356	0.0512396		470	-0.215293	-0.380283	-0.050303	0.0106569
Total lipids in small LDL	470	-0.0760843	-0.195944	0.0437756	0.212873		470	0.126152	-0.0019863	0.254291	0.0536431		470	-0.214804	-0.379508	-0.0500999	0.0106988
Phospholipids in small LDL	470	-0.098899	-0.216617	0.0188187	0.0994229		470	0.106637	-0.0178764	0.23115	0.0930519		470	-0.218629	-0.382819	-0.0544388	0.009172
Total cholesterol in small LDL	470	-0.0677037	-0.187704	0.0522971	0.268126		470	0.129288	-0.0029652	0.261541	0.0553397		470	-0.209138	-0.376136	-0.0421394	0.0142223
Cholesterol esters in small LDL	470	-0.0592899	-0.180667	0.0620874	0.337593		470	0.134779	-0.0003778	0.269935	0.0506411		470	-0.205924	-0.375415	-0.0364332	0.0173649
Free cholesterol in small LDL	470	-0.0944822	-0.208948	0.019984	0.105475		470	0.105703	-0.0187865	0.230193	0.0958788		470	-0.212911	-0.373733	-0.0520884	0.0095789
Triglycerides in small LDL	470	-0.0519006	-0.186212	0.0824109	0.448016		470	0.103822	-0.0582521	0.265897	0.208722		470	-0.1653	-0.380335	0.049734	0.131566
Concentration of very large HDL particles	470	-0.0319622	-0.157304	0.093379	0.616525		470	-0.011274	-0.151269	0.128721	0.874323		470	-0.0223335	-0.201627	0.15696	0.806728
Total lipids in very large HDL	470	-0.0328582	-0.158258	0.0925419	0.606851		470	-0.0113265	-0.151466	0.128813	0.873872		470	-0.023238	-0.202687	0.156211	0.799235
Phospholipids in very large HDL	470	-0.024506	-0.145994	0.0969822	0.691991		470	-0.0178065	-0.15564	0.120027	0.799704		470	-0.0074428	-0.179089	0.164204	0.932129
Total cholesterol in very large HDL	470	-0.0428907	-0.171219	0.0854377	0.511632		470	-0.0040201	-0.1475	0.139459	0.956113		470	-0.0417065	-0.228921	0.145508	0.661744
Cholesterol esters in very large HDL	470	-0.0441286	-0.173346	0.0850882	0.50248		470	0.0011122	-0.143336	0.14556	0.987934		470	-0.0484554	-0.238378	0.141467	0.616344
Free cholesterol in very large HDL	470	-0.0392773	-0.165239	0.0866841	0.540326		470	-0.0153694	-0.156649	0.125911	0.830809		470	-0.025844	-0.206461	0.154773	0.77869
Triglycerides in very large HDL	470	-0.0256565	-0.156911	0.105597	0.701055		470	0.0155292	-0.149611	0.180669	0.853468		470	-0.0438961	-0.26574	0.177948	0.697568
Concentration of large HDL particles	470	-0.048178	-0.168632	0.0722764	0.432269		470	-0.0173555	-0.149275	0.114564	0.796105		470	-0.033282	-0.197877	0.131313	0.691279
Total lipids in large HDL	470	-0.0480486	-0.168329	0.0722318	0.432842		470	-0.0181635	-0.150183	0.113856	0.786994		470	-0.0322896	-0.196658	0.132078	0.699635
Phospholipids in large HDL	470	-0.0567449	-0.175573	0.0620833	0.348512		470	-0.0097143	-0.139027	0.119599	0.8827		470	-0.050534	-0.211785	0.110717	0.538292
Total cholesterol in large HDL	470	-0.0423406	-0.162888	0.0782073	0.490395		470	-0.0253829	-0.159093	0.108328	0.709277		470	-0.0185464	-0.18396	0.146867	0.825705
Cholesterol esters in large HDL	470	-0.0411962	-0.161921	0.0795284	0.502815		470	-0.0258529	-0.159678	0.107972	0.704387		470	-0.0168237	-0.182537	0.14889	0.841951
Free cholesterol in large HDL	470	-0.046008	-0.165946	0.0739305	0.451337		470	-0.023891	-0.157236	0.109454	0.724928		470	-0.024052	-0.188528	0.140424	0.773954
Triglycerides in large HDL	470	-0.0077875	-0.138949	0.123374	0.907165		470	-0.0111736	-0.155297	0.13295	0.878973		470	0.0034617	-0.192664	0.199588	0.972345
Concentration of medium HDL particles	470	-0.0931972	-0.213443	0.0270481	0.128419		470	0.008036	-0.124791	0.140863	0.905412		470	-0.108344	-0.28277	0.0660823	0.222844
Total lipids in medium HDL	470	-0.0950122	-0.214341	0.0243164	0.118342		470	0.0070883	-0.12429	0.138467	0.915606		470	-0.109287	-0.281605	0.0630306	0.213273
Phospholipids in medium HDL	470	-0.0874201	-0.2087	0.03386	0.157305		470	0.0145989	-0.11923	0.148428	0.83035		470	-0.109088	-0.285139	0.0669625	0.223965
Total cholesterol in medium HDL	470	-0.105024	-0.219543	0.0094959	0.0721698		470	-0.0020923	-0.127683	0.123498	0.973896		470	-0.110314	-0.273174	0.0525467	0.183814
Cholesterol esters in medium HDL	470	-0.106717	-0.220643	0.0072104	0.0662998		470	-0.0059317	-0.131559	0.119696	0.926112		470	-0.108071	-0.270307	0.0541649	0.191167
Free cholesterol in medium HDL	470	-0.0981978	-0.215047	0.0186514	0.0993251		470	0.0115545	-0.114425	0.137534	0.857043		470	-0.117419	-0.283046	0.0482081	0.164241
Triglycerides in medium HDL	470	0.0364822	-0.0881281	0.161092	0.565341		470	0.0300944	-0.141613	0.201801	0.730681		470	0.0072917	-0.215142	0.229726	0.948663
Concentration of small HDL particles	470	-0.0905396	-0.208978	0.0278992	0.13372		470	0.034975	-0.102646	0.172596	0.617716		470	-0.133959	-0.313754	0.0458368	0.143833
Total lipids in small HDL	470	-0.0925802	-0.209711	0.0245503	0.121049		470	0.0343848	-0.100613	0.169383	0.616933		470	-0.135521	-0.312189	0.0411461	0.132378
Phospholipids in small HDL	470	-0.0666828	-0.195061	0.0616959	0.30791		470	0.0008451	-0.171136	0.172827	0.992299		470	-0.0723381	-0.287247	0.14257	0.508637
Total cholesterol in small HDL	470	-0.101741	-0.207758	0.0042751	0.059939		470	0.0483122	-0.0689187	0.165543	0.418434		470	-0.160052	-0.314306	-0.0057983	0.0420213
Cholesterol esters in small HDL	470	-0.0997875	-0.204714	0.0051386	0.0622721		470	0.0531839	-0.0652987	0.171667	0.378174		470	-0.163106	-0.317416	-0.0087953	0.0383433
Free cholesterol in small HDL	470	-0.0925136	-0.21165	0.0266231	0.127696		470	0.0105514	-0.143442	0.164545	0.892947		470	-0.110269	-0.306042	0.0855039	0.268925
Triglycerides in small HDL	470	0.0311868	-0.0954531	0.157827	0.628652		470	0.0663593	-0.122536	0.255254	0.49031		470	-0.0366974	-0.267077	0.193682	0.754396
Phospholipids to total lipds ratio in chylomicrons and extremely large VLDL	470	0.0653995	-0.0579281	0.188727	0.29791		470	-0.0149047	-0.159021	0.129211	0.839036		470	0.0858179	-0.0987865	0.270422	0.361428
Total cholesterol to total lipids ratio in chylomicrons and extremely large VLDL	470	0.0205436	-0.0887412	0.129829	0.711987		470	0.105628	-0.0133934	0.224649	0.0818258		470	-0.0895896	-0.242729	0.06355	0.250882
Cholesterol esters to total lipids ratio in chylomicrons and extremely large VLDL	470	0.0206596	-0.0864078	0.127727	0.704716		470	0.0961459	-0.0209402	0.213232	0.10728		470	-0.0794473	-0.229752	0.0708575	0.299472
Free cholesterol to total lipids ratio in chylomicrons and extremely large VLDL	470	0.0192268	-0.0966458	0.135099	0.744511		470	0.119153	-0.0061714	0.244477	0.0623461		470	-0.105291	-0.26608	0.0554987	0.198791
Triglycerides to total lipids ratio in chylomicrons and extremely large VLDL	470	-0.0557221	-0.171665	0.060221	0.345433		470	-0.0787608	-0.210538	0.0530165	0.240786		470	0.0235125	-0.142704	0.189729	0.781146
Phospholipids to total lipds ratio in very large VLDL	470	0.0854041	-0.0479864	0.218795	0.208957		470	0.0208502	-0.121517	0.163218	0.773624		470	0.0694745	-0.0891826	0.228131	0.389945
Total cholesterol to total lipids ratio in very large VLDL	470	0.0085579	-0.100538	0.117653	0.877554		470	0.0948216	-0.0244535	0.214097	0.118914		470	-0.0910143	-0.238661	0.0566322	0.226367
Cholesterol esters to total lipids ratio in very large VLDL	470	0.0198701	-0.0889388	0.128679	0.719858		470	0.0984827	-0.0214375	0.218403	0.107246		470	-0.0827622	-0.226046	0.0605215	0.256925
Free cholesterol to total lipids ratio in very large VLDL	470	-0.0087308	-0.117678	0.100216	0.874932		470	0.0858164	-0.0336078	0.20524	0.158587		470	-0.100023	-0.251375	0.0513287	0.194696
Triglycerides to total lipids ratio in very large VLDL	470	-0.0642926	-0.183983	0.0553981	0.291706		470	-0.0929143	-0.226164	0.0403356	0.171264		470	0.0292839	-0.130554	0.189122	0.718982
Phospholipids to total lipds ratio in large VLDL	470	0.0122176	-0.0677558	0.0921911	0.764144		470	-0.0131627	-0.100549	0.0742233	0.767357		470	0.0269972	-0.0837912	0.137786	0.632252
Total cholesterol to total lipids ratio in large VLDL	470	-0.082806	-0.191	0.025388	0.133262		470	0.0785168	-0.0541671	0.211201	0.245472		470	-0.171677	-0.345369	0.0020162	0.0527078
Cholesterol esters to total lipids ratio in large VLDL	470	-0.0527359	-0.153589	0.0481172	0.304688		470	0.0516612	-0.069804	0.173126	0.40369		470	-0.111085	-0.271826	0.0496565	0.175105
Free cholesterol to total lipids ratio in large VLDL	470	-0.118303	-0.233983	-0.0026229	0.0450474		470	0.109421	-0.0382537	0.257095	0.146047		470	-0.24236	-0.428606	-0.0561152	0.0108721
Triglycerides to total lipids ratio in large VLDL	470	0.0740147	-0.0400588	0.188088	0.202932		470	-0.0692759	-0.198145	0.0595933	0.291335		470	0.152494	-0.0182605	0.323248	0.0799265
Phospholipids to total lipds ratio in medium VLDL	470	-0.0590322	-0.167849	0.0497844	0.286945		470	0.0223615	-0.0566247	0.101348	0.578239		470	-0.0868742	-0.207851	0.0341026	0.158864
Total cholesterol to total lipids ratio in medium VLDL	470	0.0244081	-0.106716	0.155532	0.714677		470	0.022487	-0.103294	0.148268	0.7255		470	0.0023929	-0.181308	0.186094	0.979589
Cholesterol esters to total lipids ratio in medium VLDL	470	0.0280151	-0.10297	0.159	0.674454		470	-0.0050805	-0.138746	0.128585	0.94049		470	0.0353838	-0.153085	0.223852	0.712335
Free cholesterol to total lipids ratio in medium VLDL	470	-0.0017109	-0.129468	0.126047	0.979015		470	0.0719736	-0.062875	0.206822	0.294784		470	-0.0778765	-0.257271	0.101518	0.394049
Triglycerides to total lipids ratio in medium VLDL	470	0.0067965	-0.130751	0.144344	0.922687		470	-0.0309204	-0.149998	0.088157	0.610093		470	0.0399507	-0.143196	0.223097	0.668362
Phospholipids to total lipds ratio in small VLDL	470	-0.0273345	-0.142568	0.0878994	0.641325		470	-0.0136569	-0.145773	0.11846	0.839115		470	-0.0148576	-0.179139	0.149423	0.859012
Total cholesterol to total lipids ratio in small VLDL	470	0.0018985	-0.132452	0.136249	0.977858		470	0.0591074	-0.0788231	0.197038	0.40015		470	-0.0604155	-0.245733	0.124902	0.522056
Cholesterol esters to total lipids ratio in small VLDL	470	0.0148627	-0.116908	0.146633	0.82468		470	0.0411609	-0.101051	0.183373	0.569778		470	-0.0275642	-0.214555	0.159426	0.772187
Free cholesterol to total lipids ratio in small VLDL	470	-0.058443	-0.177741	0.0608554	0.336198		470	0.0947343	-0.0245773	0.214046	0.119366		470	-0.162708	-0.331017	0.005601	0.0580922
Triglycerides to total lipids ratio in small VLDL	470	0.012456	-0.11256	0.137472	0.844853		470	-0.0535112	-0.184657	0.0776349	0.423057		470	0.0698826	-0.106061	0.245826	0.435472
Phospholipids to total lipds ratio in very small VLDL	470	-0.0368445	-0.139966	0.0662773	0.482949		470	0.0590641	-0.0697223	0.18785	0.367918		470	-0.10188	-0.263352	0.059592	0.215641
Total cholesterol to total lipids ratio in very small VLDL	470	0.0140459	-0.101271	0.129363	0.81093		470	-0.0035032	-0.151221	0.144214	0.962848		470	0.0187504	-0.174237	0.211738	0.848662
Cholesterol esters to total lipids ratio in very small VLDL	470	0.0270308	-0.0851629	0.139225	0.636104		470	-0.0363762	-0.172016	0.0992636	0.59843		470	0.0673946	-0.116194	0.250983	0.471025
Free cholesterol to total lipids ratio in very small VLDL	470	-0.032689	-0.144597	0.0792187	0.566222		470	0.08892	-0.0327268	0.210567	0.151549		470	-0.128972	-0.293777	0.0358334	0.124768
Triglycerides to total lipids ratio in very small VLDL	470	0.0101911	-0.107458	0.12784	0.864905		470	-0.0313773	-0.190522	0.127768	0.698596		470	0.0440705	-0.159165	0.247306	0.670207
Phospholipids to total lipds ratio in IDL	470	0.0469394	-0.0710404	0.164919	0.434699		470	-0.086677	-0.226498	0.0531439	0.22376		470	0.14187	-0.0425851	0.326325	0.131358
Total cholesterol to total lipids ratio in IDL	470	-0.0677869	-0.186231	0.0506575	0.261311		470	0.0693449	-0.0575311	0.196221	0.283352		470	-0.145894	-0.315306	0.0235174	0.0912568
Cholesterol esters to total lipids ratio in IDL	470	-0.078867	-0.19421	0.0364757	0.179709		470	0.0617528	-0.0583423	0.181848	0.312793		470	-0.149744	-0.304871	0.0053823	0.05846
Free cholesterol to total lipids ratio in IDL	470	0.007006	-0.088864	0.102876	0.885871		470	0.0397826	-0.133579	0.213144	0.652228		470	-0.0345258	-0.24142	0.172368	0.743104
Triglycerides to total lipids ratio in IDL	470	0.0610179	-0.0580823	0.180118	0.314561		470	-0.0427891	-0.198098	0.11252	0.588477		470	0.110585	-0.0860445	0.307213	0.269645
Phospholipids to total lipds ratio in large LDL	470	0.0135831	-0.104215	0.131382	0.820835		470	-0.119538	-0.233856	-0.0052203	0.040456		470	0.14085	-0.0216606	0.303362	0.0892028
Total cholesterol to total lipids ratio in large LDL	470	-0.0393221	-0.155492	0.0768479	0.506266		470	0.0958941	-0.0375411	0.229329	0.158546		470	-0.143447	-0.315973	0.0290787	0.102958
Cholesterol esters to total lipids ratio in large LDL	470	-0.044794	-0.165492	0.075904	0.466176		470	0.108203	-0.0123163	0.228722	0.0783421		470	-0.162315	-0.324571	-5.79e-05	0.0499187
Free cholesterol to total lipids ratio in large LDL	470	0.0349776	-0.0784116	0.148367	0.544679		470	-0.0825121	-0.233664	0.0686395	0.28394		470	0.124654	-0.0713506	0.320658	0.212011
Triglycerides to total lipids ratio in large LDL	470	0.0576761	-0.0672229	0.182575	0.36463		470	-0.0409247	-0.207748	0.125898	0.629968		470	0.105034	-0.0998756	0.309944	0.31431
Phospholipids to total lipds ratio in medium LDL	470	0.0157403	-0.105632	0.137113	0.798949		470	-0.127884	-0.261241	0.0054732	0.0601295		470	0.151979	-0.0280251	0.331984	0.0977588
Total cholesterol to total lipids ratio in medium LDL	470	-0.0330535	-0.156183	0.0900762	0.598074		470	0.109415	-0.0353998	0.254229	0.138289		470	-0.151016	-0.338247	0.0362151	0.113644
Cholesterol esters to total lipids ratio in medium LDL	470	-0.0236215	-0.148897	0.101654	0.711146		470	0.120724	-0.0154417	0.256889	0.0821261		470	-0.152859	-0.334366	0.0286482	0.0986111
Free cholesterol to total lipids ratio in medium LDL	470	-0.0031392	-0.13069	0.124411	0.961446		470	-0.129484	-0.247453	-0.0115153	0.0315272		470	0.133442	-0.0389891	0.305874	0.128996
Triglycerides to total lipids ratio in medium LDL	470	0.0575697	-0.0698248	0.184964	0.374973		470	-0.0459483	-0.205621	0.113725	0.572003		470	0.110228	-0.0854789	0.305934	0.268942
Phospholipids to total lipds ratio in small LDL	470	0.0077558	-0.114188	0.129699	0.900587		470	-0.1262	-0.258717	0.0063174	0.0619164		470	0.141646	-0.0363501	0.319642	0.118545
Total cholesterol to total lipids ratio in small LDL	470	-0.0183866	-0.139549	0.102775	0.765671		470	0.111585	-0.0392754	0.262446	0.146755		470	-0.137595	-0.331216	0.0560274	0.163235
Cholesterol esters to total lipids ratio in small LDL	470	-0.0086267	-0.132386	0.115133	0.891104		470	0.121957	-0.0242264	0.268141	0.101799		470	-0.138096	-0.328873	0.0526804	0.155557
Free cholesterol to total lipids ratio in small LDL	470	-0.0307739	-0.153346	0.0917984	0.621973		470	-0.126347	-0.244774	-0.0079195	0.0365798		470	0.100519	-0.0692286	0.270267	0.245146
Triglycerides to total lipids ratio in small LDL	470	0.0394472	-0.0875922	0.166487	0.542026		470	-0.0384585	-0.228455	0.151537	0.690972		470	0.0828977	-0.153201	0.318997	0.490542
Phospholipids to total lipds ratio in very large HDL	470	0.0534756	-0.0285025	0.135454	0.200523		470	-0.042814	-0.162644	0.0770159	0.482949		470	0.10253	-0.0368597	0.241919	0.149
Total cholesterol to total lipids ratio in very large HDL	470	-0.067767	-0.159332	0.0237982	0.146518		470	0.0406702	-0.0829865	0.164327	0.518382		470	-0.115577	-0.266274	0.0351202	0.132453
Cholesterol esters to total lipids ratio in very large HDL	470	-0.067029	-0.16058	0.0265222	0.1598		470	0.0446427	-0.0758959	0.165181	0.467093		470	-0.118983	-0.261595	0.0236285	0.101781
Free cholesterol to total lipids ratio in very large HDL	470	0.0185541	-0.0647643	0.101872	0.661866		470	-0.0289116	-0.129823	0.0719999	0.573687		470	0.0504256	-0.0543095	0.155161	0.34457
Triglycerides to total lipids ratio in very large HDL	470	0.011915	-0.0333247	0.0571547	0.605002		470	0.0187368	-0.0765637	0.114037	0.699402		470	-0.0070303	-0.103998	0.0899376	0.886765
Phospholipids to total lipds ratio in large HDL	470	-0.0228347	-0.104978	0.0593087	0.585132		470	0.108652	0.0027089	0.214595	0.044446		470	-0.139261	-0.259647	-0.0188749	0.023473
Total cholesterol to total lipids ratio in large HDL	470	0.0103201	-0.0650239	0.085664	0.787916		470	-0.095698	-0.206641	0.0152452	0.0907318		470	0.112166	-0.0001843	0.224517	0.0503754
Cholesterol esters to total lipids ratio in large HDL	470	0.0185968	-0.0565009	0.0936945	0.626743		470	-0.096652	-0.201028	0.0077242	0.0694525		470	0.122042	0.0101722	0.233912	0.0325715
Free cholesterol to total lipids ratio in large HDL	470	-0.0075128	-0.0816465	0.0666208	0.842231		470	-0.0812241	-0.202089	0.0396409	0.18728		470	0.0777676	-0.0365693	0.192104	0.182005
Triglycerides to total lipids ratio in large HDL	470	0.0135866	-0.0186282	0.0458014	0.407642		470	-0.0027233	-0.0599378	0.0544913	0.925517		470	0.0174342	-0.0384287	0.0732972	0.539975
Phospholipids to total lipds ratio in medium HDL	470	0.0844448	-0.0222992	0.191189	0.120724		470	0.0658355	-0.0847052	0.216376	0.390555		470	0.0209177	-0.155137	0.196973	0.815485
Total cholesterol to total lipids ratio in medium HDL	470	-0.0836214	-0.180199	0.0129557	0.0895209		470	-0.0408476	-0.181171	0.099476	0.567565		470	-0.0464363	-0.213798	0.120925	0.585839
Cholesterol esters to total lipids ratio in medium HDL	470	-0.0765532	-0.181709	0.0286024	0.153216		470	-0.0682703	-0.216475	0.0799341	0.365804		470	-0.0098899	-0.189721	0.169941	0.913982
Free cholesterol to total lipids ratio in medium HDL	470	-0.0657886	-0.156071	0.0244934	0.152821		470	0.0469767	-0.0689409	0.162894	0.426208		470	-0.12012	-0.263095	0.0228544	0.0994169
Triglycerides to total lipids ratio in medium HDL	470	0.0696272	-0.0204173	0.159672	0.129309		470	0.0180859	-0.111877	0.148049	0.784609		470	0.0554914	-0.100526	0.211508	0.484928
Phospholipids to total lipds ratio in small HDL	470	0.0779513	-0.030255	0.186158	0.157544		470	-0.0995434	-0.251494	0.052407	0.198607		470	0.188691	0.006892	0.370489	0.0419581
Total cholesterol to total lipids ratio in small HDL	470	-0.0841058	-0.191971	0.0237594	0.126139		470	0.0760499	-0.0741148	0.226215	0.32014		470	-0.170463	-0.354717	0.0137911	0.0697062
Cholesterol esters to total lipids ratio in small HDL	470	-0.0779473	-0.187009	0.0311141	0.160841		470	0.0798779	-0.073156	0.232912	0.305552		470	-0.167909	-0.354566	0.0187483	0.077764
Free cholesterol to total lipids ratio in small HDL	470	0.000341	-0.119005	0.119687	0.995523		470	-0.0904905	-0.259026	0.0780453	0.291915		470	0.0959726	-0.106925	0.29887	0.353094
Triglycerides to total lipids ratio in small HDL	470	0.0634283	-0.0438326	0.170689	0.245802		470	0.0373204	-0.109413	0.184054	0.617437		470	0.0285276	-0.146519	0.203574	0.748911
Mean diameter for VLDL particles	470	-0.0187164	-0.129001	0.0915684	0.738903		470	0.0329645	-0.115706	0.181635	0.663232		470	-0.0548816	-0.234384	0.124621	0.548244
Mean diameter for LDL particles	470	0.1073	-0.0017185	0.216318	0.0537066		470	-0.083828	-0.20185	0.034194	0.163448		470	0.203531	0.039039	0.368023	0.0154177
Mean diameter for HDL particles	470	-0.011551	-0.122839	0.0997366	0.838464		470	-0.0497697	-0.18075	0.0812106	0.455612		470	0.040208	-0.11872	0.199135	0.619299
Serum total cholesterol	470	-0.0764612	-0.205146	0.0522234	0.243554		470	0.112081	-0.0152876	0.239449	0.0844309		470	-0.200341	-0.374618	-0.0260629	0.0243508
Total cholesterol in VLDL	470	-0.0146287	-0.125713	0.0964559	0.795911		470	0.0847022	-0.0645097	0.233914	0.265196		470	-0.105165	-0.284083	0.0737526	0.248652
Remnant cholesterol (non-HDL, non-LDL -cholesterol)	470	-0.0248144	-0.144993	0.0953639	0.685102		470	0.112147	-0.02341	0.247703	0.104682		470	-0.145075	-0.315341	0.0251922	0.0947337
Total cholesterol in LDL	470	-0.0528819	-0.176966	0.0712019	0.40274		470	0.13537	0.0005919	0.270147	0.0490066		470	-0.199683	-0.370544	-0.0288215	0.0220901
Total cholesterol in HDL	470	-0.0942403	-0.210592	0.0221116	0.112142		470	0.0004587	-0.124865	0.125782	0.994264		470	-0.101456	-0.261794	0.0588831	0.214327
Total cholesterol in HDL2	470	-0.0910143	-0.206346	0.0243179	0.121639		470	-0.0077136	-0.133511	0.118084	0.904139		470	-0.0893647	-0.24826	0.0695309	0.269637
Total cholesterol in HDL3	470	-0.106845	-0.229654	0.0159648	0.0879992		470	0.0727643	-0.0502278	0.195756	0.245584		470	-0.191354	-0.36138	-0.0213288	0.0274826
Esterified cholesterol	470	-0.0753824	-0.204476	0.0537114	0.251761		470	0.113444	-0.0139841	0.240872	0.0808737		470	-0.200625	-0.374302	-0.0269483	0.0236673
Free cholesterol	470	-0.0781494	-0.205702	0.0494032	0.229201		470	0.107469	-0.020344	0.235282	0.0991446		470	-0.197277	-0.373131	-0.0214219	0.0279831
Serum total triglycerides	470	-0.0218646	-0.130924	0.087195	0.693776		470	0.0603911	-0.114798	0.23558	0.498471		470	-0.0872321	-0.296083	0.121619	0.412181
Triglycerides in VLDL	470	-0.0250196	-0.127419	0.0773795	0.631343		470	0.0466655	-0.123305	0.216636	0.589775		470	-0.0761108	-0.274159	0.121937	0.450501
Triglycerides in LDL	470	-0.019826	-0.156557	0.116905	0.775811		470	0.112296	-0.0410336	0.265626	0.150761		470	-0.139888	-0.344618	0.0648424	0.180015
Triglycerides in HDL	470	0.016284	-0.110889	0.143457	0.801438		470	0.0323699	-0.145043	0.209783	0.72009		470	-0.0167533	-0.246345	0.212838	0.886038
Total phosphoglycerides	470	-0.0720216	-0.206198	0.0621544	0.292053		470	0.0515178	-0.0816026	0.184638	0.44733		470	-0.131596	-0.321293	0.0581002	0.173464
Ratio of triglycerides to phosphoglycerides	470	-0.0222706	-0.120699	0.0761581	0.656788		470	0.0753432	-0.0695943	0.220281	0.307527		470	-0.103465	-0.276283	0.069354	0.239995
Phosphatidylcholine and other cholines	470	-0.0840129	-0.217557	0.0495314	0.216985		470	0.0927142	-0.0366702	0.222099	0.15975		470	-0.18797	-0.372098	-0.0038412	0.0454275
Total cholines	470	-0.0737337	-0.210068	0.0626009	0.288423		470	0.0700261	-0.0595368	0.199589	0.288733		470	-0.152985	-0.339084	0.0331133	0.106892
Apolipoprotein A-I	470	-0.112049	-0.234519	0.0104208	0.0728439		470	0.0217283	-0.104162	0.147619	0.734626		470	-0.143009	-0.313608	0.027591	0.100174
Apolipoprotein B	470	-0.041914	-0.16184	0.0780118	0.492539		470	0.113461	-0.0209514	0.247874	0.0978312		470	-0.164785	-0.331875	0.0023061	0.0532331
Ratio of apolipoprotein B to apolipoprotein A-I	470	0.0171775	-0.0842744	0.118629	0.739485		470	0.104986	-0.0236644	0.233637	0.109472		470	-0.0925187	-0.234144	0.0491068	0.19987
Total fatty acids	470	-0.0817523	-0.213051	0.0495467	0.221733		470	0.0927308	-0.0523309	0.237792	0.20967		470	-0.185565	-0.382119	0.0109878	0.0641953
Estimated degree of unsaturation	470	0.0254528	-0.0792465	0.130152	0.633062		470	-0.0470717	-0.191116	0.0969727	0.521069		470	0.0770041	-0.09852	0.252528	0.38906
22:6, docosahexaenoic acid	470	-0.0274756	-0.160932	0.10598	0.685971		470	0.0671611	-0.0673022	0.201624	0.326836		470	-0.100397	-0.280729	0.0799355	0.274497
18:2, linoleic acid	470	-0.0612432	-0.186236	0.0637495	0.336114		470	0.115507	-0.0136364	0.244651	0.0794735		470	-0.187656	-0.364002	-0.0113096	0.037062
Omega-3 fatty acids	470	-0.0189046	-0.152096	0.114287	0.780426		470	0.0788886	-0.0522235	0.210001	0.237652		470	-0.103604	-0.284737	0.0775285	0.261585
Omega-6 fatty acids	470	-0.0792119	-0.207693	0.0492691	0.226299		470	0.0985946	-0.0295918	0.226781	0.131348		470	-0.189039	-0.367775	-0.0103029	0.0382259
Polyunsaturated fatty acids	470	-0.0739329	-0.202931	0.0550651	0.260628		470	0.0985878	-0.0290428	0.226218	0.129708		470	-0.183376	-0.362267	-0.0044842	0.04455
Monounsaturated fatty acids; 16:1, 18:1	470	-0.0909178	-0.218803	0.0369678	0.163061		470	0.0837401	-0.0714929	0.238973	0.289653		470	-0.185886	-0.390914	0.0191414	0.0754616
Saturated fatty acids	470	-0.070443	-0.203346	0.0624599	0.298144		470	0.0834432	-0.0699045	0.236791	0.285481		470	-0.163635	-0.366624	0.0393525	0.113841
Ratio of 22:6 docosahexaenoic acid to total fatty acids	470	0.0508817	-0.0535332	0.155297	0.338753		470	-0.0375527	-0.156454	0.0813482	0.535127		470	0.0941919	-0.0484088	0.236792	0.194922
Ratio of 18:2 linoleic acid to total fatty acids	470	0.017313	-0.0997011	0.134327	0.771366		470	0.0474374	-0.101964	0.196839	0.532953		470	-0.0315703	-0.213991	0.150851	0.733936
Ratio of omega-3 fatty acids to total fatty acids	470	0.0851395	-0.0292501	0.199529	0.144246		470	-0.0372722	-0.173617	0.0990726	0.591379		470	0.1306	-0.037894	0.299094	0.128398
Ratio of omega-6 fatty acids to total fatty acids	470	0.0116387	-0.101294	0.124571	0.839594		470	-0.0244974	-0.187459	0.138464	0.767808		470	0.0383524	-0.152672	0.229377	0.693355
Ratio of polyunsaturated fatty acids to total fatty acids	470	0.0303764	-0.0782185	0.138971	0.582792		470	-0.0308452	-0.189538	0.127848	0.702658		470	0.0651352	-0.120665	0.250936	0.49122
Ratio of monounsaturated fatty acids to total fatty acids	470	-0.0614635	-0.175751	0.0528239	0.291131		470	0.0622643	-0.0779558	0.202485	0.383321		470	-0.131638	-0.31259	0.0493131	0.153508
Ratio of saturated fatty acids to total fatty acids	470	0.055671	-0.0581296	0.169472	0.33688		470	-0.0561948	-0.18973	0.0773405	0.408671		470	0.119019	-0.0501185	0.288157	0.167383
Insulin	470	-0.169039	-0.386072	0.0479934	0.126559		470	0.125345	-0.0163192	0.26701	0.0827447		470	-0.313545	-0.566625	-0.0604661	0.0152868
Glucose	470	0.0371094	-0.0696289	0.143848	0.494809		470	0.0514072	-0.0782951	0.18111	0.436444		470	-0.0145543	-0.165262	0.136153	0.849563
Lactate	470	-0.128852	-0.251112	-0.0065925	0.0389071		470	0.0360108	-0.101657	0.173679	0.607467		470	-0.176102	-0.338259	-0.013945	0.0333611
Citrate	470	0.0815017	-0.0499337	0.212937	0.223631		470	0.004612	-0.129901	0.139125	0.946308		470	0.0824498	-0.108025	0.272924	0.395404
Alanine	470	0.0957268	-0.0448653	0.236319	0.181544		470	0.0800361	-0.0771803	0.237252	0.317627		470	0.0180019	-0.173388	0.209392	0.853434
Glutamine	470	0.0527211	-0.0547161	0.160158	0.335384		470	-0.0419922	-0.169069	0.0850845	0.516412		470	0.100853	-0.050705	0.252411	0.191629
Histidine	470	0.0607262	-0.0726991	0.194152	0.37157		470	0.0143163	-0.129288	0.15792	0.844764		470	0.0499375	-0.138902	0.238777	0.603537
Isoleucine	470	0.11436	0.015022	0.213698	0.0241451		470	0.156756	0.0292177	0.284294	0.0161113		470	-0.0430922	-0.19519	0.109006	0.577955
Leucine	470	0.136188	0.0409434	0.231434	0.0051679		470	0.187221	0.0668726	0.30757	0.002366		470	-0.0518929	-0.199623	0.0958371	0.490351
Valine	470	0.158248	0.0403946	0.276102	0.0086061		470	0.216013	0.0811698	0.350856	0.0017511		470	-0.0586766	-0.228844	0.111491	0.498349
Phenylalanine	470	0.11773	-0.0228078	0.258267	0.100401		470	0.236419	0.0993066	0.373531	0.0007638		470	-0.123649	-0.309932	0.0626333	0.192743
Tyrosine	470	0.0433251	-0.0807651	0.167415	0.492982		470	0.08808	-0.0621991	0.238359	0.250001		470	-0.0466412	-0.220514	0.127232	0.59834
Acetate	470	0.0018388	-0.0302953	0.0339729	0.910514		470	0.0066163	-0.0339407	0.0471733	0.748665		470	-0.0050203	-0.0482097	0.0381691	0.819413
Acetoacetate	470	-0.0313137	-0.134275	0.0716472	0.550354		470	-0.0212341	-0.133267	0.0907984	0.709714		470	-0.0111153	-0.163097	0.140866	0.88578
3-hydroxybutyrate	470	-0.0637738	-0.152564	0.0250162	0.158779		470	0.0169167	-0.0822872	0.116121	0.737695		470	-0.0862018	-0.215422	0.0430186	0.190532
Creatinine	470	0.301471	0.210243	0.392699	2.19e-10		470	0.0807948	-0.0080394	0.169629	0.0745475		470	0.237639	0.118411	0.356867	0.0001035
Albumin (signal area)	470	0.003479	-0.115824	0.122782	0.954326		470	0.0547781	-0.0919031	0.201459	0.463388		470	-0.0541481	-0.235983	0.127687	0.558697
Glycoprotein acetyls, mainly a1-acid glycoprotein	470	-0.114701	-0.222983	-0.0064197	0.037928		470	0.0936789	-0.0437712	0.231129	0.181118		470	-0.221869	-0.393805	-0.0499336	0.0115486
C-reactive protein	470	-0.0904739	-0.38093	0.199982	0.540756		470	0.0197693	-0.121206	0.160745	0.782994		470	-0.117823	-0.432263	0.196618	0.461886
