# Supplementary material for: Body muscle gain and markers of cardiovascular disease susceptibility in young adulthood: A cohort study
Source: PLoS Med. 2021 Sep 9;18(9):e1003751. doi: 10.1371/journal.pmed.1003751 (PMC8428664; doi:10.1371/journal.pmed.1003751)
Supplement: S28 Table — (XLSX) [file pmed.1003751.s040.xlsx]

## Sheet: S28 Table
S28 Table Associations of lean mass indices with cardiometabolic traits in young adulthood among ALSPAC G1 males
	Lean mass indices at age 25y (per SD, males)
	Total limb lean mass index						Arm lean mass index						Leg lean mass index
	Adj. for age, ethnicity, maternal						Adj. for age, ethnicity, maternal						Adj. for age, ethnicity, maternal
	education, smoking, alcohol, puberty timing,						education, smoking, alcohol, puberty timing,						education, smoking, alcohol, puberty timing,
	total fat mass index						leg lean mass index, total fat mass index						arm lean mass index, total fat mass index
Standardized outcome at age 25y	N	Beta	LCL	UCL	P-value		N	Beta	LCL	UCL	P-value		N	Beta	LCL	UCL	P-value
Systolic blood pressure	1076	0.199699	0.14029	0.259109	6.66e-11		1076	0.120336	0.0377594	0.202912	0.0043268		1076	0.0909184	-0.0061934	0.18803	0.0664804
Diastolic blood pressure	1076	-0.0903889	-0.153518	-0.0272598	0.005053		1076	-0.110131	-0.19401	-0.0262525	0.0101197		1076	0.0193818	-0.0767035	0.115467	0.692328
Concentration of chylomicrons and extremely large VLDL particles	941	0.0167238	-0.0593982	0.0928457	0.666451		941	0.0018461	-0.106229	0.109922	0.973265		941	0.0166013	-0.122051	0.155254	0.814277
Total lipids in chylomicrons and extremely large VLDL	941	0.016927	-0.0592272	0.0930812	0.662782		941	0.0028208	-0.105466	0.111108	0.959239		941	0.0157585	-0.123152	0.154669	0.823867
Phospholipids in chylomicrons and extremely large VLDL	941	0.0180925	-0.0589037	0.0950887	0.644797		941	0.0051676	-0.103686	0.114022	0.925791		941	0.0144824	-0.12631	0.155275	0.840061
Total cholesterol in chylomicrons and extremely large VLDL	941	0.0195922	-0.0565409	0.0957252	0.613651		941	0.0166897	-0.0940216	0.127401	0.76741		941	0.0035145	-0.137777	0.144806	0.961077
Cholesterol esters in chylomicrons and extremely large VLDL	941	0.020748	-0.0546476	0.0961437	0.589282		941	0.0226975	-0.0881261	0.133521	0.687821		941	-0.0017879	-0.142875	0.139299	0.980164
Free cholesterol in chylomicrons and extremely large VLDL	941	0.0177682	-0.0591086	0.0946451	0.65023		941	0.009338	-0.100767	0.119443	0.867846		941	0.0095469	-0.13141	0.150504	0.894284
Triglycerides in chylomicrons and extremely large VLDL	941	0.0159925	-0.0600411	0.0920261	0.679858		941	-0.0010238	-0.108513	0.106466	0.985091		941	0.0189347	-0.118893	0.156762	0.78752
Concentration of very large VLDL particles	941	0.0143568	-0.0608086	0.0895221	0.70786		941	0.0081657	-0.101247	0.117578	0.883584		941	0.0070333	-0.13059	0.144656	0.920131
Total lipids in very large VLDL	941	0.0145198	-0.0607297	0.0897693	0.705012		941	0.0089487	-0.100642	0.118539	0.872718		941	0.006356	-0.131627	0.144339	0.927988
Phospholipids in very large VLDL	941	0.0138298	-0.0618078	0.0894675	0.719801		941	0.01499	-0.0948771	0.124857	0.788942		941	-0.001039	-0.140672	0.138594	0.988352
Total cholesterol in very large VLDL	941	0.0171761	-0.0586304	0.0929826	0.656666		941	0.0161142	-0.0951551	0.127384	0.776308		941	0.0014548	-0.139125	0.142035	0.983801
Cholesterol esters in very large VLDL	941	0.0189707	-0.05618	0.0941213	0.620428		941	0.0172873	-0.0939953	0.12857	0.760533		941	0.0021668	-0.137304	0.141637	0.975683
Free cholesterol in very large VLDL	941	0.0150696	-0.061525	0.0916642	0.699499		941	0.0146778	-0.0964837	0.125839	0.79559		941	0.0006842	-0.141066	0.142435	0.992444
Triglycerides in very large VLDL	941	0.0138404	-0.0611585	0.0888394	0.717309		941	0.0053489	-0.103567	0.114265	0.923239		941	0.0095478	-0.127086	0.146182	0.890951
Concentration of large VLDL particles	941	0.0116901	-0.0613421	0.0847223	0.753487		941	0.0098653	-0.0960181	0.115749	0.854955		941	0.002199	-0.12919	0.133588	0.973804
Total lipids in large VLDL	941	0.0121539	-0.0609271	0.085235	0.744208		941	0.0102979	-0.0957291	0.116325	0.848872		941	0.0022411	-0.129457	0.133939	0.973366
Phospholipids in large VLDL	941	0.013373	-0.0596514	0.0863975	0.719379		941	0.0124356	-0.0929879	0.117859	0.816979		941	0.001254	-0.130248	0.132757	0.985073
Total cholesterol in large VLDL	941	0.0162434	-0.0568259	0.0893128	0.662741		941	0.0133376	-0.0934915	0.120167	0.806494		941	0.0034616	-0.12995	0.136873	0.959399
Cholesterol esters in large VLDL	941	0.0173878	-0.0543093	0.089085	0.634224		941	0.0130914	-0.0921441	0.118327	0.807176		941	0.0050062	-0.125662	0.135674	0.94008
Free cholesterol in large VLDL	941	0.0149411	-0.0594617	0.0893439	0.693596		941	0.0134549	-0.0946821	0.121592	0.807141		941	0.0018825	-0.133949	0.137714	0.978306
Triglycerides in large VLDL	941	0.0102172	-0.0628929	0.0833274	0.783941		941	0.0085131	-0.0973133	0.114339	0.87459		941	0.0020418	-0.128972	0.133055	0.975607
Concentration of medium VLDL particles	941	0.0040905	-0.0674006	0.0755816	0.910618		941	0.0177032	-0.0858998	0.121306	0.737439		941	-0.0148622	-0.14198	0.112256	0.818568
Total lipids in medium VLDL	941	0.0045511	-0.0670046	0.0761068	0.900693		941	0.0182086	-0.0853768	0.121794	0.730188		941	-0.0149036	-0.142152	0.112345	0.818256
Phospholipids in medium VLDL	941	0.0053821	-0.0660076	0.0767718	0.882409		941	0.0198134	-0.0831926	0.122819	0.705891		941	-0.0157383	-0.142914	0.111438	0.808162
Total cholesterol in medium VLDL	941	0.0073379	-0.0645034	0.0791792	0.84117		941	0.0232744	-0.0795821	0.126131	0.657087		941	-0.0173563	-0.144958	0.110245	0.789572
Cholesterol esters in medium VLDL	941	0.0057901	-0.0657053	0.0772855	0.873754		941	0.0276984	-0.0738723	0.129269	0.592651		941	-0.0239328	-0.150647	0.102781	0.710971
Free cholesterol in medium VLDL	941	0.0088335	-0.0633107	0.0809777	0.810154		941	0.0178219	-0.0861266	0.121771	0.736589		941	-0.0097099	-0.138099	0.118679	0.88204
Triglycerides in medium VLDL	941	0.0029578	-0.0683776	0.0742933	0.935163		941	0.0151442	-0.0886378	0.118926	0.774652		941	-0.0133169	-0.140044	0.11341	0.836657
Concentration of small VLDL particles	941	0.0060083	-0.0624689	0.0744856	0.863321		941	0.0420916	-0.0566398	0.140823	0.402992		941	-0.0394771	-0.160822	0.0818674	0.523325
Total lipids in small VLDL	941	0.0064693	-0.0618784	0.0748171	0.852675		941	0.0456086	-0.0525185	0.143736	0.361919		941	-0.0428213	-0.16387	0.0782273	0.487699
Phospholipids in small VLDL	941	0.0107085	-0.0558971	0.077314	0.752435		941	0.04401	-0.0518829	0.139903	0.367981		941	-0.0363465	-0.154914	0.0822214	0.547584
Total cholesterol in small VLDL	941	0.0064844	-0.0618843	0.0748531	0.85238		941	0.0690792	-0.0253799	0.163538	0.151561		941	-0.0685486	-0.1874	0.050303	0.257968
Cholesterol esters in small VLDL	941	0.003739	-0.0651614	0.0726394	0.915208		941	0.0758439	-0.0178512	0.169539	0.112488		941	-0.0790263	-0.196972	0.038919	0.188854
Free cholesterol in small VLDL	941	0.01091	-0.0569186	0.0787386	0.752328		941	0.0515799	-0.0453664	0.148526	0.296686		941	-0.0444252	-0.165301	0.0764503	0.470916
Triglycerides in small VLDL	941	0.0040547	-0.0653052	0.0734146	0.908686		941	0.0242103	-0.0775154	0.125936	0.640557		941	-0.0220395	-0.144941	0.100862	0.724968
Concentration of very small VLDL particles	941	0.0110995	-0.057327	0.079526	0.750296		941	0.0566734	-0.0330874	0.146434	0.21562		941	-0.049801	-0.164316	0.0647143	0.393617
Total lipids in very small VLDL	941	0.0097257	-0.0588683	0.0783198	0.780874		941	0.057993	-0.0318416	0.147828	0.205503		941	-0.0527785	-0.167262	0.0617045	0.365829
Phospholipids in very small VLDL	941	0.0052995	-0.0626662	0.0732652	0.878413		941	0.0560204	-0.0337874	0.145828	0.221193		941	-0.0555446	-0.169405	0.0583159	0.338625
Total cholesterol in very small VLDL	941	0.0019775	-0.0678855	0.0718405	0.955713		941	0.0587307	-0.0322539	0.149715	0.20554		941	-0.0622173	-0.17677	0.0523352	0.28674
Cholesterol esters in very small VLDL	941	-0.0036565	-0.0737915	0.0664785	0.918527		941	0.052687	-0.0384078	0.143782	0.256636		941	-0.061863	-0.175858	0.0521322	0.287141
Free cholesterol in very small VLDL	941	0.0136875	-0.055323	0.0826981	0.697183		941	0.0686891	-0.0219231	0.159301	0.137169		941	-0.0600982	-0.175029	0.0548328	0.305056
Triglycerides in very small VLDL	941	0.0291553	-0.0390925	0.0974032	0.40203		941	0.041853	-0.0532078	0.136914	0.387782		941	-0.0134353	-0.132257	0.105386	0.824437
Concentration of IDL particles	941	-0.0090425	-0.0781927	0.0601076	0.797519		941	0.0574905	-0.0342641	0.149245	0.219137		941	-0.0731306	-0.189043	0.0427814	0.21596
Total lipids in IDL	941	-0.0112561	-0.0806415	0.0581293	0.750274		941	0.0579461	-0.034239	0.150131	0.21766		941	-0.0760958	-0.192186	0.0399943	0.198619
Phospholipids in IDL	941	-0.0094338	-0.0781389	0.0592713	0.787627		941	0.0592263	-0.0326951	0.151148	0.206374		941	-0.0754703	-0.190229	0.0392887	0.19715
Total cholesterol in IDL	941	-0.0193667	-0.0898521	0.0511186	0.589858		941	0.0580486	-0.0356149	0.151712	0.224184		941	-0.0852414	-0.20256	0.0320771	0.154224
Cholesterol esters in IDL	941	-0.0215078	-0.0924182	0.0494026	0.55182		941	0.0568133	-0.0372469	0.150873	0.236169		941	-0.086271	-0.204575	0.0320326	0.152727
Free cholesterol in IDL	941	-0.0134109	-0.0826658	0.0558441	0.704008		941	0.0598577	-0.0330825	0.152798	0.206564		941	-0.0805923	-0.195447	0.0342621	0.168818
Triglycerides in IDL	941	0.0451595	-0.0192102	0.109529	0.168895		941	0.0357816	-0.0450876	0.116651	0.38543		941	0.0110489	-0.0917965	0.113894	0.833059
Concentration of large LDL particles	941	-0.0127253	-0.0831155	0.0576649	0.722828		941	0.071685	-0.0215878	0.164958	0.131818		941	-0.0928017	-0.210112	0.0245084	0.12088
Total lipids in large LDL	941	-0.0145311	-0.085219	0.0561567	0.686723		941	0.0722884	-0.0213361	0.165913	0.130041		941	-0.0954749	-0.212949	0.021999	0.111051
Phospholipids in large LDL	941	-0.0183213	-0.0884262	0.0517836	0.608152		941	0.0688249	-0.0245897	0.16224	0.148535		941	-0.0958971	-0.212597	0.0208032	0.107153
Total cholesterol in large LDL	941	-0.0185883	-0.090238	0.0530615	0.610773		941	0.0745839	-0.0199726	0.16914	0.121965		941	-0.102511	-0.220703	0.0156806	0.0890613
Cholesterol esters in large LDL	941	-0.0184072	-0.0901496	0.0533353	0.61471		941	0.0753238	-0.0192232	0.169871	0.118275		941	-0.103121	-0.221672	0.015429	0.0881367
Free cholesterol in large LDL	941	-0.0188865	-0.0900477	0.0522748	0.602587		941	0.0711069	-0.0235106	0.165724	0.140585		941	-0.0990297	-0.215964	0.0179041	0.0968433
Triglycerides in large LDL	941	0.0412943	-0.0181687	0.100757	0.17325		941	0.0353379	-0.0406532	0.111329	0.361675		941	0.0072307	-0.0893214	0.103783	0.883186
Concentration of medium LDL particles	941	-0.0143232	-0.0861854	0.057539	0.695768		941	0.0813372	-0.0123854	0.17506	0.0888694		941	-0.105169	-0.222326	0.0119886	0.0784491
Total lipids in medium LDL	941	-0.0156373	-0.087806	0.0565314	0.670764		941	0.0816943	-0.0121874	0.175576	0.0880161		941	-0.107024	-0.224115	0.010067	0.0731715
Phospholipids in medium LDL	941	-0.0193834	-0.0901663	0.0513995	0.591103		941	0.0699857	-0.0228747	0.162846	0.139456		941	-0.0983534	-0.214087	0.0173802	0.095692
Total cholesterol in medium LDL	941	-0.0183873	-0.0915273	0.0547527	0.621863		941	0.084911	-0.009658	0.17948	0.0783818		941	-0.113615	-0.231012	0.0037822	0.0578352
Cholesterol esters in medium LDL	941	-0.018271	-0.0913745	0.0548326	0.623896		941	0.0861071	-0.0086834	0.180898	0.0749547		941	-0.114797	-0.232741	0.0031459	0.0564183
Free cholesterol in medium LDL	941	-0.0185173	-0.0916327	0.0545981	0.619285		941	0.0785835	-0.014561	0.171728	0.0981149		941	-0.106819	-0.221074	0.0074355	0.0668542
Triglycerides in medium LDL	941	0.0384542	-0.0190846	0.0959929	0.189983		941	0.0430416	-0.0324747	0.118558	0.263613		941	-0.0043824	-0.10026	0.0914951	0.928542
Concentration of small LDL particles	941	-0.0146121	-0.0867184	0.0574941	0.690943		941	0.0806606	-0.0122718	0.173593	0.0888332		941	-0.104748	-0.219846	0.0103496	0.074417
Total lipids in small LDL	941	-0.0156666	-0.0880946	0.0567613	0.671294		941	0.0810428	-0.0119673	0.174053	0.0875978		941	-0.106342	-0.22119	0.0085061	0.0695132
Phospholipids in small LDL	941	-0.0164788	-0.0872764	0.0543189	0.647926		941	0.0678768	-0.0224581	0.158212	0.140653		941	-0.0928051	-0.202365	0.0167552	0.0967718
Total cholesterol in small LDL	941	-0.018628	-0.0921544	0.0548985	0.619161		941	0.0850015	-0.009045	0.179048	0.0764278		941	-0.113982	-0.229727	0.0017626	0.0535849
Cholesterol esters in small LDL	941	-0.0190248	-0.0925095	0.0544599	0.611513		941	0.0864772	-0.008129	0.181084	0.0731552		941	-0.116043	-0.232902	0.0008156	0.0516172
Free cholesterol in small LDL	941	-0.016696	-0.0902239	0.0568319	0.655968		941	0.076706	-0.0147247	0.168137	0.100007		941	-0.102732	-0.213175	0.0077116	0.0682479
Triglycerides in small LDL	941	0.030373	-0.0333513	0.0940972	0.349825		941	0.0463983	-0.0403054	0.133102	0.29389		941	-0.0170647	-0.129965	0.0958359	0.766813
Concentration of very large HDL particles	941	0.0031494	-0.0505834	0.0568823	0.908448		941	-0.0244403	-0.0963442	0.0474636	0.504895		941	0.0303154	-0.0522211	0.112852	0.471195
Total lipids in very large HDL	941	0.0024917	-0.0512104	0.0561937	0.927467		941	-0.0249238	-0.096895	0.0470474	0.496909		941	0.0301132	-0.0524707	0.112697	0.474411
Phospholipids in very large HDL	941	0.0021834	-0.0521984	0.0565651	0.937214		941	-0.0273585	-0.100111	0.0453941	0.460698		941	0.0324404	-0.0506547	0.115536	0.443769
Total cholesterol in very large HDL	941	-6.2e-05	-0.0541962	0.0540723	0.998208		941	-0.0216184	-0.0944216	0.0511847	0.560196		941	0.0236436	-0.0605204	0.107808	0.581548
Cholesterol esters in very large HDL	941	0.0006586	-0.0541129	0.05543	0.981179		941	-0.0154233	-0.0890409	0.0581942	0.681049		941	0.0176508	-0.0679126	0.103214	0.685682
Free cholesterol in very large HDL	941	-0.0017124	-0.0554555	0.0520306	0.950153		941	-0.035234	-0.107025	0.0365569	0.335707		941	0.0367398	-0.0454808	0.11896	0.380744
Triglycerides in very large HDL	941	0.0413229	-0.0251239	0.10777	0.222591		941	-0.0074923	-0.0893178	0.0743332	0.857429		941	0.0542417	-0.0512248	0.159708	0.313078
Concentration of large HDL particles	941	0.0084939	-0.0442943	0.0612822	0.75224		941	-0.0244224	-0.0971127	0.0482679	0.509823		941	0.0362483	-0.0458832	0.11838	0.386631
Total lipids in large HDL	941	0.0084453	-0.0444497	0.0613403	0.754093		941	-0.0246524	-0.0974823	0.0481775	0.506663		941	0.0364464	-0.0458703	0.118763	0.385113
Phospholipids in large HDL	941	0.0071565	-0.0456718	0.0599848	0.790408		941	-0.0189066	-0.0928369	0.0550237	0.615865		941	0.0287086	-0.05382	0.111237	0.494973
Total cholesterol in large HDL	941	0.0083099	-0.0451054	0.0617252	0.760196		941	-0.0292133	-0.102228	0.0438015	0.432531		941	0.0412983	-0.0417698	0.124366	0.329471
Cholesterol esters in large HDL	941	0.0075868	-0.0458211	0.0609948	0.780472		941	-0.031113	-0.104121	0.0418949	0.403174		941	0.0425767	-0.0405178	0.125671	0.314882
Free cholesterol in large HDL	941	0.0105829	-0.0429259	0.0640916	0.697998		941	-0.0230776	-0.096185	0.0500298	0.535735		941	0.0370998	-0.0459587	0.120158	0.380929
Triglycerides in large HDL	941	0.0233933	-0.0313675	0.078154	0.402038		941	-0.0205722	-0.0876457	0.0465014	0.547369		941	0.0486193	-0.0296503	0.126889	0.223125
Concentration of medium HDL particles	941	-0.0060957	-0.0625051	0.0503137	0.832097		941	-0.0066604	-0.0845386	0.0712179	0.866745		941	0.0005164	-0.0825203	0.0835532	0.990264
Total lipids in medium HDL	941	-0.0069822	-0.0636855	0.0497211	0.8091		941	-0.0057327	-0.0839575	0.072492	0.88567		941	-0.0014884	-0.0846144	0.0816377	0.971977
Phospholipids in medium HDL	941	-0.0010992	-0.0556994	0.053501	0.968493		941	-0.0079934	-0.0842178	0.0682309	0.836988		941	0.0075435	-0.0735649	0.0886519	0.85521
Total cholesterol in medium HDL	941	-0.0141238	-0.0734777	0.04523	0.640608		941	-0.0010071	-0.0818342	0.07982	0.980497		941	-0.0146259	-0.099618	0.0703662	0.735649
Cholesterol esters in medium HDL	941	-0.0160213	-0.075978	0.0439353	0.600114		941	-0.0011507	-0.0823891	0.0800876	0.977828		941	-0.0165816	-0.102061	0.0688978	0.703514
Free cholesterol in medium HDL	941	-0.0071221	-0.0642504	0.0500061	0.806768		941	-0.000449	-0.0796292	0.0787312	0.991123		941	-0.0074398	-0.0906215	0.0757419	0.860702
Triglycerides in medium HDL	941	0.0228132	-0.0442551	0.0898815	0.504587		941	-0.0268994	-0.114025	0.0602264	0.54472		941	0.0549134	-0.0479268	0.157753	0.294945
Concentration of small HDL particles	941	0.0006138	-0.0599056	0.0611332	0.984124		941	0.029719	-0.0471911	0.106629	0.448437		941	-0.0319142	-0.116299	0.0524705	0.458139
Total lipids in small HDL	941	-0.0006139	-0.0616556	0.0604278	0.984258		941	0.0312958	-0.0458804	0.108472	0.426336		941	-0.0350111	-0.119391	0.0493692	0.415687
Phospholipids in small HDL	941	0.0140152	-0.0446223	0.0726528	0.639128		941	-0.0147056	-0.0914171	0.0620059	0.706841		941	0.0317396	-0.0547668	0.118246	0.471669
Total cholesterol in small HDL	941	-0.0153229	-0.0827378	0.052092	0.655652		941	0.0604164	-0.0217587	0.142591	0.149392		941	-0.0833347	-0.173238	0.0065688	0.0692133
Cholesterol esters in small HDL	941	-0.0202877	-0.0891073	0.0485319	0.563037		941	0.0677251	-0.0158494	0.1513	0.112098		941	-0.0968809	-0.188916	-0.0048455	0.0391201
Free cholesterol in small HDL	941	0.0160322	-0.0451321	0.0771966	0.607086		941	0.0064304	-0.0717995	0.0846604	0.871878		941	0.0108026	-0.0759607	0.097566	0.807015
Triglycerides in small HDL	941	0.0455494	-0.0215056	0.112604	0.182822		941	0.0029535	-0.089974	0.0958811	0.950277		941	0.0474912	-0.0619979	0.15698	0.394849
Phospholipids to total lipds ratio in chylomicrons and extremely large VLDL	941	-0.0696474	-0.144669	0.0053739	0.0687853		941	0.017365	-0.0547263	0.0894563	0.636521		941	-0.0966171	-0.201196	0.0079617	0.0701371
Total cholesterol to total lipids ratio in chylomicrons and extremely large VLDL	941	0.0621183	-0.01999	0.144227	0.137955		941	0.0380975	-0.0609631	0.137158	0.450582		941	0.0273967	-0.082995	0.137788	0.626335
Cholesterol esters to total lipids ratio in chylomicrons and extremely large VLDL	941	0.0630103	-0.0189564	0.144977	0.131728		941	0.0408866	-0.0580868	0.13986	0.417726		941	0.0253308	-0.084489	0.135151	0.65089
Free cholesterol to total lipids ratio in chylomicrons and extremely large VLDL	941	0.0570525	-0.0236306	0.137736	0.16555		941	0.0304434	-0.0668495	0.127736	0.539311		941	0.0301501	-0.0800923	0.140393	0.591582
Triglycerides to total lipids ratio in chylomicrons and extremely large VLDL	941	-0.0103054	-0.0913185	0.0707078	0.802917		941	-0.0418655	-0.133897	0.0501662	0.372217		941	0.0344432	-0.0752397	0.144126	0.537858
Phospholipids to total lipds ratio in very large VLDL	941	-0.0416469	-0.123428	0.0401341	0.317855		941	-0.0034096	-0.090148	0.0833288	0.938524		941	-0.0426445	-0.16449	0.0792008	0.492341
Total cholesterol to total lipids ratio in very large VLDL	941	0.0060456	-0.0742764	0.0863676	0.882601		941	0.0483959	-0.0501687	0.14696	0.335491		941	-0.0463505	-0.158165	0.0654637	0.416123
Cholesterol esters to total lipids ratio in very large VLDL	941	0.0069527	-0.0720336	0.085939	0.862886		941	0.0493145	-0.0467106	0.14534	0.313779		941	-0.0463478	-0.155684	0.062988	0.405667
Free cholesterol to total lipids ratio in very large VLDL	941	0.0044523	-0.0760978	0.0850024	0.913642		941	0.0452365	-0.0544245	0.144898	0.373268		941	-0.0446597	-0.157443	0.0681231	0.437285
Triglycerides to total lipids ratio in very large VLDL	941	0.0228467	-0.0558114	0.101505	0.568797		941	-0.0380175	-0.131135	0.0550998	0.423191		941	0.0671458	-0.0443304	0.178622	0.237471
Phospholipids to total lipds ratio in large VLDL	941	-0.0722406	-0.166562	0.0220807	0.133155		941	-0.039441	-0.117216	0.038334	0.319883		941	-0.0371967	-0.162847	0.0884537	0.561399
Total cholesterol to total lipids ratio in large VLDL	941	0.0761282	0.000372	0.151884	0.0488877		941	0.0297056	-0.055505	0.114916	0.494042		941	0.052205	-0.0323454	0.136756	0.225918
Cholesterol esters to total lipids ratio in large VLDL	941	0.0818034	0.0043249	0.159282	0.0385344		941	0.0264737	-0.0542335	0.107181	0.519896		941	0.0620709	-0.0292423	0.153384	0.182517
Free cholesterol to total lipids ratio in large VLDL	941	0.0530175	-0.0196179	0.125653	0.152346		941	0.0298334	-0.0589013	0.118568	0.509534		941	0.0263252	-0.0612824	0.113933	0.555522
Triglycerides to total lipids ratio in large VLDL	941	-0.0312947	-0.109098	0.0465081	0.430086		941	-0.005404	-0.0857737	0.0749656	0.895044		941	-0.0289271	-0.125438	0.0675839	0.556524
Phospholipids to total lipds ratio in medium VLDL	941	0.0237334	-0.0183179	0.0657848	0.268308		941	0.0191501	-0.0300379	0.068338	0.445026		941	0.0054281	-0.0448263	0.0556826	0.83217
Total cholesterol to total lipids ratio in medium VLDL	941	0.0042281	-0.0523672	0.0608234	0.883467		941	-0.0019733	-0.0717865	0.0678399	0.955775		941	0.0068735	-0.0724981	0.0862451	0.865084
Cholesterol esters to total lipids ratio in medium VLDL	941	0.001659	-0.05411	0.057428	0.953459		941	0.0065132	-0.0636458	0.0766722	0.855473		941	-0.0052964	-0.0899906	0.0793977	0.902349
Free cholesterol to total lipids ratio in medium VLDL	941	0.0074126	-0.0547405	0.0695658	0.814991		941	-0.0208365	-0.0963327	0.0546598	0.588193		941	0.0311107	-0.0597701	0.121992	0.501865
Triglycerides to total lipids ratio in medium VLDL	941	-0.0153234	-0.0625843	0.0319375	0.524732		941	-0.0075116	-0.0678653	0.052842	0.807086		941	-0.0088272	-0.0842781	0.0666237	0.818452
Phospholipids to total lipds ratio in small VLDL	941	0.0344184	-0.0292008	0.0980377	0.288631		941	-0.0101112	-0.0913218	0.0710994	0.807017		941	0.0494243	-0.0359375	0.134786	0.256125
Total cholesterol to total lipids ratio in small VLDL	941	0.0011783	-0.0660797	0.0684363	0.972579		941	0.0833686	-0.0020148	0.168752	0.0556447		941	-0.0901319	-0.194586	0.0143218	0.0907073
Cholesterol esters to total lipids ratio in small VLDL	941	-0.0095353	-0.0773864	0.0583158	0.782764		941	0.0785407	-0.0078863	0.164968	0.0748401		941	-0.0967686	-0.201932	0.0083943	0.0712622
Free cholesterol to total lipids ratio in small VLDL	941	0.0487404	-0.0137868	0.111268	0.126407		941	0.0405553	-0.0410318	0.122143	0.32955		941	0.0098011	-0.0720388	0.0916409	0.814237
Triglycerides to total lipids ratio in small VLDL	941	-0.0192683	-0.086322	0.0477853	0.572928		941	-0.0801908	-0.165391	0.0050098	0.0650469		941	0.0664984	-0.0346259	0.167623	0.197185
Phospholipids to total lipds ratio in very small VLDL	941	-0.0075311	-0.076392	0.0613297	0.830098		941	0.0222604	-0.0694023	0.113923	0.633758		941	-0.0328045	-0.143069	0.0774605	0.559454
Total cholesterol to total lipids ratio in very small VLDL	941	-0.027141	-0.0994084	0.0451264	0.461276		941	0.0165945	-0.0781869	0.111376	0.731222		941	-0.0484305	-0.158566	0.0617056	0.388367
Cholesterol esters to total lipids ratio in very small VLDL	941	-0.0426819	-0.112566	0.0272024	0.230984		941	-0.0080259	-0.102091	0.0860393	0.867053		941	-0.0387339	-0.146425	0.0689569	0.480443
Free cholesterol to total lipids ratio in very small VLDL	941	0.038084	-0.031355	0.107523	0.28205		941	0.0696235	-0.016614	0.155861	0.113435		941	-0.0339515	-0.133145	0.0652421	0.501926
Triglycerides to total lipids ratio in very small VLDL	941	0.0257274	-0.046423	0.0978777	0.48423		941	-0.0259263	-0.123721	0.0718687	0.60299		941	0.0570916	-0.0600896	0.174273	0.339241
Phospholipids to total lipds ratio in IDL	941	0.0267471	-0.0492266	0.102721	0.489787		941	-0.0285927	-0.12879	0.0716049	0.575592		941	0.0611521	-0.0588933	0.181197	0.317703
Total cholesterol to total lipids ratio in IDL	941	-0.0536719	-0.123823	0.0164791	0.133564		941	0.0292002	-0.0572715	0.115672	0.507677		941	-0.091806	-0.193023	0.009411	0.0753946
Cholesterol esters to total lipids ratio in IDL	941	-0.063523	-0.134079	0.0070332	0.0775744		941	0.020805	-0.0679126	0.109523	0.64546		941	-0.0935693	-0.197524	0.0103858	0.0776482
Free cholesterol to total lipids ratio in IDL	941	0.0078568	-0.0622604	0.0779739	0.825994		941	0.0292324	-0.0723952	0.13086	0.572546		941	-0.0233135	-0.138382	0.0917549	0.691002
Triglycerides to total lipids ratio in IDL	941	0.0536078	-0.0133911	0.120607	0.116693		941	-0.0220404	-0.105405	0.0613245	0.603981		941	0.0838813	-0.0124195	0.180182	0.0877063
Phospholipids to total lipds ratio in large LDL	941	-0.0026829	-0.0729298	0.067564	0.940268		941	-0.0683483	-0.156074	0.0193778	0.1266		941	0.0719809	-0.0348309	0.178793	0.186309
Total cholesterol to total lipids ratio in large LDL	941	-0.0313016	-0.0986754	0.0360722	0.362121		941	0.0536767	-0.0293652	0.136718	0.204924		941	-0.0937385	-0.191648	0.0041716	0.0605702
Cholesterol esters to total lipids ratio in large LDL	941	-0.0277578	-0.0970685	0.0415529	0.432092		941	0.0613164	-0.0247933	0.147426	0.162609		941	-0.0981713	-0.201408	0.0050658	0.0623252
Free cholesterol to total lipids ratio in large LDL	941	0.0016628	-0.0634364	0.0667621	0.960031		941	-0.0482462	-0.139402	0.0429099	0.299212		941	0.0547716	-0.053747	0.16329	0.322174
Triglycerides to total lipids ratio in large LDL	941	0.0611582	-0.0021815	0.124498	0.058412		941	-0.0215885	-0.0969031	0.0537261	0.573879		941	0.091795	0.006223	0.177367	0.0355384
Phospholipids to total lipds ratio in medium LDL	941	-0.0029398	-0.0757345	0.0698548	0.936845		941	-0.0761022	-0.164555	0.0123511	0.0916533		941	0.0801997	-0.0261495	0.186549	0.13922
Total cholesterol to total lipids ratio in medium LDL	941	-0.0194565	-0.0893835	0.0504705	0.58516		941	0.0596556	-0.0253594	0.144671	0.168808		941	-0.087104	-0.186633	0.0124245	0.0862149
Cholesterol esters to total lipids ratio in medium LDL	941	-0.0159924	-0.087836	0.0558511	0.662315		941	0.0649701	-0.0221515	0.152092	0.14366		941	-0.0890752	-0.193174	0.0150242	0.0934336
Free cholesterol to total lipids ratio in medium LDL	941	0.0050371	-0.0688678	0.078942	0.893623		941	-0.0677454	-0.157601	0.0221103	0.139315		941	0.0799177	-0.0310153	0.190851	0.157747
Triglycerides to total lipids ratio in medium LDL	941	0.0575676	-0.0054959	0.120631	0.0735401		941	-0.0127006	-0.0882716	0.0628703	0.741605		941	0.0780471	-0.0058235	0.161918	0.0681326
Phospholipids to total lipds ratio in small LDL	941	0.0014794	-0.0704688	0.0734276	0.96782		941	-0.0714102	-0.158245	0.0154243	0.106884		941	0.0799751	-0.0243392	0.184289	0.132763
Total cholesterol to total lipids ratio in small LDL	941	-0.0159784	-0.0877941	0.0558372	0.662469		941	0.0596424	-0.0279691	0.147254	0.181874		941	-0.0832158	-0.18539	0.0189581	0.110298
Cholesterol esters to total lipids ratio in small LDL	941	-0.0138568	-0.0877359	0.0600223	0.712888		941	0.0637022	-0.0256604	0.153065	0.162151		941	-0.0853059	-0.191255	0.0206435	0.114416
Free cholesterol to total lipids ratio in small LDL	941	0.0018384	-0.0725239	0.0762008	0.961313		941	-0.060571	-0.149345	0.0282028	0.180884		941	0.0684859	-0.0407864	0.177758	0.219007
Triglycerides to total lipids ratio in small LDL	941	0.0477207	-0.0213067	0.116748	0.17519		941	-0.010604	-0.0976717	0.0764637	0.811145		941	0.0647803	-0.0325212	0.162082	0.191676
Phospholipids to total lipds ratio in very large HDL	941	-0.0218524	-0.104592	0.0608872	0.604357		941	-0.0460867	-0.163711	0.0715375	0.442122		941	0.0262128	-0.111141	0.163567	0.708094
Total cholesterol to total lipids ratio in very large HDL	941	0.0147726	-0.0705267	0.100072	0.734024		941	0.0292009	-0.0796366	0.138038	0.598637		941	-0.0155764	-0.14595	0.114797	0.814669
Cholesterol esters to total lipids ratio in very large HDL	941	0.0240969	-0.058022	0.106216	0.564834		941	0.0444746	-0.0633855	0.152335	0.418596		941	-0.0219446	-0.151201	0.107312	0.739066
Free cholesterol to total lipids ratio in very large HDL	941	-0.0424573	-0.1227	0.0377852	0.299356		941	-0.0711491	-0.188303	0.0460047	0.233617		941	0.030754	-0.110363	0.171871	0.66897
Triglycerides to total lipids ratio in very large HDL	941	0.0219008	-0.0668341	0.110636	0.628235		941	0.0502576	-0.115008	0.215523	0.550781		941	-0.0307338	-0.196807	0.135339	0.716546
Phospholipids to total lipds ratio in large HDL	941	-0.0126055	-0.0841802	0.0589692	0.729696		941	-0.013286	-0.138072	0.1115	0.834533		941	0.0005335	-0.131107	0.132174	0.993656
Total cholesterol to total lipids ratio in large HDL	941	-0.0389653	-0.106926	0.0289957	0.260791		941	-0.0995934	-0.219125	0.0199382	0.102352		941	0.0658429	-0.0709522	0.202638	0.345102
Cholesterol esters to total lipids ratio in large HDL	941	-0.0460691	-0.114875	0.0227371	0.189169		941	-0.131306	-0.255278	-0.0073339	0.0379264		941	0.0927155	-0.049829	0.23526	0.202102
Free cholesterol to total lipids ratio in large HDL	941	-0.0198337	-0.0899597	0.0502922	0.578986		941	-0.0235971	-0.133508	0.0863138	0.673604		941	0.0037929	-0.120529	0.128115	0.952268
Triglycerides to total lipids ratio in large HDL	941	0.066858	-0.0109665	0.144682	0.092136		941	0.148273	-0.0322695	0.328815	0.107356		941	-0.0881719	-0.244488	0.0681448	0.268589
Phospholipids to total lipds ratio in medium HDL	941	0.105322	0.0035616	0.207082	0.0425181		941	0.0131232	-0.0811634	0.10741	0.784796		941	0.102908	0.0113238	0.194492	0.0276864
Total cholesterol to total lipids ratio in medium HDL	941	-0.0811144	-0.170416	0.008187	0.0749777		941	-0.0108757	-0.105857	0.0841053	0.822249		941	-0.0784124	-0.176078	0.0192533	0.115449
Cholesterol esters to total lipids ratio in medium HDL	941	-0.0874708	-0.17075	-0.0041912	0.0395534		941	-0.0086083	-0.0990475	0.0818309	0.851859		941	-0.0879789	-0.182347	0.0063893	0.0676229
Free cholesterol to total lipids ratio in medium HDL	941	-0.0289173	-0.112063	0.0542282	0.495062		941	-0.0122691	-0.108468	0.0839297	0.802411		941	-0.0187492	-0.119546	0.0820481	0.715159
Triglycerides to total lipids ratio in medium HDL	941	0.0515294	-0.0253242	0.128383	0.18855		941	0.0079793	-0.0874641	0.103423	0.869711		941	0.0486389	-0.0562158	0.153494	0.362871
Phospholipids to total lipds ratio in small HDL	941	0.03687	-0.0426738	0.116414	0.363235		941	-0.108357	-0.20669	-0.0100241	0.0308281		941	0.159917	0.0453817	0.274453	0.0062596
Total cholesterol to total lipids ratio in small HDL	941	-0.0464875	-0.125852	0.0328766	0.250626		941	0.0938896	-0.0048483	0.192628	0.0623345		941	-0.15476	-0.267436	-0.0420841	0.0071551
Cholesterol esters to total lipids ratio in small HDL	941	-0.0496409	-0.12889	0.0296086	0.21927		941	0.0969851	-0.0017924	0.195763	0.0542957		941	-0.161667	-0.275033	-0.048302	0.0052373
Free cholesterol to total lipids ratio in small HDL	941	0.0634332	-0.0102728	0.137139	0.0915559		941	-0.0960259	-0.188479	-0.0035733	0.0417956		941	0.175977	0.0636324	0.288321	0.0021731
Triglycerides to total lipids ratio in small HDL	941	0.0551819	-0.0207703	0.131134	0.15425		941	-0.0013454	-0.0968219	0.0941312	0.977944		941	0.0629348	-0.043171	0.169041	0.244708
Mean diameter for VLDL particles	941	-0.0132405	-0.0838768	0.0573958	0.713055		941	-0.0359843	-0.127495	0.0555261	0.440478		941	0.0247233	-0.0860661	0.135513	0.661525
Mean diameter for LDL particles	941	0.0074504	-0.0643927	0.0792935	0.838773		941	-0.0648689	-0.148691	0.0189533	0.12916		941	0.0794505	-0.0109362	0.169837	0.0848473
Mean diameter for HDL particles	941	-0.0010055	-0.0611919	0.0591809	0.973852		941	-0.0368054	-0.118472	0.0448617	0.376675		941	0.0392507	-0.0555175	0.134019	0.416523
Serum total cholesterol	941	-0.0132868	-0.0807766	0.054203	0.699315		941	0.0618645	-0.0283069	0.152036	0.178488		941	-0.0826554	-0.194138	0.0288273	0.145993
Total cholesterol in VLDL	941	0.008645	-0.061586	0.0788759	0.809163		941	0.0453625	-0.0526405	0.143366	0.363907		941	-0.0401283	-0.164123	0.0838669	0.525501
Remnant cholesterol (non-HDL, non-LDL -cholesterol)	941	-0.0041772	-0.0747975	0.0664431	0.907611		941	0.0556687	-0.0393696	0.150707	0.250625		941	-0.0657135	-0.187515	0.0560874	0.28996
Total cholesterol in LDL	941	-0.0187129	-0.0912642	0.0538384	0.612846		941	0.0806986	-0.0139743	0.175372	0.0946951		941	-0.109357	-0.227197	0.0084832	0.0688915
Total cholesterol in HDL	941	-0.004961	-0.0603667	0.0504446	0.860548		941	-0.0015054	-0.0780459	0.075035	0.969217		941	-0.0038741	-0.0866838	0.0789356	0.926866
Total cholesterol in HDL2	941	-0.0060191	-0.0614763	0.049438	0.83137		941	-0.0067336	-0.0834819	0.0700146	0.863329		941	0.0006821	-0.0823899	0.0837541	0.987147
Total cholesterol in HDL3	941	0.0047237	-0.0541237	0.063571	0.87486		941	0.0449874	-0.0345368	0.124512	0.267194		941	-0.0440842	-0.133538	0.0453698	0.333715
Esterified cholesterol	941	-0.0175656	-0.0857667	0.0506355	0.613356		941	0.0583081	-0.0327338	0.14935	0.209104		941	-0.0835199	-0.195372	0.0283325	0.143147
Free cholesterol	941	-0.0026744	-0.0689495	0.0636007	0.936895		941	0.0697845	-0.0187253	0.158294	0.122125		941	-0.0795229	-0.190557	0.0315116	0.160189
Serum total triglycerides	941	0.0163197	-0.055892	0.0885313	0.657489		941	0.0182683	-0.0846676	0.121204	0.727698		941	-0.0018618	-0.129727	0.126003	0.977209
Triglycerides in VLDL	941	0.0080919	-0.0636207	0.0798045	0.824793		941	0.0158871	-0.0882764	0.120051	0.764758		941	-0.0084137	-0.136488	0.119661	0.897444
Triglycerides in LDL	941	0.038926	-0.0205057	0.0983576	0.198974		941	0.0401286	-0.0373468	0.117604	0.309658		941	-0.0006617	-0.0999439	0.0986205	0.989567
Triglycerides in HDL	941	0.0418919	-0.0249081	0.108692	0.218729		941	-0.0194047	-0.102766	0.0639567	0.647898		941	0.0679417	-0.0320733	0.167957	0.182802
Total phosphoglycerides	941	-0.0023562	-0.0587028	0.0539904	0.934612		941	0.0301393	-0.0473739	0.107652	0.445607		941	-0.035683	-0.133202	0.0618364	0.472875
Ratio of triglycerides to phosphoglycerides	941	0.0597385	-0.0168	0.136277	0.125924		941	0.0518603	-0.0539624	0.157683	0.336415		941	0.0096502	-0.112959	0.13226	0.877277
Phosphatidylcholine and other cholines	941	0.0003346	-0.0613417	0.062011	0.991506		941	0.0351119	-0.0474606	0.117684	0.404205		941	-0.0381404	-0.141887	0.065606	0.470793
Total cholines	941	0.0101394	-0.0482215	0.0685003	0.733209		941	0.0537175	-0.0258946	0.133329	0.185764		941	-0.0476281	-0.148573	0.0533165	0.354704
Apolipoprotein A-I	941	-0.0069555	-0.0650028	0.0510918	0.814137		941	0.016559	-0.0613734	0.0944913	0.676778		941	-0.0259097	-0.1126	0.0607801	0.557644
Apolipoprotein B	941	-0.0125021	-0.0834031	0.058399	0.72938		941	0.0583239	-0.0382554	0.154903	0.236257		941	-0.0778978	-0.200985	0.0451892	0.214543
Ratio of apolipoprotein B to apolipoprotein A-I	941	0.0009613	-0.0685579	0.0704805	0.978356		941	0.0540985	-0.0410848	0.149282	0.264957		941	-0.0582682	-0.171705	0.0551681	0.313679
Total fatty acids	941	0.011812	-0.0547829	0.0784069	0.727848		941	0.0518739	-0.0402107	0.143959	0.269209		941	-0.0437431	-0.162356	0.07487	0.469397
Estimated degree of unsaturation	941	-0.0025569	-0.0870168	0.081903	0.952637		941	0.155746	0.0569794	0.254512	0.0020291		941	-0.17368	-0.293897	-0.0534626	0.004678
22:6, docosahexaenoic acid	941	0.0364288	-0.0255338	0.0983915	0.24888		941	0.116155	0.0396171	0.192694	0.0029735		941	-0.0868342	-0.178304	0.0046357	0.0627691
18:2, linoleic acid	941	-0.0288107	-0.0999926	0.0423712	0.427208		941	0.0359718	-0.0567662	0.12871	0.446709		941	-0.0715443	-0.186639	0.0435501	0.2228
Omega-3 fatty acids	941	0.0506429	-0.0182694	0.119555	0.149573		941	0.113888	0.0264544	0.201321	0.010737		941	-0.068516	-0.175676	0.0386443	0.209868
Omega-6 fatty acids	941	-0.0093209	-0.0759934	0.0573516	0.783867		941	0.0668821	-0.0231856	0.15695	0.145365		941	-0.0837419	-0.196748	0.0292641	0.146199
Polyunsaturated fatty acids	941	-0.0025317	-0.0695714	0.0645079	0.940936		941	0.073804	-0.0162576	0.163866	0.108119		941	-0.0837729	-0.196313	0.0287674	0.144391
Monounsaturated fatty acids; 16:1, 18:1	941	-8.66e-05	-0.0663559	0.0661827	0.997953		941	0.0348937	-0.059719	0.129506	0.469377		941	-0.0383702	-0.158845	0.0821047	0.532093
Saturated fatty acids	941	0.034766	-0.0341583	0.10369	0.322474		941	0.0398483	-0.0540194	0.133716	0.40499		941	-0.0049874	-0.127218	0.117243	0.936193
Ratio of 22:6 docosahexaenoic acid to total fatty acids	941	0.0396014	-0.0301666	0.109369	0.265585		941	0.126931	0.0362869	0.217575	0.0061093		941	-0.0951199	-0.197923	0.0076832	0.0697158
Ratio of 18:2 linoleic acid to total fatty acids	941	-0.0924954	-0.171079	-0.0139117	0.0211097		941	-0.0271103	-0.123291	0.0690709	0.58028		941	-0.0732808	-0.191132	0.0445698	0.222653
Ratio of omega-3 fatty acids to total fatty acids	941	0.0661516	-0.0043961	0.136699	0.0660535		941	0.142408	0.058155	0.226661	0.0009448		941	-0.0825261	-0.189269	0.024217	0.129536
Ratio of omega-6 fatty acids to total fatty acids	941	-0.0644321	-0.144153	0.0152888	0.113045		941	0.0547632	-0.0486794	0.158206	0.299087		941	-0.131829	-0.254768	-0.0088913	0.0356068
Ratio of polyunsaturated fatty acids to total fatty acids	941	-0.0422116	-0.12199	0.0375667	0.299357		941	0.0823842	-0.01945	0.184218	0.112697		941	-0.137378	-0.260782	-0.0139742	0.0291561
Ratio of monounsaturated fatty acids to total fatty acids	941	-0.0327202	-0.108357	0.0429167	0.396111		941	-0.0364136	-0.136305	0.0634779	0.47454		941	0.0034986	-0.119922	0.126919	0.955648
Ratio of saturated fatty acids to total fatty acids	941	0.116618	0.0352698	0.197966	0.0050056		941	-0.0631685	-0.166744	0.0404065	0.231647		941	0.199171	0.0760338	0.322309	0.0015514
Insulin	941	0.0130038	-0.0342256	0.0602332	0.589087		941	-0.0853366	-0.174932	0.004259	0.061905		941	0.108151	-0.0032	0.219502	0.0569426
Glucose	939	-0.0020165	-0.0862444	0.0822113	0.962535		939	-0.0108842	-0.0875241	0.0657556	0.780526		939	0.0096916	-0.0868059	0.106189	0.843789
Lactate	941	-0.0613526	-0.121704	-0.0010015	0.0463251		941	-0.109253	-0.199742	-0.018763	0.0180183		941	0.0515039	-0.0640602	0.167068	0.381993
Citrate	941	0.0296278	-0.0403682	0.0996237	0.40636		941	-0.0775394	-0.174689	0.0196108	0.117603		941	0.118048	0.0090004	0.227096	0.033892
Alanine	941	-0.0272569	-0.100782	0.0462687	0.467082		941	-0.164991	-0.261691	-0.0682908	0.0008453		941	0.150616	0.0369778	0.264253	0.0094397
Glutamine	927	0.0774397	-0.034926	0.189805	0.176534		927	-0.0426578	-0.14691	0.061594	0.422158		927	0.132636	0.0280825	0.237189	0.0129621
Histidine	941	0.0528434	-0.0238455	0.129532	0.176609		941	-0.115794	-0.207203	-0.0243852	0.0130915		941	0.185865	0.0707374	0.300994	0.0015833
Isoleucine	940	0.162132	0.095767	0.228497	1.9e-06		940	0.0763049	-0.0184754	0.171085	0.114454		940	0.0968891	-0.0125608	0.206339	0.0826662
Leucine	941	0.244161	0.183106	0.305215	1.16e-14		941	0.147747	0.0621311	0.233363	0.0007371		941	0.109876	0.0126454	0.207107	0.0268128
Valine	940	0.246015	0.179516	0.312514	8.17e-13		940	0.196801	0.105681	0.287921	2.47e-05		940	0.0581906	-0.0419261	0.158307	0.254299
Phenylalanine	941	0.140106	0.0714653	0.208748	6.68e-05		941	0.107346	0.0153452	0.199346	0.0222531		941	0.0383004	-0.0736273	0.150228	0.502034
Tyrosine	941	0.0989343	0.0398333	0.158035	0.0010571		941	0.0289105	-0.0518805	0.109702	0.482683		941	0.0784775	-0.0197407	0.176696	0.117203
Acetate	941	0.0692793	-0.0366796	0.175238	0.199756		941	0.0873526	-0.0330568	0.207762	0.154858		941	-0.018654	-0.133695	0.0963873	0.750386
Acetoacetate	941	-0.0052949	-0.0772613	0.0666715	0.885222		941	0.0760304	-0.0185754	0.170636	0.115092		941	-0.0892925	-0.190906	0.0123211	0.0849399
3-hydroxybutyrate	939	-0.0340949	-0.0900139	0.0218242	0.231772		939	0.0069376	-0.0634398	0.077315	0.84664		939	-0.0455896	-0.116637	0.0254575	0.208232
Creatinine	941	0.365227	0.301633	0.42882	1.05e-27		941	0.181778	0.0929882	0.270569	6.35e-05		941	0.207386	0.106173	0.3086	6.26e-05
Albumin (signal area)	941	-0.0558557	-0.120796	0.0090849	0.0917519		941	-0.0551637	-0.144577	0.0342494	0.226286		941	-0.0017024	-0.104665	0.10126	0.974121
Glycoprotein acetyls, mainly a1-acid glycoprotein	941	-0.0229745	-0.0906871	0.0447381	0.505657		941	0.007421	-0.0852874	0.100129	0.875205		941	-0.0337278	-0.144792	0.0773367	0.551337
C-reactive protein	852	-0.0098074	-0.0401327	0.020518	0.525747		852	0.0260673	-0.0248631	0.0769977	0.315377		852	-0.0395639	-0.0984621	0.0193344	0.187704
Complete case sample
Standardized outcome at age 25y	N	Beta	LCL	UCL	P-value		N	Beta	LCL	UCL	P-value		N	Beta	LCL	UCL	P-value
Systolic blood pressure	300	0.259737	0.139341	0.380133	2.94e-05		300	0.112236	-0.0365959	0.261068	0.138825		300	0.166526	-0.0063829	0.339436	0.0590162
Diastolic blood pressure	300	-0.0114893	-0.139763	0.116785	0.860186		300	-0.227041	-0.385086	-0.0689956	0.0050221		300	0.232995	0.0524806	0.41351	0.0115979
Concentration of chylomicrons and extremely large VLDL particles	300	0.0518855	-0.0699956	0.173766	0.402779		300	-0.0299115	-0.215412	0.155589	0.751182		300	0.0899065	-0.128237	0.30805	0.417909
Total lipids in chylomicrons and extremely large VLDL	300	0.0522198	-0.0696155	0.174055	0.399581		300	-0.0286879	-0.214655	0.157279	0.761623		300	0.0889529	-0.129572	0.307477	0.423667
Phospholipids in chylomicrons and extremely large VLDL	300	0.0490804	-0.0715681	0.169729	0.423963		300	-0.0216271	-0.206487	0.163233	0.818041		300	0.0778297	-0.137879	0.293538	0.478167
Total cholesterol in chylomicrons and extremely large VLDL	300	0.0563364	-0.0658008	0.178474	0.364704		300	-0.0190568	-0.211263	0.173149	0.845411		300	0.0830933	-0.144118	0.310305	0.472217
Cholesterol esters in chylomicrons and extremely large VLDL	300	0.0539805	-0.0692032	0.177164	0.389119		300	-0.0283954	-0.222435	0.165645	0.773526		300	0.0905885	-0.145431	0.326608	0.450586
Free cholesterol in chylomicrons and extremely large VLDL	300	0.0576813	-0.0642334	0.179596	0.352507		300	-0.0077995	-0.198064	0.182465	0.935747		300	0.0724004	-0.144549	0.28935	0.511795
Triglycerides in chylomicrons and extremely large VLDL	300	0.0514842	-0.0706371	0.173606	0.407345		300	-0.0322238	-0.216602	0.152154	0.731097		300	0.0919642	-0.124755	0.308683	0.404276
Concentration of very large VLDL particles	300	0.0538647	-0.0699439	0.177673	0.39253		300	-0.0062014	-0.199135	0.186732	0.949598		300	0.0664388	-0.152729	0.285606	0.551194
Total lipids in very large VLDL	300	0.0537804	-0.0698642	0.177425	0.392644		300	-0.006053	-0.199147	0.187041	0.950844		300	0.0661846	-0.153436	0.285805	0.553536
Phospholipids in very large VLDL	300	0.0486575	-0.0729197	0.170235	0.431497		300	-0.0022902	-0.193868	0.189288	0.981244		300	0.0564315	-0.163008	0.275871	0.613124
Total cholesterol in very large VLDL	300	0.0558407	-0.0676374	0.179319	0.374147		300	-0.0052085	-0.201226	0.190809	0.958325		300	0.0675552	-0.157954	0.293065	0.555897
Cholesterol esters in very large VLDL	300	0.0602161	-0.0641631	0.184595	0.341437		300	-0.0041776	-0.202088	0.193733	0.966888		300	0.0712909	-0.156915	0.299496	0.539111
Free cholesterol in very large VLDL	300	0.0506154	-0.0718282	0.173059	0.416523		300	-0.0063467	-0.199927	0.187234	0.948591		300	0.0629931	-0.159039	0.285025	0.576984
Triglycerides in very large VLDL	300	0.0541735	-0.0702509	0.178598	0.392173		300	-0.007152	-0.199644	0.18534	0.941751		300	0.0678101	-0.150006	0.285626	0.540514
Concentration of large VLDL particles	300	0.0536794	-0.0706111	0.17797	0.395992		300	-0.0090515	-0.197966	0.179863	0.92493		300	0.069318	-0.145653	0.284289	0.526139
Total lipids in large VLDL	300	0.0541626	-0.069997	0.178322	0.39126		300	-0.0081176	-0.19713	0.180895	0.932691		300	0.0688431	-0.146392	0.284078	0.529481
Phospholipids in large VLDL	300	0.0541935	-0.0688862	0.177273	0.386852		300	-0.0050335	-0.191517	0.18145	0.957667		300	0.0655393	-0.147908	0.278986	0.546074
Total cholesterol in large VLDL	300	0.0598318	-0.0636656	0.183329	0.341094		300	-0.0027488	-0.192822	0.187324	0.97731		300	0.0693184	-0.149262	0.287899	0.532987
Cholesterol esters in large VLDL	300	0.0635444	-0.0603209	0.18741	0.313465		300	-0.0087981	-0.197872	0.180276	0.927087		300	0.0799824	-0.140244	0.300208	0.47528
Free cholesterol in large VLDL	300	0.0556201	-0.0675286	0.178769	0.374761		300	0.0031866	-0.187259	0.193632	0.97375		300	0.0582242	-0.158253	0.274701	0.596937
Triglycerides in large VLDL	300	0.051856	-0.0729089	0.176621	0.413992		300	-0.0110216	-0.200237	0.178194	0.908801		300	0.0694285	-0.14499	0.283847	0.524414
Concentration of medium VLDL particles	300	0.0514878	-0.071892	0.174868	0.412107		300	0.0028189	-0.182351	0.187989	0.976116		300	0.0540402	-0.158353	0.266433	0.616892
Total lipids in medium VLDL	300	0.0520925	-0.0711484	0.175334	0.406117		300	0.0038391	-0.180878	0.188556	0.967397		300	0.0536065	-0.158891	0.266104	0.619891
Phospholipids in medium VLDL	300	0.0508835	-0.0716492	0.173416	0.414402		300	0.0069453	-0.175674	0.189564	0.94038		300	0.0489039	-0.162037	0.259845	0.6485
Total cholesterol in medium VLDL	300	0.0571434	-0.0645945	0.178881	0.356312		300	0.0116839	-0.168007	0.191375	0.898251		300	0.0507163	-0.163976	0.265409	0.642307
Cholesterol esters in medium VLDL	300	0.0559306	-0.0646612	0.176522	0.362066		300	0.0138143	-0.161452	0.189081	0.87682		300	0.0470657	-0.170496	0.264628	0.670566
Free cholesterol in medium VLDL	300	0.056939	-0.0665442	0.180422	0.364857		300	0.0090356	-0.175489	0.19356	0.923284		300	0.053356	-0.157723	0.264435	0.619186
Triglycerides in medium VLDL	300	0.0496492	-0.0745438	0.173842	0.432008		300	-0.0008636	-0.188317	0.18659	0.992772		300	0.0559871	-0.155733	0.267707	0.603118
Concentration of small VLDL particles	300	0.0505521	-0.0729818	0.174086	0.421225		300	0.0419363	-0.134315	0.218188	0.639905		300	0.0106644	-0.195354	0.216683	0.918917
Total lipids in small VLDL	300	0.0503655	-0.0730359	0.173767	0.422442		300	0.0468418	-0.127277	0.220961	0.596855		300	0.0051481	-0.200474	0.21077	0.960731
Phospholipids in small VLDL	300	0.0435758	-0.0789656	0.166117	0.484542		300	0.0515053	-0.118033	0.221044	0.550334		300	-0.007428	-0.204356	0.1895	0.940868
Total cholesterol in small VLDL	300	0.0467362	-0.0769694	0.170442	0.457714		300	0.0740951	-0.0884553	0.236645	0.37036		300	-0.0283735	-0.235891	0.179144	0.788028
Cholesterol esters in small VLDL	300	0.0419672	-0.0824679	0.166402	0.507334		300	0.0759556	-0.0855265	0.237438	0.355317		300	-0.0356751	-0.247275	0.175925	0.740244
Free cholesterol in small VLDL	300	0.051703	-0.0721409	0.175547	0.411913		300	0.064884	-0.104612	0.23438	0.45178		300	-0.0128966	-0.212635	0.186842	0.898959
Triglycerides in small VLDL	300	0.0515291	-0.0735975	0.176656	0.418284		300	0.0197012	-0.167735	0.207138	0.836246		300	0.0358136	-0.172066	0.243694	0.734782
Concentration of very small VLDL particles	300	0.0399449	-0.0817462	0.161636	0.51874		300	0.0735232	-0.0825013	0.229548	0.354436		300	-0.0352849	-0.233471	0.162901	0.726268
Total lipids in very small VLDL	300	0.0359491	-0.0868709	0.158769	0.564991		300	0.0738055	-0.083798	0.231409	0.357432		300	-0.0400211	-0.239766	0.159724	0.6936
Phospholipids in very small VLDL	300	0.0095905	-0.114669	0.13385	0.879361		300	0.0725098	-0.0935819	0.238601	0.390897		300	-0.0678459	-0.269293	0.133601	0.507919
Total cholesterol in very small VLDL	300	0.026324	-0.100282	0.15293	0.682664		300	0.0659549	-0.0969808	0.228891	0.426254		300	-0.0421967	-0.247496	0.163102	0.686102
Cholesterol esters in very small VLDL	300	0.0248215	-0.100726	0.150369	0.69746		300	0.0526795	-0.109152	0.214511	0.522215		300	-0.0294942	-0.234669	0.17568	0.77742
Free cholesterol in very small VLDL	300	0.0280542	-0.100328	0.156436	0.667438		300	0.0906582	-0.0747814	0.256098	0.281674		300	-0.0670155	-0.269977	0.135946	0.516269
Triglycerides in very small VLDL	300	0.081942	-0.0380098	0.201894	0.179823		300	0.0705249	-0.093591	0.234641	0.398352		300	0.0145279	-0.174186	0.203242	0.879666
Concentration of IDL particles	300	0.0027196	-0.125724	0.131163	0.966787		300	0.0836566	-0.0883828	0.255696	0.339316		300	-0.0875291	-0.292008	0.11695	0.400182
Total lipids in IDL	300	-0.0010587	-0.130372	0.128254	0.987154		300	0.0833106	-0.0905851	0.257206	0.346484		300	-0.0913442	-0.297133	0.114445	0.383026
Phospholipids in IDL	300	-0.0079263	-0.138063	0.122211	0.90466		300	0.0845964	-0.0936338	0.262827	0.350962		300	-0.100351	-0.307733	0.107032	0.341672
Total cholesterol in IDL	300	-0.0099488	-0.140936	0.121039	0.881268		300	0.0779973	-0.0987364	0.254731	0.385757		300	-0.0954509	-0.304498	0.113597	0.369553
Cholesterol esters in IDL	300	-0.0085629	-0.138725	0.121599	0.897062		300	0.0728244	-0.101701	0.24735	0.412149		300	-0.0883154	-0.297712	0.121081	0.407141
Free cholesterol in IDL	300	-0.0133034	-0.146176	0.119569	0.843914		300	0.0894446	-0.0935405	0.27243	0.336799		300	-0.11156	-0.319976	0.0968554	0.292959
Triglycerides in IDL	300	0.0804327	-0.0252982	0.186164	0.135407		300	0.0910881	-0.0429081	0.225084	0.181954		300	-0.009402	-0.168957	0.150153	0.907745
Concentration of large LDL particles	300	-0.009444	-0.140952	0.122064	0.887694		300	0.101739	-0.0728725	0.276351	0.2524		300	-0.120588	-0.326524	0.085348	0.250052
Total lipids in large LDL	300	-0.0120303	-0.144189	0.120128	0.85793		300	0.101197	-0.0746025	0.276996	0.258149		300	-0.122869	-0.329921	0.0841838	0.243768
Phospholipids in large LDL	300	-0.0184817	-0.149225	0.112262	0.781033		300	0.0948571	-0.0809823	0.270697	0.289218		300	-0.123161	-0.329777	0.0834563	0.241663
Total cholesterol in large LDL	300	-0.017012	-0.150717	0.116693	0.80243		300	0.099707	-0.0781035	0.277517	0.270639		300	-0.12678	-0.336665	0.0831046	0.235446
Cholesterol esters in large LDL	300	-0.0153991	-0.148615	0.117817	0.820178		300	0.0985699	-0.0776052	0.274745	0.271706		300	-0.123761	-0.333487	0.0859655	0.246402
Free cholesterol in large LDL	300	-0.0219097	-0.156832	0.113013	0.749484		300	0.101768	-0.0811608	0.284696	0.27443		300	-0.134441	-0.344383	0.0755013	0.208536
Triglycerides in large LDL	300	0.0598426	-0.0426434	0.162329	0.25139		300	0.10171	-0.0294662	0.232886	0.128075		300	-0.0437293	-0.194282	0.106823	0.567965
Concentration of medium LDL particles	300	-0.0172454	-0.148503	0.114012	0.796125		300	0.114068	-0.0561987	0.284334	0.188344		300	-0.142582	-0.343338	0.0581734	0.163213
Total lipids in medium LDL	300	-0.0192254	-0.150615	0.112165	0.77355		300	0.113655	-0.0567401	0.28405	0.190277		300	-0.144331	-0.345152	0.0564908	0.158267
Phospholipids in medium LDL	300	-0.0210594	-0.146979	0.104861	0.742257		300	0.101937	-0.062679	0.266553	0.223903		300	-0.133682	-0.329109	0.0617466	0.179237
Total cholesterol in medium LDL	300	-0.0232836	-0.156408	0.109841	0.730907		300	0.112515	-0.0600898	0.285121	0.200506		300	-0.147597	-0.351167	0.0559727	0.15464
Cholesterol esters in medium LDL	300	-0.0221354	-0.156306	0.112036	0.745625		300	0.110915	-0.0632318	0.285061	0.211003		300	-0.144592	-0.351045	0.0618622	0.169121
Free cholesterol in medium LDL	300	-0.0274631	-0.155221	0.100295	0.672535		300	0.116617	-0.0477747	0.28101	0.163711		300	-0.156671	-0.34639	0.0330466	0.105169
Triglycerides in medium LDL	300	0.0466068	-0.054822	0.148036	0.366526		300	0.114695	-0.0151356	0.244525	0.08314		300	-0.0724593	-0.218292	0.0733729	0.328906
Concentration of small LDL particles	300	-0.0216219	-0.149506	0.106262	0.739538		300	0.11708	-0.047302	0.281462	0.162026		300	-0.150695	-0.342313	0.0409224	0.122741
Total lipids in small LDL	300	-0.0235978	-0.151586	0.10439	0.716944		300	0.116936	-0.0475275	0.281399	0.162749		300	-0.15273	-0.344097	0.0386376	0.117312
Phospholipids in small LDL	300	-0.0271423	-0.145868	0.0915836	0.653068		300	0.108681	-0.0436268	0.260989	0.161253		300	-0.147726	-0.322665	0.0272136	0.0975862
Total cholesterol in small LDL	300	-0.0280239	-0.159178	0.10313	0.674386		300	0.116032	-0.0531839	0.285247	0.178188		300	-0.156659	-0.353753	0.040434	0.118806
Cholesterol esters in small LDL	300	-0.027629	-0.160879	0.105621	0.683491		300	0.114153	-0.0586906	0.286997	0.194665		300	-0.154188	-0.356621	0.0482449	0.134923
Free cholesterol in small LDL	300	-0.028606	-0.150638	0.093426	0.644866		300	0.118036	-0.0353064	0.271379	0.130849		300	-0.159474	-0.334144	0.0151957	0.0733807
Triglycerides in small LDL	300	0.0547243	-0.0532663	0.162715	0.319397		300	0.104937	-0.035624	0.245498	0.142809		300	-0.0528974	-0.215717	0.109922	0.523027
Concentration of very large HDL particles	300	-0.0043714	-0.117072	0.108329	0.939198		300	0.0381832	-0.107879	0.184245	0.607263		300	-0.0461742	-0.193875	0.101527	0.538824
Total lipids in very large HDL	300	-0.0057407	-0.11867	0.107188	0.920368		300	0.0386057	-0.107611	0.184823	0.603679		300	-0.0481499	-0.196079	0.0997789	0.522248
Phospholipids in very large HDL	300	-0.0083791	-0.120714	0.103956	0.88338		300	0.0275643	-0.118554	0.173683	0.710682		300	-0.0391249	-0.189178	0.110928	0.608195
Total cholesterol in very large HDL	300	-0.0094459	-0.124749	0.105857	0.872013		300	0.0509126	-0.0971671	0.198992	0.499115		300	-0.0655785	-0.214542	0.083385	0.386935
Cholesterol esters in very large HDL	300	-0.008027	-0.124454	0.1084	0.892152		300	0.0565162	-0.0937345	0.206767	0.459681		300	-0.0700701	-0.220581	0.0804403	0.360257
Free cholesterol in very large HDL	300	-0.012566	-0.125861	0.100729	0.827342		300	0.0372385	-0.106459	0.180936	0.610389		300	-0.0542382	-0.201536	0.0930593	0.469182
Triglycerides in very large HDL	300	0.0972372	-0.0075321	0.202007	0.0687738		300	0.046894	-0.0933226	0.187111	0.510887		300	0.0570644	-0.103169	0.217298	0.483884
Concentration of large HDL particles	300	-0.0100139	-0.119049	0.0990214	0.856676		300	0.0286453	-0.118683	0.175973	0.702224		300	-0.0421075	-0.193947	0.109732	0.585599
Total lipids in large HDL	300	-0.0105595	-0.119936	0.0988173	0.849426		300	0.0281956	-0.119406	0.175798	0.707198		300	-0.0422258	-0.194502	0.11005	0.585622
Phospholipids in large HDL	300	-0.0170788	-0.125038	0.0908804	0.75574		300	0.0330916	-0.115758	0.181941	0.662015		300	-0.0547538	-0.207695	0.0981871	0.48159
Total cholesterol in large HDL	300	-0.0097516	-0.120869	0.101366	0.862981		300	0.0224283	-0.125225	0.170082	0.765169		300	-0.0350879	-0.188462	0.118286	0.652836
Cholesterol esters in large HDL	300	-0.0097251	-0.120724	0.101274	0.863205		300	0.0201968	-0.127272	0.167665	0.787682		300	-0.0326432	-0.186022	0.120736	0.675596
Free cholesterol in large HDL	300	-0.0100062	-0.121516	0.101503	0.85993		300	0.0294736	-0.118799	0.177746	0.695895		300	-0.0429955	-0.196521	0.11053	0.581904
Triglycerides in large HDL	300	0.0612505	-0.0336453	0.156146	0.204962		300	0.0419609	-0.0778077	0.161729	0.491006		300	0.0225005	-0.10306	0.148061	0.724556
Concentration of medium HDL particles	300	-0.0363817	-0.129011	0.0562471	0.440111		300	0.018327	-0.101583	0.138237	0.763759		300	-0.060177	-0.194263	0.0739094	0.377781
Total lipids in medium HDL	300	-0.0382788	-0.131078	0.0545206	0.417524		300	0.0194499	-0.101262	0.140162	0.751363		300	-0.0634959	-0.198363	0.0713709	0.354869
Phospholipids in medium HDL	300	-0.0313341	-0.120569	0.0579004	0.49003		300	0.0221059	-0.0948986	0.13911	0.710259		300	-0.0586702	-0.189006	0.0716661	0.376348
Total cholesterol in medium HDL	300	-0.0493544	-0.144985	0.0462767	0.310574		300	0.0209933	-0.10536	0.147347	0.743885		300	-0.0774473	-0.218443	0.0635487	0.280533
Cholesterol esters in medium HDL	300	-0.0511903	-0.147729	0.0453488	0.297507		300	0.0184646	-0.108798	0.145727	0.775403		300	-0.0767461	-0.219318	0.0658261	0.290251
Free cholesterol in medium HDL	300	-0.0420626	-0.134493	0.0503674	0.371155		300	0.0301648	-0.0930432	0.153373	0.630246		300	-0.0792887	-0.214882	0.056305	0.250705
Triglycerides in medium HDL	300	0.0521443	-0.0520037	0.156292	0.325223		300	-0.0341827	-0.168875	0.10051	0.617793		300	0.0948163	-0.0564287	0.246061	0.218237
Concentration of small HDL particles	300	-0.0241429	-0.111928	0.0636425	0.588707		300	0.0482065	-0.0510855	0.147499	0.340072		300	-0.078946	-0.19284	0.0349481	0.173534
Total lipids in small HDL	300	-0.0266777	-0.114237	0.0608814	0.549179		300	0.0507298	-0.0488126	0.150272	0.316656		300	-0.0844877	-0.198449	0.0294736	0.145595
Phospholipids in small HDL	300	-0.0007004	-0.0958801	0.0944794	0.988455		300	-0.0109498	-0.11913	0.0972302	0.842225		300	0.0110748	-0.120219	0.142368	0.868251
Total cholesterol in small HDL	300	-0.0497004	-0.142339	0.0429386	0.291868		300	0.0877208	-0.0242308	0.199672	0.12411		300	-0.150053	-0.272154	-0.0279517	0.0161932
Cholesterol esters in small HDL	300	-0.0556924	-0.151052	0.0396668	0.251295		300	0.0938222	-0.0232865	0.210931	0.115921		300	-0.163301	-0.290365	-0.0362364	0.0119566
Free cholesterol in small HDL	300	-0.0058725	-0.0973663	0.0856212	0.899556		300	0.0352644	-0.0699908	0.14052	0.510132		300	-0.0446796	-0.169636	0.0802767	0.482134
Triglycerides in small HDL	300	0.0838793	-0.0343829	0.202142	0.163784		300	0.013744	-0.156176	0.183664	0.873618		300	0.0781322	-0.0995652	0.25583	0.387516
Phospholipids to total lipds ratio in chylomicrons and extremely large VLDL	300	-0.123405	-0.315591	0.0687818	0.20731		300	-0.0551433	-0.190273	0.0799859	0.422511		300	-0.077151	-0.287717	0.133415	0.471384
Total cholesterol to total lipids ratio in chylomicrons and extremely large VLDL	300	0.0387703	-0.0557583	0.133299	0.420175		300	0.0567397	-0.0369616	0.150441	0.234294		300	-0.0184219	-0.135474	0.0986307	0.756956
Cholesterol esters to total lipids ratio in chylomicrons and extremely large VLDL	300	0.0335431	-0.0580247	0.125111	0.471483		300	0.057377	-0.0361546	0.150909	0.228253		300	-0.0249078	-0.138714	0.0888986	0.666948
Free cholesterol to total lipids ratio in chylomicrons and extremely large VLDL	300	0.0472688	-0.0563923	0.15093	0.370191		300	0.0525046	-0.04667	0.151679	0.298267		300	-0.0044147	-0.133186	0.124357	0.946246
Triglycerides to total lipids ratio in chylomicrons and extremely large VLDL	300	0.0408658	-0.101797	0.183529	0.573321		300	-0.0144269	-0.125672	0.0968186	0.798704		300	0.060928	-0.103133	0.224989	0.465388
Phospholipids to total lipds ratio in very large VLDL	300	-0.0440236	-0.219384	0.131337	0.621592		300	0.0048507	-0.146958	0.156659	0.949896		300	-0.0540647	-0.26351	0.155381	0.611785
Total cholesterol to total lipids ratio in very large VLDL	300	-0.0274325	-0.129051	0.0741861	0.595588		300	0.0857334	-0.021138	0.192605	0.115443		300	-0.12321	-0.280887	0.0344661	0.12514
Cholesterol esters to total lipids ratio in very large VLDL	300	-0.0235177	-0.123551	0.0765153	0.643899		300	0.0872597	-0.0176934	0.192213	0.10284		300	-0.120522	-0.275864	0.0348202	0.12784
Free cholesterol to total lipids ratio in very large VLDL	300	-0.0322669	-0.134608	0.0700741	0.535371		300	0.0803112	-0.0277138	0.188336	0.144474		300	-0.122702	-0.280257	0.0348522	0.126406
Triglycerides to total lipids ratio in very large VLDL	300	0.0523162	-0.0841041	0.188737	0.450974		300	-0.0746544	-0.202294	0.0529851	0.250597		300	0.138811	-0.0429832	0.320605	0.133963
Phospholipids to total lipds ratio in large VLDL	300	-0.094504	-0.367081	0.178072	0.495526		300	-0.0895549	-0.252724	0.0736142	0.280918		300	-0.0078601	-0.303541	0.287821	0.958307
Total cholesterol to total lipids ratio in large VLDL	300	0.044953	-0.0240958	0.114002	0.201083		300	0.0208085	-0.0665096	0.108127	0.639382		300	0.0273234	-0.0779583	0.132605	0.609864
Cholesterol esters to total lipids ratio in large VLDL	300	0.0403725	-0.0211648	0.10191	0.197632		300	0.0153366	-0.0652861	0.0959593	0.708365		300	0.0281669	-0.0677623	0.124096	0.56376
Free cholesterol to total lipids ratio in large VLDL	300	0.0446011	-0.0392027	0.128405	0.295734		300	0.0262392	-0.0754767	0.127955	0.612015		300	0.0210554	-0.104472	0.146583	0.741524
Triglycerides to total lipids ratio in large VLDL	300	0.0127479	-0.137072	0.162568	0.867112		300	0.0335533	-0.0769404	0.144047	0.550505		300	-0.0221808	-0.199952	0.15559	0.806176
Phospholipids to total lipds ratio in medium VLDL	300	-0.0056509	-0.059525	0.0482231	0.836581		300	0.0337616	-0.0199997	0.0875229	0.217443		300	-0.0428074	-0.108052	0.0224373	0.197602
Total cholesterol to total lipids ratio in medium VLDL	300	0.049071	-0.0465673	0.144709	0.313392		300	0.0452366	-0.0704478	0.160921	0.442126		300	0.0054501	-0.129018	0.139918	0.936471
Cholesterol esters to total lipids ratio in medium VLDL	300	0.0304782	-0.06822	0.129176	0.543794		300	0.050992	-0.0759276	0.177912	0.429715		300	-0.0213954	-0.154477	0.111687	0.751896
Free cholesterol to total lipids ratio in medium VLDL	300	0.058529	-0.0621397	0.179198	0.340536		300	-0.0003311	-0.111617	0.110954	0.995331		300	0.0652571	-0.0862893	0.216803	0.397386
Triglycerides to total lipids ratio in medium VLDL	300	-0.0412778	-0.128076	0.0455208	0.350043		300	-0.0568793	-0.17032	0.0565613	0.324519		300	0.0157926	-0.104999	0.136584	0.7971
Phospholipids to total lipds ratio in small VLDL	300	-0.031681	-0.134255	0.0708928	0.543718		300	-0.009075	-0.124372	0.106222	0.876988		300	-0.0253065	-0.180484	0.129871	0.748449
Total cholesterol to total lipids ratio in small VLDL	300	0.0151543	-0.112237	0.142546	0.81504		300	0.120124	-0.0354769	0.275725	0.129734		300	-0.113211	-0.295793	0.0693708	0.223295
Cholesterol esters to total lipids ratio in small VLDL	300	0.0110005	-0.11604	0.138041	0.864789		300	0.105766	-0.0479028	0.259435	0.176572		300	-0.102277	-0.286916	0.0823617	0.276495
Free cholesterol to total lipids ratio in small VLDL	300	0.0217894	-0.0633676	0.106946	0.614907		300	0.0917382	-0.0141168	0.197593	0.0891296		300	-0.075131	-0.191698	0.0414358	0.205603
Triglycerides to total lipids ratio in small VLDL	300	0.0012537	-0.11766	0.120168	0.983459		300	-0.118453	-0.279463	0.0425572	0.148698		300	0.129596	-0.0409004	0.300092	0.135723
Phospholipids to total lipds ratio in very small VLDL	300	-0.0779344	-0.212675	0.0568059	0.255877		300	0.0019972	-0.186163	0.190157	0.983346		300	-0.0885775	-0.27647	0.0993148	0.354234
Total cholesterol to total lipids ratio in very small VLDL	300	-0.0318887	-0.148673	0.0848955	0.591371		300	-0.0074951	-0.162941	0.147951	0.924456		300	-0.0272469	-0.204844	0.150351	0.762889
Cholesterol esters to total lipids ratio in very small VLDL	300	-0.028411	-0.142131	0.0853091	0.623277		300	-0.0372733	-0.185989	0.111443	0.62216		300	0.0088393	-0.164519	0.182197	0.920128
Free cholesterol to total lipids ratio in very small VLDL	300	-0.0141626	-0.133366	0.105041	0.815266		300	0.08022	-0.0863007	0.246741	0.343819		300	-0.102529	-0.273858	0.0687999	0.239815
Triglycerides to total lipids ratio in very small VLDL	300	0.0701501	-0.0633263	0.203626	0.301795		300	0.0047855	-0.186093	0.195664	0.960677		300	0.0726049	-0.125813	0.271023	0.471964
Phospholipids to total lipds ratio in IDL	300	-0.0313773	-0.154867	0.0921126	0.617375		300	-0.0453283	-0.197253	0.106596	0.557488		300	0.0142685	-0.170453	0.19899	0.879263
Total cholesterol to total lipids ratio in IDL	300	-0.0550485	-0.166123	0.0560262	0.330145		300	-0.0063363	-0.155215	0.142542	0.933297		300	-0.0541814	-0.226131	0.117768	0.53561
Cholesterol esters to total lipids ratio in IDL	300	-0.0405787	-0.151177	0.07002	0.470782		300	-0.0116088	-0.154013	0.130795	0.872634		300	-0.0324302	-0.209948	0.145088	0.719422
Free cholesterol to total lipids ratio in IDL	300	-0.051609	-0.194471	0.0912526	0.477633		300	0.0108129	-0.202081	0.223707	0.920437		300	-0.0689288	-0.283514	0.145656	0.527722
Triglycerides to total lipids ratio in IDL	300	0.0848204	-0.023981	0.193622	0.126022		300	0.0310716	-0.124619	0.186762	0.694744		300	0.0604214	-0.106306	0.227149	0.476236
Phospholipids to total lipds ratio in large LDL	300	-0.0092613	-0.130302	0.11178	0.880396		300	-0.0724583	-0.222376	0.0774592	0.342242		300	0.0681552	-0.105368	0.241678	0.440101
Total cholesterol to total lipids ratio in large LDL	300	-0.0347115	-0.145566	0.0761429	0.538169		300	0.0294566	-0.112275	0.171188	0.682785		300	-0.0703712	-0.235393	0.0946507	0.40197
Cholesterol esters to total lipids ratio in large LDL	300	-0.0211401	-0.134927	0.0926471	0.714873		300	0.0441862	-0.0956128	0.183985	0.534355		300	-0.0712652	-0.242507	0.0999763	0.413384
Free cholesterol to total lipids ratio in large LDL	300	-0.0300627	-0.148308	0.0881822	0.617164		300	-0.061422	-0.21324	0.0903964	0.4265		300	0.033145	-0.144581	0.210871	0.71383
Triglycerides to total lipids ratio in large LDL	300	0.0748689	-0.0191787	0.168916	0.118242		300	0.0279022	-0.0931999	0.149004	0.650529		300	0.0528173	-0.0915651	0.1972	0.472089
Phospholipids to total lipds ratio in medium LDL	300	0.0082511	-0.116261	0.132763	0.896315		300	-0.0690834	-0.225825	0.0876579	0.386379		300	0.0839207	-0.091492	0.259333	0.347153
Total cholesterol to total lipids ratio in medium LDL	300	-0.0282512	-0.141918	0.0854151	0.625068		300	0.0413566	-0.101124	0.183837	0.568228		300	-0.0760876	-0.240307	0.0881316	0.362549
Cholesterol esters to total lipids ratio in medium LDL	300	-0.0185462	-0.135773	0.0986806	0.755724		300	0.0469118	-0.0972395	0.191063	0.522323		300	-0.071339	-0.241455	0.098777	0.40982
Free cholesterol to total lipids ratio in medium LDL	300	-0.0078025	-0.127475	0.11187	0.897978		300	-0.0532477	-0.194492	0.0879966	0.458676		300	0.0489804	-0.126585	0.224546	0.583343
Triglycerides to total lipids ratio in medium LDL	300	0.0592173	-0.0299824	0.148417	0.192365		300	0.0223644	-0.0849772	0.129706	0.682044		300	0.0414561	-0.0958516	0.178764	0.552798
Phospholipids to total lipds ratio in small LDL	300	0.0068793	-0.113845	0.127603	0.910775		300	-0.060236	-0.208469	0.0879973	0.424466		300	0.0728237	-0.0988957	0.244543	0.404565
Total cholesterol to total lipids ratio in small LDL	300	-0.030861	-0.150751	0.0890287	0.612782		300	0.0377849	-0.114676	0.190246	0.626056		300	-0.0751157	-0.246061	0.0958293	0.387816
Cholesterol esters to total lipids ratio in small LDL	300	-0.0230097	-0.145398	0.0993785	0.711619		300	0.0396275	-0.113634	0.192889	0.611193		300	-0.0684042	-0.244265	0.107457	0.44454
Free cholesterol to total lipids ratio in small LDL	300	-0.013571	-0.130408	0.103266	0.819325		300	-0.0350662	-0.172356	0.102224	0.615534		300	0.0229056	-0.148725	0.194536	0.792979
Triglycerides to total lipids ratio in small LDL	300	0.0819635	-0.0289897	0.192917	0.147037		300	0.0313224	-0.117791	0.180436	0.67958		300	0.0569822	-0.105718	0.219682	0.491156
Phospholipids to total lipds ratio in very large HDL	300	-0.0575573	-0.214653	0.0995383	0.471405		300	-0.0744672	-0.323489	0.174555	0.556593		300	0.0167774	-0.230507	0.264062	0.893857
Total cholesterol to total lipids ratio in very large HDL	300	-0.0171342	-0.166505	0.132236	0.821533		300	0.0224134	-0.188663	0.233489	0.83459		300	-0.0432578	-0.24247	0.155955	0.669404
Cholesterol esters to total lipids ratio in very large HDL	300	0.0313796	-0.1128	0.17556	0.668695		300	0.0368129	-0.175343	0.248969	0.732949		300	-0.0050494	-0.209641	0.199542	0.961289
Free cholesterol to total lipids ratio in very large HDL	300	-0.191493	-0.358718	-0.0242687	0.0249566		300	-0.0655159	-0.303661	0.17263	0.588584		300	-0.141423	-0.396248	0.113402	0.275588
Triglycerides to total lipids ratio in very large HDL	300	0.173917	-0.0111428	0.358977	0.065377		300	0.132573	-0.303354	0.5685	0.549913		300	0.0493549	-0.326883	0.425593	0.796435
Phospholipids to total lipds ratio in large HDL	300	0.0030518	-0.152038	0.158141	0.969132		300	-0.0470472	-0.326225	0.232131	0.740357		300	0.0543049	-0.203698	0.312308	0.678969
Total cholesterol to total lipids ratio in large HDL	300	-0.115019	-0.264021	0.0339831	0.129771		300	-0.10305	-0.349416	0.143317	0.411023		300	-0.0160018	-0.296203	0.2642	0.91058
Cholesterol esters to total lipids ratio in large HDL	300	-0.117915	-0.271701	0.0358698	0.132353		300	-0.13623	-0.390156	0.117697	0.291866		300	0.0166987	-0.2826	0.315997	0.912631
Free cholesterol to total lipids ratio in large HDL	300	-0.094204	-0.233321	0.0449134	0.183645		300	-0.0237389	-0.252038	0.20456	0.837977		300	-0.0787626	-0.314684	0.157159	0.51163
Triglycerides to total lipids ratio in large HDL	300	0.149223	-0.0294651	0.32791	0.101331		300	0.193244	-0.207589	0.594078	0.343455		300	-0.0436932	-0.319319	0.231933	0.75525
Phospholipids to total lipds ratio in medium HDL	300	0.101442	-0.0253244	0.228209	0.116343		300	0.0633746	-0.0812631	0.208012	0.38917		300	0.0438893	-0.126435	0.214214	0.612408
Total cholesterol to total lipids ratio in medium HDL	300	-0.112131	-0.228131	0.003868	0.058089		300	-0.0197316	-0.172057	0.132594	0.798931		300	-0.102979	-0.269174	0.0632165	0.223617
Cholesterol esters to total lipids ratio in medium HDL	300	-0.104147	-0.212188	0.0038938	0.058788		300	-0.037591	-0.184092	0.10891	0.61391		300	-0.0747954	-0.236153	0.0865625	0.362334
Free cholesterol to total lipids ratio in medium HDL	300	-0.0840064	-0.206494	0.038481	0.178106		300	0.0345398	-0.121673	0.190753	0.663739		300	-0.130532	-0.294689	0.0336235	0.118655
Triglycerides to total lipids ratio in medium HDL	300	0.101003	-0.0119707	0.213977	0.0795221		300	-0.0124681	-0.172051	0.147114	0.877889		300	0.12549	-0.0500255	0.301006	0.160425
Phospholipids to total lipds ratio in small HDL	300	0.0805911	-0.0519089	0.213091	0.232226		300	-0.145281	-0.314176	0.0236135	0.0915239		300	0.246605	0.0599729	0.433237	0.0097852
Total cholesterol to total lipids ratio in small HDL	300	-0.0987115	-0.225042	0.0276189	0.12516		300	0.126737	-0.0437881	0.297262	0.144599		300	-0.246627	-0.427791	-0.0654627	0.0078005
Cholesterol esters to total lipids ratio in small HDL	300	-0.100059	-0.2273	0.0271808	0.122769		300	0.123152	-0.0480787	0.294383	0.15797		300	-0.244241	-0.427996	-0.0604855	0.0093649
Free cholesterol to total lipids ratio in small HDL	300	0.0830073	-0.0511125	0.217127	0.224158		300	-0.0552122	-0.222997	0.112572	0.517695		300	0.151799	-0.0483642	0.351963	0.136614
Triglycerides to total lipids ratio in small HDL	300	0.109679	-0.008806	0.228165	0.0694983		300	-0.0049484	-0.17487	0.164973	0.95433		300	0.126972	-0.0546932	0.308636	0.169987
Mean diameter for VLDL particles	300	0.0288167	-0.102368	0.160001	0.665801		300	-0.0665858	-0.237882	0.104711	0.444833		300	0.104021	-0.0893502	0.297392	0.290574
Mean diameter for LDL particles	300	0.0606325	-0.0395078	0.160773	0.234346		300	-0.0928369	-0.220997	0.0353234	0.155016		300	0.167712	0.0241069	0.311317	0.0222431
Mean diameter for HDL particles	300	-0.0135972	-0.136291	0.109096	0.827483		300	0.0066043	-0.15408	0.167289	0.935578		300	-0.022225	-0.192637	0.148187	0.79759
Serum total cholesterol	300	-0.0167331	-0.14067	0.107204	0.790628		300	0.102721	-0.0666478	0.27209	0.233559		300	-0.129733	-0.319118	0.0596518	0.178617
Total cholesterol in VLDL	300	0.0522792	-0.0680475	0.172606	0.393168		300	0.0405881	-0.127376	0.208552	0.634695		300	0.0140387	-0.196804	0.224881	0.895822
Remnant cholesterol (non-HDL, non-LDL -cholesterol)	300	0.0269357	-0.0968705	0.150742	0.668807		300	0.0624551	-0.102653	0.227564	0.457156		300	-0.0377304	-0.248204	0.172743	0.724461
Total cholesterol in LDL	300	-0.0214721	-0.154996	0.112052	0.751836		300	0.107999	-0.0672486	0.283246	0.226131		300	-0.1407	-0.34702	0.06562	0.180567
Total cholesterol in HDL	300	-0.0373541	-0.14252	0.0678121	0.485045		300	0.0556815	-0.0899195	0.201283	0.45223		300	-0.101685	-0.250773	0.0474026	0.180504
Total cholesterol in HDL2	300	-0.0380753	-0.144854	0.068703	0.483338		300	0.0473369	-0.099912	0.194586	0.527393		300	-0.0934536	-0.244411	0.0575036	0.224028
Total cholesterol in HDL3	300	-0.0255239	-0.125439	0.0743908	0.615481		300	0.120962	-0.0141636	0.256088	0.0791401		300	-0.159224	-0.301345	-0.0171026	0.0282395
Esterified cholesterol	300	-0.0252651	-0.151787	0.101257	0.694577		300	0.0965283	-0.0776987	0.270755	0.276403		300	-0.132491	-0.325897	0.060915	0.178607
Free cholesterol	300	0.0043641	-0.113555	0.122284	0.94198		300	0.116593	-0.0408413	0.274027	0.146023		300	-0.121354	-0.300537	0.0578287	0.183572
Serum total triglycerides	300	0.0637337	-0.0578526	0.18532	0.303061		300	0.0196662	-0.161591	0.200924	0.831042		300	0.0493843	-0.157425	0.256194	0.638701
Triglycerides in VLDL	300	0.0538087	-0.0703442	0.177962	0.394333		300	0.0037446	-0.183752	0.191242	0.96867		300	0.0556117	-0.156092	0.267315	0.605521
Triglycerides in LDL	300	0.055891	-0.0467939	0.158576	0.284922		300	0.107379	-0.023969	0.238727	0.108694		300	-0.0542466	-0.2045	0.0960066	0.477893
Triglycerides in HDL	300	0.0929039	-0.001915	0.187723	0.0547776		300	0.0177942	-0.114581	0.150169	0.791518		300	0.0837552	-0.0658624	0.233373	0.271453
Total phosphoglycerides	300	0.040462	-0.0597378	0.140662	0.427376		300	0.0872557	-0.0453216	0.219833	0.196213		300	-0.0495747	-0.196369	0.0972194	0.506759
Ratio of triglycerides to phosphoglycerides	300	0.07588	-0.054776	0.206536	0.253949		300	0.0537363	-0.1442	0.251673	0.593505		300	0.025977	-0.184246	0.2362	0.808007
Phosphatidylcholine and other cholines	300	0.0095542	-0.102778	0.121887	0.867166		300	0.0810841	-0.0676461	0.229814	0.284142		300	-0.0771663	-0.237752	0.0834191	0.345031
Total cholines	300	0.0416135	-0.0624555	0.145683	0.431904		300	0.0984566	-0.0372465	0.23416	0.154365		300	-0.060421	-0.210917	0.0900754	0.430046
Apolipoprotein A-I	300	-0.0266832	-0.131751	0.0783842	0.617548		300	0.0706544	-0.0730117	0.21432	0.333859		300	-0.106059	-0.250089	0.0379711	0.148323
Apolipoprotein B	300	0.0178281	-0.108241	0.143898	0.780948		300	0.0696209	-0.0982036	0.237445	0.41487		300	-0.055585	-0.267624	0.156454	0.606265
Ratio of apolipoprotein B to apolipoprotein A-I	300	0.0462719	-0.0807938	0.173338	0.474102		300	0.0314462	-0.136201	0.199093	0.712249		300	0.0172722	-0.192693	0.227237	0.871484
Total fatty acids	300	0.0539442	-0.0596848	0.167573	0.350872		300	0.101172	-0.0498285	0.252173	0.188295		300	-0.0496875	-0.227782	0.128407	0.583332
Estimated degree of unsaturation	300	-0.0593671	-0.192533	0.0737988	0.380957		300	0.201739	0.0444204	0.359059	0.012143		300	-0.284178	-0.485077	-0.083279	0.0057242
22:6, docosahexaenoic acid	300	0.0941797	-0.0113459	0.199705	0.0800447		300	0.247381	0.127822	0.36694	6.03e-05		300	-0.163321	-0.308651	-0.0179901	0.0277615
18:2, linoleic acid	300	0.0111777	-0.123357	0.145713	0.870214		300	0.118522	-0.0601993	0.297243	0.192835		300	-0.115886	-0.305287	0.0735142	0.229459
Omega-3 fatty acids	300	0.0683165	-0.0511129	0.187746	0.261147		300	0.213856	0.0702208	0.35749	0.0036569		300	-0.155713	-0.33196	0.020535	0.0831166
Omega-6 fatty acids	300	0.031915	-0.089416	0.153246	0.605039		300	0.145073	-0.014778	0.304924	0.0751049		300	-0.12163	-0.3014	0.0581409	0.184012
Polyunsaturated fatty acids	300	0.0368972	-0.0842069	0.158001	0.54919		300	0.156297	-0.0028032	0.315397	0.0541472		300	-0.128253	-0.308611	0.0521046	0.162696
Monounsaturated fatty acids; 16:1, 18:1	300	0.0337181	-0.0819752	0.149411	0.566657		300	0.0752483	-0.0861035	0.2366	0.359421		300	-0.0440564	-0.231805	0.143692	0.64452
Saturated fatty acids	300	0.0816091	-0.0279613	0.19118	0.143746		300	0.0596802	-0.0858468	0.205207	0.420223		300	0.0258964	-0.145115	0.196908	0.765871
Ratio of 22:6 docosahexaenoic acid to total fatty acids	300	0.0837816	-0.054991	0.222554	0.235692		300	0.250142	0.0724726	0.427811	0.0059521		300	-0.177839	-0.354376	-0.0013009	0.0483466
Ratio of 18:2 linoleic acid to total fatty acids	300	-0.109563	-0.251432	0.032306	0.129596		300	0.0226277	-0.169198	0.214454	0.816563		300	-0.145977	-0.339583	0.047628	0.138886
Ratio of omega-3 fatty acids to total fatty acids	300	0.0446383	-0.0783736	0.16765	0.475655		300	0.210317	0.079586	0.341049	0.0017097		300	-0.178138	-0.347433	-0.0088436	0.0392453
Ratio of omega-6 fatty acids to total fatty acids	300	-0.0780234	-0.213533	0.0574862	0.258038		300	0.118596	-0.0681063	0.305298	0.212213		300	-0.214875	-0.424643	-0.0051079	0.0447116
Ratio of polyunsaturated fatty acids to total fatty acids	300	-0.0594653	-0.192479	0.0735484	0.379626		300	0.155561	-0.024278	0.3354	0.0897328		300	-0.234306	-0.442857	-0.0257555	0.0278013
Ratio of monounsaturated fatty acids to total fatty acids	300	-0.0263902	-0.164489	0.111708	0.707096		300	-0.0111055	-0.20122	0.179009	0.908542		300	-0.0172423	-0.227762	0.193278	0.872041
Ratio of saturated fatty acids to total fatty acids	300	0.131893	-0.0088439	0.27263	0.0661289		300	-0.214036	-0.38738	-0.0406914	0.0157005		300	0.377906	0.189552	0.566259	9.89e-05
Insulin	300	0.053282	-0.0242194	0.130783	0.177062		300	-0.23498	-0.397434	-0.072527	0.004733		300	0.313409	0.145764	0.481053	0.0002791
Glucose	300	-0.149716	-0.372604	0.0731727	0.187186		300	-0.139953	-0.286724	0.0068193	0.0615573		300	-0.0145332	-0.226087	0.197021	0.892534
Lactate	300	-0.0104954	-0.125146	0.104155	0.857137		300	-0.0924769	-0.231028	0.0460746	0.189981		300	0.0884537	-0.0950252	0.271933	0.343469
Citrate	300	-0.0603018	-0.199066	0.0784624	0.393075		300	-0.176278	-0.359079	0.0065229	0.0586949		300	0.123928	-0.0564636	0.304319	0.177375
Alanine	300	0.0077883	-0.117319	0.132895	0.902564		300	-0.248608	-0.404362	-0.092853	0.0018563		300	0.277713	0.0956355	0.459791	0.0029181
Glutamine	300	0.0234182	-0.115123	0.161959	0.739597		300	-0.157921	-0.286585	-0.0292579	0.0163245		300	0.196891	0.0290922	0.36469	0.0216262
Histidine	300	-0.0300483	-0.167133	0.107037	0.666473		300	-0.22774	-0.391773	-0.0637069	0.0066727		300	0.213173	0.0043649	0.421981	0.04543
Isoleucine	300	0.100433	-0.0040521	0.204919	0.0595063		300	-0.0266247	-0.178957	0.125708	0.731082		300	0.14018	-0.0456414	0.326002	0.138685
Leucine	300	0.171833	0.0769169	0.26675	0.0004289		300	0.0422757	-0.0821269	0.166678	0.504104		300	0.144777	-0.0206106	0.310165	0.0859677
Valine	300	0.162765	0.0590458	0.266483	0.0022072		300	0.0844983	-0.0599906	0.228987	0.250659		300	0.0890224	-0.0848047	0.26285	0.31429
Phenylalanine	300	0.191399	0.0555969	0.327202	0.0058997		300	0.100305	-0.0671384	0.267748	0.239341		300	0.103665	-0.101795	0.309126	0.321494
Tyrosine	300	0.0333862	-0.0757239	0.142496	0.547472		300	-0.160678	-0.304159	-0.017197	0.0283069		300	0.210927	0.0426118	0.379243	0.0142273
Acetate	300	0.102153	-0.0669305	0.271236	0.235364		300	0.161613	-0.138042	0.461268	0.289328		300	-0.0616493	-0.223866	0.100567	0.455048
Acetoacetate	300	-0.0612774	-0.189237	0.0666824	0.346693		300	0.0986057	-0.0501572	0.247369	0.193055		300	-0.174671	-0.339903	-0.0094391	0.0383483
3-hydroxybutyrate	300	-0.0530099	-0.117664	0.0116439	0.107671		300	0.0072452	-0.0714674	0.0859577	0.856358		300	-0.0666206	-0.173006	0.0397643	0.218738
Creatinine	300	0.3466	0.215055	0.478145	4.07e-07		300	0.268773	0.107157	0.430389	0.0011936		300	0.093417	-0.0850553	0.271889	0.303757
Albumin (signal area)	300	-0.0242501	-0.153078	0.104578	0.711281		300	-0.0277627	-0.187669	0.132143	0.7328		300	0.0031594	-0.181121	0.187439	0.973104
Glycoprotein acetyls, mainly a1-acid glycoprotein	300	-0.0007434	-0.109371	0.107884	0.989262		300	-0.0069802	-0.152161	0.138201	0.924671		300	0.0067306	-0.158934	0.172395	0.936318
C-reactive protein	300	0.0138348	-0.0169835	0.0446531	0.377655		300	-0.0143228	-0.0872601	0.0586145	0.699399		300	0.0308426	-0.0422012	0.103886	0.406602
