# Supplementary material for: Body muscle gain and markers of cardiovascular disease susceptibility in young adulthood: A cohort study
Source: PLoS Med. 2021 Sep 9;18(9):e1003751. doi: 10.1371/journal.pmed.1003751 (PMC8428664; doi:10.1371/journal.pmed.1003751)
Supplement: S29 Table — (XLSX) [file pmed.1003751.s041.xlsx]

## Sheet: S29 Table
S29 Table Associations of grip strength with cardiometabolic traits in young adulthood among ALSPAC G1 offspring
	Maximum grip at 25y						Relative grip at 25y
	(per SD), sexes combined						(per SD), sexes combined
	Adj. for age, sex, ethnicity, maternal education,						Adj. for age, sex, ethnicity, maternal education,
	smoking, alcohol, puberty timing, fat mass index						smoking, alcohol, puberty timing, fat mass index
Standardized outcome at age 25y	N	Beta	LCL	UCL	P-value		N	Beta	LCL	UCL	P-value
Systolic blood pressure	1739	0.122501	0.0805694	0.164432	1.18e-08		1738	0.0195603	-0.0313541	0.0704747	0.451247
Diastolic blood pressure	1739	0.0312355	-0.0151564	0.0776273	0.186822		1738	0.022282	-0.0335697	0.0781337	0.434043
Concentration of chylomicrons and extremely large VLDL particles	1427	0.0148068	-0.0392281	0.0688416	0.590983		1427	0.0338462	-0.0300513	0.0977437	0.298948
Total lipids in chylomicrons and extremely large VLDL	1427	0.0145397	-0.039628	0.0687074	0.598592		1427	0.0340685	-0.029959	0.098096	0.296768
Phospholipids in chylomicrons and extremely large VLDL	1427	0.0115475	-0.0430458	0.0661408	0.67826		1427	0.0352542	-0.0292811	0.0997894	0.284081
Total cholesterol in chylomicrons and extremely large VLDL	1427	0.0128132	-0.0428105	0.0684369	0.651427		1427	0.0360883	-0.029407	0.101584	0.279936
Cholesterol esters in chylomicrons and extremely large VLDL	1427	0.0143311	-0.0409212	0.0695833	0.61097		1427	0.0351612	-0.0299343	0.100257	0.289517
Free cholesterol in chylomicrons and extremely large VLDL	1427	0.0107506	-0.044951	0.0664522	0.705039		1427	0.0362884	-0.0294752	0.102052	0.279243
Triglycerides in chylomicrons and extremely large VLDL	1427	0.0154289	-0.0382623	0.0691201	0.573044		1427	0.0332012	-0.0303721	0.0967746	0.305789
Concentration of very large VLDL particles	1427	0.0138842	-0.0408336	0.0686019	0.618737		1427	0.0347806	-0.0300915	0.0996528	0.293109
Total lipids in very large VLDL	1427	0.013682	-0.0411099	0.0684739	0.624324		1427	0.0351798	-0.0297414	0.100101	0.28797
Phospholipids in very large VLDL	1427	0.0115037	-0.0433915	0.0663989	0.681078		1427	0.0371572	-0.0277721	0.102086	0.2618
Total cholesterol in very large VLDL	1427	0.0124976	-0.042983	0.0679783	0.658642		1427	0.0381533	-0.0273277	0.103634	0.253242
Cholesterol esters in very large VLDL	1427	0.0139438	-0.041249	0.0691366	0.620264		1427	0.0371462	-0.0280138	0.102306	0.263634
Free cholesterol in very large VLDL	1427	0.0107837	-0.0449977	0.0665651	0.704577		1427	0.0392027	-0.02662	0.105025	0.242876
Triglycerides in very large VLDL	1427	0.0144839	-0.0400571	0.069025	0.602494		1427	0.0336314	-0.0311546	0.0984174	0.308701
Concentration of large VLDL particles	1427	0.0162613	-0.0366905	0.0692132	0.546995		1427	0.031398	-0.0317076	0.0945036	0.329227
Total lipids in large VLDL	1427	0.0158026	-0.0372238	0.0688291	0.558911		1427	0.0311385	-0.0320323	0.0943094	0.333737
Phospholipids in large VLDL	1427	0.0145355	-0.0385193	0.0675903	0.591052		1427	0.0305284	-0.032671	0.0937277	0.343511
Total cholesterol in large VLDL	1427	0.0123495	-0.0408522	0.0655512	0.648928		1427	0.0270796	-0.0361697	0.090329	0.401129
Cholesterol esters in large VLDL	1427	0.0136711	-0.038358	0.0657001	0.606327		1427	0.0223956	-0.0396045	0.0843957	0.478701
Free cholesterol in large VLDL	1427	0.0109279	-0.0433794	0.0652352	0.693101		1427	0.0314512	-0.0330242	0.0959266	0.338784
Triglycerides in large VLDL	1427	0.0174084	-0.0355183	0.0703351	0.518892		1427	0.0327267	-0.0303961	0.0958496	0.309311
Concentration of medium VLDL particles	1427	0.0158898	-0.0350942	0.0668738	0.541053		1427	0.0274259	-0.0333369	0.0881887	0.376088
Total lipids in medium VLDL	1427	0.0155842	-0.0354404	0.0666089	0.549178		1427	0.0272187	-0.0335738	0.0880112	0.379936
Phospholipids in medium VLDL	1427	0.0135454	-0.0375156	0.0646065	0.602878		1427	0.0264377	-0.0343934	0.0872688	0.394055
Total cholesterol in medium VLDL	1427	0.0136406	-0.0372822	0.0645635	0.599344		1427	0.0244868	-0.0360736	0.0850473	0.427814
Cholesterol esters in medium VLDL	1427	0.0135608	-0.0364539	0.0635755	0.594898		1427	0.0218167	-0.0377583	0.0813916	0.472651
Free cholesterol in medium VLDL	1427	0.0133798	-0.0385442	0.0653038	0.613301		1427	0.0267348	-0.0351506	0.0886202	0.396893
Triglycerides in medium VLDL	1427	0.0169679	-0.0340542	0.06799	0.514272		1427	0.028384	-0.0325312	0.0892993	0.360847
Concentration of small VLDL particles	1427	0.0040642	-0.0455131	0.0536416	0.872266		1427	0.0137992	-0.0458094	0.0734079	0.649815
Total lipids in small VLDL	1427	0.0022378	-0.047241	0.0517167	0.929316		1427	0.0120748	-0.0474685	0.0716182	0.690835
Phospholipids in small VLDL	1427	-0.0036239	-0.0540421	0.0467942	0.887891		1427	0.0099523	-0.0513285	0.0712331	0.750093
Total cholesterol in small VLDL	1427	-0.0077003	-0.0563317	0.0409311	0.756145		1427	-0.0007876	-0.0598247	0.0582494	0.979124
Cholesterol esters in small VLDL	1427	-0.0088238	-0.0570055	0.0393579	0.719463		1427	-0.0059371	-0.0646528	0.0527786	0.842798
Free cholesterol in small VLDL	1427	-0.005076	-0.0553897	0.0452377	0.843149		1427	0.0084177	-0.052566	0.0694015	0.786607
Triglycerides in small VLDL	1427	0.0121534	-0.0383295	0.0626363	0.63682		1427	0.0217897	-0.0388756	0.082455	0.481187
Concentration of very small VLDL particles	1427	-0.0182496	-0.0688624	0.0323632	0.479487		1427	-0.0051968	-0.0661116	0.055718	0.867116
Total lipids in very small VLDL	1427	-0.0194275	-0.0699379	0.0310829	0.450678		1427	-0.006588	-0.067514	0.0543381	0.832049
Phospholipids in very small VLDL	1427	-0.0177874	-0.0689421	0.0333673	0.495289		1427	0.0007598	-0.0622916	0.0638111	0.981145
Total cholesterol in very small VLDL	1427	-0.0248982	-0.0747687	0.0249722	0.327566		1427	-0.0157034	-0.0758273	0.0444205	0.608487
Cholesterol esters in very small VLDL	1427	-0.0262823	-0.075564	0.0229994	0.295666		1427	-0.0180595	-0.0769953	0.0408762	0.547869
Free cholesterol in very small VLDL	1427	-0.0208462	-0.0718824	0.0301901	0.423122		1427	-0.0099589	-0.0728667	0.0529488	0.75619
Triglycerides in very small VLDL	1427	-0.0043838	-0.0575523	0.0487847	0.871533		1427	0.0044562	-0.0597934	0.0687059	0.891796
Concentration of IDL particles	1427	-0.0216556	-0.0728238	0.0295126	0.406557		1427	0.0035164	-0.0593069	0.0663397	0.912585
Total lipids in IDL	1427	-0.0216539	-0.0728296	0.0295218	0.406663		1427	0.0035573	-0.0594324	0.066547	0.911805
Phospholipids in IDL	1427	-0.0201792	-0.071753	0.0313946	0.442895		1427	0.0035077	-0.0604673	0.0674828	0.914363
Total cholesterol in IDL	1427	-0.0216531	-0.0726524	0.0293461	0.405059		1427	0.0042802	-0.0587151	0.0672755	0.893988
Cholesterol esters in IDL	1427	-0.0213471	-0.072012	0.0293178	0.408651		1427	0.0053336	-0.0570273	0.0676944	0.866784
Free cholesterol in IDL	1427	-0.0219754	-0.073811	0.0298601	0.405758		1427	0.0014782	-0.063044	0.0660004	0.96416
Triglycerides in IDL	1427	-0.0187243	-0.0721889	0.0347404	0.492194		1427	-0.0027767	-0.066885	0.0613316	0.932302
Concentration of large LDL particles	1427	-0.0241531	-0.0750261	0.0267199	0.351839		1427	0.0023649	-0.0609863	0.0657161	0.941636
Total lipids in large LDL	1427	-0.0240546	-0.0749343	0.0268252	0.353871		1427	0.0021939	-0.0612543	0.0656421	0.945931
Phospholipids in large LDL	1427	-0.0231217	-0.0739603	0.0277168	0.372454		1427	0.0055611	-0.057887	0.0690091	0.863515
Total cholesterol in large LDL	1427	-0.0233451	-0.07416	0.0274698	0.367631		1427	0.0016714	-0.0619039	0.0652468	0.958876
Cholesterol esters in large LDL	1427	-0.0225853	-0.0731899	0.0280193	0.381451		1427	0.0024233	-0.0608502	0.0656968	0.940123
Free cholesterol in large LDL	1427	-0.0254237	-0.0768212	0.0259739	0.332052		1427	-0.0007093	-0.0650825	0.0636639	0.982759
Triglycerides in large LDL	1427	-0.0260331	-0.0777794	0.0257131	0.323866		1427	-0.0030093	-0.065471	0.0594523	0.924717
Concentration of medium LDL particles	1427	-0.0295013	-0.0793565	0.020354	0.245927		1427	-0.0029595	-0.0659	0.059981	0.926522
Total lipids in medium LDL	1427	-0.0296863	-0.079474	0.0201013	0.24234		1427	-0.0033731	-0.066304	0.0595578	0.916275
Phospholipids in medium LDL	1427	-0.0290624	-0.0785561	0.0204314	0.249572		1427	0.0033504	-0.0585536	0.0652544	0.915464
Total cholesterol in medium LDL	1427	-0.02902	-0.078814	0.0207739	0.253128		1427	-0.0052093	-0.0684205	0.0580019	0.871596
Cholesterol esters in medium LDL	1427	-0.0276118	-0.0775484	0.0223248	0.278255		1427	-0.0049605	-0.0683398	0.0584189	0.878002
Free cholesterol in medium LDL	1427	-0.0340247	-0.0832093	0.0151599	0.174992		1427	-0.0061691	-0.0685945	0.0562562	0.846315
Triglycerides in medium LDL	1427	-0.0265134	-0.0772177	0.0241908	0.305185		1427	-0.0012087	-0.0630817	0.0606643	0.969436
Concentration of small LDL particles	1427	-0.0325961	-0.081842	0.0166497	0.194354		1427	-0.0046717	-0.0673065	0.057963	0.883695
Total lipids in small LDL	1427	-0.0330549	-0.082253	0.0161432	0.187725		1427	-0.0055343	-0.0681883	0.0571198	0.862461
Phospholipids in small LDL	1427	-0.0352462	-0.0839692	0.0134767	0.156103		1427	-0.0015641	-0.0633832	0.060255	0.960423
Total cholesterol in small LDL	1427	-0.0324308	-0.081882	0.0170204	0.198488		1427	-0.0079688	-0.0711168	0.0551792	0.804523
Cholesterol esters in small LDL	1427	-0.0305966	-0.0803672	0.0191741	0.228049		1427	-0.0071552	-0.0706251	0.0563146	0.825011
Free cholesterol in small LDL	1427	-0.0377109	-0.0861593	0.0107374	0.127012		1427	-0.0105971	-0.0726598	0.0514656	0.737715
Triglycerides in small LDL	1427	-0.0161697	-0.0690995	0.0367602	0.54909		1427	0.0109137	-0.0537125	0.0755399	0.740489
Concentration of very large HDL particles	1427	0.0018291	-0.0452665	0.0489248	0.93928		1427	0.0224458	-0.0358541	0.0807457	0.450228
Total lipids in very large HDL	1427	0.001558	-0.0455456	0.0486616	0.948276		1427	0.022628	-0.0356904	0.0809464	0.446704
Phospholipids in very large HDL	1427	0.0033787	-0.0430827	0.04984	0.886587		1427	0.022556	-0.034818	0.07993	0.440717
Total cholesterol in very large HDL	1427	-0.0016903	-0.0495033	0.0461227	0.944722		1427	0.0216394	-0.0377592	0.0810379	0.474948
Cholesterol esters in very large HDL	1427	-0.0028962	-0.0509877	0.0451953	0.905977		1427	0.0189608	-0.0408826	0.0788042	0.534352
Free cholesterol in very large HDL	1427	0.0010412	-0.0461309	0.0482133	0.965471		1427	0.0272443	-0.0311632	0.0856518	0.360341
Triglycerides in very large HDL	1427	0.011361	-0.0415174	0.0642395	0.673481		1427	0.0213337	-0.0433639	0.0860313	0.517838
Concentration of large HDL particles	1427	0.0007162	-0.0447933	0.0462257	0.975377		1427	0.0227623	-0.0336139	0.0791385	0.428477
Total lipids in large HDL	1427	0.0008624	-0.0446311	0.046356	0.970341		1427	0.0228839	-0.0334581	0.0792259	0.425735
Phospholipids in large HDL	1427	-0.0025599	-0.0479994	0.0428796	0.912019		1427	0.0218161	-0.034615	0.0782472	0.448358
Total cholesterol in large HDL	1427	0.0031257	-0.0424256	0.048677	0.892942		1427	0.0234769	-0.0328717	0.0798255	0.413899
Cholesterol esters in large HDL	1427	0.0033354	-0.0422511	0.0489219	0.885895		1427	0.0233099	-0.0331185	0.0797384	0.417885
Free cholesterol in large HDL	1427	0.0024542	-0.0429978	0.0479063	0.91566		1427	0.0239663	-0.0321439	0.0800765	0.402242
Triglycerides in large HDL	1427	0.0101491	-0.0380617	0.0583599	0.679701		1427	0.0197682	-0.0394476	0.0789839	0.512664
Concentration of medium HDL particles	1427	-0.0154363	-0.0628167	0.0319442	0.522866		1427	0.0186628	-0.0417077	0.0790333	0.544334
Total lipids in medium HDL	1427	-0.0159234	-0.0631667	0.0313198	0.508607		1427	0.0180897	-0.0420867	0.0782661	0.555492
Phospholipids in medium HDL	1427	-0.0177037	-0.0648865	0.029479	0.461828		1427	0.0167837	-0.0431081	0.0766754	0.5826
Total cholesterol in medium HDL	1427	-0.0164258	-0.0633275	0.0304759	0.492195		1427	0.016362	-0.0433175	0.0760416	0.590791
Cholesterol esters in medium HDL	1427	-0.0155514	-0.0624985	0.0313957	0.515925		1427	0.0170135	-0.0427224	0.0767494	0.576454
Free cholesterol in medium HDL	1427	-0.0194109	-0.0662195	0.0273978	0.416088		1427	0.0138953	-0.0456133	0.0734039	0.64699
Triglycerides in medium HDL	1427	0.0182291	-0.0335652	0.0700233	0.490053		1427	0.0263704	-0.0379136	0.0906545	0.421128
Concentration of small HDL particles	1427	-0.0318602	-0.0805442	0.0168239	0.199438		1427	-0.0049942	-0.0672694	0.057281	0.875019
Total lipids in small HDL	1427	-0.0324859	-0.0810354	0.0160636	0.189533		1427	-0.0056316	-0.0677397	0.0564766	0.858851
Phospholipids in small HDL	1427	-0.0162906	-0.0663335	0.0337523	0.523199		1427	0.0078641	-0.0559503	0.0716784	0.809016
Total cholesterol in small HDL	1427	-0.0401142	-0.0881272	0.0078988	0.101451		1427	-0.0151501	-0.0766455	0.0463453	0.628977
Cholesterol esters in small HDL	1427	-0.0416117	-0.0898517	0.0066282	0.0908452		1427	-0.0177148	-0.079502	0.0440723	0.57392
Free cholesterol in small HDL	1427	-0.0236971	-0.0724568	0.0250626	0.340573		1427	0.0022833	-0.0596424	0.064209	0.94235
Triglycerides in small HDL	1427	0.0029024	-0.0507852	0.05659	0.91556		1427	0.0056809	-0.0599466	0.0713085	0.865187
Phospholipids to total lipds ratio in chylomicrons and extremely large VLDL	1427	-0.0086651	-0.058748	0.0414177	0.734362		1427	0.0323699	-0.030868	0.0956079	0.315494
Total cholesterol to total lipids ratio in chylomicrons and extremely large VLDL	1427	-0.0268642	-0.0781815	0.0244531	0.304641		1427	-0.0221387	-0.0890151	0.0447376	0.516197
Cholesterol esters to total lipids ratio in chylomicrons and extremely large VLDL	1427	-0.0248864	-0.0761207	0.026348	0.340834		1427	-0.022561	-0.089108	0.043986	0.506131
Free cholesterol to total lipids ratio in chylomicrons and extremely large VLDL	1427	-0.0294427	-0.0806452	0.0217599	0.259514		1427	-0.0201283	-0.0870813	0.0468247	0.555462
Triglycerides to total lipids ratio in chylomicrons and extremely large VLDL	1427	0.0274046	-0.0228928	0.0777019	0.285341		1427	-0.000789	-0.0665713	0.0649934	0.981233
Phospholipids to total lipds ratio in very large VLDL	1427	-0.0148262	-0.0639268	0.0342743	0.553724		1427	0.0015829	-0.0582453	0.061411	0.958617
Total cholesterol to total lipids ratio in very large VLDL	1427	-0.0498163	-0.0992518	-0.0003808	0.0482635		1427	-0.0302122	-0.0949887	0.0345643	0.360387
Cholesterol esters to total lipids ratio in very large VLDL	1427	-0.0497332	-0.0986018	-0.0008645	0.046088		1427	-0.0372719	-0.101195	0.026651	0.252906
Free cholesterol to total lipids ratio in very large VLDL	1427	-0.0480941	-0.0978676	0.0016794	0.0582356		1427	-0.0185219	-0.0837238	0.04668	0.577449
Triglycerides to total lipids ratio in very large VLDL	1427	0.0514022	0.0024045	0.1004	0.0397821		1427	0.0240948	-0.03928	0.0874697	0.455907
Phospholipids to total lipds ratio in large VLDL	1427	0.0104763	-0.0422724	0.0632249	0.696892		1427	0.0587401	-0.0082801	0.12576	0.0857805
Total cholesterol to total lipids ratio in large VLDL	1427	-0.0485031	-0.100516	0.0035104	0.0675725		1427	-0.0656025	-0.126877	-0.0043278	0.0358887
Cholesterol esters to total lipids ratio in large VLDL	1427	-0.0480585	-0.0976053	0.0014884	0.0572808		1427	-0.0692916	-0.127431	-0.0111524	0.0195297
Free cholesterol to total lipids ratio in large VLDL	1427	-0.0406138	-0.0940398	0.0128122	0.136127		1427	-0.0477612	-0.111555	0.016033	0.142154
Triglycerides to total lipids ratio in large VLDL	1427	0.0413843	-0.0100206	0.0927891	0.114502		1427	0.0291079	-0.0340963	0.092312	0.366462
Phospholipids to total lipds ratio in medium VLDL	1427	-0.014298	-0.0777451	0.049149	0.65851		1427	0.0123014	-0.0603525	0.0849553	0.739835
Total cholesterol to total lipids ratio in medium VLDL	1427	0.01044	-0.0383742	0.0592542	0.674883		1427	0.013249	-0.0462674	0.0727655	0.662408
Cholesterol esters to total lipids ratio in medium VLDL	1427	0.0157894	-0.0344486	0.0660274	0.537645		1427	0.0244455	-0.0400331	0.0889241	0.457175
Free cholesterol to total lipids ratio in medium VLDL	1427	-0.00977	-0.0619748	0.0424348	0.713586		1427	-0.0228263	-0.0848726	0.03922	0.470615
Triglycerides to total lipids ratio in medium VLDL	1427	-0.0023942	-0.0599089	0.0551204	0.934929		1427	-0.01783	-0.0878318	0.0521719	0.617403
Phospholipids to total lipds ratio in small VLDL	1427	-0.0062842	-0.0537075	0.0411391	0.794947		1427	0.0234728	-0.0323605	0.0793061	0.409686
Total cholesterol to total lipids ratio in small VLDL	1427	-0.0171904	-0.0678436	0.0334627	0.505689		1427	-0.0204726	-0.0842912	0.043346	0.529265
Cholesterol esters to total lipids ratio in small VLDL	1427	-0.0133889	-0.0636214	0.0368436	0.601158		1427	-0.0240541	-0.0871524	0.0390442	0.454699
Free cholesterol to total lipids ratio in small VLDL	1427	-0.0209265	-0.0680008	0.0261477	0.383337		1427	0.0119612	-0.0457267	0.0696491	0.684265
Triglycerides to total lipids ratio in small VLDL	1427	0.0209769	-0.029326	0.0712798	0.413478		1427	0.0086727	-0.0553167	0.072662	0.79038
Phospholipids to total lipds ratio in very small VLDL	1427	0.0167054	-0.0342093	0.0676201	0.519922		1427	0.055968	-0.0095854	0.121521	0.0941931
Total cholesterol to total lipids ratio in very small VLDL	1427	-0.043645	-0.0943982	0.0071082	0.0918419		1427	-0.0456964	-0.10987	0.0184772	0.162682
Cholesterol esters to total lipids ratio in very small VLDL	1427	-0.0476699	-0.0985981	0.0032582	0.0665459		1427	-0.051022	-0.114816	0.0127723	0.116894
Free cholesterol to total lipids ratio in very small VLDL	1427	0.0040436	-0.0455613	0.0536484	0.872979		1427	0.0071622	-0.0545103	0.0688347	0.819827
Triglycerides to total lipids ratio in very small VLDL	1427	0.0248295	-0.025599	0.075258	0.334282		1427	0.0038072	-0.0609919	0.0686064	0.90826
Phospholipids to total lipds ratio in IDL	1427	0.0277215	-0.0270262	0.0824692	0.320744		1427	-0.0053803	-0.0678321	0.0570714	0.865822
Total cholesterol to total lipids ratio in IDL	1427	-0.018914	-0.0660283	0.0282003	0.431121		1427	0.0086153	-0.0489889	0.0662195	0.769272
Cholesterol esters to total lipids ratio in IDL	1427	-0.0185487	-0.0657875	0.02869	0.441276		1427	0.0103782	-0.0465386	0.0672951	0.720631
Free cholesterol to total lipids ratio in IDL	1427	-0.0065	-0.0587925	0.0457926	0.807396		1427	-0.0015816	-0.066169	0.0630058	0.961694
Triglycerides to total lipids ratio in IDL	1427	0.0095386	-0.0379082	0.0569854	0.693371		1427	-0.0081286	-0.0682473	0.0519901	0.790869
Phospholipids to total lipds ratio in large LDL	1427	0.0136762	-0.0400425	0.067395	0.617566		1427	-0.0068214	-0.0646967	0.0510538	0.817187
Total cholesterol to total lipids ratio in large LDL	1427	-0.0067885	-0.0556392	0.0420622	0.785201		1427	0.0064779	-0.0496546	0.0626105	0.820937
Cholesterol esters to total lipids ratio in large LDL	1427	-0.004411	-0.0555921	0.0467701	0.865772		1427	0.0133701	-0.0437772	0.0705175	0.646344
Free cholesterol to total lipids ratio in large LDL	1427	-0.0051212	-0.0590653	0.048823	0.852293		1427	-0.0257882	-0.0879799	0.0364036	0.416122
Triglycerides to total lipids ratio in large LDL	1427	-0.0030082	-0.0500536	0.0440373	0.9002		1427	-0.0042075	-0.062836	0.054421	0.888064
Phospholipids to total lipds ratio in medium LDL	1427	0.0108165	-0.0399743	0.0616073	0.676189		1427	-0.0056846	-0.0650702	0.053701	0.851079
Total cholesterol to total lipids ratio in medium LDL	1427	-0.0085641	-0.0567295	0.0396014	0.727298		1427	0.0036271	-0.0547546	0.0620088	0.903018
Cholesterol esters to total lipids ratio in medium LDL	1427	-0.0084498	-0.0568292	0.0399296	0.731939		1427	0.0077793	-0.0507755	0.0663342	0.794427
Free cholesterol to total lipids ratio in medium LDL	1427	0.0067805	-0.0431869	0.0567479	0.790131		1427	-0.0167447	-0.0771125	0.0436231	0.586447
Triglycerides to total lipids ratio in medium LDL	1427	0.0020136	-0.0434886	0.0475158	0.930835		1427	0.001257	-0.0561778	0.0586918	0.965762
Phospholipids to total lipds ratio in small LDL	1427	0.0054282	-0.0452536	0.05611	0.83362		1427	-0.0080167	-0.0661615	0.0501281	0.786845
Total cholesterol to total lipids ratio in small LDL	1427	-0.0095554	-0.0587144	0.0396037	0.703039		1427	0.0028917	-0.0564253	0.0622086	0.923829
Cholesterol esters to total lipids ratio in small LDL	1427	-0.0084708	-0.0574912	0.0405497	0.73468		1427	0.0068799	-0.0526688	0.0664286	0.820739
Free cholesterol to total lipids ratio in small LDL	1427	0.0019885	-0.0466097	0.0505868	0.936037		1427	-0.0200779	-0.0798252	0.0396694	0.509871
Triglycerides to total lipids ratio in small LDL	1427	0.0169289	-0.035241	0.0690988	0.524525		1427	0.0111028	-0.0543798	0.0765854	0.739482
Phospholipids to total lipds ratio in very large HDL	1427	0.0411351	-0.0112292	0.0934993	0.123545		1427	0.0181847	-0.0473986	0.083768	0.586584
Total cholesterol to total lipids ratio in very large HDL	1427	-0.0506152	-0.103781	0.0025508	0.0620345		1427	-0.0395538	-0.107505	0.0283972	0.253706
Cholesterol esters to total lipids ratio in very large HDL	1427	-0.0516807	-0.103485	0.0001233	0.0505468		1427	-0.0488763	-0.117035	0.0192821	0.159739
Free cholesterol to total lipids ratio in very large HDL	1427	0.0203508	-0.0353199	0.0760215	0.473436		1427	0.0503763	-0.0161204	0.116873	0.137477
Triglycerides to total lipids ratio in very large HDL	1427	0.0059758	-0.0449326	0.0568842	0.81792		1427	0.0382421	-0.0165589	0.093043	0.171246
Phospholipids to total lipds ratio in large HDL	1427	-0.026293	-0.0739724	0.0213863	0.279544		1427	-0.0223885	-0.0858838	0.0411068	0.489254
Total cholesterol to total lipids ratio in large HDL	1427	-0.003139	-0.0475226	0.0412447	0.88968		1427	-0.0313978	-0.088066	0.0252703	0.277276
Cholesterol esters to total lipids ratio in large HDL	1427	-0.0001182	-0.0449396	0.0447031	0.995873		1427	-0.0325282	-0.0908989	0.0258426	0.274509
Free cholesterol to total lipids ratio in large HDL	1427	-0.0087887	-0.0530486	0.0354711	0.696946		1427	-0.025167	-0.0790596	0.0287255	0.359793
Triglycerides to total lipids ratio in large HDL	1427	0.0355876	-0.0202513	0.0914265	0.21143		1427	0.068484	-0.0170855	0.154054	0.116647
Phospholipids to total lipds ratio in medium HDL	1427	-0.0056151	-0.0509704	0.0397402	0.808152		1427	0.0007702	-0.0555879	0.0571282	0.978618
Total cholesterol to total lipids ratio in medium HDL	1427	-0.0170929	-0.0622326	0.0280467	0.457719		1427	-0.0163232	-0.073105	0.0404586	0.5729
Cholesterol esters to total lipids ratio in medium HDL	1427	-0.0119997	-0.0586888	0.0346894	0.614222		1427	-0.0176414	-0.0752523	0.0399694	0.548143
Free cholesterol to total lipids ratio in medium HDL	1427	-0.0225957	-0.066796	0.0216047	0.316123		1427	-0.005454	-0.0627275	0.0518194	0.851842
Triglycerides to total lipids ratio in medium HDL	1427	0.0294157	-0.0150215	0.0738529	0.194316		1427	0.0239141	-0.0321606	0.0799888	0.40297
Phospholipids to total lipds ratio in small HDL	1427	0.0360544	-0.0144032	0.086512	0.161227		1427	0.0147354	-0.0496042	0.0790751	0.653308
Total cholesterol to total lipids ratio in small HDL	1427	-0.0357591	-0.0875321	0.0160139	0.175669		1427	-0.0144265	-0.0804132	0.0515602	0.668084
Cholesterol esters to total lipids ratio in small HDL	1427	-0.0360283	-0.0880705	0.0160139	0.174672		1427	-0.0154137	-0.0816698	0.0508424	0.648207
Free cholesterol to total lipids ratio in small HDL	1427	0.0278827	-0.0228859	0.0786512	0.281504		1427	0.0196447	-0.0434648	0.0827541	0.54155
Triglycerides to total lipids ratio in small HDL	1427	0.0173973	-0.0338387	0.0686332	0.505468		1427	0.0064468	-0.0575062	0.0703999	0.843273
Mean diameter for VLDL particles	1427	0.0185716	-0.028514	0.0656571	0.439229		1427	0.000966	-0.0565995	0.0585315	0.973746
Mean diameter for LDL particles	1427	0.0112133	-0.0381204	0.0605469	0.655759		1427	-0.0067784	-0.0687909	0.055234	0.830248
Mean diameter for HDL particles	1427	0.0066277	-0.0388314	0.0520867	0.774922		1427	0.0146787	-0.0418217	0.0711791	0.610389
Serum total cholesterol	1427	-0.025051	-0.0756622	0.0255602	0.331736		1427	0.0091601	-0.0543886	0.0727087	0.777405
Total cholesterol in VLDL	1427	-0.0011534	-0.0508238	0.0485169	0.963673		1427	0.0107006	-0.0484403	0.0698415	0.722696
Remnant cholesterol (non-HDL, non-LDL -cholesterol)	1427	-0.0112615	-0.0611204	0.0385973	0.657781		1427	0.0085385	-0.0514969	0.068574	0.78029
Total cholesterol in LDL	1427	-0.0272549	-0.0774859	0.0229762	0.287343		1427	-0.0025242	-0.0659258	0.0608774	0.93776
Total cholesterol in HDL	1427	-0.0160773	-0.0614907	0.0293362	0.487506		1427	0.0170956	-0.0395541	0.0737452	0.553959
Total cholesterol in HDL2	1427	-0.0135288	-0.0587804	0.0317228	0.557653		1427	0.0188591	-0.0375872	0.0753054	0.512318
Total cholesterol in HDL3	1427	-0.0359491	-0.0834412	0.011543	0.137803		1427	-0.0013376	-0.0609876	0.0583124	0.96492
Esterified cholesterol	1427	-0.0252608	-0.0759836	0.0254621	0.328771		1427	0.0098701	-0.0541332	0.0738734	0.762307
Free cholesterol	1427	-0.0242188	-0.0757519	0.0273144	0.356736		1427	0.0073177	-0.055922	0.0705574	0.820464
Serum total triglycerides	1427	0.0106932	-0.0425909	0.0639773	0.693886		1427	0.0259783	-0.0375691	0.0895256	0.422732
Triglycerides in VLDL	1427	0.0147539	-0.0371285	0.0666362	0.577044		1427	0.027645	-0.0342948	0.0895849	0.381439
Triglycerides in LDL	1427	-0.0246556	-0.0764298	0.0271187	0.35038		1427	0.0001151	-0.0627071	0.0629373	0.997134
Triglycerides in HDL	1427	0.0145301	-0.0389696	0.0680299	0.594278		1427	0.0245654	-0.0400483	0.0891791	0.455916
Total phosphoglycerides	1427	-0.0091332	-0.0596677	0.0414013	0.722993		1427	0.0250014	-0.0372343	0.0872372	0.430808
Ratio of triglycerides to phosphoglycerides	1424	0.0005019	-0.0488394	0.0498431	0.984084		1424	0.0037566	-0.0577039	0.0652171	0.90458
Phosphatidylcholine and other cholines	1427	-0.0305243	-0.0816825	0.020634	0.24202		1427	0.0036218	-0.0609227	0.0681663	0.912366
Total cholines	1427	-0.0181243	-0.0689615	0.0327129	0.484443		1427	0.0119633	-0.051425	0.0753516	0.711273
Apolipoprotein A-I	1427	-0.0172861	-0.0646211	0.030049	0.473885		1427	0.0208347	-0.038897	0.0805664	0.493942
Apolipoprotein B	1427	-0.0100714	-0.0595883	0.0394455	0.689964		1427	0.0133717	-0.0466844	0.0734278	0.662347
Ratio of apolipoprotein B to apolipoprotein A-I	1427	0.004212	-0.040798	0.049222	0.854377		1427	0.0132322	-0.0407621	0.0672265	0.63078
Total fatty acids	1427	-0.0192983	-0.0715193	0.0329226	0.468615		1427	0.0111491	-0.0531307	0.0754289	0.733727
Estimated degree of unsaturation	1427	-0.0228542	-0.0759456	0.0302373	0.398575		1427	-0.040511	-0.10427	0.0232476	0.212827
22:6, docosahexaenoic acid	1427	-0.0053573	-0.056122	0.0454075	0.836028		1427	0.0252526	-0.0388335	0.0893387	0.439669
Conjugated linoleic acid	1427	-0.018662	-0.0706607	0.0333367	0.481534		1427	0.0204865	-0.0456055	0.0865785	0.543253
Omega-3 fatty acids	1427	-0.012803	-0.0654131	0.0398071	0.633167		1427	-0.0026983	-0.0705583	0.0651616	0.937838
Omega-6 fatty acids	1427	-0.0265007	-0.0780481	0.0250467	0.313392		1427	0.0066323	-0.0583336	0.0715983	0.841303
Polyunsaturated fatty acids	1427	-0.0254791	-0.07736	0.0264017	0.335521		1427	0.0057272	-0.059715	0.0711694	0.863718
Monounsaturated fatty acids; 16:1, 18:1	1427	-0.0210367	-0.0731785	0.0311051	0.428827		1427	0.0091615	-0.0551199	0.0734429	0.779843
Saturated fatty acids	1427	-0.009388	-0.062193	0.043417	0.727328		1427	0.0166088	-0.0470988	0.0803164	0.609146
Ratio of 22:6 docosahexaenoic acid to total fatty acids	1427	0.0195833	-0.0262369	0.0654035	0.40195		1427	0.0321957	-0.0286067	0.0929981	0.299114
Ratio of 18:2 linoleic acid to total fatty acids	1427	0.0011655	-0.0494751	0.0518061	0.963997		1427	0.0271356	-0.0369938	0.0912649	0.406653
Ratio of omega-3 fatty acids to total fatty acids	1427	0.0148863	-0.0321666	0.0619392	0.534956		1427	-0.0069213	-0.0697557	0.0559131	0.828958
Ratio of omega-6 fatty acids to total fatty acids	1427	-0.0128717	-0.0657627	0.0400192	0.633156		1427	-0.0033442	-0.0682017	0.0615133	0.919449
Ratio of polyunsaturated fatty acids to total fatty acids	1427	-0.0080112	-0.0600456	0.0440233	0.762686		1427	-0.0045879	-0.0683984	0.0592227	0.88786
Ratio of monounsaturated fatty acids to total fatty acids	1427	-0.0160656	-0.0670804	0.0349492	0.536831		1427	-0.0054797	-0.0695785	0.0586191	0.866845
Ratio of saturated fatty acids to total fatty acids	1427	0.0384353	-0.0143328	0.0912034	0.153275		1427	0.0160716	-0.0493045	0.0814478	0.629711
Insulin	1425	0.0244256	-0.0191742	0.0680253	0.271974		1425	0.0357537	-0.0215629	0.0930704	0.221284
Glucose	1425	0.0019123	-0.0599769	0.0638015	0.951677		1425	-0.0345312	-0.109843	0.0407803	0.368572
Lactate	1427	0.0530522	0.0053444	0.10076	0.0293188		1427	0.117477	0.0534645	0.181489	0.0003292
Citrate	1427	0.0060545	-0.0470529	0.0591619	0.823073		1427	0.0118303	-0.0511284	0.074789	0.712477
Alanine	1427	0.0578271	0.0056257	0.110028	0.0299422		1427	0.0737751	0.0076189	0.139931	0.0288653
Glutamine	1415	-0.0121575	-0.0591995	0.0348846	0.612257		1415	-0.0634971	-0.120679	-0.0063148	0.0295508
Histidine	1427	0.0320278	-0.0211545	0.0852101	0.23766		1427	-0.0231891	-0.0880841	0.0417059	0.483443
Isoleucine	1425	0.0516538	0.0087966	0.094511	0.0181999		1425	0.0184481	-0.032279	0.0691751	0.475717
Leucine	1427	0.0711102	0.0306074	0.111613	0.0005899		1427	0.0268364	-0.0227382	0.0764109	0.28846
Valine	1425	0.0654063	0.0188965	0.111916	0.0058791		1425	0.0095994	-0.0465545	0.0657533	0.737418
Phenylalanine	1426	0.0609221	0.0093388	0.112505	0.0206579		1426	0.016147	-0.0485157	0.0808097	0.62432
Tyrosine	1427	0.0274193	-0.0195982	0.0744369	0.252827		1427	-0.0249826	-0.0827048	0.0327396	0.396016
Acetate	1427	0.003214	-0.0228321	0.0292601	0.808768		1427	-0.0164849	-0.055108	0.0221383	0.40259
Acetoacetate	1427	-0.0070834	-0.0583227	0.0441558	0.78629		1427	0.0181837	-0.0463282	0.0826955	0.580406
3-hydroxybutyrate	1425	-0.0088212	-0.0550639	0.0374216	0.708312		1425	0.0296029	-0.028682	0.0878878	0.319265
Creatinine	1427	0.140423	0.0986536	0.182193	6e-11		1427	0.0335722	-0.0227386	0.089883	0.242391
Albumin (signal area)	1427	0.0303535	-0.020524	0.081231	0.24207		1427	0.0681322	0.0031437	0.133121	0.0399142
Glycoprotein acetyls, mainly a1-acid glycoprotein	1427	-0.0348252	-0.0810027	0.0113524	0.139259		1427	-0.0071222	-0.0650284	0.050784	0.809378
C-reactive protein	1292	-0.0155683	-0.0459809	0.0148444	0.315444		1292	-0.0212419	-0.0630674	0.0205836	0.319268
Complete case sample
Standardized outcome at age 25y	N	Beta	LCL	UCL	P-value		N	Beta	LCL	UCL	P-value
Systolic blood pressure	770	0.0968968	0.0294617	0.164332	0.0049165		770	-0.0206196	-0.0971867	0.0559474	0.59719
Diastolic blood pressure	770	0.0147586	-0.0616776	0.0911947	0.704761		770	-0.0183799	-0.104889	0.0681291	0.676734
Concentration of chylomicrons and extremely large VLDL particles	770	0.0181794	-0.0417463	0.0781052	0.55166		770	0.0296208	-0.0376363	0.096878	0.387545
Total lipids in chylomicrons and extremely large VLDL	770	0.0178713	-0.0421736	0.0779163	0.559202		770	0.0298151	-0.0374799	0.09711	0.384709
Phospholipids in chylomicrons and extremely large VLDL	770	0.0162075	-0.0449417	0.0773568	0.602993		770	0.0327289	-0.0352953	0.100753	0.345204
Total cholesterol in chylomicrons and extremely large VLDL	770	0.0152609	-0.0459641	0.0764858	0.624756		770	0.0310467	-0.036854	0.0989474	0.369682
Cholesterol esters in chylomicrons and extremely large VLDL	770	0.0173536	-0.0439599	0.0786672	0.578635		770	0.0307534	-0.0376523	0.0991592	0.377753
Free cholesterol in chylomicrons and extremely large VLDL	770	0.0124777	-0.0492777	0.0742332	0.69174		770	0.0306427	-0.0377405	0.0990259	0.379315
Triglycerides in chylomicrons and extremely large VLDL	770	0.0187075	-0.0409265	0.0783414	0.538187		770	0.0288384	-0.0383654	0.0960421	0.399827
Concentration of very large VLDL particles	770	0.0189612	-0.0429238	0.0808462	0.547697		770	0.0314354	-0.0379231	0.100794	0.373888
Total lipids in very large VLDL	770	0.018451	-0.043349	0.0802509	0.557979		770	0.0315236	-0.0376394	0.100687	0.3712
Phospholipids in very large VLDL	770	0.0174216	-0.0447093	0.0795525	0.582166		770	0.0348768	-0.034268	0.104022	0.322395
Total cholesterol in very large VLDL	770	0.0128548	-0.0480779	0.0737875	0.678881		770	0.0299482	-0.0376146	0.097511	0.38448
Cholesterol esters in very large VLDL	770	0.0129719	-0.0475979	0.0735417	0.674292		770	0.0275188	-0.03992	0.0949575	0.42335
Free cholesterol in very large VLDL	770	0.012684	-0.0487256	0.0740935	0.685243		770	0.0326746	-0.0350945	0.100444	0.344194
Triglycerides in very large VLDL	770	0.0202036	-0.0418826	0.0822898	0.523134		770	0.0309517	-0.0389268	0.10083	0.384833
Concentration of large VLDL particles	770	0.0263556	-0.0358677	0.0885788	0.405952		770	0.0339428	-0.0370299	0.104916	0.348102
Total lipids in large VLDL	770	0.0257667	-0.0364643	0.0879977	0.416575		770	0.033559	-0.0373733	0.104491	0.353303
Phospholipids in large VLDL	770	0.0270579	-0.035597	0.0897127	0.396828		770	0.0360372	-0.0353496	0.107424	0.321998
Total cholesterol in large VLDL	770	0.020614	-0.0412742	0.0825023	0.513387		770	0.0274736	-0.0430331	0.0979804	0.444543
Cholesterol esters in large VLDL	770	0.0230501	-0.0380111	0.0841113	0.458889		770	0.0234039	-0.0470139	0.0938217	0.514307
Free cholesterol in large VLDL	770	0.0180173	-0.0447925	0.0808272	0.573514		770	0.0312303	-0.0395484	0.102009	0.386656
Triglycerides in large VLDL	770	0.027196	-0.0350723	0.0894642	0.391497		770	0.0349564	-0.0360877	0.106	0.334391
Concentration of medium VLDL particles	770	0.0279323	-0.0336356	0.0895001	0.373412		770	0.0305398	-0.0403602	0.10144	0.398044
Total lipids in medium VLDL	770	0.0282168	-0.0334116	0.0898451	0.369036		770	0.031163	-0.0398094	0.102135	0.388975
Phospholipids in medium VLDL	770	0.0274314	-0.0346125	0.0894754	0.385698		770	0.0322137	-0.0391472	0.103575	0.375799
Total cholesterol in medium VLDL	770	0.0322579	-0.0296432	0.0941591	0.306627		770	0.0362173	-0.0354904	0.107925	0.321757
Cholesterol esters in medium VLDL	770	0.0365353	-0.0252227	0.0982934	0.245865		770	0.0379734	-0.0343815	0.110328	0.303208
Free cholesterol in medium VLDL	770	0.0267391	-0.0358875	0.0893656	0.4022		770	0.0333232	-0.0386892	0.105335	0.363949
Triglycerides in medium VLDL	770	0.0262979	-0.0352568	0.0878525	0.401906		770	0.0281083	-0.0427841	0.0990008	0.436601
Concentration of small VLDL particles	770	0.0235292	-0.0413332	0.0883917	0.476604		770	0.0265374	-0.049112	0.102187	0.491256
Total lipids in small VLDL	770	0.0226666	-0.0424887	0.0878218	0.494855		770	0.026477	-0.0496391	0.102593	0.494899
Phospholipids in small VLDL	770	0.0178935	-0.0499196	0.0857066	0.604612		770	0.0266245	-0.0525059	0.105755	0.509125
Total cholesterol in small VLDL	770	0.0184514	-0.0478989	0.0848017	0.58528		770	0.0237067	-0.0551074	0.102521	0.555039
Cholesterol esters in small VLDL	770	0.0190367	-0.0472576	0.085331	0.573116		770	0.0206555	-0.0585256	0.0998365	0.608728
Free cholesterol in small VLDL	770	0.0159757	-0.0515189	0.0834702	0.642309		770	0.0272382	-0.0520106	0.106487	0.500053
Triglycerides in small VLDL	770	0.0259212	-0.0380462	0.0898885	0.426572		770	0.0262371	-0.0480189	0.100493	0.488127
Concentration of very small VLDL particles	770	0.0185126	-0.0505027	0.0875279	0.598638		770	0.0341215	-0.0475456	0.115789	0.412355
Total lipids in very small VLDL	770	0.0167571	-0.0524277	0.0859418	0.634583		770	0.0328995	-0.04916	0.114959	0.431496
Phospholipids in very small VLDL	770	0.0191978	-0.0496167	0.0880122	0.584083		770	0.0416975	-0.0414651	0.12486	0.325284
Total cholesterol in very small VLDL	770	0.007447	-0.0624121	0.077306	0.834296		770	0.0222537	-0.0605166	0.105024	0.59779
Cholesterol esters in very small VLDL	770	0.0056929	-0.0635453	0.0749312	0.871813		770	0.0187917	-0.0627876	0.100371	0.651255
Free cholesterol in very small VLDL	770	0.0107716	-0.0598516	0.0813948	0.764703		770	0.0286025	-0.0565513	0.113756	0.509844
Triglycerides in very small VLDL	770	0.0280497	-0.0426016	0.0987011	0.435996		770	0.0334526	-0.0490188	0.115924	0.426114
Concentration of IDL particles	770	0.0050514	-0.0649387	0.0750415	0.887367		770	0.0371852	-0.0479646	0.122335	0.391553
Total lipids in IDL	770	0.0038237	-0.0662043	0.0738517	0.914666		770	0.0361625	-0.049256	0.121581	0.406182
Phospholipids in IDL	770	0.0071162	-0.0627917	0.0770241	0.841665		770	0.0373937	-0.0483405	0.123128	0.392144
Total cholesterol in IDL	770	-0.0004196	-0.0704625	0.0696233	0.99062		770	0.0329269	-0.0528099	0.118664	0.451129
Cholesterol esters in IDL	770	-0.0006587	-0.0703321	0.0690147	0.985198		770	0.0329949	-0.0519715	0.117961	0.446099
Free cholesterol in IDL	770	0.0002048	-0.070343	0.0707525	0.995455		770	0.0320407	-0.0550123	0.119094	0.470185
Triglycerides in IDL	770	0.02437	-0.0477987	0.0965386	0.507594		770	0.0446103	-0.039076	0.128297	0.295681
Concentration of large LDL particles	770	-0.0079176	-0.077521	0.0616859	0.823355		770	0.0252148	-0.0609595	0.111389	0.56586
Total lipids in large LDL	770	-0.0088019	-0.078417	0.0608131	0.804039		770	0.0240464	-0.0622671	0.11036	0.584602
Phospholipids in large LDL	770	-0.0064588	-0.0756041	0.0626865	0.854556		770	0.0284529	-0.0571703	0.114076	0.514374
Total cholesterol in large LDL	770	-0.0113961	-0.0810344	0.0582422	0.748104		770	0.0198856	-0.0666854	0.106457	0.652168
Cholesterol esters in large LDL	770	-0.011097	-0.0805374	0.0583433	0.753822		770	0.0196677	-0.0665349	0.10587	0.654356
Free cholesterol in large LDL	770	-0.0122095	-0.0822763	0.0578574	0.732385		770	0.0202837	-0.0670671	0.107635	0.648626
Triglycerides in large LDL	770	0.0130516	-0.0578913	0.0839944	0.718081		770	0.0449742	-0.0381943	0.128143	0.28877
Concentration of medium LDL particles	770	-0.0234622	-0.0920804	0.045156	0.502277		770	0.0104111	-0.0760111	0.0968334	0.813115
Total lipids in medium LDL	770	-0.0250977	-0.0936374	0.0434421	0.472459		770	0.0086808	-0.0777729	0.0951345	0.84379
Phospholipids in medium LDL	770	-0.0219137	-0.0895845	0.0457571	0.525158		770	0.0184531	-0.0659528	0.102859	0.667914
Total cholesterol in medium LDL	770	-0.0275977	-0.0962507	0.0410553	0.430274		770	0.0031955	-0.0836015	0.0899925	0.942403
Cholesterol esters in medium LDL	770	-0.0245898	-0.0935093	0.0443297	0.483882		770	0.0039936	-0.0828596	0.0908469	0.928099
Free cholesterol in medium LDL	770	-0.0388113	-0.106234	0.0286111	0.258813		770	-5.91e-06	-0.0862877	0.0862759	0.999893
Triglycerides in medium LDL	770	0.0069051	-0.062487	0.0762971	0.845175		770	0.0406525	-0.0417663	0.123071	0.333209
Concentration of small LDL particles	770	-0.0321972	-0.0998408	0.0354464	0.350392		770	0.0049025	-0.0812547	0.0910597	0.911088
Total lipids in small LDL	770	-0.0340697	-0.10165	0.0335103	0.322647		770	0.0028348	-0.083396	0.0890655	0.948561
Phospholipids in small LDL	770	-0.0376755	-0.103976	0.0286247	0.26497		770	0.0080628	-0.0762979	0.0924235	0.851221
Total cholesterol in small LDL	770	-0.0354656	-0.10348	0.032549	0.30633		770	-0.0025625	-0.0894068	0.0842818	0.953824
Cholesterol esters in small LDL	770	-0.031213	-0.0997269	0.0373009	0.371426		770	-0.0007801	-0.0878375	0.0862774	0.98597
Free cholesterol in small LDL	770	-0.0490721	-0.115274	0.0171295	0.14604		770	-0.0087697	-0.0945403	0.0770008	0.84097
Triglycerides in small LDL	770	0.0130194	-0.0575162	0.083555	0.717192		770	0.0458211	-0.0372739	0.128916	0.279368
Concentration of very large HDL particles	770	0.012755	-0.0566248	0.0821348	0.718271		770	0.0418128	-0.040849	0.124475	0.321028
Total lipids in very large HDL	770	0.0119653	-0.0574333	0.0813639	0.735104		770	0.0415583	-0.0411333	0.12425	0.324155
Phospholipids in very large HDL	770	0.0180153	-0.0501892	0.0862198	0.60424		770	0.0447908	-0.0364643	0.126046	0.279536
Total cholesterol in very large HDL	770	0.0021057	-0.0682571	0.0724685	0.953168		770	0.0350017	-0.0491831	0.119187	0.414639
Cholesterol esters in very large HDL	770	-0.0011003	-0.0717617	0.069561	0.975621		770	0.030627	-0.0542076	0.115461	0.478716
Free cholesterol in very large HDL	770	0.0092546	-0.0603006	0.0788098	0.79401		770	0.0441824	-0.0385542	0.126919	0.294823
Triglycerides in very large HDL	770	0.0270655	-0.0431721	0.0973031	0.449604		770	0.0422377	-0.0414787	0.125954	0.32227
Concentration of large HDL particles	770	0.0146621	-0.0505353	0.0798595	0.658992		770	0.0487193	-0.0300035	0.127442	0.224779
Total lipids in large HDL	770	0.01432	-0.0509043	0.0795443	0.66659		770	0.048335	-0.0304051	0.127075	0.228556
Phospholipids in large HDL	770	0.011773	-0.0520545	0.0756005	0.717381		770	0.0485327	-0.029094	0.126159	0.220074
Total cholesterol in large HDL	770	0.0145032	-0.0515945	0.0806011	0.666775		770	0.0464783	-0.0329948	0.125951	0.251296
Cholesterol esters in large HDL	770	0.0152949	-0.0509491	0.081539	0.650493		770	0.0468063	-0.032821	0.126434	0.248886
Free cholesterol in large HDL	770	0.0119517	-0.0536823	0.0775857	0.720836		770	0.0453704	-0.0336294	0.12437	0.259917
Triglycerides in large HDL	770	0.0381475	-0.0316787	0.107974	0.283844		770	0.0564247	-0.0261336	0.138983	0.180099
Concentration of medium HDL particles	770	-0.0013989	-0.0648853	0.0620874	0.965507		770	0.043843	-0.0340286	0.121715	0.269397
Total lipids in medium HDL	770	-0.0034113	-0.0667266	0.0599041	0.915795		770	0.0419184	-0.0358297	0.119666	0.2902
Phospholipids in medium HDL	770	-0.0023569	-0.065717	0.0610032	0.941806		770	0.0437188	-0.0339013	0.121339	0.269207
Total cholesterol in medium HDL	770	-0.0123237	-0.0751533	0.050506	0.700306		770	0.0318837	-0.0455096	0.109277	0.418919
Cholesterol esters in medium HDL	770	-0.0127773	-0.0757367	0.0501822	0.690446		770	0.0309195	-0.0465519	0.108391	0.433582
Free cholesterol in medium HDL	770	-0.0105934	-0.0731156	0.0519289	0.739516		770	0.0350827	-0.0421095	0.112275	0.372568
Triglycerides in medium HDL	770	0.0765108	0.0094291	0.143593	0.0254432		770	0.0812592	0.0011837	0.161335	0.0467164
Concentration of small HDL particles	770	-0.0334504	-0.100655	0.0337544	0.328825		770	0.0044513	-0.0787449	0.0876475	0.916377
Total lipids in small HDL	770	-0.035463	-0.102315	0.0313888	0.298035		770	0.0026059	-0.0803485	0.0855603	0.950843
Phospholipids in small HDL	770	-0.0037931	-0.0725941	0.0650078	0.913842		770	0.0316546	-0.052138	0.115447	0.458554
Total cholesterol in small HDL	770	-0.0566554	-0.12121	0.0078991	0.0853162		770	-0.0216013	-0.103558	0.0603558	0.605019
Cholesterol esters in small HDL	770	-0.0602859	-0.124763	0.0041911	0.0668239		770	-0.0273933	-0.109371	0.0545841	0.512032
Free cholesterol in small HDL	770	-0.0248329	-0.0917872	0.0421215	0.466776		770	0.0153874	-0.0673689	0.0981437	0.715203
Triglycerides in small HDL	770	0.031223	-0.0395137	0.10196	0.386485		770	0.0294913	-0.05335	0.112333	0.484853
Phospholipids to total lipds ratio in chylomicrons and extremely large VLDL	770	-0.0132393	-0.0784138	0.0519352	0.690169		770	0.0140446	-0.0719667	0.100056	0.748638
Total cholesterol to total lipids ratio in chylomicrons and extremely large VLDL	770	-0.0196032	-0.0817506	0.0425442	0.535954		770	0.0123736	-0.072621	0.0973683	0.775115
Cholesterol esters to total lipids ratio in chylomicrons and extremely large VLDL	770	-0.018215	-0.0810044	0.0445744	0.569191		770	0.0109719	-0.0743106	0.0962544	0.800676
Free cholesterol to total lipids ratio in chylomicrons and extremely large VLDL	770	-0.0213752	-0.0835204	0.04077	0.499741		770	0.014544	-0.0701223	0.0992103	0.736042
Triglycerides to total lipids ratio in chylomicrons and extremely large VLDL	770	0.0240872	-0.0384411	0.0866155	0.449746		770	-0.0185713	-0.103141	0.0659982	0.666522
Phospholipids to total lipds ratio in very large VLDL	770	-0.0026275	-0.0697717	0.0645167	0.938786		770	-0.0011409	-0.08674	0.0844582	0.979133
Total cholesterol to total lipids ratio in very large VLDL	770	-0.0278546	-0.0882538	0.0325447	0.365576		770	0.0298154	-0.0490835	0.108714	0.45841
Cholesterol esters to total lipids ratio in very large VLDL	770	-0.0286295	-0.0877268	0.0304678	0.341897		770	0.0222216	-0.0547299	0.099173	0.570954
Free cholesterol to total lipids ratio in very large VLDL	770	-0.0256619	-0.0867572	0.0354334	0.409878		770	0.0400736	-0.0397058	0.119853	0.32441
Triglycerides to total lipids ratio in very large VLDL	770	0.0249474	-0.0382116	0.0881064	0.438337		770	-0.024066	-0.106552	0.0584205	0.566984
Phospholipids to total lipds ratio in large VLDL	770	0.0449019	-0.0148701	0.104674	0.140702		770	0.0949234	0.0111519	0.178695	0.0264135
Total cholesterol to total lipids ratio in large VLDL	770	-0.0690371	-0.13348	-0.0045944	0.0357902		770	-0.0642005	-0.138723	0.0103216	0.091209
Cholesterol esters to total lipids ratio in large VLDL	770	-0.0633282	-0.124565	-0.0020915	0.0426905		770	-0.0682686	-0.138247	0.0017097	0.055851
Free cholesterol to total lipids ratio in large VLDL	770	-0.0662733	-0.13272	0.0001732	0.0505987		770	-0.0459598	-0.125021	0.0331017	0.254153
Triglycerides to total lipids ratio in large VLDL	770	0.0408024	-0.0230443	0.104649	0.210026		770	0.0058988	-0.0724562	0.0842538	0.882549
Phospholipids to total lipds ratio in medium VLDL	770	-0.0465524	-0.147716	0.0546111	0.366621		770	-0.0249198	-0.127258	0.0774186	0.632771
Total cholesterol to total lipids ratio in medium VLDL	770	0.0245456	-0.0388457	0.0879369	0.447413		770	0.0328983	-0.0473902	0.113187	0.421427
Cholesterol esters to total lipids ratio in medium VLDL	770	0.02039	-0.0470525	0.0878326	0.553017		770	0.0281692	-0.0586539	0.114992	0.52437
Free cholesterol to total lipids ratio in medium VLDL	770	0.016952	-0.0458869	0.0797909	0.596554		770	0.0208688	-0.0538496	0.0955872	0.583651
Triglycerides to total lipids ratio in medium VLDL	770	0.0005893	-0.081758	0.0829366	0.988794		770	-0.0174283	-0.112262	0.0774055	0.718368
Phospholipids to total lipds ratio in small VLDL	770	-0.0326701	-0.0961988	0.0308586	0.313037		770	-0.00174	-0.0751733	0.0716932	0.962911
Total cholesterol to total lipids ratio in small VLDL	770	-0.0022372	-0.0715412	0.0670668	0.949488		770	0.0068349	-0.0771103	0.0907802	0.873051
Cholesterol esters to total lipids ratio in small VLDL	770	0.0051182	-0.0640203	0.0742567	0.884493		770	0.001954	-0.0810657	0.0849736	0.96316
Free cholesterol to total lipids ratio in small VLDL	770	-0.0336958	-0.0963835	0.0289918	0.291667		770	0.0238942	-0.0543981	0.102186	0.549269
Triglycerides to total lipids ratio in small VLDL	770	0.0195749	-0.0479265	0.0870764	0.56933		770	-0.0060099	-0.089315	0.0772951	0.887413
Phospholipids to total lipds ratio in very small VLDL	770	0.0132655	-0.0492195	0.0757505	0.676968		770	0.0470582	-0.0328296	0.126946	0.247892
Total cholesterol to total lipids ratio in very small VLDL	770	-0.0434188	-0.111938	0.0250999	0.213893		770	-0.0382764	-0.118499	0.0419458	0.349234
Cholesterol esters to total lipids ratio in very small VLDL	770	-0.0395563	-0.10671	0.0275978	0.247905		770	-0.0400541	-0.120175	0.0400667	0.326709
Free cholesterol to total lipids ratio in very small VLDL	770	-0.0172631	-0.0775096	0.0429834	0.573933		770	-0.0012053	-0.0753294	0.0729188	0.974543
Triglycerides to total lipids ratio in very small VLDL	770	0.026623	-0.0421367	0.0953827	0.447436		770	0.0030759	-0.0807051	0.086857	0.942562
Phospholipids to total lipds ratio in IDL	770	0.0231678	-0.0401091	0.0864446	0.472511		770	-0.0224441	-0.0987617	0.0538736	0.563891
Total cholesterol to total lipids ratio in IDL	770	-0.0334529	-0.0951556	0.0282498	0.287521		770	-0.0004603	-0.0740098	0.0730891	0.9902
Cholesterol esters to total lipids ratio in IDL	770	-0.0284459	-0.0885938	0.0317019	0.353486		770	0.007598	-0.0639351	0.079131	0.834884
Free cholesterol to total lipids ratio in IDL	770	-0.0222751	-0.082992	0.0384418	0.471623		770	-0.0197139	-0.0917014	0.0522736	0.591011
Triglycerides to total lipids ratio in IDL	770	0.0300128	-0.0326182	0.0926438	0.347148		770	0.0119103	-0.0623378	0.0861584	0.75292
Phospholipids to total lipds ratio in large LDL	770	0.0171848	-0.043412	0.0777816	0.57788		770	-0.0105396	-0.0831038	0.0620245	0.77562
Total cholesterol to total lipids ratio in large LDL	770	-0.0238772	-0.0830816	0.0353273	0.428771		770	-0.0077941	-0.0778114	0.0622232	0.827077
Cholesterol esters to total lipids ratio in large LDL	770	-0.0172473	-0.0775048	0.0430102	0.574354		770	0.0051768	-0.0666317	0.0769852	0.887494
Free cholesterol to total lipids ratio in large LDL	770	-0.0120615	-0.0714983	0.0473753	0.690467		770	-0.0399165	-0.11075	0.0309165	0.268962
Triglycerides to total lipids ratio in large LDL	770	0.0248258	-0.0375469	0.0871985	0.434834		770	0.0266944	-0.0458215	0.0992102	0.470115
Phospholipids to total lipds ratio in medium LDL	770	0.0167945	-0.0441147	0.0777037	0.588469		770	-0.0023196	-0.0748326	0.0701934	0.949944
Total cholesterol to total lipids ratio in medium LDL	770	-0.0208489	-0.0820318	0.040334	0.503728		770	-0.0076118	-0.0795129	0.0642893	0.835421
Cholesterol esters to total lipids ratio in medium LDL	770	-0.0120423	-0.0735147	0.0494301	0.700666		770	0.0035702	-0.0689958	0.0761363	0.923082
Free cholesterol to total lipids ratio in medium LDL	770	-0.0112749	-0.073186	0.0506362	0.72081		770	-0.0302373	-0.103943	0.0434688	0.420872
Triglycerides to total lipids ratio in medium LDL	770	0.0231707	-0.0394454	0.0857869	0.467796		770	0.0246554	-0.0476823	0.0969932	0.503635
Phospholipids to total lipds ratio in small LDL	770	0.0102471	-0.0503972	0.0708913	0.740203		770	-0.00434	-0.0760915	0.0674116	0.905513
Total cholesterol to total lipids ratio in small LDL	770	-0.0202707	-0.0819137	0.0413723	0.518767		770	-0.0082639	-0.0807244	0.0641966	0.822906
Cholesterol esters to total lipids ratio in small LDL	770	-0.0113263	-0.0736239	0.0509713	0.721257		770	0.0009801	-0.0723861	0.0743462	0.979085
Free cholesterol to total lipids ratio in small LDL	770	-0.0258769	-0.0873211	0.0355672	0.408637		770	-0.0358333	-0.10867	0.0370034	0.33446
Triglycerides to total lipids ratio in small LDL	770	0.039165	-0.0270805	0.105411	0.246167		770	0.0376683	-0.0393624	0.114699	0.337378
Phospholipids to total lipds ratio in very large HDL	770	0.07232	0.0078507	0.136789	0.0279551		770	0.0463793	-0.0342417	0.127	0.259118
Total cholesterol to total lipids ratio in very large HDL	770	-0.0880765	-0.15675	-0.0194035	0.0120153		770	-0.0646074	-0.150933	0.0217181	0.142189
Cholesterol esters to total lipids ratio in very large HDL	770	-0.0875501	-0.15576	-0.0193403	0.0119497		770	-0.078677	-0.164178	0.0068236	0.0712478
Free cholesterol to total lipids ratio in very large HDL	770	0.0257108	-0.0449056	0.0963273	0.474984		770	0.0775834	-0.0033014	0.158468	0.0600868
Triglycerides to total lipids ratio in very large HDL	770	0.0086151	-0.0412272	0.0584575	0.734464		770	0.0223429	-0.0363698	0.0810556	0.455263
Phospholipids to total lipds ratio in large HDL	770	-0.0195134	-0.0783177	0.0392909	0.514965		770	-0.0196744	-0.087197	0.0478482	0.567492
Total cholesterol to total lipids ratio in large HDL	770	0.0118278	-0.0461616	0.0698173	0.68897		770	-0.0040248	-0.071544	0.0634944	0.906875
Cholesterol esters to total lipids ratio in large HDL	770	0.0149197	-0.0441165	0.0739558	0.619955		770	-0.0078293	-0.0765253	0.0608666	0.823022
Free cholesterol to total lipids ratio in large HDL	770	0.0041235	-0.0505204	0.0587674	0.882273		770	0.0041023	-0.0608149	0.0690195	0.901305
Triglycerides to total lipids ratio in large HDL	770	0.0075521	-0.0291687	0.044273	0.686518		770	0.0287966	-0.0149137	0.0725069	0.1963
Phospholipids to total lipds ratio in medium HDL	770	0.0161734	-0.0440762	0.0764231	0.598364		770	0.0211954	-0.0472004	0.0895911	0.543136
Total cholesterol to total lipids ratio in medium HDL	770	-0.0436965	-0.0997076	0.0123147	0.126065		770	-0.0329203	-0.100419	0.0345784	0.338649
Cholesterol esters to total lipids ratio in medium HDL	770	-0.0448575	-0.104181	0.0144661	0.138119		770	-0.046413	-0.116131	0.0233053	0.19165
Free cholesterol to total lipids ratio in medium HDL	770	-0.0213613	-0.0737725	0.0310498	0.423899		770	0.0168097	-0.049659	0.0832785	0.619711
Triglycerides to total lipids ratio in medium HDL	770	0.0549688	0.0009437	0.108994	0.0461397		770	0.035259	-0.0321874	0.102706	0.305099
Phospholipids to total lipds ratio in small HDL	770	0.0568599	-0.0072076	0.120927	0.0818698		770	0.0297015	-0.0524666	0.11187	0.478164
Total cholesterol to total lipids ratio in small HDL	770	-0.0587418	-0.121983	0.0044997	0.0686332		770	-0.0295887	-0.110409	0.0512316	0.472545
Cholesterol esters to total lipids ratio in small HDL	770	-0.0573421	-0.121301	0.0066168	0.0788094		770	-0.0305682	-0.111707	0.0505701	0.459781
Free cholesterol to total lipids ratio in small HDL	770	0.028198	-0.0406229	0.0970188	0.421451		770	0.0308615	-0.0505893	0.112312	0.457219
Triglycerides to total lipids ratio in small HDL	770	0.0362082	-0.0263109	0.0987273	0.255923		770	0.0147838	-0.0611377	0.0907053	0.702371
Mean diameter for VLDL particles	770	0.0321691	-0.0316419	0.0959802	0.322655		770	0.0153086	-0.0620551	0.0926722	0.697788
Mean diameter for LDL particles	770	0.0485994	-0.0128106	0.110009	0.120701		770	0.0159799	-0.0605519	0.0925118	0.681995
Mean diameter for HDL particles	770	0.0175886	-0.0476679	0.082845	0.596879		770	0.030157	-0.0474952	0.107809	0.446063
Serum total cholesterol	770	-0.0118521	-0.0799929	0.0562888	0.732858		770	0.0327475	-0.0526787	0.118174	0.451958
Total cholesterol in VLDL	770	0.0219575	-0.0419511	0.085866	0.500213		770	0.0306441	-0.0439927	0.105281	0.420492
Remnant cholesterol (non-HDL, non-LDL -cholesterol)	770	0.0131241	-0.0538746	0.0801229	0.700681		770	0.034609	-0.0450017	0.11422	0.393698
Total cholesterol in LDL	770	-0.0216712	-0.0907322	0.0473899	0.538067		770	0.010051	-0.0767167	0.0968187	0.820172
Total cholesterol in HDL	770	-0.0132723	-0.075342	0.0487973	0.674772		770	0.034423	-0.042723	0.111569	0.381335
Total cholesterol in HDL2	770	-0.0097763	-0.0717901	0.0522375	0.757042		770	0.0357086	-0.0411626	0.11258	0.362105
Total cholesterol in HDL3	770	-0.0422212	-0.106516	0.0220737	0.197745		770	0.0169311	-0.0650239	0.0988862	0.68518
Esterified cholesterol	770	-0.0107169	-0.0789648	0.057531	0.757965		770	0.0352153	-0.0504627	0.120893	0.419991
Free cholesterol	770	-0.0144803	-0.0823669	0.0534063	0.67553		770	0.0263018	-0.0585197	0.111123	0.542887
Serum total triglycerides	770	0.0299298	-0.0349028	0.0947624	0.365085		770	0.0388122	-0.0352857	0.11291	0.304152
Triglycerides in VLDL	770	0.0262376	-0.0364283	0.0889035	0.411373		770	0.0305339	-0.0413656	0.102433	0.404722
Triglycerides in LDL	770	0.0114437	-0.059169	0.0820564	0.750462		770	0.0444931	-0.0386814	0.127667	0.29399
Triglycerides in HDL	770	0.0612732	-0.0075292	0.130076	0.0808213		770	0.0730394	-0.0068238	0.152903	0.0729936
Total phosphoglycerides	770	0.0125643	-0.0537827	0.0789113	0.710176		770	0.0586053	-0.0225002	0.139711	0.156455
Ratio of triglycerides to phosphoglycerides	770	0.0099014	-0.0518389	0.0716418	0.752979		770	0.0144793	-0.0607595	0.0897181	0.705692
Phosphatidylcholine and other cholines	770	-0.0024389	-0.0710128	0.066135	0.944355		770	0.0461621	-0.0397292	0.132053	0.291731
Total cholines	770	0.0033874	-0.064062	0.0708367	0.92149		770	0.0457645	-0.0380671	0.129596	0.284205
Apolipoprotein A-I	770	-0.0123856	-0.07618	0.0514088	0.70321		770	0.0396097	-0.0404189	0.119638	0.331545
Apolipoprotein B	770	0.0101425	-0.056357	0.076642	0.764707		770	0.0353412	-0.0442296	0.114912	0.383533
Ratio of apolipoprotein B to apolipoprotein A-I	770	0.0140692	-0.047071	0.0752093	0.651587		770	0.0149585	-0.0578876	0.0878047	0.686979
Total fatty acids	770	0.0052455	-0.0634016	0.0738926	0.880799		770	0.0459793	-0.0369277	0.128886	0.276625
Estimated degree of unsaturation	770	-0.0062612	-0.0699724	0.05745	0.84707		770	-0.0269648	-0.107606	0.053676	0.511749
22:6, docosahexaenoic acid	770	0.0303474	-0.0379659	0.0986608	0.383437		770	0.0633708	-0.0237849	0.150527	0.153885
Conjugated linoleic acid	770	0.0031813	-0.0635216	0.0698841	0.92543		770	0.0468901	-0.0381501	0.13193	0.279405
Omega-3 fatty acids	770	0.0237107	-0.0481908	0.0956122	0.51759		770	0.0375416	-0.0550082	0.130091	0.426102
Omega-6 fatty acids	770	-0.0031737	-0.0702539	0.0639065	0.926024		770	0.0381767	-0.0466483	0.123002	0.377233
Polyunsaturated fatty acids	770	-9.29e-05	-0.0679602	0.0677743	0.997856		770	0.0389939	-0.0467102	0.124698	0.372044
Monounsaturated fatty acids; 16:1, 18:1	770	0.0027121	-0.0649744	0.0703986	0.937325		770	0.0455687	-0.0359414	0.127079	0.272778
Saturated fatty acids	770	0.0118634	-0.0572331	0.08096	0.73617		770	0.0469838	-0.0338853	0.127853	0.254423
Ratio of 22:6 docosahexaenoic acid to total fatty acids	770	0.0337173	-0.0257928	0.0932274	0.26638		770	0.0299559	-0.050921	0.110833	0.467381
Ratio of 18:2 linoleic acid to total fatty acids	770	-0.0092213	-0.0737083	0.0552658	0.779007		770	0.0022847	-0.0795755	0.0841449	0.95632
Ratio of omega-3 fatty acids to total fatty acids	770	0.0260648	-0.0372156	0.0893453	0.419003		770	-0.0085567	-0.0965781	0.0794647	0.848704
Ratio of omega-6 fatty acids to total fatty acids	770	-0.0260611	-0.0911063	0.038984	0.431795		770	-0.033784	-0.114283	0.0467153	0.410268
Ratio of polyunsaturated fatty acids to total fatty acids	770	-0.017208	-0.0807941	0.0463782	0.595391		770	-0.0322298	-0.112154	0.0476942	0.428822
Ratio of monounsaturated fatty acids to total fatty acids	770	0.0005742	-0.065587	0.0667355	0.986411		770	0.0307056	-0.0515292	0.11294	0.463783
Ratio of saturated fatty acids to total fatty acids	770	0.0248711	-0.0407833	0.0905256	0.457312		770	-0.0021696	-0.0840385	0.0796992	0.958522
Insulin	770	0.0009595	-0.0647837	0.0667026	0.977152		770	0.0056097	-0.0776766	0.088896	0.894842
Glucose	770	-0.0569131	-0.156888	0.0430621	0.264117		770	-0.0863698	-0.210565	0.0378259	0.172593
Lactate	770	0.0664803	0.0027807	0.13018	0.0408262		770	0.120055	0.0435278	0.196582	0.0021472
Citrate	770	0.0441785	-0.0316727	0.12003	0.25324		770	0.078303	-0.0078843	0.16449	0.0749019
Alanine	770	0.0848955	0.0138738	0.155917	0.0192034		770	0.10127	0.0118773	0.190662	0.0264474
Glutamine	770	-0.0145053	-0.0808429	0.0518323	0.667863		770	-0.0917614	-0.169483	-0.0140395	0.0207308
Histidine	770	0.003691	-0.0742991	0.0816811	0.926002		770	-0.0597024	-0.149924	0.0305192	0.194323
Isoleucine	770	0.0431831	-0.011809	0.0981753	0.123601		770	0.0054773	-0.0573657	0.0683202	0.864191
Leucine	770	0.0502106	-0.0027527	0.103174	0.0631212		770	0.0124239	-0.0506762	0.0755239	0.699221
Valine	770	0.0368579	-0.0242123	0.0979281	0.236468		770	-0.0053012	-0.0807994	0.070197	0.890403
Phenylalanine	770	0.0646126	-0.0090134	0.138239	0.0853371		770	0.0009506	-0.0888028	0.0907041	0.983417
Tyrosine	770	0.0154888	-0.0540928	0.0850703	0.662247		770	-0.0434599	-0.126304	0.0393843	0.303413
Acetate	770	0.017324	-0.0039447	0.0385927	0.110236		770	-0.0089751	-0.0521918	0.0342417	0.683617
Acetoacetate	770	-0.0333942	-0.0916015	0.0248131	0.260413		770	-0.0073539	-0.0825822	0.0678743	0.847869
3-hydroxybutyrate	770	-0.0261021	-0.0765715	0.0243673	0.310291		770	0.0206003	-0.0444683	0.085669	0.534453
Creatinine	770	0.146955	0.0885376	0.205373	9.7e-07		770	0.0443088	-0.0332796	0.121897	0.262608
Albumin (signal area)	770	0.0406617	-0.0260565	0.10738	0.231906		770	0.0783015	-0.0040999	0.160703	0.0625079
Glycoprotein acetyls, mainly a1-acid glycoprotein	770	-0.0036222	-0.0625712	0.0553268	0.90402		770	0.0281528	-0.044629	0.100935	0.447879
C-reactive protein	770	0.0073887	-0.0330137	0.0477911	0.719688		770	-0.0070061	-0.0633033	0.0492911	0.807061
