# Supplementary material for: Body muscle gain and markers of cardiovascular disease susceptibility in young adulthood: A cohort study
Source: PLoS Med. 2021 Sep 9;18(9):e1003751. doi: 10.1371/journal.pmed.1003751 (PMC8428664; doi:10.1371/journal.pmed.1003751)
Supplement: S30 Table — (XLSX) [file pmed.1003751.s042.xlsx]

## Sheet: S30 Table
S30 Table Associations of grip strength with cardiometabolic traits in young adulthood among ALSPAC G1 females
	Maximum grip at 25y						Relative grip at 25y
	(per SD), females						(per SD), females
	Adj. for age, ethnicity, maternal education,						Adj. for age, ethnicity, maternal education,
	smoking, alcohol, puberty timing, fat mass index						smoking, alcohol, puberty timing, fat mass index
Standardized outcome at age 25y	N	Beta	LCL	UCL	P-value		N	Beta	LCL	UCL	P-value
Systolic blood pressure	1063	0.101472	0.0468673	0.156076	0.000279		1062	0.0192163	-0.0462333	0.084666	0.564658
Diastolic blood pressure	1063	0.0285322	-0.0324938	0.0895582	0.359132		1062	-0.0031927	-0.0743063	0.0679208	0.929817
Concentration of chylomicrons and extremely large VLDL particles	836	-0.0175636	-0.0604989	0.0253716	0.422236		836	-0.0323718	-0.0810831	0.0163395	0.192448
Total lipids in chylomicrons and extremely large VLDL	836	-0.0181713	-0.061108	0.0247653	0.406382		836	-0.0325442	-0.081172	0.0160837	0.189334
Phospholipids in chylomicrons and extremely large VLDL	836	-0.0232101	-0.0661677	0.0197475	0.289212		836	-0.0316556	-0.0812104	0.0178992	0.210246
Total cholesterol in chylomicrons and extremely large VLDL	836	-0.0221981	-0.0662519	0.0218558	0.322928		836	-0.0358723	-0.0842147	0.01247	0.145628
Cholesterol esters in chylomicrons and extremely large VLDL	836	-0.017713	-0.0634578	0.0280319	0.447448		836	-0.0388528	-0.0881949	0.0104894	0.122591
Free cholesterol in chylomicrons and extremely large VLDL	836	-0.0268434	-0.0698534	0.0161666	0.220905		836	-0.0315351	-0.0806768	0.0176066	0.208172
Triglycerides in chylomicrons and extremely large VLDL	836	-0.0161907	-0.0590911	0.0267097	0.459035		836	-0.0317075	-0.0806614	0.0172465	0.203967
Concentration of very large VLDL particles	836	-0.0220606	-0.0667014	0.0225802	0.33233		836	-0.0296	-0.0809229	0.021723	0.257941
Total lipids in very large VLDL	836	-0.0222897	-0.0666967	0.0221172	0.324796		836	-0.0296378	-0.0805386	0.0212631	0.253412
Phospholipids in very large VLDL	836	-0.0233853	-0.06789	0.0211195	0.302661		836	-0.0286211	-0.079851	0.0226087	0.273133
Total cholesterol in very large VLDL	836	-0.0232554	-0.0657465	0.0192357	0.283017		836	-0.0303185	-0.0772493	0.0166123	0.205138
Cholesterol esters in very large VLDL	836	-0.0206996	-0.0634935	0.0220944	0.342677		836	-0.0309718	-0.0777222	0.0157786	0.193836
Free cholesterol in very large VLDL	836	-0.0261343	-0.0684574	0.0161888	0.225841		836	-0.029436	-0.0768733	0.0180012	0.223573
Triglycerides in very large VLDL	836	-0.0216159	-0.066836	0.0236042	0.348379		836	-0.0295322	-0.0819445	0.0228801	0.269056
Concentration of large VLDL particles	836	-0.0158692	-0.0630235	0.0312851	0.50907		836	-0.0266639	-0.0819264	0.0285986	0.343882
Total lipids in large VLDL	836	-0.0166455	-0.0637453	0.0304543	0.488073		836	-0.0275822	-0.08271	0.0275456	0.32635
Phospholipids in large VLDL	836	-0.0183285	-0.0661861	0.0295291	0.452427		836	-0.0295939	-0.0859279	0.0267401	0.302777
Total cholesterol in large VLDL	836	-0.0214166	-0.0681539	0.0253206	0.368677		836	-0.0357091	-0.0895597	0.0181414	0.193418
Cholesterol esters in large VLDL	836	-0.0165701	-0.0639247	0.0307845	0.492382		836	-0.0372586	-0.0913406	0.0168234	0.176662
Free cholesterol in large VLDL	836	-0.0259974	-0.0724462	0.0204514	0.27226		836	-0.0338604	-0.0880683	0.0203475	0.220521
Triglycerides in large VLDL	836	-0.0143076	-0.061454	0.0328388	0.551559		836	-0.0238587	-0.0793135	0.0315961	0.39864
Concentration of medium VLDL particles	836	-0.0057943	-0.054031	0.0424424	0.81366		836	-0.0206456	-0.0776334	0.0363422	0.47722
Total lipids in medium VLDL	836	-0.0058898	-0.0543174	0.0425377	0.811378		836	-0.0211318	-0.0783506	0.0360871	0.468713
Phospholipids in medium VLDL	836	-0.0089298	-0.058007	0.0401475	0.721073		836	-0.0238957	-0.0821647	0.0343733	0.42108
Total cholesterol in medium VLDL	836	-0.00239	-0.053262	0.048482	0.92655		836	-0.0232356	-0.0833835	0.0369122	0.448508
Cholesterol esters in medium VLDL	836	0.0063267	-0.046833	0.0594865	0.815349		836	-0.0208348	-0.0839057	0.042236	0.516901
Free cholesterol in medium VLDL	836	-0.0117748	-0.0609568	0.0374072	0.638527		836	-0.0251864	-0.0836986	0.0333257	0.398409
Triglycerides in medium VLDL	836	-0.0063804	-0.0539747	0.0412138	0.79251		836	-0.0189974	-0.0753063	0.0373114	0.508012
Concentration of small VLDL particles	836	-0.0161606	-0.0707393	0.0384182	0.561269		836	-0.033306	-0.0997951	0.0331831	0.325778
Total lipids in small VLDL	836	-0.0173934	-0.0727684	0.0379817	0.537713		836	-0.0352721	-0.10285	0.0323055	0.305895
Phospholipids in small VLDL	836	-0.0342834	-0.0932871	0.0247203	0.254413		836	-0.0459552	-0.119744	0.0278338	0.221888
Total cholesterol in small VLDL	836	-0.0142327	-0.0745476	0.0460821	0.643356		836	-0.0407084	-0.114682	0.0332647	0.280376
Cholesterol esters in small VLDL	836	-0.0044318	-0.0659386	0.057075	0.887564		836	-0.0370213	-0.112363	0.0383203	0.335076
Free cholesterol in small VLDL	836	-0.0306039	-0.0891957	0.0279879	0.305549		836	-0.0442292	-0.116976	0.0285173	0.233058
Triglycerides in small VLDL	836	-0.0111144	-0.0625405	0.0403116	0.671516		836	-0.0233985	-0.0858152	0.0390181	0.462045
Concentration of very small VLDL particles	836	-0.0149842	-0.0823218	0.0523535	0.662386		836	-0.0402583	-0.122402	0.0418853	0.336338
Total lipids in very small VLDL	836	-0.0137779	-0.0813426	0.0537868	0.689063		836	-0.0399518	-0.122372	0.0424687	0.341652
Phospholipids in very small VLDL	836	-0.0096618	-0.0794629	0.0601394	0.785925		836	-0.0317275	-0.119183	0.0557279	0.476608
Total cholesterol in very small VLDL	836	-0.0070536	-0.0742339	0.0601267	0.836771		836	-0.0378327	-0.11874	0.0430744	0.35897
Cholesterol esters in very small VLDL	836	-0.002515	-0.0689249	0.0638948	0.940761		836	-0.033981	-0.112974	0.0450121	0.398706
Free cholesterol in very small VLDL	836	-0.0165148	-0.0852645	0.0522349	0.637402		836	-0.0443577	-0.129868	0.0411529	0.308878
Triglycerides in very small VLDL	836	-0.0294471	-0.0939633	0.035069	0.370565		836	-0.0437716	-0.124519	0.0369761	0.287631
Concentration of IDL particles	836	-0.0073757	-0.0767987	0.0620473	0.834859		836	-0.0237713	-0.109841	0.0622988	0.587888
Total lipids in IDL	836	-0.0058875	-0.0752845	0.0635094	0.867785		836	-0.0223567	-0.10856	0.0638463	0.610843
Phospholipids in IDL	836	-0.0015431	-0.0718229	0.0687368	0.965635		836	-0.0186468	-0.10679	0.0694969	0.678074
Total cholesterol in IDL	836	-0.0032309	-0.0719583	0.0654964	0.926502		836	-0.0198409	-0.105392	0.0657105	0.64907
Cholesterol esters in IDL	836	-0.0045838	-0.0724644	0.0632968	0.894585		836	-0.0213549	-0.105537	0.0628268	0.618667
Free cholesterol in IDL	836	0.0002685	-0.0699812	0.0705181	0.994016		836	-0.0155935	-0.103716	0.0725292	0.728431
Triglycerides in IDL	836	-0.0344645	-0.107577	0.0386479	0.355096		836	-0.0430532	-0.134032	0.0479257	0.353231
Concentration of large LDL particles	836	-0.0132278	-0.0815617	0.0551061	0.704071		836	-0.0265173	-0.112517	0.0594826	0.545194
Total lipids in large LDL	836	-0.0117634	-0.0800172	0.0564904	0.735228		836	-0.0253963	-0.11139	0.0605972	0.562286
Phospholipids in large LDL	836	-0.0113148	-0.0797583	0.0571287	0.745648		836	-0.0229509	-0.109328	0.0634258	0.602128
Total cholesterol in large LDL	836	-0.0084704	-0.076228	0.0592871	0.806225		836	-0.0236	-0.109273	0.0620736	0.588864
Cholesterol esters in large LDL	836	-0.009373	-0.0766829	0.057937	0.784668		836	-0.0248862	-0.11002	0.0602473	0.566273
Free cholesterol in large LDL	836	-0.0054465	-0.0742058	0.0633128	0.876481		836	-0.0191128	-0.105904	0.0676787	0.665672
Triglycerides in large LDL	836	-0.0423543	-0.11556	0.0308509	0.256435		836	-0.0424762	-0.133453	0.048501	0.359708
Concentration of medium LDL particles	836	-0.0259561	-0.0924879	0.0405757	0.444032		836	-0.035668	-0.120827	0.0494914	0.411248
Total lipids in medium LDL	836	-0.0257125	-0.0920996	0.0406746	0.447331		836	-0.0354907	-0.120586	0.0496049	0.413226
Phospholipids in medium LDL	836	-0.0316326	-0.0979441	0.034679	0.349373		836	-0.0362592	-0.120438	0.0479199	0.39809
Total cholesterol in medium LDL	836	-0.0215381	-0.0875175	0.0444414	0.521867		836	-0.0335878	-0.118612	0.0514366	0.438327
Cholesterol esters in medium LDL	836	-0.0181972	-0.0841219	0.0477274	0.588097		836	-0.0321557	-0.1171	0.0527886	0.45767
Free cholesterol in medium LDL	836	-0.0341797	-0.100477	0.0321179	0.311861		836	-0.0386211	-0.124153	0.0469105	0.37571
Triglycerides in medium LDL	836	-0.0463068	-0.118593	0.0259789	0.208958		836	-0.0402445	-0.131005	0.0505164	0.384361
Concentration of small LDL particles	836	-0.0361658	-0.102335	0.0300037	0.283665		836	-0.0416224	-0.127217	0.0439721	0.340119
Total lipids in small LDL	836	-0.0360393	-0.102154	0.0300754	0.284953		836	-0.0415728	-0.127233	0.0440874	0.341064
Phospholipids in small LDL	836	-0.0503857	-0.117045	0.0162739	0.138284		836	-0.0467768	-0.133219	0.0396659	0.288475
Total cholesterol in small LDL	836	-0.0290084	-0.0949026	0.0368858	0.387785		836	-0.0379335	-0.123547	0.0476801	0.384719
Cholesterol esters in small LDL	836	-0.0234622	-0.0893775	0.0424531	0.484958		836	-0.0347514	-0.12021	0.0507072	0.424992
Free cholesterol in small LDL	836	-0.0472794	-0.113453	0.0188946	0.161173		836	-0.0476875	-0.134446	0.0390714	0.280952
Triglycerides in small LDL	836	-0.0470581	-0.116576	0.0224597	0.184317		836	-0.0447094	-0.132748	0.0433293	0.319149
Concentration of very large HDL particles	836	0.0194993	-0.0496945	0.0886932	0.580314		836	0.0340831	-0.0533163	0.121482	0.444222
Total lipids in very large HDL	836	0.019122	-0.0500484	0.0882924	0.587534		836	0.0340806	-0.0532661	0.121427	0.44398
Phospholipids in very large HDL	836	0.021261	-0.0465252	0.0890472	0.5383		836	0.03831	-0.0470332	0.123653	0.378514
Total cholesterol in very large HDL	836	0.0156012	-0.0542305	0.0854329	0.661122		836	0.0291789	-0.0593295	0.117687	0.517747
Cholesterol esters in very large HDL	836	0.0156094	-0.0543763	0.085595	0.661655		836	0.0265295	-0.0624905	0.115549	0.558732
Free cholesterol in very large HDL	836	0.0153438	-0.0538033	0.0844909	0.663271		836	0.0346402	-0.0523751	0.121656	0.434793
Triglycerides in very large HDL	836	0.0143193	-0.0543844	0.0830231	0.682572		836	-0.0006113	-0.0874262	0.0862035	0.988976
Concentration of large HDL particles	836	0.0015433	-0.0650655	0.068152	0.963738		836	0.0253831	-0.0579209	0.108687	0.549944
Total lipids in large HDL	836	0.0018171	-0.0646935	0.0683277	0.957246		836	0.0257605	-0.057386	0.108907	0.543268
Phospholipids in large HDL	836	-0.0066106	-0.0728373	0.0596162	0.844715		836	0.0194138	-0.0634207	0.102248	0.645616
Total cholesterol in large HDL	836	0.0073073	-0.0590793	0.0736939	0.828999		836	0.0302638	-0.0527452	0.113273	0.474425
Cholesterol esters in large HDL	836	0.0082739	-0.0582004	0.0747482	0.80705		836	0.0308954	-0.0523163	0.114107	0.466343
Free cholesterol in large HDL	836	0.0042346	-0.061872	0.0703411	0.899973		836	0.028233	-0.0541421	0.110608	0.5013
Triglycerides in large HDL	836	0.025505	-0.0467495	0.0977595	0.48859		836	0.0299411	-0.0616365	0.121519	0.521214
Concentration of medium HDL particles	836	-0.0547322	-0.124199	0.0147348	0.122367		836	-0.021478	-0.111989	0.0690333	0.641498
Total lipids in medium HDL	836	-0.0548384	-0.12404	0.0143636	0.120225		836	-0.0212195	-0.111307	0.0688675	0.64396
Phospholipids in medium HDL	836	-0.0574079	-0.126941	0.0121248	0.105491		836	-0.0239174	-0.114189	0.0663541	0.603163
Total cholesterol in medium HDL	836	-0.0529922	-0.120993	0.0150087	0.126494		836	-0.0184074	-0.10671	0.0698951	0.682519
Cholesterol esters in medium HDL	836	-0.0518733	-0.119796	0.0160496	0.134245		836	-0.0171891	-0.10541	0.0710316	0.702229
Free cholesterol in medium HDL	836	-0.0565734	-0.124939	0.0117922	0.104698		836	-0.0226181	-0.111259	0.0660234	0.616611
Triglycerides in medium HDL	836	0.0012755	-0.068249	0.0708001	0.971282		836	-0.006876	-0.0988708	0.0851187	0.883396
Concentration of small HDL particles	836	-0.0824287	-0.154279	-0.0105788	0.0245946		836	-0.0533979	-0.149768	0.0429723	0.277091
Total lipids in small HDL	836	-0.0820168	-0.153666	-0.0103674	0.0249129		836	-0.0527502	-0.148867	0.0433666	0.281689
Phospholipids in small HDL	836	-0.0763607	-0.149026	-0.0036955	0.0394568		836	-0.045585	-0.142621	0.0514511	0.356749
Total cholesterol in small HDL	836	-0.0719063	-0.141058	-0.0027544	0.0415661		836	-0.0469498	-0.140199	0.0462995	0.32331
Cholesterol esters in small HDL	836	-0.067223	-0.135889	0.0014427	0.0549998		836	-0.0447196	-0.137445	0.0480062	0.3441
Free cholesterol in small HDL	836	-0.0843944	-0.155536	-0.0132527	0.0201268		836	-0.0505362	-0.145303	0.0442311	0.295534
Triglycerides in small HDL	836	-0.0328223	-0.0972612	0.0316166	0.317706		836	-0.041188	-0.123415	0.0410389	0.325795
Phospholipids to total lipds ratio in chylomicrons and extremely large VLDL	836	-0.0060099	-0.0680254	0.0560056	0.849185		836	0.0179757	-0.0588258	0.0947771	0.646059
Total cholesterol to total lipids ratio in chylomicrons and extremely large VLDL	836	-0.0689442	-0.136891	-0.0009976	0.0467373		836	-0.0478938	-0.144066	0.0482787	0.32861
Cholesterol esters to total lipids ratio in chylomicrons and extremely large VLDL	836	-0.0642942	-0.132368	0.0037794	0.0641149		836	-0.049376	-0.145192	0.0464403	0.312076
Free cholesterol to total lipids ratio in chylomicrons and extremely large VLDL	836	-0.0747072	-0.142586	-0.0068283	0.0310371		836	-0.0423993	-0.138616	0.0538177	0.387315
Triglycerides to total lipids ratio in chylomicrons and extremely large VLDL	836	0.0607257	-0.0049751	0.126427	0.0700085		836	0.0290815	-0.061625	0.119788	0.529319
Phospholipids to total lipds ratio in very large VLDL	836	-0.022892	-0.084027	0.038243	0.462554		836	-0.0130224	-0.0853862	0.0593414	0.724006
Total cholesterol to total lipids ratio in very large VLDL	836	-0.0576897	-0.122367	0.0069879	0.0803561		836	-0.02475	-0.11306	0.0635603	0.582391
Cholesterol esters to total lipids ratio in very large VLDL	836	-0.0557589	-0.118836	0.0073181	0.0830932		836	-0.0311775	-0.117252	0.0548968	0.4773
Free cholesterol to total lipids ratio in very large VLDL	836	-0.058437	-0.124048	0.0071741	0.0807976		836	-0.0142076	-0.103769	0.0753542	0.755594
Triglycerides to total lipids ratio in very large VLDL	836	0.0633557	0.0004237	0.126288	0.048481		836	0.0293223	-0.0539783	0.112623	0.489801
Phospholipids to total lipds ratio in large VLDL	836	-0.0112232	-0.0715176	0.0490712	0.714933		836	0.0158409	-0.0530576	0.0847393	0.651898
Total cholesterol to total lipids ratio in large VLDL	836	-0.126757	-0.200173	-0.0533399	0.000735		836	-0.138397	-0.234873	-0.041921	0.0049827
Cholesterol esters to total lipids ratio in large VLDL	836	-0.114144	-0.18594	-0.0423472	0.001868		836	-0.12743	-0.220916	-0.0339448	0.0076086
Free cholesterol to total lipids ratio in large VLDL	836	-0.125248	-0.198426	-0.0520703	0.0008167		836	-0.132075	-0.22813	-0.0360189	0.0071
Triglycerides to total lipids ratio in large VLDL	836	0.131407	0.0625876	0.200227	0.0001907		836	0.126543	0.0380883	0.214997	0.0051022
Phospholipids to total lipds ratio in medium VLDL	836	-0.0514477	-0.143638	0.0407424	0.273666		836	-0.0312616	-0.138668	0.0761446	0.567948
Total cholesterol to total lipids ratio in medium VLDL	836	0.0511957	-0.0183512	0.120743	0.148861		836	0.0361498	-0.0525394	0.124839	0.423907
Cholesterol esters to total lipids ratio in medium VLDL	836	0.0577312	-0.0119074	0.12737	0.104072		836	0.0496382	-0.0420779	0.141354	0.288399
Free cholesterol to total lipids ratio in medium VLDL	836	-0.0007075	-0.0663183	0.0649032	0.983117		836	-0.0216505	-0.10076	0.0574592	0.591283
Triglycerides to total lipids ratio in medium VLDL	836	-0.0209258	-0.102554	0.0607022	0.614967		836	-0.0172296	-0.118345	0.0838857	0.738117
Phospholipids to total lipds ratio in small VLDL	836	-0.0481833	-0.112721	0.0163547	0.143183		836	-0.0003273	-0.0787361	0.0780815	0.993465
Total cholesterol to total lipids ratio in small VLDL	836	0.011931	-0.0594496	0.0833116	0.742933		836	-0.0149934	-0.106282	0.0762955	0.747246
Cholesterol esters to total lipids ratio in small VLDL	836	0.025232	-0.0456221	0.096086	0.484753		836	-0.011554	-0.101923	0.0788146	0.801909
Free cholesterol to total lipids ratio in small VLDL	836	-0.057724	-0.125993	0.0105446	0.0973608		836	-0.0187743	-0.105951	0.0684025	0.672612
Triglycerides to total lipids ratio in small VLDL	836	0.0131481	-0.0558696	0.0821658	0.708553		836	0.0155804	-0.0744164	0.105577	0.734084
Phospholipids to total lipds ratio in very small VLDL	836	0.0296366	-0.0375704	0.0968436	0.386979		836	0.0452738	-0.0415257	0.132073	0.306228
Total cholesterol to total lipids ratio in very small VLDL	836	-0.0025408	-0.0702297	0.065148	0.941284		836	-0.0181244	-0.105357	0.069108	0.683508
Cholesterol esters to total lipids ratio in very small VLDL	836	0.0007176	-0.0693062	0.0707414	0.983957		836	-0.0128035	-0.101687	0.0760804	0.777444
Free cholesterol to total lipids ratio in very small VLDL	836	-0.0093747	-0.0735675	0.0548181	0.774449		836	-0.0175823	-0.096891	0.0617265	0.663566
Triglycerides to total lipids ratio in very small VLDL	836	-0.0150728	-0.0781249	0.0479793	0.639032		836	-0.0117573	-0.0930076	0.069493	0.776456
Phospholipids to total lipds ratio in IDL	836	0.0192547	-0.0442425	0.0827518	0.551867		836	0.0193711	-0.0515295	0.0902717	0.591909
Total cholesterol to total lipids ratio in IDL	836	0.0094448	-0.0541038	0.0729934	0.770571		836	0.0033151	-0.075505	0.0821353	0.934224
Cholesterol esters to total lipids ratio in IDL	836	-0.0007068	-0.0631244	0.0617107	0.982272		836	-0.0084059	-0.0850276	0.0682159	0.829558
Free cholesterol to total lipids ratio in IDL	836	0.0277382	-0.0244041	0.0798805	0.296708		836	0.0297789	-0.0314094	0.0909673	0.33972
Triglycerides to total lipids ratio in IDL	836	-0.0216521	-0.0842393	0.0409352	0.497298		836	-0.0140893	-0.0949459	0.0667673	0.732417
Phospholipids to total lipds ratio in large LDL	836	-0.0140189	-0.0873062	0.0592685	0.70741		836	0.000423	-0.0756795	0.0765254	0.991298
Total cholesterol to total lipids ratio in large LDL	836	0.0261321	-0.0419281	0.0941924	0.451275		836	0.0059401	-0.0708682	0.0827484	0.879382
Cholesterol esters to total lipids ratio in large LDL	836	0.0200552	-0.0517498	0.0918603	0.583685		836	-0.0005591	-0.0791803	0.0780621	0.988867
Free cholesterol to total lipids ratio in large LDL	836	0.0088418	-0.0544972	0.0721807	0.784151		836	0.0189205	-0.0525793	0.0904203	0.60361
Triglycerides to total lipids ratio in large LDL	836	-0.0323971	-0.097918	0.0331238	0.332062		836	-0.011517	-0.094867	0.0718329	0.786289
Phospholipids to total lipds ratio in medium LDL	836	-0.0167079	-0.0858489	0.0524331	0.635395		836	-0.0022098	-0.0812605	0.0768408	0.956255
Total cholesterol to total lipids ratio in medium LDL	836	0.0190902	-0.0478507	0.0860311	0.575792		836	0.0009097	-0.0795379	0.0813574	0.982296
Cholesterol esters to total lipids ratio in medium LDL	836	0.0194586	-0.047029	0.0859462	0.565814		836	0.0017758	-0.0784254	0.081977	0.965344
Free cholesterol to total lipids ratio in medium LDL	836	-0.0172551	-0.0824222	0.047912	0.603392		836	-0.0035436	-0.0849144	0.0778271	0.9319
Triglycerides to total lipids ratio in medium LDL	836	-0.0188955	-0.0846171	0.0468262	0.57268		836	0.001693	-0.082619	0.0860051	0.968569
Phospholipids to total lipds ratio in small LDL	836	-0.0258588	-0.0961461	0.0444284	0.470415		836	-0.0053047	-0.084244	0.0736346	0.895093
Total cholesterol to total lipids ratio in small LDL	836	0.024709	-0.0421666	0.0915846	0.468517		836	0.0064115	-0.0733192	0.0861421	0.874621
Cholesterol esters to total lipids ratio in small LDL	836	0.0265481	-0.0395056	0.0926017	0.430395		836	0.0078317	-0.0721642	0.0878277	0.847659
Free cholesterol to total lipids ratio in small LDL	836	-0.0257247	-0.0876135	0.0361641	0.414805		836	-0.010797	-0.0919278	0.0703338	0.793989
Triglycerides to total lipids ratio in small LDL	836	-0.0139466	-0.0806267	0.0527335	0.681514		836	-0.0073121	-0.0934661	0.0788418	0.867731
Phospholipids to total lipds ratio in very large HDL	836	0.0651466	0.0069682	0.123325	0.0282307		836	0.0659111	-0.0160192	0.147841	0.114704
Total cholesterol to total lipids ratio in very large HDL	836	-0.081968	-0.149009	-0.0149266	0.0166221		836	-0.0770342	-0.173509	0.0194407	0.117425
Cholesterol esters to total lipids ratio in very large HDL	836	-0.0809686	-0.149765	-0.0121725	0.0211266		836	-0.0805001	-0.180079	0.0190786	0.112946
Free cholesterol to total lipids ratio in very large HDL	836	0.0218955	-0.0421159	0.0859068	0.502151		836	0.0384871	-0.0416218	0.118596	0.345946
Triglycerides to total lipids ratio in very large HDL	836	0.0132316	-0.0143297	0.040793	0.346303		836	0.0011431	-0.0277431	0.0300292	0.938107
Phospholipids to total lipds ratio in large HDL	836	-0.0345411	-0.0871873	0.0181051	0.198169		836	-0.0254382	-0.0967633	0.0458869	0.484091
Total cholesterol to total lipids ratio in large HDL	836	0.0188756	-0.0257026	0.0634538	0.406145		836	0.0139426	-0.0440286	0.0719138	0.636991
Cholesterol esters to total lipids ratio in large HDL	836	0.0286003	-0.0170624	0.0742631	0.219269		836	0.0203667	-0.0412885	0.0820219	0.516911
Free cholesterol to total lipids ratio in large HDL	836	-0.0029468	-0.0467361	0.0408426	0.894946		836	-0.0006759	-0.0514298	0.050078	0.979153
Triglycerides to total lipids ratio in large HDL	836	0.0161726	-0.001062	0.0334072	0.0658502		836	0.0118512	-0.0110841	0.0347865	0.310761
Phospholipids to total lipds ratio in medium HDL	836	-0.0114532	-0.0702675	0.0473612	0.702386		836	-0.0136864	-0.0906133	0.0632406	0.727014
Total cholesterol to total lipids ratio in medium HDL	836	-0.0163741	-0.0715852	0.038837	0.56064		836	0.000659	-0.0719415	0.0732595	0.985789
Cholesterol esters to total lipids ratio in medium HDL	836	-0.0026796	-0.0616728	0.0563136	0.928978		836	0.0087485	-0.0677995	0.0852966	0.822555
Free cholesterol to total lipids ratio in medium HDL	836	-0.0445355	-0.0993283	0.0102574	0.111007		836	-0.02041	-0.0919241	0.051104	0.575498
Triglycerides to total lipids ratio in medium HDL	836	0.0322054	-0.0201793	0.0845901	0.227881		836	0.00796	-0.0601952	0.0761153	0.818734
Phospholipids to total lipds ratio in small HDL	836	0.0258679	-0.0380642	0.0898001	0.427307		836	0.012765	-0.0732606	0.0987906	0.770926
Total cholesterol to total lipids ratio in small HDL	836	-0.0239834	-0.0880241	0.0400572	0.462491		836	-0.0065532	-0.0930978	0.0799914	0.881884
Cholesterol esters to total lipids ratio in small HDL	836	-0.0207674	-0.0848334	0.0432986	0.524776		836	-0.0059475	-0.0924098	0.0805147	0.892629
Free cholesterol to total lipids ratio in small HDL	836	-0.0137226	-0.0764142	0.048969	0.667562		836	-0.0010361	-0.0815569	0.0794846	0.979856
Triglycerides to total lipids ratio in small HDL	836	0.0062457	-0.0537067	0.0661981	0.838025		836	-0.0167415	-0.0943301	0.0608471	0.67202
Mean diameter for VLDL particles	836	0.0034549	-0.0520443	0.058954	0.902779		836	-0.0205239	-0.0878886	0.0468408	0.549992
Mean diameter for LDL particles	836	0.0438508	-0.0272366	0.114938	0.226319		836	0.0334722	-0.0610137	0.127958	0.48703
Mean diameter for HDL particles	836	0.0246282	-0.0381409	0.0873974	0.441433		836	0.0301559	-0.0487824	0.109094	0.453562
Serum total cholesterol	836	-0.0251844	-0.0948721	0.0445033	0.478306		836	-0.0267609	-0.115317	0.0617957	0.553241
Total cholesterol in VLDL	836	-0.0118253	-0.0679123	0.0442617	0.679095		836	-0.0368977	-0.103605	0.0298096	0.277925
Remnant cholesterol (non-HDL, non-LDL -cholesterol)	836	-0.0087814	-0.0713855	0.0538227	0.783135		836	-0.0320599	-0.108207	0.0440872	0.40881
Total cholesterol in LDL	836	-0.0169816	-0.0837117	0.0497484	0.617552		836	-0.0299887	-0.115258	0.0552804	0.490184
Total cholesterol in HDL	836	-0.0310646	-0.0967181	0.0345889	0.353295		836	0.0016915	-0.0806047	0.0839877	0.967828
Total cholesterol in HDL2	836	-0.0271609	-0.0923153	0.0379935	0.413449		836	0.0056323	-0.075967	0.0872317	0.892262
Total cholesterol in HDL3	836	-0.0601171	-0.129477	0.0092432	0.0892691		836	-0.033454	-0.122127	0.0552193	0.459189
Esterified cholesterol	836	-0.0253313	-0.0948634	0.0442007	0.474756		836	-0.0270457	-0.115879	0.0617871	0.550269
Free cholesterol	836	-0.0244771	-0.0966808	0.0477265	0.505975		836	-0.0257481	-0.115002	0.0635058	0.57138
Serum total triglycerides	836	-0.0169086	-0.0699199	0.0361028	0.53144		836	-0.0280089	-0.0921764	0.0361587	0.391818
Triglycerides in VLDL	836	-0.012502	-0.0611889	0.0361849	0.614377		836	-0.0242573	-0.082167	0.0336524	0.411199
Triglycerides in LDL	836	-0.0449489	-0.117608	0.0277101	0.22499		836	-0.042815	-0.133699	0.0480694	0.355401
Triglycerides in HDL	836	0.0028539	-0.0678576	0.0735655	0.936876		836	-0.0043993	-0.0946623	0.0858636	0.923808
Total phosphoglycerides	836	-0.024032	-0.0977942	0.0497301	0.522671		836	-0.00995	-0.10253	0.0826297	0.832973
Ratio of triglycerides to phosphoglycerides	833	-0.0325855	-0.0817122	0.0165412	0.193296		833	-0.0436102	-0.103755	0.0165342	0.155042
Phosphatidylcholine and other cholines	836	-0.0476488	-0.120347	0.025049	0.198622		836	-0.0370893	-0.130752	0.0565731	0.437223
Total cholines	836	-0.0315822	-0.10514	0.0419759	0.399612		836	-0.0229461	-0.116328	0.0704354	0.629706
Apolipoprotein A-I	836	-0.0378542	-0.106716	0.0310077	0.280902		836	-0.0102262	-0.0980986	0.0776461	0.819369
Apolipoprotein B	836	-0.0105638	-0.0717217	0.0505941	0.734663		836	-0.0286564	-0.103842	0.0465293	0.454598
Ratio of apolipoprotein B to apolipoprotein A-I	836	0.0167195	-0.0362091	0.0696481	0.535402		836	-0.0087445	-0.0720101	0.0545212	0.786227
Total fatty acids	836	-0.0446958	-0.112246	0.022854	0.194389		836	-0.0425374	-0.128122	0.0430473	0.32956
Estimated degree of unsaturation	836	0.0009128	-0.065643	0.0674685	0.978531		836	-0.0134445	-0.0900409	0.063152	0.730538
22:6, docosahexaenoic acid	836	-0.0300942	-0.103074	0.0428853	0.418512		836	-0.0170971	-0.111083	0.0768883	0.721133
Conjugated linoleic acid	836	-0.0189855	-0.0883438	0.0503728	0.59121		836	-0.0069482	-0.0981623	0.0842659	0.88118
Omega-3 fatty acids	836	-0.0386193	-0.110199	0.0329601	0.289902		836	-0.0580419	-0.151668	0.0355839	0.224014
Omega-6 fatty acids	836	-0.0339794	-0.10472	0.036761	0.346042		836	-0.0269542	-0.11851	0.0646021	0.563514
Polyunsaturated fatty acids	836	-0.0352559	-0.106332	0.0358206	0.330527		836	-0.0311281	-0.123103	0.0608463	0.506675
Monounsaturated fatty acids; 16:1, 18:1	836	-0.0561311	-0.118878	0.006616	0.0794793		836	-0.0506189	-0.130037	0.0287993	0.211266
Saturated fatty acids	836	-0.037338	-0.104812	0.0301363	0.277719		836	-0.0403198	-0.1236	0.0429602	0.342234
Ratio of 22:6 docosahexaenoic acid to total fatty acids	836	0.0075204	-0.0560036	0.0710444	0.816304		836	0.0185461	-0.0664498	0.103542	0.668549
Ratio of 18:2 linoleic acid to total fatty acids	836	0.0478707	-0.0163961	0.112138	0.144102		836	0.0643406	-0.0158869	0.144568	0.115834
Ratio of omega-3 fatty acids to total fatty acids	836	0.0069149	-0.0586349	0.0724647	0.836012		836	-0.0279613	-0.113802	0.0578791	0.522759
Ratio of omega-6 fatty acids to total fatty acids	836	0.0363228	-0.0262935	0.0989391	0.255192		836	0.047372	-0.0274397	0.122184	0.214255
Ratio of polyunsaturated fatty acids to total fatty acids	836	0.0342452	-0.0286158	0.0971062	0.285241		836	0.0359781	-0.0383387	0.110295	0.342263
Ratio of monounsaturated fatty acids to total fatty acids	836	-0.0428822	-0.10392	0.018156	0.168271		836	-0.0342607	-0.108484	0.039963	0.365187
Ratio of saturated fatty acids to total fatty acids	836	0.0194868	-0.044946	0.0839196	0.552917		836	0.0028858	-0.0786471	0.0844187	0.94463
Insulin	835	0.0059206	-0.0473372	0.0591783	0.827322		835	0.0119938	-0.0655855	0.0895732	0.761617
Glucose	835	0.0289459	-0.033929	0.0918208	0.366447		835	-0.0149635	-0.0848138	0.0548868	0.674239
Lactate	836	0.0139148	-0.0476392	0.0754687	0.657362		836	0.0830734	-0.0038307	0.169978	0.0609638
Citrate	836	0.001802	-0.0673083	0.0709123	0.959195		836	0.0089438	-0.0761355	0.0940231	0.836575
Alanine	836	0.0592754	-0.0099932	0.128544	0.0934		836	0.0645134	-0.0265612	0.155588	0.164783
Glutamine	829	-0.0215135	-0.0856467	0.0426196	0.510435		829	-0.0749072	-0.15316	0.0033458	0.0606074
Histidine	836	0.059165	-0.0138827	0.132213	0.112261		836	0.0063158	-0.0853625	0.097994	0.89247
Isoleucine	835	0.0235502	-0.0239469	0.0710473	0.330725		835	0.0065484	-0.049514	0.0626107	0.818715
Leucine	836	0.0400457	-0.0092564	0.0893479	0.111246		836	0.0213123	-0.0384953	0.0811199	0.484464
Valine	835	0.0436525	-0.016614	0.103919	0.15548		835	0.0236035	-0.0508708	0.0980777	0.53405
Phenylalanine	835	0.0539499	-0.0075072	0.115407	0.0852494		835	0.0394474	-0.0380176	0.116912	0.317826
Tyrosine	836	0.029581	-0.0343886	0.0935506	0.36432		836	-0.0052379	-0.084989	0.0745132	0.897455
Acetate	836	0.0159338	-0.0148652	0.0467328	0.310177		836	0.0178495	-0.0181019	0.053801	0.330076
Acetoacetate	836	-0.0070057	-0.0820618	0.0680505	0.854678		836	0.0058404	-0.0864993	0.09818	0.901229
3-hydroxybutyrate	835	-0.0122028	-0.0863631	0.0619576	0.746792		835	0.0155712	-0.0771986	0.108341	0.741891
Creatinine	836	0.10145	0.0526752	0.150225	4.89e-05		836	0.0178421	-0.0483011	0.0839853	0.596615
Albumin (signal area)	836	0.061496	-0.0040556	0.127048	0.0659208		836	0.110811	0.0232463	0.198376	0.0131919
Glycoprotein acetyls, mainly a1-acid glycoprotein	836	-0.0485024	-0.104192	0.0071874	0.0877313		836	-0.0168733	-0.0901373	0.0563907	0.651344
C-reactive protein	773	-0.0138812	-0.0586026	0.0308402	0.542488		773	-0.0162031	-0.0775707	0.0451645	0.604384
Complete case sample
Standardized outcome at age 25y	N	Beta	LCL	UCL	P-value		N	Beta	LCL	UCL	P-value
Systolic blood pressure	470	0.118281	0.0273585	0.209203	0.010896		470	0.0641236	-0.0411825	0.16943	0.232065
Diastolic blood pressure	470	0.0362202	-0.067682	0.140123	0.493654		470	0.0047931	-0.112008	0.121594	0.93576
Concentration of chylomicrons and extremely large VLDL particles	470	-0.0061758	-0.0601098	0.0477582	0.82206		470	-0.0066475	-0.0743169	0.0610219	0.847007
Total lipids in chylomicrons and extremely large VLDL	470	-0.0068753	-0.0607501	0.0469996	0.802092		470	-0.0070409	-0.0746576	0.0605759	0.83795
Phospholipids in chylomicrons and extremely large VLDL	470	-0.0096062	-0.0637176	0.0445053	0.727348		470	-0.004834	-0.073337	0.0636689	0.889767
Total cholesterol in chylomicrons and extremely large VLDL	470	-0.013585	-0.0679704	0.0408003	0.623743		470	-0.0140515	-0.0819925	0.0538895	0.684612
Cholesterol esters in chylomicrons and extremely large VLDL	470	-0.0107169	-0.0675	0.0460663	0.710888		470	-0.0178928	-0.0876409	0.0518554	0.61441
Free cholesterol in chylomicrons and extremely large VLDL	470	-0.0165657	-0.0702585	0.037127	0.544609		470	-0.0092461	-0.0778097	0.0593175	0.791119
Triglycerides in chylomicrons and extremely large VLDL	470	-0.0047099	-0.0587703	0.0493505	0.864133		470	-0.0056697	-0.0735275	0.0621882	0.86965
Concentration of very large VLDL particles	470	-0.0074363	-0.0637642	0.0488917	0.795414		470	-0.0022711	-0.0735126	0.0689704	0.950075
Total lipids in very large VLDL	470	-0.0081483	-0.0640839	0.0477874	0.774799		470	-0.0028956	-0.0736208	0.0678296	0.935909
Phospholipids in very large VLDL	470	-0.0086604	-0.0646353	0.0473145	0.761228		470	-0.0015777	-0.0724798	0.0693245	0.965141
Total cholesterol in very large VLDL	470	-0.0155129	-0.0681556	0.0371297	0.562803		470	-0.0111074	-0.0772494	0.0550346	0.741538
Cholesterol esters in very large VLDL	470	-0.014421	-0.0674165	0.0385745	0.593077		470	-0.0127861	-0.0789955	0.0534233	0.704487
Free cholesterol in very large VLDL	470	-0.0167184	-0.0691978	0.035761	0.531596		470	-0.009105	-0.0754133	0.0572032	0.7874
Triglycerides in very large VLDL	470	-0.0058518	-0.0631639	0.0514603	0.84106		470	-0.0008469	-0.0734111	0.0717173	0.981712
Concentration of large VLDL particles	470	0.003127	-0.0576757	0.0639297	0.919542		470	0.007336	-0.0694065	0.0840784	0.851073
Total lipids in large VLDL	470	0.0023314	-0.0583393	0.0630022	0.939836		470	0.0063514	-0.0702233	0.0829261	0.870591
Phospholipids in large VLDL	470	0.0036217	-0.0579077	0.0651512	0.907961		470	0.0079303	-0.0697979	0.0856584	0.84118
Total cholesterol in large VLDL	470	-0.0036373	-0.0634656	0.0561909	0.904951		470	-0.0034913	-0.078762	0.0717794	0.927413
Cholesterol esters in large VLDL	470	0.0016466	-0.0592552	0.0625484	0.95765		470	-0.0038868	-0.0798806	0.0721069	0.919982
Free cholesterol in large VLDL	470	-0.0088026	-0.0679755	0.0503703	0.770159		470	-0.003061	-0.0781136	0.0719915	0.936153
Triglycerides in large VLDL	470	0.0041475	-0.0567877	0.0650827	0.893653		470	0.0095084	-0.0674574	0.0864742	0.808285
Concentration of medium VLDL particles	470	0.0109469	-0.0525704	0.0744643	0.734999		470	0.0119944	-0.067705	0.0916938	0.767555
Total lipids in medium VLDL	470	0.0113948	-0.0522126	0.0750022	0.724964		470	0.0124858	-0.0672982	0.0922699	0.758572
Phospholipids in medium VLDL	470	0.010104	-0.0541887	0.0743967	0.757584		470	0.0120054	-0.0686653	0.0926761	0.77007
Total cholesterol in medium VLDL	470	0.0191515	-0.0464102	0.0847132	0.566212		470	0.0184343	-0.0632751	0.100144	0.657715
Cholesterol esters in medium VLDL	470	0.0293527	-0.0390052	0.0977106	0.399199		470	0.0237217	-0.060849	0.108292	0.58175
Free cholesterol in medium VLDL	470	0.007518	-0.0563958	0.0714319	0.817295		470	0.0121568	-0.0686193	0.0929329	0.767548
Triglycerides in medium VLDL	470	0.0081595	-0.0550941	0.071413	0.799995		470	0.0097748	-0.0698874	0.0894371	0.80956
Concentration of small VLDL particles	470	0.0073471	-0.0656002	0.0802944	0.84319		470	0.0083913	-0.0830761	0.0998587	0.857007
Total lipids in small VLDL	470	0.0066575	-0.0672361	0.0805511	0.859544		470	0.0076629	-0.0848058	0.100132	0.870705
Phospholipids in small VLDL	470	-0.0054301	-0.0838485	0.0729884	0.89182		470	-0.0015838	-0.100322	0.0971543	0.974867
Total cholesterol in small VLDL	470	0.01006	-0.0698844	0.0900045	0.804792		470	0.0074053	-0.0908812	0.105692	0.882358
Cholesterol esters in small VLDL	470	0.0179954	-0.0635484	0.0995393	0.664723		470	0.0102275	-0.0890396	0.109495	0.839638
Free cholesterol in small VLDL	470	-0.0049398	-0.0825987	0.072719	0.900575		470	0.0016405	-0.0962033	0.0994842	0.97373
Triglycerides in small VLDL	470	0.0085901	-0.0605455	0.0777258	0.807205		470	0.0111454	-0.0766667	0.0989576	0.803142
Concentration of very small VLDL particles	470	0.016116	-0.0710921	0.103324	0.716651		470	0.0187945	-0.0872099	0.124799	0.727682
Total lipids in very small VLDL	470	0.0158721	-0.0718642	0.103608	0.722368		470	0.0176709	-0.0887927	0.124134	0.744437
Phospholipids in very small VLDL	470	0.0182837	-0.0693084	0.105876	0.681848		470	0.0204978	-0.0870274	0.128023	0.708112
Total cholesterol in very small VLDL	470	0.0160752	-0.073335	0.105485	0.72401		470	0.0135508	-0.0938292	0.120931	0.804249
Cholesterol esters in very small VLDL	470	0.0200845	-0.0687367	0.108906	0.656984		470	0.0166713	-0.0895389	0.122881	0.75787
Free cholesterol in very small VLDL	470	0.0066517	-0.0831135	0.0964169	0.884284		470	0.0062067	-0.103599	0.116013	0.911602
Triglycerides in very small VLDL	470	0.0074315	-0.0764027	0.0912658	0.861782		470	0.0172332	-0.0891817	0.123648	0.750443
Concentration of IDL particles	470	0.0073825	-0.081813	0.096578	0.870863		470	0.0144321	-0.0954643	0.124328	0.796465
Total lipids in IDL	470	0.0070488	-0.0821981	0.0962957	0.876723		470	0.0134914	-0.0966445	0.123627	0.809872
Phospholipids in IDL	470	0.0125631	-0.076756	0.101882	0.782358		470	0.0166031	-0.0941725	0.127379	0.768478
Total cholesterol in IDL	470	0.004288	-0.0846868	0.0932627	0.924588		470	0.009704	-0.100229	0.119637	0.862359
Cholesterol esters in IDL	470	0.0029405	-0.08513	0.091011	0.947714		470	0.008811	-0.0995752	0.117197	0.873146
Free cholesterol in IDL	470	0.0076108	-0.0828103	0.0980318	0.868695		470	0.0117212	-0.101042	0.124485	0.838233
Triglycerides in IDL	470	0.0101151	-0.0829059	0.103136	0.830882		470	0.0282467	-0.0857883	0.142282	0.626649
Concentration of large LDL particles	470	-0.0101437	-0.0983101	0.0780228	0.821228		470	-0.0055817	-0.115759	0.104596	0.920739
Total lipids in large LDL	470	-0.0101268	-0.0982822	0.0780286	0.821498		470	-0.0062644	-0.116484	0.103955	0.911116
Phospholipids in large LDL	470	-0.0077221	-0.0952334	0.0797891	0.862405		470	-0.002598	-0.111882	0.106686	0.962759
Total cholesterol in large LDL	470	-0.0112572	-0.0991799	0.0766656	0.801454		470	-0.0098192	-0.11987	0.100231	0.860889
Cholesterol esters in large LDL	470	-0.0122991	-0.0996686	0.0750704	0.782182		470	-0.0111701	-0.120425	0.0980847	0.840852
Free cholesterol in large LDL	470	-0.0077975	-0.0970457	0.0814506	0.863753		470	-0.0053726	-0.117367	0.106622	0.924932
Triglycerides in large LDL	470	-0.0030186	-0.0970443	0.0910072	0.949723		470	0.0198325	-0.0951171	0.134782	0.734723
Concentration of medium LDL particles	470	-0.032395	-0.119516	0.0547263	0.465321		470	-0.0284439	-0.138697	0.081809	0.612405
Total lipids in medium LDL	470	-0.0338549	-0.120911	0.0532009	0.445124		470	-0.030281	-0.140515	0.079953	0.589578
Phospholipids in medium LDL	470	-0.033911	-0.119736	0.0519143	0.437871		470	-0.0239972	-0.131733	0.0837388	0.661792
Total cholesterol in medium LDL	470	-0.0342191	-0.121268	0.0528298	0.440209		470	-0.034019	-0.144309	0.0762713	0.544711
Cholesterol esters in medium LDL	470	-0.0296791	-0.116747	0.0573886	0.503274		470	-0.0314443	-0.141516	0.0786272	0.574804
Free cholesterol in medium LDL	470	-0.0512616	-0.138356	0.0358332	0.248021		470	-0.0434876	-0.154843	0.0678678	0.443204
Triglycerides in medium LDL	470	-0.0136144	-0.105933	0.0787048	0.772096		470	0.0094746	-0.104808	0.123757	0.87065
Concentration of small LDL particles	470	-0.0469752	-0.133699	0.0397489	0.287682		470	-0.0405165	-0.151252	0.0702187	0.472489
Total lipids in small LDL	470	-0.0485197	-0.135311	0.038271	0.272514		470	-0.0425087	-0.153401	0.0683834	0.451646
Phospholipids in small LDL	470	-0.0600533	-0.146624	0.0265169	0.173481		470	-0.0453124	-0.156085	0.0654599	0.421888
Total cholesterol in small LDL	470	-0.0455244	-0.132586	0.0415367	0.304685		470	-0.043994	-0.155108	0.0671203	0.436924
Cholesterol esters in small LDL	470	-0.0382764	-0.125435	0.0488824	0.388579		470	-0.0391481	-0.150023	0.0717266	0.488114
Free cholesterol in small LDL	470	-0.0690733	-0.156211	0.0180644	0.119979		470	-0.0592359	-0.171678	0.0532056	0.301084
Triglycerides in small LDL	470	-0.0163688	-0.103658	0.0709206	0.712659		470	0.0064581	-0.103476	0.116392	0.908143
Concentration of very large HDL particles	470	0.0211132	-0.0756621	0.117889	0.668316		470	0.0414331	-0.0806635	0.16353	0.505187
Total lipids in very large HDL	470	0.0201331	-0.0766332	0.116899	0.682825		470	0.0406323	-0.081482	0.162747	0.51351
Phospholipids in very large HDL	470	0.0286669	-0.0661765	0.12351	0.552817		470	0.0491217	-0.069903	0.168147	0.417769
Total cholesterol in very large HDL	470	0.007459	-0.090267	0.105185	0.880836		470	0.0275165	-0.0968089	0.151842	0.663807
Cholesterol esters in very large HDL	470	0.0040602	-0.0937981	0.101918	0.935052		470	0.0223346	-0.102725	0.147394	0.725777
Free cholesterol in very large HDL	470	0.0149759	-0.0820085	0.11196	0.761682		470	0.0386733	-0.0834327	0.160779	0.533983
Triglycerides in very large HDL	470	0.0223046	-0.0700415	0.114651	0.63526		470	0.0351614	-0.0834885	0.153811	0.560604
Concentration of large HDL particles	470	0.0120566	-0.0792869	0.1034	0.795453		470	0.038859	-0.0764698	0.154188	0.50821
Total lipids in large HDL	470	0.0118362	-0.0794763	0.103149	0.799045		470	0.0385323	-0.0767443	0.153809	0.51159
Phospholipids in large HDL	470	0.0051155	-0.0841404	0.0943714	0.910374		470	0.0325723	-0.0805707	0.145715	0.571844
Total cholesterol in large HDL	470	0.0146864	-0.0776098	0.106983	0.754648		470	0.0403649	-0.0759724	0.156702	0.495682
Cholesterol esters in large HDL	470	0.0160154	-0.0765298	0.108561	0.73395		470	0.0416936	-0.0749654	0.158353	0.482819
Free cholesterol in large HDL	470	0.0104464	-0.0810516	0.101944	0.822573		470	0.0361097	-0.0792182	0.151438	0.538659
Triglycerides in large HDL	470	0.0489604	-0.0510554	0.148976	0.336556		470	0.0718915	-0.0532365	0.197019	0.259457
Concentration of medium HDL particles	470	-0.0325361	-0.120793	0.0557211	0.469152		470	-0.0040753	-0.117977	0.109827	0.943975
Total lipids in medium HDL	470	-0.034666	-0.12282	0.0534884	0.440047		470	-0.0063082	-0.120068	0.107452	0.913271
Phospholipids in medium HDL	470	-0.0327002	-0.121297	0.0558966	0.468622		470	-0.0035058	-0.117507	0.110496	0.951836
Total cholesterol in medium HDL	470	-0.0442184	-0.131817	0.0433799	0.321726		470	-0.0176307	-0.13056	0.0952982	0.75913
Cholesterol esters in medium HDL	470	-0.0448303	-0.132455	0.0427941	0.315227		470	-0.0186694	-0.131568	0.0942295	0.745353
Free cholesterol in medium HDL	470	-0.041686	-0.129358	0.0459857	0.350592		470	-0.0137351	-0.126782	0.0993118	0.811392
Triglycerides in medium HDL	470	0.0749298	-0.0114481	0.161308	0.0889271		470	0.0845694	-0.0250623	0.194201	0.13023
Concentration of small HDL particles	470	-0.0718944	-0.166502	0.022713	0.136028		470	-0.0486612	-0.172865	0.0755421	0.441739
Total lipids in small HDL	470	-0.0736247	-0.167976	0.0207267	0.125852		470	-0.0506473	-0.174498	0.073203	0.422024
Phospholipids in small HDL	470	-0.0428455	-0.136829	0.051138	0.370783		470	-0.0145696	-0.138268	0.109129	0.817057
Total cholesterol in small HDL	470	-0.0872675	-0.178923	0.0043875	0.0619704		470	-0.0719831	-0.191785	0.0478189	0.238306
Cholesterol esters in small HDL	470	-0.0873192	-0.178418	0.0037795	0.0602486		470	-0.075271	-0.194055	0.0435132	0.213664
Free cholesterol in small HDL	470	-0.0698201	-0.162985	0.0233451	0.141509		470	-0.0393479	-0.162038	0.0833418	0.528844
Triglycerides in small HDL	470	0.0126377	-0.0722383	0.0975137	0.769955		470	0.0209144	-0.0880824	0.129911	0.706289
Phospholipids to total lipds ratio in chylomicrons and extremely large VLDL	470	0.0315986	-0.0415591	0.104756	0.396433		470	0.0268395	-0.0730498	0.126729	0.597736
Total cholesterol to total lipids ratio in chylomicrons and extremely large VLDL	470	-0.0377565	-0.12666	0.0511473	0.404385		470	-0.0045783	-0.126768	0.117611	0.941335
Cholesterol esters to total lipids ratio in chylomicrons and extremely large VLDL	470	-0.0379367	-0.128411	0.0525374	0.410359		470	-0.0115951	-0.134884	0.111694	0.853452
Free cholesterol to total lipids ratio in chylomicrons and extremely large VLDL	470	-0.0354114	-0.122411	0.0515886	0.424196		470	0.0098059	-0.110542	0.130154	0.872856
Triglycerides to total lipids ratio in chylomicrons and extremely large VLDL	470	0.0126129	-0.0686455	0.0938713	0.760479		470	-0.0120842	-0.124983	0.100815	0.833494
Phospholipids to total lipds ratio in very large VLDL	470	0.0081465	-0.0672541	0.0835472	0.831949		470	-0.0002109	-0.0921207	0.0916988	0.996403
Total cholesterol to total lipids ratio in very large VLDL	470	-0.031278	-0.117778	0.0552222	0.477696		470	0.0207421	-0.0933927	0.134877	0.721153
Cholesterol esters to total lipids ratio in very large VLDL	470	-0.0327478	-0.117208	0.0517125	0.446478		470	0.0122926	-0.0988244	0.12341	0.827992
Free cholesterol to total lipids ratio in very large VLDL	470	-0.0279277	-0.115435	0.0595796	0.530855		470	0.032605	-0.083006	0.148216	0.579696
Triglycerides to total lipids ratio in very large VLDL	470	0.0205852	-0.0602685	0.101439	0.617082		470	-0.0171323	-0.124231	0.0899667	0.753388
Phospholipids to total lipds ratio in large VLDL	470	0.0518108	0.0032755	0.100346	0.0364724		470	0.0705392	0.00531	0.135768	0.0341106
Total cholesterol to total lipids ratio in large VLDL	470	-0.11728	-0.21206	-0.0224994	0.0154129		470	-0.119328	-0.234771	-0.003884	0.0428044
Cholesterol esters to total lipids ratio in large VLDL	470	-0.103774	-0.195141	-0.0124074	0.0260969		470	-0.112336	-0.222466	-0.0022065	0.0456015
Free cholesterol to total lipids ratio in large VLDL	470	-0.118968	-0.212685	-0.0252514	0.0129597		470	-0.109769	-0.226521	0.006983	0.0653016
Triglycerides to total lipids ratio in large VLDL	470	0.0840804	-0.0005626	0.168723	0.0515358		470	0.0748079	-0.0280828	0.177699	0.153744
Phospholipids to total lipds ratio in medium VLDL	470	-0.074969	-0.229316	0.0793782	0.340326		470	-0.0770502	-0.250083	0.0959822	0.38199
Total cholesterol to total lipids ratio in medium VLDL	470	0.0488509	-0.0402831	0.137985	0.282032		470	0.0586395	-0.0611952	0.178474	0.336743
Cholesterol esters to total lipids ratio in medium VLDL	470	0.0506357	-0.0448541	0.146126	0.297925		470	0.0553085	-0.0747485	0.185365	0.403751
Free cholesterol to total lipids ratio in medium VLDL	470	0.0099306	-0.0705583	0.0904194	0.808533		470	0.0250185	-0.0737918	0.123829	0.619021
Triglycerides to total lipids ratio in medium VLDL	470	-0.0074196	-0.128836	0.113996	0.904464		470	-0.0152048	-0.165277	0.134868	0.842269
Phospholipids to total lipds ratio in small VLDL	470	-0.0623406	-0.150987	0.0263059	0.167645		470	-0.044105	-0.151177	0.0629674	0.418654
Total cholesterol to total lipids ratio in small VLDL	470	0.0176139	-0.0731374	0.108365	0.703069		470	0.016661	-0.0997936	0.133116	0.778718
Cholesterol esters to total lipids ratio in small VLDL	470	0.0321641	-0.0582641	0.122592	0.484915		470	0.0201714	-0.0950756	0.135418	0.731035
Free cholesterol to total lipids ratio in small VLDL	470	-0.0620664	-0.152696	0.0285636	0.179029		470	-0.0121244	-0.126846	0.102597	0.835562
Triglycerides to total lipids ratio in small VLDL	470	0.0148073	-0.074856	0.104471	0.745681		470	0.006172	-0.110737	0.12308	0.917415
Phospholipids to total lipds ratio in very small VLDL	470	0.0113487	-0.0657099	0.0884074	0.772392		470	0.017038	-0.0856488	0.119725	0.744524
Total cholesterol to total lipids ratio in very small VLDL	470	-0.00077	-0.0856533	0.0841134	0.985785		470	-0.0058319	-0.109285	0.0976209	0.911838
Cholesterol esters to total lipids ratio in very small VLDL	470	0.010261	-0.0739442	0.0944662	0.810848		470	0.0043152	-0.099903	0.108533	0.935184
Free cholesterol to total lipids ratio in very small VLDL	470	-0.0300744	-0.105424	0.0452754	0.433235		470	-0.0285487	-0.123041	0.0659439	0.552985
Triglycerides to total lipids ratio in very small VLDL	470	-0.0059475	-0.0880467	0.0761516	0.886855		470	-0.0051807	-0.109992	0.0996304	0.922661
Phospholipids to total lipds ratio in IDL	470	0.0188132	-0.0573268	0.0949532	0.627505		470	-0.015301	-0.108322	0.0777198	0.746652
Total cholesterol to total lipids ratio in IDL	470	-0.0130705	-0.0910186	0.0648777	0.74191		470	-0.0034603	-0.0985999	0.0916793	0.943052
Cholesterol esters to total lipids ratio in IDL	470	-0.0142429	-0.0900686	0.0615829	0.7122		470	0.000268	-0.0906024	0.0911383	0.995378
Free cholesterol to total lipids ratio in IDL	470	-0.0008567	-0.0661269	0.0644136	0.979434		470	-0.0098609	-0.0910387	0.0713169	0.811433
Triglycerides to total lipids ratio in IDL	470	0.0066956	-0.0719412	0.0853324	0.867187		470	0.0120178	-0.0850462	0.109082	0.80787
Phospholipids to total lipds ratio in large LDL	470	0.0031146	-0.0716381	0.0778673	0.934778		470	-0.0107457	-0.104223	0.0827316	0.821374
Total cholesterol to total lipids ratio in large LDL	470	-0.0026375	-0.0778599	0.072585	0.945097		470	-0.0037178	-0.0962763	0.0888408	0.937119
Cholesterol esters to total lipids ratio in large LDL	470	-0.003382	-0.0793274	0.0725633	0.930301		470	0.0009533	-0.0931407	0.0950473	0.984124
Free cholesterol to total lipids ratio in large LDL	470	0.0033396	-0.0636558	0.0703349	0.922007		470	-0.0141125	-0.099747	0.0715219	0.746191
Triglycerides to total lipids ratio in large LDL	470	0.0014984	-0.0810368	0.0840335	0.971556		470	0.0193533	-0.0800801	0.118787	0.702273
Phospholipids to total lipds ratio in medium LDL	470	-0.0005025	-0.075654	0.074649	0.989521		470	-0.0062327	-0.101001	0.0885354	0.897221
Total cholesterol to total lipids ratio in medium LDL	470	0.0001688	-0.0785529	0.0788906	0.996639		470	-0.0006244	-0.0975235	0.0962748	0.989903
Cholesterol esters to total lipids ratio in medium LDL	470	0.0084248	-0.0695677	0.0864173	0.831983		470	0.0096487	-0.0875352	0.106833	0.845395
Free cholesterol to total lipids ratio in medium LDL	470	-0.0271759	-0.103058	0.0487066	0.481921		470	-0.0331269	-0.130391	0.0641374	0.503634
Triglycerides to total lipids ratio in medium LDL	470	0.0003464	-0.0850966	0.0857894	0.993647		470	0.0134886	-0.0879953	0.114973	0.794057
Phospholipids to total lipds ratio in small LDL	470	-0.0110019	-0.0866952	0.0646913	0.775286		470	-0.0130018	-0.108221	0.0822176	0.788562
Total cholesterol to total lipids ratio in small LDL	470	0.0065413	-0.0714504	0.084533	0.869156		470	0.0043792	-0.0924615	0.10122	0.929226
Cholesterol esters to total lipids ratio in small LDL	470	0.0158159	-0.0623951	0.094027	0.691257		470	0.0135669	-0.0844076	0.111541	0.785649
Free cholesterol to total lipids ratio in small LDL	470	-0.0464327	-0.121528	0.0286628	0.224956		470	-0.0444831	-0.141571	0.0526047	0.368386
Triglycerides to total lipids ratio in small LDL	470	0.0067305	-0.0778454	0.0913063	0.875797		470	0.0187693	-0.0849424	0.122481	0.722267
Phospholipids to total lipds ratio in very large HDL	470	0.0853121	0.0082807	0.162343	0.0300353		470	0.0852725	-0.0138211	0.184366	0.0915036
Total cholesterol to total lipids ratio in very large HDL	470	-0.101643	-0.189874	-0.013412	0.0240488		470	-0.100796	-0.214279	0.0126859	0.0815719
Cholesterol esters to total lipids ratio in very large HDL	470	-0.0997012	-0.188166	-0.0112362	0.0272686		470	-0.101345	-0.214228	0.0115381	0.0783487
Free cholesterol to total lipids ratio in very large HDL	470	0.0243038	-0.0615199	0.110127	0.578138		470	0.0341895	-0.0647689	0.133148	0.497509
Triglycerides to total lipids ratio in very large HDL	470	0.0054967	-0.0263214	0.0373148	0.734395		470	0.0038044	-0.0361767	0.0437855	0.851747
Phospholipids to total lipds ratio in large HDL	470	-0.0326542	-0.101694	0.0363854	0.353129		470	-0.0232339	-0.109527	0.063059	0.596984
Total cholesterol to total lipids ratio in large HDL	470	0.0180266	-0.0413898	0.077443	0.551321		470	0.0086839	-0.0658578	0.0832256	0.81902
Cholesterol esters to total lipids ratio in large HDL	470	0.0271531	-0.033551	0.0878572	0.379848		470	0.0175812	-0.0595255	0.094688	0.654306
Free cholesterol to total lipids ratio in large HDL	470	-0.002469	-0.0591131	0.0541752	0.931777		470	-0.010058	-0.0804337	0.0603178	0.778946
Triglycerides to total lipids ratio in large HDL	470	0.0149926	-0.0062742	0.0362595	0.166606		470	0.016124	-0.0149981	0.047246	0.309153
Phospholipids to total lipds ratio in medium HDL	470	0.0184514	-0.0542121	0.0911149	0.618009		470	0.0239295	-0.0636693	0.111528	0.591646
Total cholesterol to total lipids ratio in medium HDL	470	-0.0491209	-0.116832	0.0185896	0.154654		470	-0.0448866	-0.131385	0.0416119	0.308369
Cholesterol esters to total lipids ratio in medium HDL	470	-0.0440675	-0.116827	0.0286918	0.234574		470	-0.0474719	-0.13787	0.0429263	0.302619
Free cholesterol to total lipids ratio in medium HDL	470	-0.0404838	-0.105667	0.0246992	0.222894		470	-0.0183241	-0.103944	0.0672962	0.67426
Triglycerides to total lipids ratio in medium HDL	470	0.0615815	-0.0044122	0.127575	0.0673364		470	0.0514449	-0.0349444	0.137834	0.242505
Phospholipids to total lipds ratio in small HDL	470	0.056875	-0.0244368	0.138187	0.169937		470	0.0482137	-0.0570334	0.153461	0.368463
Total cholesterol to total lipids ratio in small HDL	470	-0.0570802	-0.136323	0.0221624	0.157586		470	-0.0481225	-0.151445	0.0552002	0.360528
Cholesterol esters to total lipids ratio in small HDL	470	-0.0526573	-0.132485	0.0271709	0.195529		470	-0.0466887	-0.150362	0.0569842	0.376617
Free cholesterol to total lipids ratio in small HDL	470	-0.0018514	-0.0877576	0.0840547	0.966236		470	0.0210936	-0.0861602	0.128347	0.699312
Triglycerides to total lipids ratio in small HDL	470	0.0298425	-0.0448057	0.104491	0.432493		470	0.0242001	-0.0736935	0.122094	0.627336
Mean diameter for VLDL particles	470	0.0239554	-0.0515165	0.0994274	0.533094		470	0.016191	-0.0790972	0.111479	0.738597
Mean diameter for LDL particles	470	0.0707652	-0.0128556	0.154386	0.0969876		470	0.0580412	-0.0479193	0.164002	0.282294
Mean diameter for HDL particles	470	0.0201259	-0.065915	0.106167	0.645967		470	0.0246252	-0.083278	0.132528	0.654017
Serum total cholesterol	470	-0.0230832	-0.111162	0.0649955	0.606786		470	-0.0090782	-0.121176	0.103019	0.873622
Total cholesterol in VLDL	470	0.0114945	-0.061519	0.084508	0.757175		470	0.0100688	-0.0794924	0.09963	0.825244
Remnant cholesterol (non-HDL, non-LDL -cholesterol)	470	0.0090627	-0.0719427	0.0900682	0.826078		470	0.010856	-0.0878552	0.109567	0.828987
Total cholesterol in LDL	470	-0.0257853	-0.113183	0.0616128	0.562341		470	-0.0247263	-0.134923	0.0854704	0.659455
Total cholesterol in HDL	470	-0.0311782	-0.118343	0.0559866	0.482458		470	-0.0010072	-0.113227	0.111213	0.985935
Total cholesterol in HDL2	470	-0.0268432	-0.113611	0.0599246	0.543513		470	0.0019556	-0.109659	0.11357	0.972549
Total cholesterol in HDL3	470	-0.064105	-0.154832	0.0266214	0.165648		470	-0.0273218	-0.145624	0.0909799	0.650146
Esterified cholesterol	470	-0.0207874	-0.108575	0.0670004	0.641912		470	-0.0067173	-0.118454	0.105019	0.906007
Free cholesterol	470	-0.0283939	-0.117078	0.0602901	0.52954		470	-0.0147627	-0.12766	0.0981344	0.797316
Serum total triglycerides	470	0.0089934	-0.0586958	0.0766826	0.794133		470	0.0166364	-0.0690192	0.102292	0.702872
Triglycerides in VLDL	470	0.0057343	-0.0581224	0.0695911	0.860001		470	0.0092588	-0.071521	0.0900385	0.821891
Triglycerides in LDL	470	-0.0086283	-0.101373	0.0841166	0.855016		470	0.0146201	-0.0997634	0.129004	0.801786
Triglycerides in HDL	470	0.0578543	-0.0317157	0.147424	0.20497		470	0.0762345	-0.0350572	0.187526	0.178926
Total phosphoglycerides	470	-0.0088624	-0.0985078	0.080783	0.846044		470	0.0215534	-0.0940003	0.137107	0.714124
Ratio of triglycerides to phosphoglycerides	470	-0.018682	-0.0842111	0.0468472	0.575577		470	-0.0147667	-0.0988667	0.0693332	0.730211
Phosphatidylcholine and other cholines	470	-0.0236032	-0.114639	0.0674325	0.610634		470	0.0036892	-0.115154	0.122532	0.951382
Total cholines	470	-0.0182113	-0.109205	0.0727828	0.694278		470	0.0064568	-0.112498	0.125412	0.915099
Apolipoprotein A-I	470	-0.0377724	-0.126669	0.0511245	0.404151		470	-0.0077312	-0.123337	0.107875	0.8955
Apolipoprotein B	470	0.0019961	-0.0769312	0.0809235	0.960383		470	0.0072142	-0.0894541	0.103883	0.883467
Ratio of apolipoprotein B to apolipoprotein A-I	470	0.0228522	-0.0501718	0.0958761	0.538872		470	0.0171743	-0.0726493	0.106998	0.707282
Total fatty acids	470	-0.0259394	-0.110361	0.0584822	0.546263		470	0.0010118	-0.106977	0.109001	0.985318
Estimated degree of unsaturation	470	0.0036797	-0.0720708	0.0794302	0.92399		470	-0.0390804	-0.138074	0.0599131	0.438264
22:6, docosahexaenoic acid	470	-0.006859	-0.0980256	0.0843077	0.882526		470	0.0099838	-0.11116	0.131128	0.871413
Conjugated linoleic acid	470	-0.0109902	-0.0915244	0.0695441	0.788682		470	0.0175392	-0.0899654	0.125044	0.748649
Omega-3 fatty acids	470	-0.0180707	-0.110784	0.0746424	0.701874		470	-0.0352724	-0.155994	0.0854493	0.566126
Omega-6 fatty acids	470	-0.0234331	-0.108038	0.0611716	0.586502		470	0.0022567	-0.108691	0.113204	0.968133
Polyunsaturated fatty acids	470	-0.0233047	-0.108923	0.062314	0.592976		470	-0.0020143	-0.113812	0.109783	0.97177
Monounsaturated fatty acids; 16:1, 18:1	470	-0.0275909	-0.10759	0.0524079	0.498259		470	0.0058661	-0.097694	0.109426	0.911415
Saturated fatty acids	470	-0.0235935	-0.10919	0.062003	0.588308		470	-0.0006431	-0.107454	0.106167	0.990565
Ratio of 22:6 docosahexaenoic acid to total fatty acids	470	0.0082366	-0.0659961	0.0824694	0.827487		470	-0.0097261	-0.111782	0.09233	0.85152
Ratio of 18:2 linoleic acid to total fatty acids	470	0.0255212	-0.0533819	0.104424	0.525331		470	0.0272512	-0.0730756	0.127578	0.593747
Ratio of omega-3 fatty acids to total fatty acids	470	-0.0068644	-0.0893432	0.0756143	0.870154		470	-0.0784559	-0.191464	0.0345518	0.173136
Ratio of omega-6 fatty acids to total fatty acids	470	0.007796	-0.0689433	0.0845354	0.841847		470	-0.0072577	-0.104415	0.0898996	0.883355
Ratio of polyunsaturated fatty acids to total fatty acids	470	0.0054699	-0.0698575	0.0807973	0.886589		470	-0.0248005	-0.12092	0.0713189	0.612364
Ratio of monounsaturated fatty acids to total fatty acids	470	-0.0104554	-0.0887812	0.0678705	0.793191		470	0.0283667	-0.0721339	0.128867	0.579385
Ratio of saturated fatty acids to total fatty acids	470	0.0092379	-0.0674087	0.0858845	0.812876		470	-0.0092966	-0.109306	0.0907125	0.855131
Insulin	470	0.0033926	-0.0837655	0.0905507	0.93906		470	0.0195245	-0.111289	0.150338	0.769418
Glucose	470	0.0030395	-0.0717856	0.0778646	0.936409		470	-0.0379516	-0.133523	0.0576196	0.435573
Lactate	470	0.0606638	-0.0239103	0.145238	0.159341		470	0.129093	0.0220133	0.236172	0.0182432
Citrate	470	0.0446985	-0.0524459	0.141843	0.366353		470	0.0992372	-0.019545	0.218019	0.101317
Alanine	470	0.0861944	-0.0067959	0.179185	0.0691767		470	0.124514	0.0012893	0.247739	0.0476605
Glutamine	470	-0.0058687	-0.0936063	0.0818689	0.895478		470	-0.0733952	-0.180467	0.0336767	0.178622
Histidine	470	0.0217738	-0.081899	0.125447	0.679994		470	-0.0693637	-0.198364	0.0596367	0.291217
Isoleucine	470	0.0409558	-0.0240598	0.105971	0.216375		470	0.0326324	-0.043777	0.109042	0.401755
Leucine	470	0.0474909	-0.0199959	0.114978	0.167369		470	0.0438342	-0.0380716	0.12574	0.293484
Valine	470	0.0394007	-0.0419896	0.120791	0.341938		470	0.0408024	-0.0609795	0.142584	0.431222
Phenylalanine	470	0.0841326	-0.0016829	0.169948	0.0546455		470	0.0759045	-0.0323074	0.184116	0.168737
Tyrosine	470	0.0111776	-0.0818032	0.104159	0.81335		470	-0.0194911	-0.138353	0.0993707	0.747409
Acetate	470	0.0163898	-0.0101053	0.0428848	0.224746		470	0.0123524	-0.0196248	0.0443295	0.44817
Acetoacetate	470	-0.036021	-0.107265	0.0352229	0.320946		470	-0.0252694	-0.113393	0.0628544	0.573362
3-hydroxybutyrate	470	-0.0369045	-0.10565	0.0318416	0.292005		470	0.0027454	-0.085388	0.0908787	0.951214
Creatinine	470	0.0895947	0.0209349	0.158254	0.0106553		470	0.018921	-0.0723846	0.110227	0.684024
Albumin (signal area)	470	0.0696617	-0.0092291	0.148553	0.0833665		470	0.139746	0.0351882	0.244305	0.008916
Glycoprotein acetyls, mainly a1-acid glycoprotein	470	-0.0073443	-0.0767019	0.0620133	0.835248		470	0.035096	-0.0602668	0.130459	0.469905
C-reactive protein	470	0.0059089	-0.0616556	0.0734734	0.863618		470	0.0014998	-0.0890527	0.0920523	0.974049
