# Supplementary material for: Body muscle gain and markers of cardiovascular disease susceptibility in young adulthood: A cohort study
Source: PLoS Med. 2021 Sep 9;18(9):e1003751. doi: 10.1371/journal.pmed.1003751 (PMC8428664; doi:10.1371/journal.pmed.1003751)
Supplement: S31 Table — (XLSX) [file pmed.1003751.s043.xlsx]

## Sheet: S31 Table
S31 Table Associations of grip strength with cardiometabolic traits in young adulthood among ALSPAC G1 males
	Maximum grip at 25y						Relative grip at 25y
	(per SD), males						(per SD), males
	Adj. for age, ethnicity, maternal education,						Adj. for age, ethnicity, maternal education,
	smoking, alcohol, puberty timing, fat mass index						smoking, alcohol, puberty timing, fat mass index
Standardized outcome at age 25y	N	Beta	LCL	UCL	P-value		N	Beta	LCL	UCL	P-value
Systolic blood pressure	676	0.153307	0.0867659	0.219848	7.19e-06		676	0.0156008	-0.0643077	0.0955093	0.701582
Diastolic blood pressure	676	0.0380489	-0.0340394	0.110137	0.300402		676	0.0479299	-0.0420179	0.137878	0.295802
Concentration of chylomicrons and extremely large VLDL particles	591	0.0967914	-0.0172757	0.210859	0.0961327		591	0.0988398	-0.0215548	0.219234	0.107412
Total lipids in chylomicrons and extremely large VLDL	591	0.0971532	-0.0172407	0.211547	0.0958443		591	0.0993792	-0.0212521	0.22001	0.106195
Phospholipids in chylomicrons and extremely large VLDL	591	0.0977325	-0.0176335	0.213099	0.0966801		591	0.100418	-0.0203784	0.221215	0.103068
Total cholesterol in chylomicrons and extremely large VLDL	591	0.100283	-0.0169072	0.217473	0.0933581		591	0.105977	-0.0170172	0.228971	0.0911216
Cholesterol esters in chylomicrons and extremely large VLDL	591	0.0981103	-0.0168244	0.213045	0.094167		591	0.107329	-0.0140801	0.228739	0.0830437
Free cholesterol in chylomicrons and extremely large VLDL	591	0.100354	-0.0179553	0.218663	0.0962557		591	0.101841	-0.021975	0.225657	0.10675
Triglycerides in chylomicrons and extremely large VLDL	591	0.0957924	-0.0174703	0.209055	0.0972303		591	0.0970765	-0.0227993	0.216952	0.112263
Concentration of very large VLDL particles	591	0.098921	-0.0157671	0.213609	0.0907926		591	0.0974254	-0.0243691	0.21922	0.116707
Total lipids in very large VLDL	591	0.0990391	-0.0159936	0.214072	0.0913756		591	0.0982159	-0.023792	0.220224	0.114408
Phospholipids in very large VLDL	591	0.0969202	-0.0180373	0.211878	0.0982836		591	0.100626	-0.0206087	0.221862	0.103603
Total cholesterol in very large VLDL	591	0.0995107	-0.018544	0.217565	0.0983535		591	0.104491	-0.0198781	0.22886	0.099454
Cholesterol esters in very large VLDL	591	0.0987157	-0.0182971	0.215728	0.0980706		591	0.102975	-0.0209683	0.226918	0.103266
Free cholesterol in very large VLDL	591	0.100103	-0.0189578	0.219165	0.0992116		591	0.105898	-0.0187967	0.230592	0.0958556
Triglycerides in very large VLDL	591	0.0988715	-0.0150177	0.212761	0.0887148		591	0.0952527	-0.0261157	0.216621	0.123754
Concentration of large VLDL particles	591	0.0935002	-0.0143008	0.201301	0.0890074		591	0.0879351	-0.0286183	0.204489	0.138932
Total lipids in large VLDL	591	0.0937159	-0.0142908	0.201722	0.0888805		591	0.0883082	-0.0283713	0.204988	0.137692
Phospholipids in large VLDL	591	0.0936104	-0.0136069	0.200828	0.0869147		591	0.0888116	-0.0268702	0.204493	0.132134
Total cholesterol in large VLDL	591	0.0932326	-0.0151912	0.201656	0.0917793		591	0.0880003	-0.0290063	0.205007	0.140173
Cholesterol esters in large VLDL	591	0.0878898	-0.016721	0.192501	0.0994577		591	0.0796615	-0.0349005	0.194223	0.172553
Free cholesterol in large VLDL	591	0.0976411	-0.0141417	0.209424	0.0867708		591	0.0954202	-0.0237278	0.214568	0.11628
Triglycerides in large VLDL	591	0.0936028	-0.0142964	0.201502	0.088948		591	0.087959	-0.0287644	0.204682	0.1394
Concentration of medium VLDL particles	591	0.0765609	-0.0246833	0.177805	0.138026		591	0.0729496	-0.0379783	0.183877	0.196999
Total lipids in medium VLDL	591	0.0762916	-0.0247934	0.177376	0.138794		591	0.0728208	-0.0379073	0.183549	0.196982
Phospholipids in medium VLDL	591	0.076111	-0.0242687	0.176491	0.136973		591	0.0740146	-0.0357579	0.183787	0.18593
Total cholesterol in medium VLDL	591	0.069077	-0.0284336	0.166587	0.164651		591	0.0669587	-0.0403345	0.174252	0.2208
Cholesterol esters in medium VLDL	591	0.0566095	-0.0353635	0.148583	0.227198		591	0.0569021	-0.0458478	0.159652	0.277184
Free cholesterol in medium VLDL	591	0.080751	-0.0219514	0.183453	0.123068		591	0.07607	-0.0358751	0.188015	0.182516
Triglycerides in medium VLDL	591	0.078716	-0.0236395	0.181071	0.131471		591	0.0741805	-0.0380153	0.186376	0.194602
Concentration of small VLDL particles	591	0.0604869	-0.0289516	0.149925	0.184603		591	0.0577893	-0.043015	0.158594	0.260644
Total lipids in small VLDL	591	0.0580266	-0.0299145	0.145968	0.195504		591	0.0561605	-0.0433777	0.155699	0.268256
Phospholipids in small VLDL	591	0.0662407	-0.0198148	0.152296	0.131121		591	0.0647392	-0.0329478	0.162426	0.193559
Total cholesterol in small VLDL	591	0.0291491	-0.0485494	0.106847	0.46152		591	0.0335277	-0.0589124	0.125968	0.476526
Cholesterol esters in small VLDL	591	0.0106742	-0.0642247	0.0855731	0.779646		591	0.0178124	-0.0734882	0.109113	0.701723
Free cholesterol in small VLDL	591	0.0599016	-0.0259518	0.145755	0.171101		591	0.0590188	-0.0389247	0.156962	0.237091
Triglycerides in small VLDL	591	0.0715459	-0.0253431	0.168435	0.147507		591	0.0648786	-0.042831	0.172588	0.237272
Concentration of very small VLDL particles	591	0.0054615	-0.0673826	0.0783056	0.88298		591	0.0203304	-0.067399	0.10806	0.649168
Total lipids in very small VLDL	591	0.0004226	-0.0719189	0.0727642	0.990849		591	0.0173596	-0.070581	0.1053	0.698372
Phospholipids in very small VLDL	591	-0.0039035	-0.0758364	0.0680294	0.915157		591	0.0253276	-0.0638993	0.114555	0.57739
Total cholesterol in very small VLDL	591	-0.0246979	-0.0967284	0.0473326	0.500932		591	-0.0041741	-0.0936187	0.0852706	0.927003
Cholesterol esters in very small VLDL	591	-0.035157	-0.106564	0.0362498	0.333943		591	-0.0152365	-0.103502	0.0730287	0.7347
Free cholesterol in very small VLDL	591	-0.0012606	-0.0746826	0.0721614	0.973111		591	0.0196756	-0.0723835	0.111735	0.674803
Triglycerides in very small VLDL	591	0.0590584	-0.028058	0.146175	0.18355		591	0.0464843	-0.0514756	0.144444	0.351724
Concentration of IDL particles	591	-0.0153319	-0.0881894	0.0575257	0.67953		591	0.0218157	-0.0695058	0.113137	0.639105
Total lipids in IDL	591	-0.0179968	-0.0912405	0.0552468	0.629564		591	0.0207242	-0.0713754	0.112824	0.658686
Phospholipids in IDL	591	-0.0228936	-0.0967638	0.0509766	0.542961		591	0.0169622	-0.0763161	0.11024	0.721104
Total cholesterol in IDL	591	-0.0222833	-0.0966363	0.0520697	0.556341		591	0.0204125	-0.0733719	0.114197	0.669182
Cholesterol esters in IDL	591	-0.0183498	-0.0926488	0.0559492	0.627808		591	0.0240793	-0.0690761	0.117235	0.611867
Free cholesterol in IDL	591	-0.0318442	-0.107505	0.0438162	0.408777		591	0.0106217	-0.0855042	0.106748	0.828264
Triglycerides in IDL	591	0.0310686	-0.0407629	0.1029	0.395952		591	0.0259922	-0.055932	0.107916	0.533434
Concentration of large LDL particles	591	-0.015236	-0.089221	0.0587491	0.686017		591	0.0247266	-0.0694769	0.11893	0.606377
Total lipids in large LDL	591	-0.0175634	-0.0919429	0.0568162	0.642979		591	0.0233986	-0.0714345	0.118232	0.628138
Phospholipids in large LDL	591	-0.0158734	-0.0898107	0.058064	0.673428		591	0.0278216	-0.0661944	0.121838	0.561319
Total cholesterol in large LDL	591	-0.0215173	-0.0969886	0.053954	0.575717		591	0.021129	-0.0752134	0.117472	0.666814
Cholesterol esters in large LDL	591	-0.0177213	-0.0929747	0.057532	0.643883		591	0.0242335	-0.0716321	0.120099	0.619736
Free cholesterol in large LDL	591	-0.0333087	-0.109936	0.0433191	0.393597		591	0.0109283	-0.0870851	0.108942	0.826734
Triglycerides in large LDL	591	0.0229236	-0.0414582	0.0873054	0.48463		591	0.0261403	-0.0501779	0.102458	0.501387
Concentration of medium LDL particles	591	-0.0124082	-0.0855372	0.0607208	0.739061		591	0.0263484	-0.0685541	0.121251	0.585757
Total lipids in medium LDL	591	-0.0135993	-0.0868411	0.0596424	0.71548		591	0.0256432	-0.0695367	0.120823	0.596898
Phospholipids in medium LDL	591	-0.0005919	-0.0718137	0.0706299	0.986982		591	0.0397395	-0.0516264	0.131105	0.393307
Total cholesterol in medium LDL	591	-0.0195822	-0.0941678	0.0550033	0.606286		591	0.0206863	-0.0762494	0.117622	0.67527
Cholesterol esters in medium LDL	591	-0.020995	-0.0964159	0.0544259	0.584766		591	0.0194231	-0.0781569	0.117003	0.695981
Free cholesterol in medium LDL	591	-0.0138394	-0.0846807	0.057002	0.701344		591	0.0251121	-0.0686266	0.118851	0.598974
Triglycerides in medium LDL	591	0.023955	-0.0385812	0.0864911	0.452143		591	0.028713	-0.0469894	0.104415	0.456603
Concentration of small LDL particles	591	-0.0063895	-0.0774424	0.0646634	0.859867		591	0.0312711	-0.0623219	0.124864	0.511934
Total lipids in small LDL	591	-0.0082563	-0.0793549	0.0628423	0.819667		591	0.0297555	-0.0640862	0.123597	0.533678
Phospholipids in small LDL	591	0.0081495	-0.0588394	0.0751384	0.811237		591	0.0448637	-0.0438341	0.133561	0.320912
Total cholesterol in small LDL	591	-0.0187474	-0.092044	0.0545493	0.615605		591	0.0210061	-0.0753521	0.117364	0.668687
Cholesterol esters in small LDL	591	-0.0222242	-0.0970253	0.0525769	0.55975		591	0.0185869	-0.0789745	0.116148	0.708402
Free cholesterol in small LDL	591	-0.0061078	-0.0737656	0.06155	0.859329		591	0.0285337	-0.062871	0.119938	0.540035
Triglycerides in small LDL	591	0.0572735	-0.0196308	0.134178	0.144087		591	0.0612705	-0.0264052	0.148946	0.170421
Concentration of very large HDL particles	591	-0.0157173	-0.0737007	0.0422662	0.594658		591	0.0014329	-0.071067	0.0739328	0.969048
Total lipids in very large HDL	591	-0.0158247	-0.073902	0.0422526	0.59274		591	0.0018906	-0.0707531	0.0745344	0.959249
Phospholipids in very large HDL	591	-0.0182881	-0.0767273	0.0401511	0.539032		591	-0.0018231	-0.075011	0.0713647	0.960995
Total cholesterol in very large HDL	591	-0.0158107	-0.0754847	0.0438633	0.602994		591	0.0046075	-0.0698046	0.0790197	0.903247
Cholesterol esters in very large HDL	591	-0.0181265	-0.0787557	0.0425027	0.557294		591	0.001316	-0.0741673	0.0767992	0.972696
Free cholesterol in very large HDL	591	-0.0103977	-0.0686592	0.0478639	0.726076		591	0.0118306	-0.0611425	0.0848036	0.75028
Triglycerides in very large HDL	591	0.0401798	-0.0399101	0.12027	0.324865		591	0.0313764	-0.058386	0.121139	0.492646
Concentration of large HDL particles	591	0.0030056	-0.0542449	0.0602561	0.91791		591	0.0178008	-0.0550065	0.0906082	0.631265
Total lipids in large HDL	591	0.0027447	-0.0546534	0.0601428	0.925205		591	0.0177457	-0.055228	0.0907194	0.633098
Phospholipids in large HDL	591	0.0062241	-0.0516199	0.0640682	0.832697		591	0.0234794	-0.0504381	0.0973969	0.532954
Total cholesterol in large HDL	591	-0.0004163	-0.0582927	0.05746	0.988732		591	0.0139125	-0.0593883	0.0872133	0.709446
Cholesterol esters in large HDL	591	-0.0012562	-0.0591153	0.0566029	0.966002		591	0.0127182	-0.0605739	0.0860102	0.733362
Free cholesterol in large HDL	591	0.0022466	-0.055733	0.0602262	0.939363		591	0.0176499	-0.0557286	0.0910284	0.636802
Triglycerides in large HDL	591	0.0050566	-0.0492959	0.0594091	0.855077		591	-0.0030794	-0.0693122	0.0631534	0.927272
Concentration of medium HDL particles	591	0.0453941	-0.0126314	0.10342	0.124957		591	0.0683324	-0.0070883	0.143753	0.0756853
Total lipids in medium HDL	591	0.0437767	-0.01422	0.101774	0.138749		591	0.0671457	-0.0085232	0.142815	0.081892
Phospholipids in medium HDL	591	0.0446465	-0.0120367	0.10133	0.122409		591	0.0660906	-0.0074841	0.139665	0.0782114
Total cholesterol in medium HDL	591	0.0365396	-0.0226251	0.0957043	0.225626		591	0.0623263	-0.0157457	0.140398	0.117438
Cholesterol esters in medium HDL	591	0.0365525	-0.0230169	0.096122	0.228625		591	0.0627275	-0.0158249	0.14128	0.117335
Free cholesterol in medium HDL	591	0.0362227	-0.0215492	0.0939947	0.218649		591	0.0603477	-0.0159638	0.136659	0.120921
Triglycerides in medium HDL	591	0.0628174	-0.0124043	0.138039	0.101508		591	0.0547624	-0.0301588	0.139684	0.205823
Concentration of small HDL particles	591	0.0445521	-0.0113433	0.100447	0.118014		591	0.0562533	-0.0173642	0.129871	0.133951
Total lipids in small HDL	591	0.0418977	-0.0137994	0.0975947	0.140096		591	0.0543207	-0.0193713	0.128013	0.148219
Phospholipids in small HDL	591	0.0750686	0.0123247	0.137812	0.019115		591	0.0772625	0.0002931	0.154232	0.0491369
Total cholesterol in small HDL	591	0.0049857	-0.0539768	0.0639482	0.868154		591	0.0256632	-0.0531424	0.104469	0.522681
Cholesterol esters in small HDL	591	-0.006319	-0.0676822	0.0550442	0.839788		591	0.0166625	-0.0643842	0.0977092	0.68651
Free cholesterol in small HDL	591	0.0683134	0.0094537	0.127173	0.0229989		591	0.0716396	-0.0036583	0.146937	0.0621765
Triglycerides in small HDL	591	0.0762046	-0.0143357	0.166745	0.0988542		591	0.0503231	-0.051798	0.152444	0.333521
Phospholipids to total lipds ratio in chylomicrons and extremely large VLDL	591	-0.0091758	-0.0925018	0.0741502	0.828843		591	0.0490508	-0.0587307	0.156832	0.371778
Total cholesterol to total lipids ratio in chylomicrons and extremely large VLDL	591	0.0354275	-0.0415526	0.112408	0.366424		591	0.0002256	-0.0931408	0.0935919	0.996216
Cholesterol esters to total lipids ratio in chylomicrons and extremely large VLDL	591	0.0335209	-0.0430291	0.110071	0.390112		591	0.0036582	-0.0896393	0.0969558	0.93864
Free cholesterol to total lipids ratio in chylomicrons and extremely large VLDL	591	0.0374152	-0.0393427	0.114173	0.338776		591	-0.0067114	-0.0991396	0.0857167	0.886643
Triglycerides to total lipids ratio in chylomicrons and extremely large VLDL	591	-0.0239422	-0.101695	0.0538108	0.545554		591	-0.0291973	-0.126059	0.0676641	0.554054
Phospholipids to total lipds ratio in very large VLDL	591	0.0032771	-0.0788937	0.0854479	0.937592		591	0.0312927	-0.0718389	0.134424	0.551441
Total cholesterol to total lipids ratio in very large VLDL	591	-0.0355573	-0.114201	0.0430865	0.374899		591	-0.0425225	-0.141289	0.0562436	0.39812
Cholesterol esters to total lipids ratio in very large VLDL	591	-0.0404646	-0.119847	0.0389175	0.317159		591	-0.0488652	-0.147839	0.0501091	0.332603
Free cholesterol to total lipids ratio in very large VLDL	591	-0.0269007	-0.105137	0.0513358	0.499738		591	-0.0314473	-0.1295	0.0666052	0.528997
Triglycerides to total lipids ratio in very large VLDL	591	0.0274139	-0.0516854	0.106513	0.496332		591	0.0144569	-0.0856448	0.114558	0.776775
Phospholipids to total lipds ratio in large VLDL	591	0.0427784	-0.0492331	0.13479	0.361545		591	0.110933	-0.0167747	0.238641	0.0885279
Total cholesterol to total lipids ratio in large VLDL	591	0.0615328	-0.0049391	0.128005	0.0695601		591	0.0209733	-0.0498796	0.0918261	0.561203
Cholesterol esters to total lipids ratio in large VLDL	591	0.0414599	-0.0189145	0.101834	0.177943		591	0.0025304	-0.0616285	0.0666894	0.938281
Free cholesterol to total lipids ratio in large VLDL	591	0.0840981	0.0119222	0.156274	0.022468		591	0.0480436	-0.0312501	0.127337	0.234525
Triglycerides to total lipids ratio in large VLDL	591	-0.0862831	-0.159573	-0.0129929	0.0211136		591	-0.0874835	-0.178002	0.0030352	0.058165
Phospholipids to total lipds ratio in medium VLDL	591	0.0405624	-0.0337659	0.114891	0.284241		591	0.0589501	-0.0367181	0.154618	0.226677
Total cholesterol to total lipids ratio in medium VLDL	591	-0.0279088	-0.090275	0.0344574	0.379808		591	-0.0298617	-0.105755	0.0460314	0.439952
Cholesterol esters to total lipids ratio in medium VLDL	591	-0.0300546	-0.100243	0.0401342	0.400688		591	-0.0202944	-0.112373	0.0717839	0.665256
Free cholesterol to total lipids ratio in medium VLDL	591	-0.0030835	-0.0864522	0.0802852	0.942114		591	-0.0314525	-0.130964	0.0680594	0.534987
Triglycerides to total lipids ratio in medium VLDL	591	0.0053876	-0.0682428	0.0790179	0.885777		591	-0.0018091	-0.0968296	0.0932114	0.970183
Phospholipids to total lipds ratio in small VLDL	591	0.0430989	-0.0241343	0.110332	0.208522		591	0.0539311	-0.0257536	0.133616	0.184273
Total cholesterol to total lipids ratio in small VLDL	591	-0.0487835	-0.119198	0.0216311	0.174132		591	-0.0316716	-0.120567	0.0572242	0.484359
Cholesterol esters to total lipids ratio in small VLDL	591	-0.0606199	-0.130802	0.0095622	0.0903342		591	-0.0434977	-0.13145	0.0444545	0.331776
Free cholesterol to total lipids ratio in small VLDL	591	0.0431529	-0.0129668	0.0992727	0.131522		591	0.0470297	-0.0261493	0.120209	0.207369
Triglycerides to total lipids ratio in small VLDL	591	0.0274128	-0.0458135	0.100639	0.462474		591	0.0041484	-0.0882908	0.0965876	0.929794
Phospholipids to total lipds ratio in very small VLDL	591	-0.0018142	-0.0818075	0.0781791	0.964485		591	0.0674176	-0.0340466	0.168882	0.192403
Total cholesterol to total lipids ratio in very small VLDL	591	-0.100111	-0.180518	-0.0197042	0.0147672		591	-0.07806	-0.174458	0.0183382	0.112281
Cholesterol esters to total lipids ratio in very small VLDL	591	-0.114047	-0.190222	-0.0378727	0.0034072		591	-0.101781	-0.193476	-0.0100859	0.0296519
Free cholesterol to total lipids ratio in very small VLDL	591	0.0222555	-0.0563843	0.100895	0.578531		591	0.0522739	-0.0462082	0.150756	0.297604
Triglycerides to total lipids ratio in very small VLDL	591	0.0800784	-0.0064072	0.166564	0.0694942		591	0.0227221	-0.0847764	0.130221	0.678185
Phospholipids to total lipds ratio in IDL	591	0.0074264	-0.085775	0.100628	0.875693		591	-0.0236451	-0.128524	0.0812335	0.658072
Total cholesterol to total lipids ratio in IDL	591	-0.0468536	-0.118065	0.0243579	0.196781		591	0.0156048	-0.0707821	0.101992	0.722877
Cholesterol esters to total lipids ratio in IDL	591	-0.0249101	-0.0975244	0.0477042	0.500726		591	0.0307325	-0.0542856	0.115751	0.478003
Free cholesterol to total lipids ratio in IDL	591	-0.0675556	-0.170937	0.0358258	0.19985		591	-0.0321136	-0.153051	0.0888239	0.60219
Triglycerides to total lipids ratio in IDL	591	0.0548103	-0.0199445	0.129565	0.15039		591	-0.007576	-0.098309	0.0831569	0.869791
Phospholipids to total lipds ratio in large LDL	591	0.0337645	-0.0408689	0.108398	0.374609		591	-0.0066687	-0.0948962	0.0815587	0.882035
Total cholesterol to total lipids ratio in large LDL	591	-0.0453979	-0.113598	0.0228024	0.191597		591	0.0069368	-0.0755299	0.0894035	0.868835
Cholesterol esters to total lipids ratio in large LDL	591	-0.0241987	-0.0929205	0.0445232	0.489465		591	0.0268569	-0.0555252	0.109239	0.522232
Free cholesterol to total lipids ratio in large LDL	591	-0.0510969	-0.141641	0.0394469	0.268151		591	-0.0693027	-0.169965	0.03136	0.17684
Triglycerides to total lipids ratio in large LDL	591	0.0456545	-0.0204828	0.111792	0.175692		591	-0.0052109	-0.0845143	0.0740925	0.897358
Phospholipids to total lipds ratio in medium LDL	591	0.0392406	-0.0351397	0.113621	0.300549		591	-0.0062147	-0.0953999	0.0829705	0.891187
Total cholesterol to total lipids ratio in medium LDL	591	-0.0419479	-0.111006	0.02711	0.233342		591	0.0081135	-0.0756381	0.091865	0.849163
Cholesterol esters to total lipids ratio in medium LDL	591	-0.038105	-0.108618	0.0324082	0.288961		591	0.0130593	-0.071733	0.0978516	0.762381
Free cholesterol to total lipids ratio in medium LDL	591	0.0225328	-0.0544503	0.0995159	0.565594		591	-0.0233081	-0.111701	0.0650848	0.604723
Triglycerides to total lipids ratio in medium LDL	591	0.0365249	-0.0233599	0.0964096	0.231435		591	-0.009532	-0.0831069	0.0640429	0.799234
Phospholipids to total lipds ratio in small LDL	591	0.0392016	-0.032138	0.110541	0.280915		591	-0.0064187	-0.0914067	0.0785693	0.882129
Total cholesterol to total lipids ratio in small LDL	591	-0.0536575	-0.127012	0.0196969	0.151347		591	-0.0019033	-0.0897131	0.0859066	0.966058
Cholesterol esters to total lipids ratio in small LDL	591	-0.0506748	-0.124912	0.023562	0.180544		591	0.0028561	-0.0856495	0.0913616	0.949485
Free cholesterol to total lipids ratio in small LDL	591	0.0246851	-0.0524687	0.101839	0.52999		591	-0.0204194	-0.107925	0.0670861	0.646896
Triglycerides to total lipids ratio in small LDL	591	0.0732751	-0.0107438	0.157294	0.0872627		591	0.0227287	-0.07392	0.119377	0.644334
Phospholipids to total lipds ratio in very large HDL	591	-0.0239565	-0.11772	0.0698073	0.615985		591	-0.0337093	-0.142221	0.0748027	0.542006
Total cholesterol to total lipids ratio in very large HDL	591	0.0120416	-0.0724069	0.0964902	0.77953		591	0.0004443	-0.0983464	0.099235	0.992955
Cholesterol esters to total lipids ratio in very large HDL	591	0.0087929	-0.0672271	0.0848128	0.820367		591	-0.0154622	-0.10917	0.0782458	0.745993
Free cholesterol to total lipids ratio in very large HDL	591	0.0093933	-0.0928181	0.111605	0.856823		591	0.0644101	-0.0524839	0.181304	0.2796
Triglycerides to total lipids ratio in very large HDL	591	0.0326248	-0.0800196	0.145269	0.569678		591	0.0801524	-0.0370516	0.197356	0.179742
Phospholipids to total lipds ratio in large HDL	591	-0.0042226	-0.0973109	0.0888657	0.929038		591	-0.0245547	-0.14646	0.0973502	0.692535
Total cholesterol to total lipids ratio in large HDL	591	-0.0662469	-0.153196	0.020702	0.135084		591	-0.07431	-0.182728	0.0341076	0.178768
Cholesterol esters to total lipids ratio in large HDL	591	-0.0735088	-0.16055	0.0135319	0.0977127		591	-0.0857135	-0.196865	0.0254385	0.130427
Free cholesterol to total lipids ratio in large HDL	591	-0.0433087	-0.130837	0.0442198	0.331548		591	-0.0421524	-0.146982	0.0626774	0.42999
Triglycerides to total lipids ratio in large HDL	591	0.0931135	-0.0518894	0.238117	0.207734		591	0.128139	-0.079564	0.335842	0.226119
Phospholipids to total lipds ratio in medium HDL	591	0.0165986	-0.0520459	0.0852431	0.635019		591	0.001174	-0.0810527	0.0834007	0.977638
Total cholesterol to total lipids ratio in medium HDL	591	-0.0357173	-0.109832	0.0383976	0.344276		591	-0.0195957	-0.11034	0.0711482	0.671626
Cholesterol esters to total lipids ratio in medium HDL	591	-0.0452417	-0.117729	0.0272459	0.220758		591	-0.0312895	-0.117604	0.0550248	0.476757
Free cholesterol to total lipids ratio in medium HDL	591	0.0049822	-0.0698808	0.0798452	0.896049		591	0.0197107	-0.0772179	0.116639	0.689745
Triglycerides to total lipids ratio in medium HDL	591	0.0426525	-0.0343142	0.119619	0.276859		591	0.0286654	-0.0665086	0.123839	0.554376
Phospholipids to total lipds ratio in small HDL	591	0.0512569	-0.0304283	0.132942	0.218283		591	0.0173984	-0.0822107	0.117008	0.731677
Total cholesterol to total lipids ratio in small HDL	591	-0.0579718	-0.144333	0.0283896	0.187883		591	-0.0202086	-0.123548	0.0831306	0.701054
Cholesterol esters to total lipids ratio in small HDL	591	-0.0634213	-0.150881	0.0240384	0.154914		591	-0.0242491	-0.128363	0.0798645	0.647516
Free cholesterol to total lipids ratio in small HDL	591	0.093034	0.0067009	0.179367	0.0347272		591	0.0528053	-0.0478965	0.153507	0.303483
Triglycerides to total lipids ratio in small HDL	591	0.0515757	-0.0377653	0.140917	0.25733		591	0.0194837	-0.0853347	0.124302	0.715182
Mean diameter for VLDL particles	591	0.0521982	-0.0305814	0.134978	0.216038		591	0.0249756	-0.0751954	0.125146	0.624529
Mean diameter for LDL particles	591	-0.0368983	-0.0969659	0.0231693	0.228121		591	-0.0642888	-0.139011	0.0104329	0.0915966
Mean diameter for HDL particles	591	-0.0194447	-0.0852815	0.0463922	0.562084		591	-0.0064052	-0.0889341	0.0761237	0.878897
Serum total cholesterol	591	-8.94e-05	-0.0701156	0.0699368	0.998		591	0.0413324	-0.0488324	0.131497	0.368307
Total cholesterol in VLDL	591	0.0468101	-0.0398588	0.133479	0.289222		591	0.0519029	-0.0460274	0.149833	0.298329
Remnant cholesterol (non-HDL, non-LDL -cholesterol)	591	0.0175444	-0.0606445	0.0957332	0.659588		591	0.0413714	-0.0509457	0.133688	0.379121
Total cholesterol in LDL	591	-0.0205327	-0.0955269	0.0544615	0.590959		591	0.0211324	-0.0757209	0.117986	0.668416
Total cholesterol in HDL	591	0.0091206	-0.0492826	0.0675238	0.759165		591	0.0351575	-0.0413366	0.111652	0.367055
Total cholesterol in HDL2	591	0.0087266	-0.050282	0.0677352	0.771567		591	0.0342341	-0.0427381	0.111206	0.38273
Total cholesterol in HDL3	591	0.0106421	-0.0456681	0.0669523	0.710629		591	0.0374287	-0.0393537	0.114211	0.338756
Esterified cholesterol	591	-0.0001322	-0.0711854	0.070921	0.997085		591	0.043313	-0.0483594	0.134985	0.353805
Free cholesterol	591	2.99e-05	-0.0681911	0.0682509	0.999313		591	0.0359927	-0.0512957	0.123281	0.418346
Serum total triglycerides	591	0.0820993	-0.0203978	0.184596	0.116217		591	0.0760418	-0.0349957	0.187079	0.179133
Triglycerides in VLDL	591	0.0832136	-0.020314	0.186741	0.114954		591	0.0776301	-0.0352694	0.19053	0.177381
Triglycerides in LDL	591	0.0300431	-0.0357804	0.0958667	0.370388		591	0.0338932	-0.0439067	0.111693	0.392549
Triglycerides in HDL	591	0.0601328	-0.0179218	0.138187	0.130797		591	0.0433385	-0.0416045	0.128281	0.31672
Total phosphoglycerides	591	0.0370235	-0.0228082	0.0968551	0.224725		591	0.0546013	-0.0193946	0.128597	0.1478
Ratio of triglycerides to phosphoglycerides	591	0.0753853	-0.0196456	0.170416	0.119769		591	0.0524285	-0.060719	0.165576	0.363157
Phosphatidylcholine and other cholines	591	0.0173592	-0.0478312	0.0825496	0.601171		591	0.0422164	-0.0404202	0.124853	0.316095
Total cholines	591	0.0262171	-0.035569	0.0880033	0.404963		591	0.043752	-0.0340829	0.121587	0.270037
Apolipoprotein A-I	591	0.0246997	-0.0342291	0.0836284	0.410714		591	0.0546107	-0.0229981	0.132219	0.167488
Apolipoprotein B	591	0.0223089	-0.0572273	0.101845	0.581915		591	0.0498869	-0.0442868	0.144061	0.298571
Ratio of apolipoprotein B to apolipoprotein A-I	591	0.0119874	-0.0649472	0.088922	0.759693		591	0.0270224	-0.0655495	0.119594	0.566644
Total fatty acids	591	0.0491646	-0.0284295	0.126759	0.213832		591	0.0610754	-0.0297376	0.151889	0.18705
Estimated degree of unsaturation	591	-0.0734925	-0.160237	0.013252	0.0966496		591	-0.0594548	-0.166484	0.0475741	0.275705
22:6, docosahexaenoic acid	591	0.0610265	0.0006618	0.121391	0.0475488		591	0.0760129	-0.000535	0.152561	0.0516175
Conjugated linoleic acid	591	0.0089603	-0.0666611	0.0845818	0.816059		591	0.0383406	-0.0554417	0.132123	0.422324
Omega-3 fatty acids	591	0.060403	-0.0109588	0.131765	0.0969624		591	0.0648491	-0.0276173	0.157315	0.168903
Omega-6 fatty acids	591	0.0107231	-0.0598305	0.0812766	0.765421		591	0.0321154	-0.0564242	0.120655	0.476493
Polyunsaturated fatty acids	591	0.0167541	-0.0541806	0.0876888	0.642896		591	0.0366616	-0.0525504	0.125874	0.419919
Monounsaturated fatty acids; 16:1, 18:1	591	0.0568458	-0.0286928	0.142384	0.192325		591	0.0668482	-0.0327425	0.166439	0.187909
Saturated fatty acids	591	0.0662837	-0.0135006	0.146068	0.103281		591	0.0707879	-0.0190045	0.16058	0.122077
Ratio of 22:6 docosahexaenoic acid to total fatty acids	591	0.0493718	-0.0156741	0.114418	0.136561		591	0.0611291	-0.025724	0.147982	0.167394
Ratio of 18:2 linoleic acid to total fatty acids	591	-0.0725031	-0.152608	0.007602	0.0759811		591	-0.0177359	-0.120356	0.0848841	0.734391
Ratio of omega-3 fatty acids to total fatty acids	591	0.0409481	-0.0251647	0.107061	0.224296		591	0.0380594	-0.0543708	0.13049	0.418999
Ratio of omega-6 fatty acids to total fatty acids	591	-0.10214	-0.192717	-0.0115623	0.0271636		591	-0.0630106	-0.172952	0.0469305	0.260771
Ratio of polyunsaturated fatty acids to total fatty acids	591	-0.081929	-0.170096	0.0062376	0.0684984		591	-0.047595	-0.156567	0.0613773	0.391338
Ratio of monounsaturated fatty acids to total fatty acids	591	0.0289392	-0.0590931	0.116971	0.518756		591	0.0212921	-0.0917039	0.134288	0.711446
Ratio of saturated fatty acids to total fatty acids	591	0.0747096	-0.0161656	0.165585	0.106923		591	0.0361822	-0.0721338	0.144498	0.512029
Insulin	590	0.055091	-0.0178884	0.12807	0.138711		590	0.061289	-0.0197681	0.142346	0.138067
Glucose	590	-0.0409151	-0.163657	0.0818266	0.512912		590	-0.0567073	-0.212215	0.0988004	0.474143
Lactate	591	0.113699	0.0379993	0.1894	0.0033067		591	0.164419	0.0684021	0.260436	0.0008213
Citrate	591	0.0164435	-0.0675075	0.100394	0.700597		591	0.0345638	-0.0631316	0.132259	0.487413
Alanine	591	0.0635874	-0.0158851	0.14306	0.116615		591	0.0749559	-0.0229569	0.172869	0.133237
Glutamine	586	-0.0038149	-0.0746282	0.0669985	0.915769		586	-0.0396368	-0.126038	0.0467642	0.367942
Histidine	591	-0.0007641	-0.0762461	0.0747179	0.984144		591	-0.0728553	-0.161173	0.015462	0.10573
Isoleucine	590	0.109821	0.0288373	0.190804	0.0079501		590	0.0345668	-0.056287	0.125421	0.455205
Leucine	591	0.12824	0.0578988	0.198581	0.0003715		591	0.0339622	-0.049581	0.117505	0.424941
Valine	590	0.0951759	0.0198463	0.170506	0.0133654		590	0.0043523	-0.0840951	0.0927996	0.92304
Phenylalanine	591	0.0706626	-0.0204598	0.161785	0.128285		591	-0.0204823	-0.134445	0.0934808	0.724217
Tyrosine	591	0.0239438	-0.0464958	0.0943835	0.504636		591	-0.0564602	-0.141959	0.0290385	0.195147
Acetate	591	-0.0166042	-0.0628562	0.0296478	0.481037		591	-0.050676	-0.12732	0.0259677	0.194589
Acetoacetate	591	-0.0068535	-0.0737551	0.0600481	0.84061		591	0.0408018	-0.0516518	0.133255	0.386415
3-hydroxybutyrate	590	0.0020423	-0.0385142	0.0425988	0.921249		590	0.0500714	-0.0107152	0.110858	0.106238
Creatinine	591	0.210261	0.136792	0.28373	2.96e-08		591	0.0515855	-0.0487858	0.151957	0.31319
Albumin (signal area)	591	-0.0090162	-0.0915643	0.0735318	0.830213		591	0.0190775	-0.0807302	0.118885	0.707486
Glycoprotein acetyls, mainly a1-acid glycoprotein	591	-0.0026766	-0.0804778	0.0751247	0.946152		591	0.0007226	-0.0899402	0.0913854	0.987515
C-reactive protein	519	-0.0256142	-0.065019	0.0137905	0.202156		519	-0.0176457	-0.0645507	0.0292592	0.460182
Complete case sample
Standardized outcome at age 25y	N	Beta	LCL	UCL	P-value		N	Beta	LCL	UCL	P-value
Systolic blood pressure	300	0.0514773	-0.047459	0.150414	0.306645		300	-0.128589	-0.233043	-0.0241358	0.0160095
Diastolic blood pressure	300	-0.026306	-0.138535	0.0859232	0.644892		300	-0.0629575	-0.194359	0.0684442	0.346449
Concentration of chylomicrons and extremely large VLDL particles	300	0.0861783	-0.0486414	0.220998	0.209362		300	0.0606537	-0.0683862	0.189694	0.355656
Total lipids in chylomicrons and extremely large VLDL	300	0.0866262	-0.0485537	0.221806	0.20822		300	0.0614157	-0.0676899	0.190521	0.349898
Phospholipids in chylomicrons and extremely large VLDL	300	0.0874456	-0.0502549	0.225146	0.21234		300	0.0638978	-0.0657772	0.193573	0.332924
Total cholesterol in chylomicrons and extremely large VLDL	300	0.0911125	-0.0465269	0.228752	0.193643		300	0.0714972	-0.0589488	0.201943	0.281578
Cholesterol esters in chylomicrons and extremely large VLDL	300	0.0903411	-0.0452156	0.225898	0.190653		300	0.0760089	-0.0561024	0.20812	0.258399
Free cholesterol in chylomicrons and extremely large VLDL	300	0.0897947	-0.0498633	0.229453	0.206709		300	0.0645491	-0.0649942	0.194092	0.327537
Triglycerides in chylomicrons and extremely large VLDL	300	0.0849094	-0.0490494	0.218868	0.213199		300	0.0581686	-0.0706933	0.187031	0.375022
Concentration of very large VLDL particles	300	0.0900774	-0.0477196	0.227875	0.199251		300	0.0580859	-0.0716276	0.1878	0.378839
Total lipids in very large VLDL	300	0.0900432	-0.047899	0.227985	0.199894		300	0.0590172	-0.0706552	0.18869	0.371102
Phospholipids in very large VLDL	300	0.0885138	-0.0498249	0.226852	0.20892		300	0.0640267	-0.0654871	0.193541	0.331351
Total cholesterol in very large VLDL	300	0.0882085	-0.0506309	0.227048	0.212135		300	0.0656207	-0.0644949	0.195736	0.321714
Cholesterol esters in very large VLDL	300	0.0858837	-0.0517442	0.223512	0.220355		300	0.0621514	-0.0679614	0.192264	0.347908
Free cholesterol in very large VLDL	300	0.0906215	-0.0495495	0.230793	0.204224		300	0.0694255	-0.0607091	0.19956	0.294575
Triglycerides in very large VLDL	300	0.0904174	-0.0470086	0.227843	0.196361		300	0.0555039	-0.0743576	0.185365	0.400902
Concentration of large VLDL particles	300	0.0886736	-0.0452198	0.222567	0.193438		300	0.0504412	-0.0789638	0.179846	0.44358
Total lipids in large VLDL	300	0.0886059	-0.0454054	0.222617	0.194169		300	0.0507449	-0.0787116	0.180201	0.441024
Phospholipids in large VLDL	300	0.0899607	-0.0439941	0.223916	0.187272		300	0.0535616	-0.0760146	0.183138	0.416544
Total cholesterol in large VLDL	300	0.085264	-0.048347	0.218875	0.210116		300	0.0488911	-0.0811833	0.178965	0.460014
Cholesterol esters in large VLDL	300	0.0801005	-0.0500926	0.210294	0.226903		300	0.0395582	-0.0908964	0.170013	0.551078
Free cholesterol in large VLDL	300	0.0895469	-0.0472245	0.226318	0.198551		300	0.0576162	-0.0721848	0.187417	0.383021
Triglycerides in large VLDL	300	0.0891264	-0.0448913	0.223144	0.191591		300	0.0503936	-0.0788557	0.179643	0.443461
Concentration of medium VLDL particles	300	0.0756106	-0.0531044	0.204326	0.248553		300	0.0376354	-0.0898332	0.165104	0.561601
Total lipids in medium VLDL	300	0.0756788	-0.0530035	0.204361	0.248008		300	0.0380399	-0.0896561	0.165736	0.558107
Phospholipids in medium VLDL	300	0.0757854	-0.0530056	0.204576	0.247742		300	0.0404445	-0.0874772	0.168366	0.534235
Total cholesterol in medium VLDL	300	0.0728607	-0.0529172	0.198638	0.255159		300	0.038768	-0.0904827	0.168019	0.555403
Cholesterol esters in medium VLDL	300	0.0646672	-0.0558512	0.185186	0.291796		300	0.0350901	-0.0948403	0.165021	0.595433
Free cholesterol in medium VLDL	300	0.0798389	-0.0510802	0.210758	0.231004		300	0.0417605	-0.0873734	0.170895	0.524944
Triglycerides in medium VLDL	300	0.0760056	-0.0533866	0.205398	0.24857		300	0.0363909	-0.0904834	0.163265	0.572816
Concentration of small VLDL particles	300	0.0634326	-0.060922	0.187787	0.31622		300	0.0293107	-0.0999117	0.158533	0.655606
Total lipids in small VLDL	300	0.0616119	-0.0619325	0.185156	0.32713		300	0.0295737	-0.100217	0.159365	0.654141
Phospholipids in small VLDL	300	0.0686726	-0.0552917	0.192637	0.276465		300	0.0401563	-0.0896869	0.17	0.543187
Total cholesterol in small VLDL	300	0.0381301	-0.0780379	0.154298	0.51876		300	0.0222414	-0.112457	0.15694	0.745416
Cholesterol esters in small VLDL	300	0.0223737	-0.0908603	0.135608	0.697631		300	0.0130874	-0.123564	0.149739	0.850613
Free cholesterol in small VLDL	300	0.0633809	-0.0607285	0.18749	0.31566		300	0.0369154	-0.0956693	0.1695	0.584099
Triglycerides in small VLDL	300	0.0711722	-0.0573771	0.199721	0.276737		300	0.0281212	-0.0996321	0.155874	0.66515
Concentration of very small VLDL particles	300	0.0284976	-0.0819916	0.138987	0.612079		300	0.0297458	-0.103412	0.162904	0.660492
Total lipids in very small VLDL	300	0.0233384	-0.0869185	0.133595	0.677259		300	0.0292303	-0.105116	0.163576	0.66879
Phospholipids in very small VLDL	300	0.0242503	-0.0848317	0.133332	0.662024		300	0.0489706	-0.0874608	0.185402	0.480454
Total cholesterol in very small VLDL	300	-0.0053765	-0.116044	0.105291	0.923885		300	0.0131262	-0.123956	0.150208	0.850639
Cholesterol esters in very small VLDL	300	-0.0171319	-0.126928	0.0926647	0.758977		300	0.0011817	-0.133503	0.135867	0.986233
Free cholesterol in very small VLDL	300	0.0200404	-0.0923392	0.13242	0.725846		300	0.0381508	-0.103154	0.179455	0.595541
Triglycerides in very small VLDL	300	0.0755819	-0.0485758	0.19974	0.231826		300	0.0272634	-0.102169	0.156696	0.678748
Concentration of IDL particles	300	0.0060944	-0.104646	0.116835	0.913817		300	0.0465717	-0.0931142	0.186257	0.512201
Total lipids in IDL	300	0.0027836	-0.108275	0.113842	0.960688		300	0.0462938	-0.094211	0.186799	0.517171
Phospholipids in IDL	300	0.0004928	-0.110211	0.111196	0.993015		300	0.0463876	-0.0942868	0.187062	0.516829
Total cholesterol in IDL	300	-0.0047922	-0.117164	0.10758	0.933163		300	0.0458284	-0.0967581	0.188415	0.527484
Cholesterol esters in IDL	300	-0.0022989	-0.115063	0.110465	0.968019		300	0.0467556	-0.0956408	0.189152	0.518612
Free cholesterol in IDL	300	-0.0109902	-0.122473	0.100492	0.846284		300	0.0425429	-0.0996162	0.184702	0.556302
Triglycerides in IDL	300	0.0620482	-0.0438502	0.167947	0.249764		300	0.0346115	-0.0832474	0.15247	0.563701
Concentration of large LDL particles	300	-0.0011961	-0.113105	0.110712	0.98323		300	0.0466931	-0.0976695	0.191056	0.524874
Total lipids in large LDL	300	-0.0041501	-0.11635	0.10805	0.942013		300	0.0455818	-0.0994419	0.190606	0.536642
Phospholipids in large LDL	300	-0.0017031	-0.113354	0.109947	0.976069		300	0.0511353	-0.092308	0.194579	0.483458
Total cholesterol in large LDL	300	-0.0104452	-0.123784	0.102893	0.856185		300	0.0424182	-0.104538	0.189374	0.570386
Cholesterol esters in large LDL	300	-0.0074331	-0.12108	0.106214	0.897656		300	0.0434584	-0.103559	0.190475	0.56114
Free cholesterol in large LDL	300	-0.0199309	-0.132425	0.0925635	0.72755		300	0.0384197	-0.107538	0.184378	0.604786
Triglycerides in large LDL	300	0.0535858	-0.0426784	0.14985	0.274151		300	0.0475618	-0.0647656	0.159889	0.405305
Concentration of medium LDL particles	300	-0.0072118	-0.116937	0.102513	0.897157		300	0.0443807	-0.102355	0.191116	0.552103
Total lipids in medium LDL	300	-0.0095034	-0.119131	0.100124	0.864637		300	0.043454	-0.103636	0.190544	0.561373
Phospholipids in medium LDL	300	0.0028789	-0.104576	0.110334	0.957981		300	0.055442	-0.0865058	0.19739	0.44266
Total cholesterol in medium LDL	300	-0.0174737	-0.128224	0.0932768	0.75637		300	0.0379405	-0.111024	0.186905	0.616536
Cholesterol esters in medium LDL	300	-0.0175312	-0.129713	0.0946508	0.758616		300	0.0364556	-0.113104	0.186015	0.631752
Free cholesterol in medium LDL	300	-0.0169451	-0.120699	0.086809	0.748095		300	0.0430627	-0.102187	0.188312	0.559984
Triglycerides in medium LDL	300	0.052807	-0.0407436	0.146358	0.267479		300	0.052148	-0.0589606	0.163257	0.356367
Concentration of small LDL particles	300	-0.0058071	-0.111301	0.0996871	0.913795		300	0.0488048	-0.0963849	0.193994	0.50874
Total lipids in small LDL	300	-0.0087259	-0.113871	0.0964189	0.87036		300	0.047338	-0.098111	0.192787	0.522294
Phospholipids in small LDL	300	0.0047309	-0.0928517	0.102314	0.924044		300	0.0622405	-0.0748275	0.199308	0.372196
Total cholesterol in small LDL	300	-0.0200107	-0.127468	0.0874466	0.714237		300	0.0388954	-0.109233	0.187024	0.605672
Cholesterol esters in small LDL	300	-0.021455	-0.131456	0.0885464	0.701337		300	0.0364588	-0.112799	0.185717	0.631034
Free cholesterol in small LDL	300	-0.0145172	-0.111014	0.0819799	0.767358		300	0.0457037	-0.0964335	0.187841	0.527307
Triglycerides in small LDL	300	0.0784544	-0.0331366	0.190045	0.167494		300	0.068028	-0.0548242	0.19088	0.276666
Concentration of very large HDL particles	300	0.0111476	-0.0757372	0.0980325	0.800806		300	0.0394415	-0.05256	0.131443	0.399477
Total lipids in very large HDL	300	0.0107643	-0.0763506	0.0978791	0.808017		300	0.0400458	-0.0520055	0.132097	0.392559
Phospholipids in very large HDL	300	0.0103483	-0.0767152	0.0974118	0.815192		300	0.0373188	-0.0576159	0.132253	0.439727
Total cholesterol in very large HDL	300	0.0070243	-0.0825447	0.0965934	0.877435		300	0.0420756	-0.0507945	0.134946	0.373275
Cholesterol esters in very large HDL	300	0.0034559	-0.0873885	0.0943004	0.940364		300	0.0385272	-0.0561193	0.133174	0.423668
Free cholesterol in very large HDL	300	0.0148508	-0.0726375	0.102339	0.738541		300	0.0492534	-0.0423488	0.140856	0.290799
Triglycerides in very large HDL	300	0.0617113	-0.0372518	0.160674	0.220687		300	0.0340472	-0.0691297	0.137224	0.516528
Concentration of large HDL particles	300	0.0283167	-0.0552623	0.111896	0.505399		300	0.0590576	-0.0339877	0.152103	0.212572
Total lipids in large HDL	300	0.0277344	-0.056157	0.111626	0.515752		300	0.0588888	-0.0344569	0.152234	0.215352
Phospholipids in large HDL	300	0.0310066	-0.0523049	0.114318	0.464431		300	0.0659646	-0.0279117	0.159841	0.167722
Total cholesterol in large HDL	300	0.0237211	-0.0616983	0.10914	0.585082		300	0.0539633	-0.0404113	0.148338	0.261334
Cholesterol esters in large HDL	300	0.0235672	-0.0617536	0.108888	0.587086		300	0.0530364	-0.0412812	0.147354	0.269309
Free cholesterol in large HDL	300	0.024118	-0.061618	0.109854	0.580223		300	0.0568003	-0.0378392	0.15144	0.238456
Triglycerides in large HDL	300	0.0365166	-0.0369723	0.110005	0.328879		300	0.0238296	-0.057628	0.105287	0.5652
Concentration of medium HDL particles	300	0.0567778	-0.0259782	0.139534	0.177949		300	0.0975713	-0.0012112	0.196354	0.0528567
Total lipids in medium HDL	300	0.0544701	-0.0278145	0.136755	0.193638		300	0.0966941	-0.0021551	0.195543	0.0551733
Phospholipids in medium HDL	300	0.0559343	-0.0242243	0.136093	0.170683		300	0.094735	-0.0017929	0.191263	0.0543801
Total cholesterol in medium HDL	300	0.0435745	-0.0386727	0.125822	0.297921		300	0.0926508	-0.0082508	0.193552	0.0717594
Cholesterol esters in medium HDL	300	0.0429861	-0.0400544	0.126027	0.309116		300	0.0926521	-0.0089747	0.194279	0.0737937
Free cholesterol in medium HDL	300	0.045363	-0.0341989	0.124925	0.262701		300	0.0918395	-0.0066459	0.190325	0.0674742
Triglycerides in medium HDL	300	0.0934491	-0.0096689	0.196567	0.075527		300	0.0548405	-0.0624919	0.172173	0.358364
Concentration of small HDL particles	300	0.0324065	-0.0427316	0.107545	0.396641		300	0.0628718	-0.0385815	0.164325	0.223555
Total lipids in small HDL	300	0.0293333	-0.0446094	0.103276	0.435549		300	0.0618556	-0.0397344	0.163446	0.231736
Phospholipids in small HDL	300	0.070263	-0.0200293	0.160555	0.126709		300	0.0816414	-0.0217533	0.185036	0.121247
Total cholesterol in small HDL	300	-0.0118843	-0.0824021	0.0586335	0.740348		300	0.0376047	-0.0731715	0.148381	0.504565
Cholesterol esters in small HDL	300	-0.0237475	-0.0966122	0.0491172	0.521718		300	0.029024	-0.084713	0.142761	0.615857
Free cholesterol in small HDL	300	0.0580544	-0.0215444	0.137653	0.152223		300	0.0788204	-0.0241715	0.181812	0.133081
Triglycerides in small HDL	300	0.079833	-0.0432324	0.202898	0.202695		300	0.0165032	-0.107905	0.140911	0.794203
Phospholipids to total lipds ratio in chylomicrons and extremely large VLDL	300	-0.0663727	-0.191419	0.0586741	0.297027		300	-0.0039473	-0.157455	0.14956	0.959669
Total cholesterol to total lipids ratio in chylomicrons and extremely large VLDL	300	0.010443	-0.0509281	0.071814	0.737926		300	0.0116402	-0.0993316	0.122612	0.836578
Cholesterol esters to total lipids ratio in chylomicrons and extremely large VLDL	300	0.0132704	-0.0470838	0.0736247	0.665501		300	0.0224456	-0.0900241	0.134915	0.69475
Free cholesterol to total lipids ratio in chylomicrons and extremely large VLDL	300	0.0041863	-0.0645137	0.0728863	0.904615		300	-0.0107753	-0.119741	0.0981904	0.845814
Triglycerides to total lipids ratio in chylomicrons and extremely large VLDL	300	0.0306111	-0.0608658	0.122088	0.510648		300	-0.0073169	-0.132765	0.118132	0.908682
Phospholipids to total lipds ratio in very large VLDL	300	-0.006083	-0.137611	0.125445	0.927531		300	0.019732	-0.145842	0.185306	0.814712
Total cholesterol to total lipids ratio in very large VLDL	300	-0.0290061	-0.10044	0.0424274	0.424814		300	0.0207578	-0.0826379	0.124153	0.693022
Cholesterol esters to total lipids ratio in very large VLDL	300	-0.0307946	-0.101704	0.0401143	0.393378		300	0.0172297	-0.0847413	0.119201	0.739698
Free cholesterol to total lipids ratio in very large VLDL	300	-0.025237	-0.0967967	0.0463228	0.488146		300	0.0252866	-0.0777446	0.128318	0.629414
Triglycerides to total lipids ratio in very large VLDL	300	0.0282226	-0.0740279	0.130473	0.587363		300	-0.0304998	-0.16474	0.10374	0.655068
Phospholipids to total lipds ratio in large VLDL	300	0.0557815	-0.0922834	0.203846	0.458982		300	0.136862	-0.0517403	0.325465	0.15429
Total cholesterol to total lipids ratio in large VLDL	300	0.0116961	-0.0416448	0.0650369	0.666366		300	-0.0023005	-0.0922598	0.0876587	0.959891
Cholesterol esters to total lipids ratio in large VLDL	300	0.0006229	-0.0465139	0.0477596	0.979268		300	-0.0141553	-0.0960585	0.0677479	0.733971
Free cholesterol to total lipids ratio in large VLDL	300	0.0281627	-0.0417826	0.0981081	0.428719		300	0.01796	-0.0839135	0.119834	0.728843
Triglycerides to total lipids ratio in large VLDL	300	-0.045155	-0.139771	0.0494608	0.348338		300	-0.080261	-0.208406	0.0478837	0.218661
Phospholipids to total lipds ratio in medium VLDL	300	0.0003253	-0.0370077	0.0376584	0.986327		300	0.0294436	-0.0174596	0.0763467	0.217621
Total cholesterol to total lipids ratio in medium VLDL	300	-0.0103519	-0.0813636	0.0606598	0.774372		300	-0.0248248	-0.114104	0.0644547	0.5846
Cholesterol esters to total lipids ratio in medium VLDL	300	-0.0264184	-0.100845	0.0480083	0.485331		300	-0.0248766	-0.119786	0.0700327	0.606317
Free cholesterol to total lipids ratio in medium VLDL	300	0.0350996	-0.0649348	0.135134	0.490362		300	-0.0070568	-0.121531	0.107417	0.90351
Triglycerides to total lipids ratio in medium VLDL	300	0.009136	-0.0558483	0.0741204	0.782196		300	0.0079315	-0.0708801	0.0867432	0.843118
Phospholipids to total lipds ratio in small VLDL	300	0.0214987	-0.0606925	0.10369	0.607058		300	0.0524625	-0.0460746	0.151	0.295548
Total cholesterol to total lipids ratio in small VLDL	300	-0.0462437	-0.15214	0.0596525	0.390767		300	-0.0142225	-0.136607	0.108162	0.819236
Cholesterol esters to total lipids ratio in small VLDL	300	-0.0536219	-0.159801	0.0525571	0.321055		300	-0.0262011	-0.147714	0.0953117	0.671585
Free cholesterol to total lipids ratio in small VLDL	300	0.0235733	-0.0381285	0.0852751	0.452675		300	0.0516561	-0.0492645	0.152577	0.314561
Triglycerides to total lipids ratio in small VLDL	300	0.0362446	-0.0642734	0.136763	0.478454		300	-0.0129017	-0.129569	0.103766	0.827847
Phospholipids to total lipds ratio in very small VLDL	300	0.0166738	-0.091592	0.124939	0.762009		300	0.088185	-0.038589	0.214959	0.172023
Total cholesterol to total lipids ratio in very small VLDL	300	-0.126451	-0.241106	-0.0117961	0.0307689		300	-0.0748766	-0.19982	0.0500671	0.239154
Cholesterol esters to total lipids ratio in very small VLDL	300	-0.132778	-0.243477	-0.0220791	0.0189029		300	-0.0957896	-0.21837	0.0267911	0.125129
Free cholesterol to total lipids ratio in very small VLDL	300	-0.0026055	-0.103852	0.0986407	0.959638		300	0.0450493	-0.0788381	0.168937	0.474741
Triglycerides to total lipids ratio in very small VLDL	300	0.090203	-0.0325905	0.212997	0.149303		300	0.0081911	-0.128884	0.145266	0.906452
Phospholipids to total lipds ratio in IDL	300	0.0164676	-0.0919618	0.124897	0.765208		300	-0.0090013	-0.137402	0.1194	0.89035
Total cholesterol to total lipids ratio in IDL	300	-0.0702461	-0.170426	0.0299332	0.168611		300	0.0016863	-0.115135	0.118507	0.977353
Cholesterol esters to total lipids ratio in IDL	300	-0.0498094	-0.148833	0.0492144	0.322982		300	0.0119926	-0.103989	0.127974	0.838872
Free cholesterol to total lipids ratio in IDL	300	-0.0713197	-0.192088	0.0494486	0.246052		300	-0.0248133	-0.153379	0.103753	0.704315
Triglycerides to total lipids ratio in IDL	300	0.079481	-0.0222738	0.181236	0.125291		300	0.0023832	-0.112272	0.117039	0.967394
Phospholipids to total lipds ratio in large LDL	300	0.0374073	-0.0633057	0.13812	0.465333		300	0.0091101	-0.109044	0.127264	0.879481
Total cholesterol to total lipids ratio in large LDL	300	-0.0656055	-0.161633	0.0304216	0.179777		300	-0.018012	-0.128279	0.0922549	0.748053
Cholesterol esters to total lipids ratio in large LDL	300	-0.0410722	-0.14089	0.0587455	0.418672		300	0.0006642	-0.114329	0.115658	0.990937
Free cholesterol to total lipids ratio in large LDL	300	-0.0537101	-0.164462	0.0570421	0.340617		300	-0.0545557	-0.173428	0.0643171	0.36711
Triglycerides to total lipids ratio in large LDL	300	0.0791934	-0.0101565	0.168543	0.0821366		300	0.0232013	-0.0781635	0.124566	0.652676
Phospholipids to total lipds ratio in medium LDL	300	0.0493187	-0.05426	0.152897	0.349448		300	0.0162573	-0.100168	0.132683	0.783632
Total cholesterol to total lipids ratio in medium LDL	300	-0.0640085	-0.161752	0.0337355	0.198456		300	-0.0222051	-0.132002	0.0875916	0.69088
Cholesterol esters to total lipids ratio in medium LDL	300	-0.0517158	-0.152351	0.0489194	0.312635		300	-0.0145219	-0.126363	0.0973192	0.798466
Free cholesterol to total lipids ratio in medium LDL	300	0.0136556	-0.0917622	0.119073	0.798931		300	-0.0064809	-0.121231	0.108269	0.911563
Triglycerides to total lipids ratio in medium LDL	300	0.0758034	-0.0081965	0.159803	0.0767577		300	0.0278783	-0.0683973	0.124154	0.569156
Phospholipids to total lipds ratio in small LDL	300	0.0498071	-0.0517123	0.151327	0.335022		300	0.0208729	-0.0914178	0.133164	0.714731
Total cholesterol to total lipids ratio in small LDL	300	-0.0744418	-0.175332	0.0264485	0.147514		300	-0.0322036	-0.143683	0.0792755	0.570079
Cholesterol esters to total lipids ratio in small LDL	300	-0.0642582	-0.167376	0.0388592	0.220999		300	-0.0263344	-0.139149	0.0864806	0.646254
Free cholesterol to total lipids ratio in small LDL	300	0.0070743	-0.0975772	0.111726	0.894244		300	-0.0036962	-0.11521	0.107817	0.948028
Triglycerides to total lipids ratio in small LDL	300	0.1133	0.0106522	0.215949	0.0306352		300	0.0509803	-0.0598741	0.161835	0.366127
Phospholipids to total lipds ratio in very large HDL	300	0.0214613	-0.0901159	0.133039	0.705273		300	0.0104253	-0.134904	0.155755	0.887814
Total cholesterol to total lipids ratio in very large HDL	300	-0.0465845	-0.152309	0.0591403	0.386521		300	-0.0236972	-0.171981	0.124587	0.753332
Cholesterol esters to total lipids ratio in very large HDL	300	-0.0499628	-0.151741	0.0518154	0.334744		300	-0.0570568	-0.201504	0.0873904	0.43752
Free cholesterol to total lipids ratio in very large HDL	300	0.0283843	-0.0985597	0.155328	0.660193		300	0.14287	-4.42e-05	0.285784	0.0500705
Triglycerides to total lipids ratio in very large HDL	300	0.0449173	-0.0740543	0.163889	0.458018		300	0.0240303	-0.10216	0.150221	0.708073
Phospholipids to total lipds ratio in large HDL	300	0.0131344	-0.0898926	0.116161	0.80205		300	-0.0204457	-0.128603	0.0877114	0.710109
Total cholesterol to total lipids ratio in large HDL	300	-0.0205607	-0.138307	0.097186	0.731325		300	0.0071572	-0.115001	0.129316	0.908272
Cholesterol esters to total lipids ratio in large HDL	300	-0.0299386	-0.147582	0.0877052	0.616825		300	-0.014066	-0.136414	0.108282	0.821139
Free cholesterol to total lipids ratio in large HDL	300	0.0007018	-0.113828	0.115232	0.990385		300	0.0484068	-0.0748018	0.171615	0.439976
Triglycerides to total lipids ratio in large HDL	300	0.0116325	-0.0819168	0.105182	0.806825		300	0.0149264	-0.0713405	0.101193	0.733681
Phospholipids to total lipds ratio in medium HDL	300	0.0276508	-0.0737069	0.129009	0.591713		300	-0.0101965	-0.11886	0.0984668	0.853599
Total cholesterol to total lipids ratio in medium HDL	300	-0.0471718	-0.143528	0.0491845	0.336066		300	0.0101899	-0.100903	0.121283	0.856857
Cholesterol esters to total lipids ratio in medium HDL	300	-0.0622481	-0.158507	0.0340109	0.204108		300	-0.0151617	-0.124978	0.0946547	0.78601
Free cholesterol to total lipids ratio in medium HDL	300	0.0127578	-0.0803433	0.105859	0.787572		300	0.0718572	-0.0412638	0.184978	0.212209
Triglycerides to total lipids ratio in medium HDL	300	0.0525353	-0.0430852	0.148156	0.280426		300	-0.0085819	-0.122634	0.10547	0.882364
Phospholipids to total lipds ratio in small HDL	300	0.0713715	-0.0343492	0.177092	0.184978		300	0.0093978	-0.131948	0.150744	0.895972
Total cholesterol to total lipids ratio in small HDL	300	-0.0778478	-0.185285	0.0295897	0.154902		300	-0.0033139	-0.140822	0.134195	0.9622
Cholesterol esters to total lipids ratio in small HDL	300	-0.0828957	-0.191848	0.0260568	0.13535		300	-0.0087385	-0.146457	0.12898	0.900697
Free cholesterol to total lipids ratio in small HDL	300	0.103238	-0.0103115	0.216788	0.074584		300	0.0543286	-0.0744911	0.183148	0.407169
Triglycerides to total lipids ratio in small HDL	300	0.0610921	-0.0523238	0.174508	0.289934		300	-0.0179163	-0.138999	0.103166	0.771076
Mean diameter for VLDL particles	300	0.0545017	-0.0643365	0.17334	0.367444		300	0.0047001	-0.125457	0.134857	0.943387
Mean diameter for LDL particles	300	0.0104929	-0.0731485	0.0941343	0.805144		300	-0.0392916	-0.154456	0.075873	0.50242
Mean diameter for HDL particles	300	0.0218164	-0.0749276	0.11856	0.657478		300	0.0470099	-0.0587415	0.152761	0.382325
Serum total cholesterol	300	0.013592	-0.0907705	0.117954	0.797867		300	0.0696042	-0.0655694	0.204778	0.311667
Total cholesterol in VLDL	300	0.0533941	-0.0661744	0.172963	0.380164		300	0.0347714	-0.0962766	0.16582	0.601898
Remnant cholesterol (non-HDL, non-LDL -cholesterol)	300	0.0300811	-0.0857474	0.145909	0.609625		300	0.0433594	-0.0941696	0.180888	0.535389
Total cholesterol in LDL	300	-0.0148124	-0.126702	0.0970775	0.794611		300	0.0405776	-0.107737	0.188892	0.590645
Total cholesterol in HDL	300	0.0234343	-0.0577312	0.1046	0.570283		300	0.0766052	-0.0202147	0.173425	0.120496
Total cholesterol in HDL2	300	0.0251905	-0.0571323	0.107513	0.547458		300	0.0766416	-0.0202837	0.173567	0.120722
Total cholesterol in HDL3	300	0.002911	-0.07447	0.080292	0.941026		300	0.0629065	-0.0453887	0.171202	0.253853
Esterified cholesterol	300	0.0125803	-0.0933464	0.118507	0.815336		300	0.0723546	-0.0648515	0.209561	0.300163
Free cholesterol	300	0.0158697	-0.0849929	0.116732	0.757022		300	0.0620074	-0.0683015	0.192316	0.349749
Serum total triglycerides	300	0.0867383	-0.0449634	0.21844	0.195913		300	0.0457759	-0.0828782	0.17443	0.48429
Triglycerides in VLDL	300	0.0810238	-0.0505595	0.212607	0.226514		300	0.0405912	-0.0876707	0.168853	0.533841
Triglycerides in LDL	300	0.0587679	-0.0392544	0.15679	0.238956		300	0.053351	-0.0604364	0.167138	0.356855
Triglycerides in HDL	300	0.0905013	-0.0079226	0.188925	0.0713676		300	0.0436201	-0.0614053	0.148646	0.414329
Total phosphoglycerides	300	0.0648807	-0.0228239	0.152585	0.14647		300	0.0825226	-0.0201169	0.185162	0.114637
Ratio of triglycerides to phosphoglycerides	300	0.0754361	-0.047653	0.198525	0.228705		300	0.0345628	-0.0993382	0.168464	0.611803
Phosphatidylcholine and other cholines	300	0.0415321	-0.0546707	0.137735	0.396181		300	0.0805956	-0.0399073	0.201099	0.189078
Total cholines	300	0.0533871	-0.0362157	0.14299	0.241873		300	0.075066	-0.0331886	0.183321	0.173371
Apolipoprotein A-I	300	0.0397786	-0.0422617	0.121819	0.340708		300	0.0925815	-0.0087608	0.193924	0.0732096
Apolipoprotein B	300	0.0336868	-0.0848368	0.15221	0.576307		300	0.0515272	-0.0889587	0.192013	0.470929
Ratio of apolipoprotein B to apolipoprotein A-I	300	0.0054597	-0.1057	0.11662	0.923053		300	-0.0091391	-0.138431	0.120152	0.889444
Total fatty acids	300	0.0754655	-0.0356451	0.186576	0.182334		300	0.0800662	-0.0477007	0.207833	0.218422
Estimated degree of unsaturation	300	-0.0472119	-0.160912	0.0664878	0.414437		300	0.011192	-0.123586	0.145969	0.870282
22:6, docosahexaenoic acid	300	0.112101	0.0198888	0.204314	0.0173644		300	0.115078	0.0003263	0.22983	0.0493564
Conjugated linoleic acid	300	0.041625	-0.0734006	0.156651	0.476874		300	0.0664136	-0.0769842	0.209811	0.362747
Omega-3 fatty acids	300	0.114129	0.0044851	0.223773	0.0413932		300	0.124466	-0.0165489	0.265481	0.0834102
Omega-6 fatty acids	300	0.0442017	-0.0621035	0.150507	0.413801		300	0.063597	-0.0709486	0.198142	0.352963
Polyunsaturated fatty acids	300	0.0533415	-0.054026	0.160709	0.328964		300	0.0721368	-0.0637195	0.207993	0.296849
Monounsaturated fatty acids; 16:1, 18:1	300	0.066031	-0.0508229	0.182885	0.266974		300	0.0691519	-0.0610744	0.199378	0.296818
Saturated fatty acids	300	0.095065	-0.0146217	0.204752	0.0891103		300	0.0870701	-0.0317724	0.205913	0.150376
Ratio of 22:6 docosahexaenoic acid to total fatty acids	300	0.0853897	-0.0165168	0.187296	0.100189		300	0.0842832	-0.0482458	0.216812	0.211681
Ratio of 18:2 linoleic acid to total fatty acids	300	-0.0701051	-0.18037	0.0401595	0.211804		300	-0.0133493	-0.154227	0.127528	0.852176
Ratio of omega-3 fatty acids to total fatty acids	300	0.0900699	-0.0115991	0.191739	0.0822794		300	0.106523	-0.030997	0.244042	0.128454
Ratio of omega-6 fatty acids to total fatty acids	300	-0.0958697	-0.21045	0.0187108	0.100682		300	-0.0498969	-0.187201	0.0874069	0.475015
Ratio of polyunsaturated fatty acids to total fatty acids	300	-0.064822	-0.178335	0.0486912	0.261956		300	-0.0197762	-0.158066	0.118513	0.778548
Ratio of monounsaturated fatty acids to total fatty acids	300	0.0122687	-0.106969	0.131506	0.839652		300	0.0025904	-0.139188	0.144369	0.971337
Ratio of saturated fatty acids to total fatty acids	300	0.0765775	-0.0470413	0.200196	0.223739		300	0.0253088	-0.119116	0.169734	0.730407
Insulin	300	-0.0048352	-0.0890711	0.0794007	0.910124		300	-0.0209881	-0.0961687	0.0541925	0.5831
Glucose	300	-0.177239	-0.423973	0.0694956	0.158479		300	-0.143633	-0.427163	0.139898	0.319553
Lactate	300	0.0625774	-0.0269904	0.152145	0.170156		300	0.10897	0.0044919	0.213448	0.0409903
Citrate	300	0.0288234	-0.0830893	0.140736	0.612588		300	0.080317	-0.0484635	0.209097	0.220617
Alanine	300	0.0789901	-0.0329654	0.190946	0.165996		300	0.0476153	-0.0819283	0.177159	0.469983
Glutamine	300	-0.0362239	-0.136856	0.0644081	0.479203		300	-0.106332	-0.219887	0.0072233	0.0663506
Histidine	300	-0.0209856	-0.131872	0.0899004	0.709791		300	-0.061429	-0.180562	0.0577041	0.311003
Isoleucine	300	0.0525491	-0.0523489	0.157447	0.324954		300	-0.0333486	-0.144522	0.0778245	0.555369
Leucine	300	0.0605285	-0.0284365	0.149494	0.181584		300	-0.0320354	-0.133307	0.0692363	0.534022
Valine	300	0.0262001	-0.0695288	0.121929	0.590511		300	-0.0534772	-0.171469	0.0645144	0.373096
Phenylalanine	300	0.0375037	-0.101286	0.176294	0.595229		300	-0.0986663	-0.256128	0.0587955	0.218461
Tyrosine	300	0.0065848	-0.0973387	0.110508	0.900837		300	-0.0833754	-0.195327	0.0285758	0.143779
Acetate	300	0.0079698	-0.0310627	0.0470023	0.688064		300	-0.0369188	-0.140951	0.0671134	0.485429
Acetoacetate	300	-0.0292996	-0.135216	0.0766166	0.586529		300	0.0189359	-0.123391	0.161263	0.793608
3-hydroxybutyrate	300	-0.0023386	-0.0724367	0.0677594	0.947689		300	0.0498518	-0.0488339	0.148537	0.320918
Creatinine	300	0.24345	0.142702	0.344198	3.13e-06		300	0.0722313	-0.0669483	0.211411	0.307879
Albumin (signal area)	300	-0.0111079	-0.13411	0.111895	0.859046		300	0.0048798	-0.130813	0.140572	0.943619
Glycoprotein acetyls, mainly a1-acid glycoprotein	300	0.0046625	-0.103651	0.112976	0.932537		300	0.0078318	-0.106987	0.122651	0.893294
C-reactive protein	300	-0.0081466	-0.0425196	0.0262264	0.641216		300	-0.0012724	-0.0483941	0.0458493	0.95765
