# Supplementary material for: Body muscle gain and markers of cardiovascular disease susceptibility in young adulthood: A cohort study
Source: PLoS Med. 2021 Sep 9;18(9):e1003751. doi: 10.1371/journal.pmed.1003751 (PMC8428664; doi:10.1371/journal.pmed.1003751)
Supplement: S32 Table — (XLSX) [file pmed.1003751.s044.xlsx]

## Sheet: S32 Table
S32 Table Associations of total fat mass index with cardiometabolic traits in young adulthood among ALSPAC G1 offspring
	Total fat mass index at 25y (per SD)
	Sexes combined						Females						Males
	Adj. for age, sex, ethnicity, maternal						Adj. for age, ethnicity, maternal						Adj. for age, ethnicity, maternal
	education, smoking, alcohol, puberty timing,						education, smoking, alcohol, puberty timing,						education, smoking, alcohol, puberty timing,
	limb lean mass index						limb lean mass index						limb lean mass index
Standardized outcome at age 25y	N	Beta	LCL	UCL	P-value		N	Beta	LCL	UCL	P-value		N	Beta	LCL	UCL	P-value
Systolic blood pressure	2724	0.181938	0.135573	0.228303	1.98e-14		1648	0.189752	0.132007	0.247498	1.51e-10		1076	0.173426	0.0953623	0.25149	1.43e-05
Diastolic blood pressure	2724	0.448394	0.396321	0.500468	0		1648	0.412733	0.344619	0.480846	2.64e-31		1076	0.481723	0.396789	0.566657	2.73e-27
Concentration of chylomicrons and extremely large VLDL particles	2222	0.388498	0.322963	0.454033	2.31e-30		1281	0.271219	0.198185	0.344254	5.62e-13		941	0.531576	0.416369	0.646784	7.88e-19
Total lipids in chylomicrons and extremely large VLDL	2222	0.386943	0.321218	0.452668	5.56e-30		1281	0.26921	0.196113	0.342307	8.61e-13		941	0.530592	0.414949	0.646235	1.21e-18
Phospholipids in chylomicrons and extremely large VLDL	2222	0.379079	0.313025	0.445132	1.31e-28		1281	0.262393	0.188999	0.335787	3.76e-12		941	0.522126	0.405761	0.638491	6.28e-18
Total cholesterol in chylomicrons and extremely large VLDL	2222	0.362717	0.294423	0.431012	7.86e-25		1281	0.23802	0.164306	0.311734	3.3e-10		941	0.514299	0.392778	0.635821	3.49e-16
Cholesterol esters in chylomicrons and extremely large VLDL	2222	0.351392	0.281894	0.420891	1.06e-22		1281	0.222681	0.148633	0.296728	4.66e-09		941	0.506488	0.382437	0.630538	3.36e-15
Free cholesterol in chylomicrons and extremely large VLDL	2222	0.366883	0.300125	0.433642	1.98e-26		1281	0.249908	0.175899	0.323917	5.13e-11		941	0.510658	0.392896	0.62842	6.92e-17
Triglycerides in chylomicrons and extremely large VLDL	2222	0.392192	0.327243	0.457141	2.08e-31		1281	0.276594	0.20372	0.349469	1.77e-13		941	0.533255	0.419423	0.647088	2.44e-19
Concentration of very large VLDL particles	2222	0.39094	0.325549	0.456331	7.72e-31		1281	0.279875	0.204714	0.355036	4.88e-13		941	0.525489	0.411688	0.639291	7.44e-19
Total lipids in very large VLDL	2222	0.389839	0.324242	0.455436	1.67e-30		1281	0.277734	0.202684	0.352785	6.73e-13		941	0.525694	0.41131	0.640078	1.06e-18
Phospholipids in very large VLDL	2222	0.386979	0.320723	0.453234	1.51e-29		1281	0.270865	0.195817	0.345913	2.37e-12		941	0.527879	0.411858	0.6439	2.26e-18
Total cholesterol in very large VLDL	2222	0.373491	0.305985	0.440998	9.34e-27		1281	0.252435	0.178501	0.326369	3.16e-11		941	0.52047	0.400807	0.640133	5.63e-17
Cholesterol esters in very large VLDL	2222	0.372508	0.30522	0.439797	8.74e-27		1281	0.251231	0.177299	0.325163	3.9e-11		941	0.51924	0.400151	0.638329	4.76e-17
Free cholesterol in very large VLDL	2222	0.373333	0.305645	0.441021	1.32e-26		1281	0.252955	0.17897	0.32694	2.97e-11		941	0.520094	0.399981	0.640207	7.64e-17
Triglycerides in very large VLDL	2222	0.393145	0.328323	0.457966	1.16e-31		1281	0.285234	0.209817	0.36065	2.14e-13		941	0.523791	0.41158	0.636002	3.23e-19
Concentration of large VLDL particles	2222	0.410816	0.348105	0.473528	1.76e-36		1281	0.308671	0.232853	0.38449	3.08e-15		941	0.53265	0.426024	0.639275	1.17e-21
Total lipids in large VLDL	2222	0.409814	0.346966	0.472663	3.59e-36		1281	0.30691	0.231083	0.382736	4.41e-15		941	0.5327	0.425731	0.639669	1.54e-21
Phospholipids in large VLDL	2222	0.41035	0.34746	0.47324	3.25e-36		1281	0.306011	0.229731	0.382291	7.55e-15		941	0.534981	0.428191	0.641772	9.14e-22
Total cholesterol in large VLDL	2222	0.400377	0.336762	0.463993	6.85e-34		1281	0.292272	0.216701	0.367843	6.29e-14		941	0.530454	0.421455	0.639454	1.11e-20
Cholesterol esters in large VLDL	2222	0.40433	0.341863	0.466797	1.1e-35		1281	0.298535	0.223383	0.373687	1.35e-14		941	0.53071	0.424341	0.637078	1.31e-21
Free cholesterol in large VLDL	2222	0.392979	0.328384	0.457573	7.65e-32		1281	0.283544	0.207461	0.359627	4.67e-13		941	0.525555	0.414455	0.636656	1.13e-19
Triglycerides in large VLDL	2222	0.411947	0.349432	0.474462	7.07e-37		1281	0.311711	0.23592	0.387502	1.64e-15		941	0.531271	0.425132	0.63741	9.84e-22
Concentration of medium VLDL particles	2222	0.423032	0.362251	0.483814	0		1281	0.322025	0.246711	0.397339	1.3e-16		941	0.539691	0.437779	0.641604	5.24e-24
Total lipids in medium VLDL	2222	0.422135	0.361255	0.483015	0		1281	0.320001	0.244549	0.395453	2.24e-16		941	0.540167	0.438131	0.642202	5.41e-24
Phospholipids in medium VLDL	2222	0.423973	0.363062	0.484884	0		1281	0.321234	0.245372	0.397097	2.49e-16		941	0.54309	0.441197	0.644984	2.78e-24
Total cholesterol in medium VLDL	2222	0.408834	0.347383	0.470286	1.56e-37		1281	0.296439	0.219964	0.372914	5.54e-14		941	0.5385	0.436229	0.64077	9.13e-24
Cholesterol esters in medium VLDL	2222	0.397739	0.336469	0.459008	7.09e-36		1281	0.280469	0.203666	0.357271	1.32e-12		941	0.531287	0.430224	0.632351	1.07e-23
Free cholesterol in medium VLDL	2222	0.40947	0.348007	0.470933	1.26e-37		1281	0.305475	0.229062	0.381888	9.3e-15		941	0.531332	0.428571	0.634093	5.15e-23
Triglycerides in medium VLDL	2222	0.422698	0.362242	0.483153	0		1281	0.326626	0.251726	0.401525	3.35e-17		941	0.533691	0.432225	0.635158	1.01e-23
Concentration of small VLDL particles	2222	0.429252	0.370899	0.487604	0		1281	0.340308	0.262282	0.418333	3.31e-17		941	0.530552	0.436962	0.624143	4.48e-27
Total lipids in small VLDL	2222	0.42691	0.368677	0.485143	0		1281	0.337674	0.259306	0.416042	7.69e-17		941	0.528285	0.435377	0.621193	3.2e-27
Phospholipids in small VLDL	2222	0.415372	0.358077	0.472668	0		1281	0.339859	0.260044	0.419674	1.72e-16		941	0.50265	0.413271	0.592029	1.07e-26
Total cholesterol in small VLDL	2222	0.389038	0.331489	0.446587	1.19e-38		1281	0.297983	0.217713	0.378252	5.72e-13		941	0.489177	0.400813	0.57754	5.79e-26
Cholesterol esters in small VLDL	2222	0.367061	0.30962	0.424503	7.49e-35		1281	0.276556	0.195789	0.357322	2.78e-11		941	0.463998	0.376891	0.551104	2.95e-24
Free cholesterol in small VLDL	2222	0.398122	0.340155	0.456089	0		1281	0.313145	0.233125	0.393165	3.23e-14		941	0.496201	0.405637	0.586765	1.71e-25
Triglycerides in small VLDL	2222	0.422913	0.363887	0.48194	0		1281	0.337192	0.260468	0.413917	1.93e-17		941	0.522196	0.425598	0.618795	6.77e-25
Concentration of very small VLDL particles	2222	0.322473	0.26529	0.379656	1.04e-27		1281	0.224068	0.141384	0.306753	1.25e-07		941	0.434284	0.350403	0.518164	4.55e-23
Total lipids in very small VLDL	2222	0.31203	0.254894	0.369165	3.97e-26		1281	0.214268	0.131487	0.297048	4.38e-07		941	0.422445	0.338992	0.505898	3.61e-22
Phospholipids in very small VLDL	2222	0.263223	0.206511	0.319935	1.93e-19		1281	0.177439	0.0942785	0.2606	3.04e-05		941	0.359014	0.2774	0.440629	2.58e-17
Total cholesterol in very small VLDL	2222	0.28199	0.22489	0.33909	9.43e-22		1281	0.18286	0.0999917	0.265729	1.62e-05		941	0.391343	0.308766	0.473919	9.76e-20
Cholesterol esters in very small VLDL	2222	0.29187	0.234987	0.348753	2.56e-23		1281	0.187616	0.105287	0.269945	8.49e-06		941	0.40674	0.324412	0.489068	3.07e-21
Free cholesterol in very small VLDL	2222	0.247621	0.190736	0.304506	2.53e-17		1281	0.164153	0.0808375	0.247469	0.0001166		941	0.340013	0.258151	0.421874	1.16e-15
Triglycerides in very small VLDL	2222	0.349523	0.291458	0.407588	3.15e-31		1281	0.267252	0.184036	0.350469	4.09e-10		941	0.449391	0.361337	0.537445	1.72e-22
Concentration of IDL particles	2222	0.210149	0.152855	0.267443	8.65e-13		1281	0.115455	0.0325255	0.198385	0.0063964		941	0.31637	0.233701	0.399039	1.38e-13
Total lipids in IDL	2222	0.203562	0.146204	0.26092	4.48e-12		1281	0.110078	0.0270572	0.193098	0.0093975		941	0.307809	0.225104	0.390515	6.01e-13
Phospholipids in IDL	2222	0.182626	0.12565	0.239602	3.92e-10		1281	0.0984289	0.015275	0.181583	0.020379		941	0.27593	0.194285	0.357575	5.6e-11
Total cholesterol in IDL	2222	0.203999	0.146156	0.261841	6.05e-12		1281	0.109286	0.0260123	0.19256	0.0101466		941	0.307809	0.224162	0.391456	1.07e-12
Cholesterol esters in IDL	2222	0.230595	0.172425	0.288764	1.16e-14		1281	0.130303	0.0472126	0.213394	0.0021389		941	0.340429	0.255679	0.425178	8.93e-15
Free cholesterol in IDL	2222	0.131352	0.0744006	0.188304	6.42e-06		1281	0.0529939	-0.0302683	0.136256	0.212023		941	0.217475	0.13622	0.29873	1.86e-07
Triglycerides in IDL	2222	0.191127	0.136452	0.245801	9.21e-12		1281	0.111903	0.0278217	0.195985	0.0091346		941	0.29393	0.219232	0.368628	2.95e-14
Concentration of large LDL particles	2222	0.205313	0.147713	0.262914	3.63e-12		1281	0.122356	0.0394244	0.205287	0.0038631		941	0.297272	0.213581	0.380964	5.98e-12
Total lipids in large LDL	2222	0.202125	0.144418	0.259832	8.39e-12		1281	0.120037	0.0370218	0.203052	0.0046301		941	0.292557	0.208691	0.376423	1.38e-11
Phospholipids in large LDL	2222	0.21184	0.154272	0.269408	7.31e-13		1281	0.129323	0.0463379	0.212308	0.0022801		941	0.302209	0.21871	0.385708	2.43e-12
Total cholesterol in large LDL	2222	0.202551	0.144452	0.260651	1.04e-11		1281	0.121839	0.0386127	0.205065	0.0041463		941	0.289963	0.205283	0.374644	3.17e-11
Cholesterol esters in large LDL	2222	0.21921	0.161007	0.277412	2.14e-13		1281	0.136549	0.0534536	0.219645	0.0012971		941	0.308713	0.223561	0.393866	2.24e-12
Free cholesterol in large LDL	2222	0.146745	0.089082	0.204408	6.49e-07		1281	0.0733394	-0.0100307	0.156709	0.0846275		941	0.226322	0.143106	0.309539	1.19e-07
Triglycerides in large LDL	2222	0.104822	0.0531948	0.15645	7.07e-05		1281	0.0366232	-0.04518	0.118426	0.379941		941	0.196285	0.128905	0.263665	1.46e-08
Concentration of medium LDL particles	2222	0.20498	0.147592	0.262369	3.28e-12		1281	0.134401	0.0523413	0.216461	0.0013458		941	0.282631	0.199016	0.366246	5.56e-11
Total lipids in medium LDL	2222	0.202985	0.14555	0.26042	5.48e-12		1281	0.133244	0.0511985	0.21529	0.0014774		941	0.279305	0.195634	0.362976	9.45e-11
Phospholipids in medium LDL	2222	0.24089	0.183728	0.298052	2.4e-16		1281	0.161383	0.0800808	0.242685	0.0001037		941	0.32948	0.245814	0.413147	2.83e-14
Total cholesterol in medium LDL	2222	0.196378	0.138613	0.254143	3.29e-11		1281	0.130233	0.0479106	0.212556	0.0019541		941	0.267047	0.182827	0.351266	7.38e-10
Cholesterol esters in medium LDL	2222	0.203778	0.14579	0.261766	7.18e-12		1281	0.137004	0.0544255	0.219582	0.0011645		941	0.274593	0.189822	0.359364	3.22e-10
Free cholesterol in medium LDL	2222	0.163612	0.106989	0.220236	1.65e-08		1281	0.101155	0.0200608	0.182249	0.0145341		941	0.232378	0.150978	0.313779	2.78e-08
Triglycerides in medium LDL	2222	0.0668621	0.016815	0.116909	0.0088554		1281	0.0165024	-0.0640272	0.097032	0.687732		941	0.138183	0.0738705	0.202495	2.72e-05
Concentration of small LDL particles	2222	0.186192	0.129624	0.242761	1.33e-10		1281	0.123008	0.041994	0.204022	0.0029492		941	0.2562	0.174404	0.337997	1.17e-09
Total lipids in small LDL	2222	0.181235	0.124658	0.237813	4.02e-10		1281	0.119513	0.0384971	0.200529	0.003868		941	0.249273	0.167573	0.330972	3.04e-09
Phospholipids in small LDL	2222	0.176964	0.121833	0.232095	3.7e-10		1281	0.116046	0.0365119	0.195581	0.0042728		941	0.246281	0.167823	0.324739	1.08e-09
Total cholesterol in small LDL	2222	0.174155	0.116959	0.231352	2.74e-09		1281	0.115613	0.0339187	0.197307	0.0055778		941	0.236798	0.153991	0.319607	2.64e-08
Cholesterol esters in small LDL	2222	0.184445	0.126788	0.242101	4.24e-10		1281	0.124253	0.0420148	0.206492	0.0030922		941	0.248201	0.164321	0.332081	8.73e-09
Free cholesterol in small LDL	2222	0.132261	0.0769757	0.187545	2.88e-06		1281	0.0814938	0.0019576	0.16103	0.0446298		941	0.188824	0.110579	0.267069	2.52e-06
Triglycerides in small LDL	2222	0.195984	0.140417	0.251551	6.04e-12		1281	0.122787	0.0402851	0.205288	0.0035646		941	0.290813	0.210242	0.371384	2.78e-12
Concentration of very large HDL particles	2222	-0.264942	-0.309231	-0.220654	7.12e-31		1281	-0.289612	-0.361978	-0.217245	8.72e-15		941	-0.222362	-0.2755	-0.169224	7.23e-16
Total lipids in very large HDL	2222	-0.264989	-0.309269	-0.220709	6.78e-31		1281	-0.289915	-0.36231	-0.217519	8.39e-15		941	-0.222118	-0.275202	-0.169033	7.28e-16
Phospholipids in very large HDL	2222	-0.282907	-0.327107	-0.238707	5.88e-35		1281	-0.292983	-0.364872	-0.221093	2.89e-15		941	-0.258299	-0.312284	-0.204314	4.51e-20
Total cholesterol in very large HDL	2222	-0.245575	-0.290553	-0.200598	4.07e-26		1281	-0.28318	-0.356403	-0.209957	6.31e-14		941	-0.187832	-0.241768	-0.133897	1.49e-11
Cholesterol esters in very large HDL	2222	-0.238008	-0.28347	-0.192547	3.45e-24		1281	-0.278778	-0.352392	-0.205166	1.99e-13		941	-0.177097	-0.232059	-0.122136	3.97e-10
Free cholesterol in very large HDL	2222	-0.258018	-0.302351	-0.213683	2.36e-29		1281	-0.287829	-0.360419	-0.215239	1.51e-14		941	-0.208435	-0.261251	-0.155619	2.5e-14
Triglycerides in very large HDL	2222	-0.0181811	-0.0750199	0.0386576	0.53054		1281	-0.124065	-0.20071	-0.0474197	0.0015312		941	0.125547	0.0415165	0.209577	0.0034491
Concentration of large HDL particles	2222	-0.303221	-0.347011	-0.259432	0		1281	-0.297896	-0.369105	-0.226686	5.52e-16		941	-0.298435	-0.35333	-0.243541	3.8e-25
Total lipids in large HDL	2222	-0.305753	-0.349572	-0.261933	0		1281	-0.299862	-0.371078	-0.228646	3.62e-16		941	-0.301588	-0.356574	-0.246602	1.53e-25
Phospholipids in large HDL	2222	-0.287985	-0.331822	-0.244148	1.14e-36		1281	-0.276883	-0.348088	-0.205677	4.64e-14		941	-0.290923	-0.346359	-0.235487	1.26e-23
Total cholesterol in large HDL	2222	-0.320521	-0.364579	-0.276463	0		1281	-0.315233	-0.386601	-0.243864	1.35e-17		941	-0.315234	-0.370612	-0.259857	2.83e-27
Cholesterol esters in large HDL	2222	-0.319228	-0.363352	-0.275103	0		1281	-0.314768	-0.386123	-0.243413	1.48e-17		941	-0.313105	-0.368681	-0.25753	8.83e-27
Free cholesterol in large HDL	2222	-0.324119	-0.36801	-0.280228	0		1281	-0.316204	-0.387621	-0.244788	1.14e-17		941	-0.321508	-0.376378	-0.266637	1.06e-28
Triglycerides in large HDL	2222	-0.208104	-0.254393	-0.161815	2.35e-18		1281	-0.258904	-0.332249	-0.185559	6.9e-12		941	-0.134939	-0.191633	-0.0782441	3.44e-06
Concentration of medium HDL particles	2222	-0.0775151	-0.123851	-0.0311794	0.0010519		1281	-0.0587948	-0.13421	0.0166204	0.126396		941	-0.0971225	-0.154124	-0.0401209	0.0008593
Total lipids in medium HDL	2222	-0.0850151	-0.131364	-0.038666	0.000329		1281	-0.0644624	-0.139646	0.0107213	0.0928003		941	-0.106835	-0.16407	-0.0496006	0.0002631
Phospholipids in medium HDL	2222	-0.0793331	-0.125162	-0.0335041	0.0006992		1281	-0.0628294	-0.138322	0.012663	0.102767		941	-0.0944147	-0.150026	-0.0388032	0.0008967
Total cholesterol in medium HDL	2222	-0.116708	-0.16368	-0.0697348	1.18e-06		1281	-0.0868955	-0.161202	-0.0125884	0.0219423		941	-0.150987	-0.21058	-0.0913949	7.88e-07
Cholesterol esters in medium HDL	2222	-0.11839	-0.165553	-0.0712269	9.17e-07		1281	-0.0875978	-0.161867	-0.0133281	0.0208325		941	-0.15441	-0.214487	-0.0943319	5.48e-07
Free cholesterol in medium HDL	2222	-0.109643	-0.15597	-0.0633158	3.67e-06		1281	-0.0835273	-0.158079	-0.0089752	0.028128		941	-0.137423	-0.19524	-0.079607	3.54e-06
Triglycerides in medium HDL	2222	0.258605	0.203856	0.313353	4.57e-20		1281	0.20187	0.118205	0.285535	2.45e-06		941	0.324899	0.250229	0.399568	5.48e-17
Concentration of small HDL particles	2222	0.0723529	0.0243657	0.12034	0.0031418		1281	0.095691	0.0187137	0.172668	0.0148738		941	0.0444136	-0.0134102	0.102237	0.132052
Total lipids in small HDL	2222	0.0627486	0.0147321	0.110765	0.0104516		1281	0.0874403	0.0107795	0.164101	0.025414		941	0.0331383	-0.0249708	0.0912474	0.263351
Phospholipids in small HDL	2222	0.0517962	0.0023749	0.101217	0.0399699		1281	0.0756048	-0.0051478	0.156357	0.0664773		941	0.0249551	-0.034991	0.0849012	0.414147
Total cholesterol in small HDL	2222	0.0305786	-0.0193306	0.0804879	0.229686		1281	0.0579277	-0.0171424	0.132998	0.130314		941	-0.0040189	-0.0686809	0.0606431	0.902944
Cholesterol esters in small HDL	2222	0.0359427	-0.0148349	0.0867203	0.165243		1281	0.0622852	-0.0130245	0.137595	0.104935		941	0.0014618	-0.0655797	0.0685033	0.965878
Free cholesterol in small HDL	2222	-0.0061431	-0.0547224	0.0424361	0.804168		1281	0.0214191	-0.0564913	0.0993296	0.589741		941	-0.0343969	-0.0938533	0.0250595	0.256515
Triglycerides in small HDL	2222	0.340976	0.284231	0.397722	3.97e-31		1281	0.283373	0.200192	0.366553	3.49e-11		941	0.416173	0.332253	0.500093	2.22e-21
Phospholipids to total lipds ratio in chylomicrons and extremely large VLDL	2222	-0.0072856	-0.052423	0.0378519	0.751631		1281	-0.0720393	-0.146703	0.0026242	0.0586007		941	0.051265	-0.0019763	0.104506	0.0591127
Total cholesterol to total lipids ratio in chylomicrons and extremely large VLDL	2222	-0.0455647	-0.0994589	0.0083296	0.0974691		1281	-0.0267405	-0.0992804	0.0457994	0.469693		941	-0.0643486	-0.143391	0.0146936	0.11045
Cholesterol esters to total lipids ratio in chylomicrons and extremely large VLDL	2222	-0.0612504	-0.114965	-0.0075363	0.0254396		1281	-0.0411032	-0.112805	0.0305982	0.260957		941	-0.0818658	-0.160946	-0.0027855	0.0424735
Free cholesterol to total lipids ratio in chylomicrons and extremely large VLDL	2222	-0.0115029	-0.0652435	0.0422377	0.674709		1281	0.0036618	-0.0712738	0.0785973	0.923642		941	-0.0256047	-0.102913	0.0517036	0.515858
Triglycerides to total lipids ratio in chylomicrons and extremely large VLDL	2222	0.042097	-0.0092447	0.0934386	0.107993		1281	0.0647913	-0.0092717	0.138854	0.0863623		941	0.0230409	-0.0487721	0.0948539	0.529067
Phospholipids to total lipds ratio in very large VLDL	2222	0.0057156	-0.0413003	0.0527314	0.811595		1281	-0.0462147	-0.115999	0.02357	0.194105		941	0.0558478	-0.0055639	0.11726	0.0746336
Total cholesterol to total lipids ratio in very large VLDL	2222	-0.0400551	-0.0919545	0.0118444	0.130297		1281	-0.0442859	-0.117912	0.0293402	0.238206		941	-0.043511	-0.117579	0.0305572	0.249258
Cholesterol esters to total lipids ratio in very large VLDL	2222	-0.0511843	-0.101881	-0.0004875	0.0478392		1281	-0.0525817	-0.124452	0.0192891	0.151446		941	-0.0595266	-0.131988	0.0129349	0.107258
Free cholesterol to total lipids ratio in very large VLDL	2222	-0.021912	-0.0744941	0.03067	0.413899		1281	-0.0302256	-0.105041	0.0445903	0.42817		941	-0.0179302	-0.0928526	0.0569922	0.638704
Triglycerides to total lipids ratio in very large VLDL	2222	0.0295243	-0.0202387	0.0792873	0.24476		1281	0.0678053	-0.0059769	0.141587	0.0716392		941	-0.0011517	-0.0691134	0.0668101	0.973477
Phospholipids to total lipds ratio in large VLDL	2222	0.0498034	-0.0001654	0.0997722	0.0507626		1281	-0.0047904	-0.083435	0.0738541	0.904898		941	0.0971588	0.0345565	0.159761	0.0023859
Total cholesterol to total lipids ratio in large VLDL	2222	0.0134056	-0.0385863	0.0653974	0.613165		1281	0.0422547	-0.0367201	0.12123	0.294074		941	0.0014817	-0.064211	0.0671744	0.964703
Cholesterol esters to total lipids ratio in large VLDL	2222	-0.042247	-0.0933142	0.0088201	0.104874		1281	-0.0036452	-0.0785371	0.0712466	0.923942		941	-0.0648529	-0.130942	0.0012361	0.0544324
Free cholesterol to total lipids ratio in large VLDL	2222	0.104118	0.0514286	0.156807	0.0001097		1281	0.111481	0.0290617	0.1939	0.0080635		941	0.112206	0.0463757	0.178037	0.0008556
Triglycerides to total lipids ratio in large VLDL	2222	-0.0432112	-0.0940496	0.0076272	0.0956906		1281	-0.0386492	-0.1189	0.0416012	0.344922		941	-0.0600518	-0.123373	0.0032692	0.063032
Phospholipids to total lipds ratio in medium VLDL	2222	-0.114152	-0.153447	-0.0748574	1.38e-08		1281	-0.113919	-0.177499	-0.0503398	0.000455		941	-0.100571	-0.140749	-0.0603925	1.06e-06
Total cholesterol to total lipids ratio in medium VLDL	2222	0.0067988	-0.0381856	0.0517832	0.766964		1281	-0.086022	-0.157458	-0.0145864	0.0183063		941	0.109647	0.0556876	0.163607	7.19e-05
Cholesterol esters to total lipids ratio in medium VLDL	2222	-0.0765261	-0.121689	-0.0313628	0.0009056		1281	-0.155849	-0.228566	-0.083132	2.8e-05		941	0.0118253	-0.0419984	0.065649	0.666442
Free cholesterol to total lipids ratio in medium VLDL	2222	0.200187	0.153616	0.246759	6.17e-17		1281	0.140912	0.0664881	0.215335	0.0002125		941	0.264821	0.205342	0.3243	1.1e-17
Triglycerides to total lipids ratio in medium VLDL	2222	0.0492422	0.0077544	0.0907301	0.0200249		1281	0.13235	0.0642236	0.200476	0.0001449		941	-0.0495742	-0.0969082	-0.0022403	0.0401191
Phospholipids to total lipds ratio in small VLDL	2222	-0.270134	-0.318272	-0.221997	1.85e-27		1281	-0.209408	-0.282638	-0.136177	2.48e-08		941	-0.325052	-0.388458	-0.261645	1.14e-22
Total cholesterol to total lipids ratio in small VLDL	2222	0.0382104	-0.0138401	0.0902609	0.150121		1281	-0.0065735	-0.0870973	0.0739503	0.872787		941	0.0779059	0.0083805	0.147431	0.0281182
Cholesterol esters to total lipids ratio in small VLDL	2222	0.0714937	0.0191394	0.123848	0.0074624		1281	0.0241188	-0.0565541	0.104792	0.557623		941	0.110611	0.0403531	0.18087	0.0020633
Free cholesterol to total lipids ratio in small VLDL	2222	-0.142648	-0.189705	-0.0955905	3.21e-09		1281	-0.140682	-0.214644	-0.0667204	0.0001987		941	-0.13147	-0.190547	-0.0723919	1.4e-05
Triglycerides to total lipids ratio in small VLDL	2222	0.103014	0.0518002	0.154227	8.24e-05		1281	0.117032	0.0393956	0.194668	0.0031604		941	0.0911746	0.0215708	0.160778	0.0103035
Phospholipids to total lipds ratio in very small VLDL	2222	-0.0852338	-0.13534	-0.0351281	0.0008644		1281	-0.0725782	-0.144077	-0.0010798	0.0466441		941	-0.10476	-0.177078	-0.0324428	0.004568
Total cholesterol to total lipids ratio in very small VLDL	2222	-0.0152438	-0.0682691	0.0377815	0.572973		1281	-0.0545268	-0.133778	0.0247244	0.177323		941	0.023248	-0.0518757	0.0983716	0.543782
Cholesterol esters to total lipids ratio in very small VLDL	2222	0.0431246	-0.0076747	0.0939238	0.0961013		1281	-0.014905	-0.0921375	0.0623275	0.705039		941	0.104304	0.0334755	0.175133	0.0039414
Free cholesterol to total lipids ratio in very small VLDL	2222	-0.161526	-0.212973	-0.110078	8.78e-10		1281	-0.116763	-0.188814	-0.044712	0.0015122		941	-0.217191	-0.29191	-0.142472	1.57e-08
Triglycerides to total lipids ratio in very small VLDL	2222	0.0612499	0.0069479	0.115552	0.0270719		1281	0.0849402	0.0054201	0.16446	0.0363195		941	0.042146	-0.0357732	0.120065	0.288731
Phospholipids to total lipds ratio in IDL	2222	-0.262001	-0.317072	-0.206929	2.5e-20		1281	-0.142171	-0.216898	-0.0674426	0.0001981		941	-0.397986	-0.480455	-0.315516	2.23e-20
Total cholesterol to total lipids ratio in IDL	2222	0.131012	0.0799848	0.18204	5.17e-07		1281	0.0770201	0.0008044	0.153236	0.0476342		941	0.181269	0.111866	0.250672	3.61e-07
Cholesterol esters to total lipids ratio in IDL	2222	0.265078	0.214063	0.316092	7.37e-24		1281	0.182108	0.1079	0.256317	1.65e-06		941	0.347336	0.276285	0.418388	7.59e-21
Free cholesterol to total lipids ratio in IDL	2222	-0.28755	-0.344965	-0.230135	2.59e-22		1281	-0.233134	-0.307501	-0.158767	1.04e-09		941	-0.350473	-0.443188	-0.257759	2.67e-13
Triglycerides to total lipids ratio in IDL	2222	-0.0307765	-0.0823537	0.0208008	0.242061		1281	-0.0241134	-0.102665	0.0544378	0.547123		941	-0.0245706	-0.0941249	0.0449838	0.488309
Phospholipids to total lipds ratio in large LDL	2222	-0.142047	-0.195108	-0.0889863	1.67e-07		1281	-0.0818342	-0.157601	-0.0060669	0.0342907		941	-0.208704	-0.285906	-0.131502	1.41e-07
Total cholesterol to total lipids ratio in large LDL	2222	0.146875	0.0947395	0.19901	3.69e-08		1281	0.11509	0.0373841	0.192796	0.0037283		941	0.17252	0.100188	0.244853	3.28e-06
Cholesterol esters to total lipids ratio in large LDL	2222	0.233352	0.179985	0.286718	1.83e-17		1281	0.181416	0.103095	0.259737	6.04e-06		941	0.28216	0.206902	0.357417	4.11e-13
Free cholesterol to total lipids ratio in large LDL	2222	-0.350251	-0.405318	-0.295184	1.49e-34		1281	-0.269761	-0.345542	-0.19398	4.63e-12		941	-0.438106	-0.523389	-0.352822	9.43e-23
Triglycerides to total lipids ratio in large LDL	2222	-0.110158	-0.161352	-0.0589648	2.54e-05		1281	-0.120275	-0.201705	-0.0388446	0.0038238		941	-0.0812759	-0.145286	-0.0172657	0.0128804
Phospholipids to total lipds ratio in medium LDL	2222	-0.0994816	-0.156393	-0.0425705	0.0006193		1281	-0.0761463	-0.159263	0.0069702	0.0725235		941	-0.121827	-0.20331	-0.040345	0.003426
Total cholesterol to total lipids ratio in medium LDL	2222	0.130307	0.0747598	0.185855	4.46e-06		1281	0.114862	0.0308348	0.19889	0.0074189		941	0.13871	0.0625382	0.214882	0.00037
Cholesterol esters to total lipids ratio in medium LDL	2222	0.171509	0.115351	0.227667	2.46e-09		1281	0.1429	0.0593527	0.226446	0.0008155		941	0.195062	0.11627	0.273854	1.39e-06
Free cholesterol to total lipids ratio in medium LDL	2222	-0.245027	-0.301366	-0.188688	2.7e-17		1281	-0.188839	-0.269588	-0.108089	4.92e-06		941	-0.301831	-0.384697	-0.218965	1.78e-12
Triglycerides to total lipids ratio in medium LDL	2222	-0.156155	-0.207199	-0.105112	2.31e-09		1281	-0.159849	-0.242596	-0.0771009	0.0001579		941	-0.135531	-0.197225	-0.0738367	1.8e-05
Phospholipids to total lipds ratio in small LDL	2222	-0.143062	-0.19904	-0.0870852	5.82e-07		1281	-0.113465	-0.195362	-0.031569	0.0066558		941	-0.171272	-0.251486	-0.0910588	3.05e-05
Total cholesterol to total lipids ratio in small LDL	2222	0.111872	0.0550782	0.168666	0.0001153		1281	0.0980331	0.0135059	0.18256	0.0230542		941	0.119539	0.0396455	0.199432	0.0034026
Cholesterol esters to total lipids ratio in small LDL	2222	0.152089	0.0946355	0.209543	2.28e-07		1281	0.128635	0.044303	0.212968	0.0028209		941	0.170405	0.0882459	0.252563	5.09e-05
Free cholesterol to total lipids ratio in small LDL	2222	-0.261342	-0.31662	-0.206064	4.24e-20		1281	-0.2081	-0.285377	-0.130824	1.49e-07		941	-0.314851	-0.398111	-0.231591	2.62e-13
Triglycerides to total lipids ratio in small LDL	2222	0.0038081	-0.054148	0.0617641	0.897486		1281	-0.0269571	-0.116708	0.0627941	0.555802		941	0.0509616	-0.0270563	0.128979	0.200188
Phospholipids to total lipds ratio in very large HDL	2222	-0.168467	-0.227198	-0.109737	2.09e-08		1281	-0.0806403	-0.149387	-0.0118933	0.0215399		941	-0.290267	-0.385796	-0.194738	3.51e-09
Total cholesterol to total lipids ratio in very large HDL	2222	0.0800181	0.0203683	0.139668	0.0085811		1281	0.0292819	-0.0436813	0.102245	0.431234		941	0.161393	0.0676694	0.255118	0.0007565
Cholesterol esters to total lipids ratio in very large HDL	2222	0.118149	0.0607833	0.175514	5.55e-05		1281	0.067589	-0.0049225	0.1401	0.0676858		941	0.199116	0.110415	0.287816	1.18e-05
Free cholesterol to total lipids ratio in very large HDL	2222	-0.180092	-0.234336	-0.125848	9.23e-11		1281	-0.164742	-0.227368	-0.102116	2.85e-07		941	-0.204166	-0.294494	-0.113839	1.03e-05
Triglycerides to total lipids ratio in very large HDL	2222	0.23939	0.173	0.30578	2.05e-12		1281	0.13328	0.0666782	0.199883	9.11e-05		941	0.363692	0.239782	0.487601	1.14e-08
Phospholipids to total lipds ratio in large HDL	2222	0.286658	0.230703	0.342613	2.99e-23		1281	0.264418	0.198714	0.330121	6.23e-15		941	0.309731	0.210736	0.408726	1.22e-09
Total cholesterol to total lipids ratio in large HDL	2222	-0.367228	-0.427484	-0.306973	6.02e-32		1281	-0.274331	-0.341013	-0.207649	1.61e-15		941	-0.481003	-0.587773	-0.374233	4.69e-18
Cholesterol esters to total lipids ratio in large HDL	2222	-0.326882	-0.389562	-0.264202	5.11e-24		1281	-0.242819	-0.307952	-0.177687	4.59e-13		941	-0.430238	-0.544443	-0.316033	3.2e-13
Free cholesterol to total lipids ratio in large HDL	2222	-0.400013	-0.455753	-0.344273	0		1281	-0.301574	-0.36992	-0.233228	1.45e-17		941	-0.519798	-0.611518	-0.428078	4.63e-27
Triglycerides to total lipids ratio in large HDL	2222	0.145268	0.0712588	0.219277	0.0001219		1281	0.0483309	0.0178027	0.078859	0.0019391		941	0.268952	0.103751	0.434152	0.0014453
Phospholipids to total lipds ratio in medium HDL	2222	0.0521632	-0.0069126	0.111239	0.0834893		1281	0.0225989	-0.0498012	0.0949991	0.540405		941	0.11647	0.0357498	0.19719	0.0047303
Total cholesterol to total lipids ratio in medium HDL	2222	-0.214373	-0.271525	-0.157221	2.66e-13		1281	-0.159697	-0.231288	-0.0881058	1.31e-05		941	-0.297142	-0.380461	-0.213823	4.94e-12
Cholesterol esters to total lipids ratio in medium HDL	2222	-0.193206	-0.24904	-0.137372	1.48e-11		1281	-0.139187	-0.213084	-0.0652891	0.0002291		941	-0.275071	-0.354754	-0.195388	2.21e-11
Free cholesterol to total lipids ratio in medium HDL	2222	-0.175089	-0.228329	-0.121849	1.38e-10		1281	-0.142659	-0.210425	-0.0748925	3.87e-05		941	-0.223871	-0.301427	-0.146314	1.96e-08
Triglycerides to total lipids ratio in medium HDL	2222	0.288031	0.233504	0.342557	1.38e-24		1281	0.225437	0.154717	0.296157	5.47e-10		941	0.369573	0.286795	0.452351	9.01e-18
Phospholipids to total lipds ratio in small HDL	2222	-0.0742769	-0.13275	-0.0158036	0.0128097		1281	-0.0839832	-0.163287	-0.0046795	0.037947		941	-0.0566756	-0.143367	0.030016	0.199804
Total cholesterol to total lipids ratio in small HDL	2222	-0.0075351	-0.0658579	0.0507877	0.800013		1281	0.0180102	-0.061211	0.0972315	0.655669		941	-0.0461451	-0.132642	0.0403518	0.29538
Cholesterol esters to total lipids ratio in small HDL	2222	0.021787	-0.0369081	0.0804821	0.466743		1281	0.0447783	-0.0346877	0.124244	0.269163		941	-0.0149681	-0.102436	0.0724996	0.737066
Free cholesterol to total lipids ratio in small HDL	2222	-0.27762	-0.334998	-0.220241	5.86e-21		1281	-0.271055	-0.349612	-0.192499	1.97e-11		941	-0.268346	-0.354674	-0.182018	1.55e-09
Triglycerides to total lipids ratio in small HDL	2222	0.270062	0.21287	0.327254	4.69e-20		1281	0.20513	0.128594	0.281666	1.71e-07		941	0.358541	0.27132	0.445762	2.21e-15
Mean diameter for VLDL particles	2222	0.357036	0.304286	0.409785	9.7e-39		1281	0.32297	0.247059	0.39888	1.81e-16		941	0.392897	0.315976	0.469818	1.59e-22
Mean diameter for LDL particles	2222	-0.0711766	-0.123954	-0.0183991	0.0082345		1281	-0.105566	-0.182095	-0.0290375	0.0068967		941	-0.0309802	-0.101479	0.0395189	0.388683
Mean diameter for HDL particles	2222	-0.325691	-0.371875	-0.279506	0		1281	-0.327165	-0.396448	-0.257882	8.17e-20		941	-0.317331	-0.380151	-0.254512	4.36e-22
Serum total cholesterol	2222	0.129109	0.0738379	0.18438	4.89e-06		1281	0.0536458	-0.0276464	0.134938	0.195679		941	0.215427	0.137441	0.293413	7.55e-08
Total cholesterol in VLDL	2222	0.406624	0.346578	0.466669	8.93e-39		1281	0.29319	0.214685	0.371696	4.18e-13		941	0.536211	0.43949	0.632933	4.97e-26
Remnant cholesterol (non-HDL, non-LDL -cholesterol)	2222	0.346069	0.286643	0.405494	2.18e-29		1281	0.231205	0.150363	0.312046	2.47e-08		941	0.475163	0.383467	0.566859	4.19e-23
Total cholesterol in LDL	2222	0.19644	0.138514	0.254366	3.68e-11		1281	0.124282	0.041523	0.20704	0.0032762		941	0.274118	0.18968	0.358557	2.95e-10
Total cholesterol in HDL	2222	-0.241045	-0.285405	-0.196686	6.87e-26		1281	-0.229639	-0.301764	-0.157515	5.73e-10		941	-0.246172	-0.301359	-0.190986	9.59e-18
Total cholesterol in HDL2	2222	-0.250669	-0.295056	-0.206283	8.83e-28		1281	-0.237459	-0.309227	-0.16569	1.22e-10		941	-0.258082	-0.313884	-0.202281	6.58e-19
Total cholesterol in HDL3	2222	-0.117449	-0.163838	-0.0710602	7.4e-07		1281	-0.123879	-0.199474	-0.0482843	0.0013378		941	-0.101528	-0.158463	-0.0445939	0.000488
Esterified cholesterol	2221	0.132516	0.0768562	0.188176	3.21e-06		1280	0.0552784	-0.0263448	0.136902	0.184208		941	0.219443	0.140779	0.298107	5.64e-08
Free cholesterol	2221	0.121677	0.0671414	0.176212	1.27e-05		1280	0.0529908	-0.0279146	0.133896	0.199045		941	0.203304	0.126844	0.279764	2.23e-07
Serum total triglycerides	2222	0.397479	0.33548	0.459478	4.63e-35		1281	0.295582	0.216981	0.374182	2.9e-13		941	0.51974	0.417053	0.622426	3.65e-22
Triglycerides in VLDL	2222	0.417859	0.356632	0.479085	0		1281	0.320746	0.244677	0.396815	3.3e-16		941	0.532055	0.429303	0.634807	4.5e-23
Triglycerides in LDL	2222	0.112863	0.0609576	0.164768	2.09e-05		1281	0.0478553	-0.0339333	0.129644	0.251231		941	0.200482	0.131608	0.269355	1.5e-08
Triglycerides in HDL	2222	0.126423	0.0701998	0.182647	1.09e-05		1281	0.0428448	-0.0389173	0.124607	0.304128		941	0.236356	0.156741	0.315971	7.82e-09
Total phosphoglycerides	2221	0.0357875	-0.0139911	0.085566	0.158723		1280	-0.0313108	-0.110907	0.0482854	0.440418		941	0.115803	0.0524773	0.179129	0.0003496
Ratio of triglycerides to phosphoglycerides	2218	0.307737	0.249207	0.366267	2.24e-24		1277	0.225248	0.150676	0.29982	4e-09		941	0.414227	0.317775	0.51068	1.33e-16
Phosphatidylcholine and other cholines	2221	0.107279	0.0554427	0.159115	5.11e-05		1280	0.0556444	-0.0245501	0.135839	0.173675		941	0.171816	0.102003	0.241629	1.6e-06
Total cholines	2221	0.0417426	-0.0086152	0.0921005	0.104189		1280	-0.0188878	-0.0983792	0.0606036	0.641189		941	0.116005	0.0505785	0.181431	0.0005254
Apolipoprotein A-I	2222	-0.133922	-0.180015	-0.0878281	1.38e-08		1281	-0.151684	-0.225782	-0.0775863	6.27e-05		941	-0.107391	-0.164447	-0.0503351	0.0002338
Apolipoprotein B	2222	0.349616	0.290131	0.409102	6.89e-30		1281	0.239669	0.159209	0.32013	6.48e-09		941	0.471822	0.379548	0.564095	1.44e-22
Ratio of apolipoprotein B to apolipoprotein A-I	2222	0.420652	0.364719	0.476585	0		1281	0.321591	0.246191	0.396992	1.54e-16		941	0.531838	0.444948	0.618727	5.36e-31
Total fatty acids	2221	0.224101	0.166977	0.281225	2.15e-14		1280	0.13777	0.0558895	0.219651	0.0009905		941	0.329546	0.245381	0.413711	3.91e-14
Estimated degree of unsaturation	2221	-0.151484	-0.211183	-0.0917853	6.99e-07		1280	-0.0996908	-0.179674	-0.0197075	0.0146115		941	-0.215753	-0.304985	-0.126521	2.41e-06
22:6, docosahexaenoic acid	2221	-0.0475819	-0.0972721	0.0021084	0.0605358		1280	-0.117306	-0.196862	-0.0377496	0.0038844		941	0.0466551	-0.0137847	0.107095	0.130132
18:2, linoleic acid	2221	0.122215	0.0664097	0.17802	1.82e-05		1280	0.0292923	-0.0513199	0.109905	0.476052		941	0.225789	0.145784	0.305795	3.97e-08
Omega-3 fatty acids	2221	-0.0013962	-0.0566124	0.05382	0.960456		1280	-0.0996144	-0.180526	-0.0187026	0.0158626		941	0.118862	0.0431879	0.194536	0.002113
Omega-6 fatty acids	2221	0.149679	0.0944416	0.204917	1.18e-07		1280	0.0688023	-0.0127564	0.150361	0.0981737		941	0.243991	0.166296	0.321686	1.06e-09
Polyunsaturated fatty acids	2221	0.1354	0.0799751	0.190824	1.77e-06		1280	0.0506943	-0.0308453	0.132234	0.222804		941	0.23484	0.156893	0.312786	4.73e-09
Monounsaturated fatty acids; 16:1, 18:1	2221	0.299304	0.240777	0.357831	3.55e-23		1280	0.231485	0.148761	0.314209	4.86e-08		941	0.383834	0.294672	0.472996	1.13e-16
Saturated fatty acids	2221	0.209855	0.152468	0.267243	1.01e-12		1280	0.116436	0.0360784	0.196793	0.0045458		941	0.326252	0.240073	0.412431	2.47e-13
Ratio of 22:6 docosahexaenoic acid to total fatty acids	2221	-0.27109	-0.320036	-0.222144	8.29e-27		1280	-0.301657	-0.375591	-0.227723	2.69e-15		941	-0.228255	-0.292479	-0.164032	5.81e-12
Ratio of 18:2 linoleic acid to total fatty acids	2221	-0.208103	-0.26141	-0.154797	2.86e-14		1280	-0.22734	-0.298722	-0.155959	5.66e-10		941	-0.204255	-0.28559	-0.12292	9.82e-07
Ratio of omega-3 fatty acids to total fatty acids	2221	-0.299429	-0.351392	-0.247466	7.98e-29		1280	-0.344032	-0.421253	-0.266811	7.25e-18		941	-0.247653	-0.317848	-0.177457	8.2e-12
Ratio of omega-6 fatty acids to total fatty acids	2221	-0.245148	-0.301718	-0.188579	3.48e-17		1280	-0.220192	-0.294929	-0.145455	9.4e-09		941	-0.286064	-0.373585	-0.198543	2.25e-10
Ratio of polyunsaturated fatty acids to total fatty acids	2221	-0.289812	-0.346441	-0.233182	3.3e-23		1280	-0.278002	-0.352986	-0.203019	6.12e-13		941	-0.314231	-0.401446	-0.227015	3.03e-12
Ratio of monounsaturated fatty acids to total fatty acids	2221	0.322213	0.267141	0.377284	1.22e-29		1280	0.315263	0.238251	0.392276	2.19e-15		941	0.329777	0.246766	0.412789	1.71e-14
Ratio of saturated fatty acids to total fatty acids	2221	-0.0968734	-0.154612	-0.0391351	0.0010168		1280	-0.103025	-0.180229	-0.0258196	0.0089519		941	-0.072916	-0.160874	0.0150423	0.104097
Insulin	2221	0.4695	0.405265	0.533734	0		1280	0.483826	0.385038	0.582615	3.81e-21		941	0.471998	0.37807	0.565926	6.95e-22
Glucose	2219	0.0780147	0.0294081	0.126621	0.0016687		1280	0.0793613	0.0056703	0.153052	0.0348134		939	0.0632178	-0.0009776	0.127413	0.0535848
Lactate	2222	0.19906	0.143643	0.254477	2.48e-12		1281	0.229008	0.153843	0.304173	2.95e-09		941	0.182956	0.10017	0.265741	1.6e-05
Citrate	2222	-0.20008	-0.252684	-0.147475	1.25e-13		1281	-0.20791	-0.285478	-0.130342	1.7e-07		941	-0.190372	-0.263073	-0.117671	3.37e-07
Alanine	2222	0.129835	0.0719959	0.187674	1.12e-05		1281	0.0617793	-0.0267066	0.150265	0.171017		941	0.20317	0.126098	0.280243	2.82e-07
Glutamine	2189	-0.174707	-0.233735	-0.115679	7.41e-09		1262	-0.151902	-0.221108	-0.0826972	1.79e-05		927	-0.199225	-0.283699	-0.114752	4.21e-06
Histidine	2222	-0.0987088	-0.153284	-0.0441339	0.0003979		1281	-0.193798	-0.272023	-0.115572	1.32e-06		941	-0.0165052	-0.0926051	0.0595947	0.670462
Isoleucine	2220	0.247027	0.193452	0.300602	3.28e-19		1280	0.20796	0.137569	0.27835	8.56e-09		940	0.307973	0.22191	0.394036	4.21e-12
Leucine	2222	0.166455	0.118013	0.214896	2.03e-11		1281	0.159848	0.0969435	0.222753	7.05e-07		941	0.20007	0.122448	0.277693	5.1e-07
Valine	2220	0.112547	0.0610665	0.164027	1.89e-05		1280	0.168961	0.0956186	0.242304	6.78e-06		940	0.0694039	-0.0059756	0.144783	0.0710941
Phenylalanine	2221	0.0655536	0.0120411	0.119066	0.0163744		1280	0.0921505	0.0107239	0.173577	0.0265809		941	0.0367786	-0.0370537	0.110611	0.328524
Tyrosine	2222	0.236472	0.184569	0.288375	8.42e-19		1281	0.221756	0.142229	0.301284	5.4e-08		941	0.258321	0.184233	0.332409	1.41e-11
Acetate	2222	-0.0954452	-0.144722	-0.0461679	0.0001496		1281	-0.0581965	-0.103545	-0.0128475	0.0119372		941	-0.129067	-0.206934	-0.0511998	0.0011834
Acetoacetate	2222	-0.0632586	-0.111427	-0.0150899	0.0100777		1281	-0.0667022	-0.137296	0.0038915	0.0640157		941	-0.0546853	-0.122327	0.0129564	0.112941
3-hydroxybutyrate	2218	-0.0243112	-0.0677373	0.0191149	0.272391		1279	-0.0509345	-0.120612	0.018743	0.151787		939	0.0133848	-0.0389504	0.0657199	0.615843
Creatinine	2222	-0.273613	-0.316824	-0.230402	2.85e-34		1281	-0.293675	-0.35087	-0.236479	5.19e-23		941	-0.250489	-0.316108	-0.184869	1.59e-13
Albumin (signal area)	2222	-0.0343964	-0.0841259	0.0153331	0.175113		1281	-0.0582527	-0.134964	0.0184582	0.136531		941	-0.0191963	-0.0859605	0.047568	0.572705
Glycoprotein acetyls, mainly a1-acid glycoprotein	2222	0.53029	0.477184	0.583396	0		1281	0.569284	0.493387	0.645182	0		941	0.508592	0.429505	0.587678	8.22e-34
C-reactive protein	2054	0.16626	0.0887541	0.243766	2.7e-05		1202	0.270289	0.108172	0.432406	0.0011021		852	0.0683623	0.0409247	0.0957999	1.21e-06
Complete case sample
Standardized outcome at age 25y	N	Beta	LCL	UCL	P-value		N	Beta	LCL	UCL	P-value		N	Beta	LCL	UCL	P-value
Systolic blood pressure	770	0.156353	0.0731495	0.239556	0.0002413		470	0.174515	0.0634527	0.285577	0.0021385		300	0.127305	-0.0014537	0.256065	0.0526255
Diastolic blood pressure	770	0.368669	0.281033	0.456305	6.59e-16		470	0.344712	0.212492	0.476932	4.44e-07		300	0.375751	0.25974	0.491763	7.31e-10
Concentration of chylomicrons and extremely large VLDL particles	770	0.375419	0.274416	0.476423	7.48e-13		470	0.290888	0.159007	0.42277	1.8e-05		300	0.493999	0.325245	0.662753	2.15e-08
Total lipids in chylomicrons and extremely large VLDL	770	0.373796	0.272522	0.475069	1.06e-12		470	0.288507	0.156307	0.420707	2.19e-05		300	0.493128	0.323901	0.662356	2.47e-08
Phospholipids in chylomicrons and extremely large VLDL	770	0.364274	0.262451	0.466096	4.85e-12		470	0.274173	0.141145	0.407202	6.01e-05		300	0.488744	0.318216	0.659273	4.06e-08
Total cholesterol in chylomicrons and extremely large VLDL	770	0.349562	0.245082	0.454043	9.49e-11		470	0.256909	0.12074	0.393078	0.0002349		300	0.475051	0.301441	0.64866	1.51e-07
Cholesterol esters in chylomicrons and extremely large VLDL	770	0.339759	0.234501	0.445017	4.03e-10		470	0.247032	0.109415	0.38465	0.0004618		300	0.463241	0.290659	0.635824	2.52e-07
Free cholesterol in chylomicrons and extremely large VLDL	770	0.352329	0.248465	0.456193	5.3e-11		470	0.262059	0.126985	0.397133	0.0001564		300	0.477024	0.302184	0.651865	1.63e-07
Triglycerides in chylomicrons and extremely large VLDL	770	0.37939	0.279054	0.479726	3.1e-13		470	0.29721	0.166194	0.428226	1.04e-05		300	0.495669	0.327964	0.663374	1.6e-08
Concentration of very large VLDL particles	770	0.377575	0.273695	0.481455	2.27e-12		470	0.291479	0.155814	0.427143	2.92e-05		300	0.496955	0.322019	0.671891	5.26e-08
Total lipids in very large VLDL	770	0.376453	0.272437	0.48047	2.79e-12		470	0.289625	0.153919	0.42533	3.29e-05		300	0.49664	0.321429	0.671851	5.6e-08
Phospholipids in very large VLDL	770	0.369985	0.265951	0.474019	6.4e-12		470	0.278229	0.141988	0.41447	7e-05		300	0.495905	0.321187	0.670624	5.39e-08
Total cholesterol in very large VLDL	770	0.361899	0.256474	0.467323	3.17e-11		470	0.269699	0.133873	0.405526	0.0001097		300	0.487493	0.309711	0.665275	1.42e-07
Cholesterol esters in very large VLDL	770	0.362601	0.257353	0.467849	2.7e-11		470	0.271354	0.135657	0.407051	9.82e-05		300	0.486884	0.309903	0.663864	1.3e-07
Free cholesterol in very large VLDL	770	0.359802	0.254235	0.465369	4.32e-11		470	0.266812	0.130816	0.402808	0.0001321		300	0.486489	0.308037	0.664941	1.67e-07
Triglycerides in very large VLDL	770	0.380239	0.27666	0.483818	1.39e-12		470	0.296635	0.161064	0.432206	2.09e-05		300	0.496817	0.322481	0.671154	4.8e-08
Concentration of large VLDL particles	770	0.39618	0.294579	0.497781	5.92e-14		470	0.316391	0.180769	0.452013	5.88e-06		300	0.50476	0.336181	0.673338	1.06e-08
Total lipids in large VLDL	770	0.39523	0.293591	0.496868	6.9e-14		470	0.314938	0.1793	0.450576	6.49e-06		300	0.504512	0.335799	0.673225	1.11e-08
Phospholipids in large VLDL	770	0.392326	0.291118	0.493534	8.19e-14		470	0.30965	0.173541	0.445758	9.85e-06		300	0.504152	0.336867	0.671436	8.63e-09
Total cholesterol in large VLDL	770	0.387759	0.286265	0.489253	1.79e-13		470	0.306025	0.170798	0.441251	1.09e-05		300	0.499242	0.330656	0.667828	1.5e-08
Cholesterol esters in large VLDL	770	0.39238	0.292584	0.492176	3.73e-14		470	0.315823	0.181925	0.449719	4.66e-06		300	0.496217	0.33192	0.660514	8.05e-09
Free cholesterol in large VLDL	770	0.379786	0.276801	0.482771	1.11e-12		470	0.293686	0.157148	0.430223	2.86e-05		300	0.497793	0.325601	0.669985	3.14e-08
Triglycerides in large VLDL	770	0.397738	0.295946	0.49953	5.29e-14		470	0.318933	0.1833	0.454567	4.98e-06		300	0.505121	0.336076	0.674166	1.13e-08
Concentration of medium VLDL particles	770	0.405528	0.306988	0.504068	2.58e-15		470	0.334095	0.200485	0.467704	1.25e-06		300	0.501025	0.339611	0.662439	3.26e-09
Total lipids in medium VLDL	770	0.403596	0.305128	0.502064	3.31e-15		470	0.331185	0.197392	0.464977	1.58e-06		300	0.500532	0.339492	0.661571	3.11e-09
Phospholipids in medium VLDL	770	0.40284	0.304701	0.500978	3.02e-15		470	0.3289	0.194979	0.462822	1.9e-06		300	0.501423	0.341072	0.661774	2.53e-09
Total cholesterol in medium VLDL	770	0.380436	0.283141	0.477731	5.08e-14		470	0.3015	0.166223	0.436777	1.47e-05		300	0.487539	0.332133	0.642945	2.26e-09
Cholesterol esters in medium VLDL	770	0.363538	0.267547	0.459529	2.85e-13		470	0.285061	0.14933	0.420791	4.37e-05		300	0.470438	0.320813	0.620063	2.1e-09
Free cholesterol in medium VLDL	770	0.388123	0.289076	0.48717	4.51e-14		470	0.310907	0.17567	0.446144	7.97e-06		300	0.492443	0.330636	0.654251	6.28e-09
Triglycerides in medium VLDL	770	0.40974	0.310633	0.508846	1.95e-15		470	0.341682	0.208467	0.474896	6.71e-07		300	0.500338	0.336932	0.663744	5.14e-09
Concentration of small VLDL particles	770	0.404137	0.308666	0.499609	4.43e-16		470	0.340782	0.205852	0.475712	9.81e-07		300	0.483511	0.331193	0.635828	1.5e-09
Total lipids in small VLDL	770	0.400261	0.305185	0.495336	6.29e-16		470	0.337178	0.20199	0.472366	1.32e-06		300	0.478566	0.32766	0.629471	1.55e-09
Phospholipids in small VLDL	770	0.390037	0.294583	0.485492	3.98e-15		470	0.32576	0.18851	0.46301	4.07e-06		300	0.466357	0.316118	0.616596	3.25e-09
Total cholesterol in small VLDL	770	0.352228	0.258817	0.44564	3.58e-13		470	0.297454	0.160085	0.434824	2.53e-05		300	0.416119	0.273631	0.558607	2.31e-08
Cholesterol esters in small VLDL	770	0.32691	0.233247	0.420572	1.51e-11		470	0.279762	0.141485	0.418039	8.15e-05		300	0.38005	0.238816	0.521283	2.36e-07
Free cholesterol in small VLDL	770	0.370051	0.274996	0.465105	6.48e-14		470	0.305945	0.168397	0.443494	1.53e-05		300	0.448167	0.299523	0.59681	8.51e-09
Triglycerides in small VLDL	770	0.40588	0.307757	0.504002	1.89e-15		470	0.342521	0.207837	0.477205	8.28e-07		300	0.489134	0.329171	0.649096	5.38e-09
Concentration of very small VLDL particles	770	0.257715	0.163425	0.352005	1.07e-07		470	0.19059	0.0483673	0.332813	0.0087381		300	0.343154	0.204487	0.481821	1.84e-06
Total lipids in very small VLDL	770	0.247842	0.153025	0.342659	3.66e-07		470	0.182954	0.0401863	0.325722	0.0121322		300	0.329501	0.190133	0.46887	5e-06
Phospholipids in very small VLDL	770	0.196579	0.0999433	0.293214	7.15e-05		470	0.136633	-0.0081574	0.281423	0.0643183		300	0.274532	0.132907	0.416157	0.0001666
Total cholesterol in very small VLDL	770	0.222255	0.125743	0.318767	7.15e-06		470	0.166171	0.022068	0.310275	0.0239114		300	0.287258	0.145891	0.428625	8.09e-05
Cholesterol esters in very small VLDL	770	0.231329	0.135622	0.327035	2.49e-06		470	0.174261	0.0312274	0.317295	0.0170587		300	0.296342	0.157381	0.435303	3.61e-05
Free cholesterol in very small VLDL	770	0.192494	0.0953727	0.289615	0.0001087		470	0.141088	-0.0034848	0.285661	0.0557594		300	0.254619	0.110115	0.399122	0.0006046
Triglycerides in very small VLDL	770	0.298359	0.203818	0.392899	9.56e-10		470	0.227561	0.0860255	0.369096	0.0016848		300	0.395689	0.252804	0.538575	1.08e-07
Concentration of IDL particles	770	0.153958	0.0559719	0.251945	0.0021134		470	0.0975812	-0.0482443	0.243407	0.189161		300	0.227305	0.0829155	0.371694	0.002138
Total lipids in IDL	770	0.149275	0.0508596	0.24769	0.0029979		470	0.0955286	-0.0505179	0.241575	0.199299		300	0.218779	0.0734354	0.364122	0.0033049
Phospholipids in IDL	770	0.124724	0.0252054	0.224243	0.0141045		470	0.0746704	-0.0717276	0.221068	0.31671		300	0.190317	0.0423468	0.338288	0.0118904
Total cholesterol in IDL	770	0.15791	0.0589032	0.256917	0.001809		470	0.109954	-0.0364569	0.256364	0.140677		300	0.21786	0.0712278	0.364493	0.0037273
Cholesterol esters in IDL	770	0.187037	0.08887	0.285205	0.0001977		470	0.136963	-0.0087074	0.282634	0.0652913		300	0.248781	0.103673	0.393888	0.0008415
Free cholesterol in IDL	770	0.079783	-0.0212734	0.180839	0.121595		470	0.0382296	-0.109188	0.185647	0.610559		300	0.133909	-0.0172418	0.28506	0.0822738
Triglycerides in IDL	770	0.105332	0.0140077	0.196656	0.0238434		470	0.0177799	-0.129193	0.164753	0.812193		300	0.230987	0.109604	0.35237	0.0002176
Concentration of large LDL particles	770	0.163656	0.064314	0.262997	0.0012736		470	0.118706	-0.0271537	0.264565	0.110439		300	0.218146	0.0686619	0.36763	0.0043789
Total lipids in large LDL	770	0.162028	0.0623131	0.261743	0.0014821		470	0.119295	-0.0266671	0.265257	0.108935		300	0.213191	0.0627951	0.363587	0.005623
Phospholipids in large LDL	770	0.171659	0.0724929	0.270825	0.0007139		470	0.127771	-0.0179892	0.273531	0.0856309		300	0.22406	0.0753401	0.372779	0.0032776
Total cholesterol in large LDL	770	0.167942	0.0674685	0.268416	0.0010806		470	0.131145	-0.014909	0.277199	0.0783044		300	0.209974	0.0575029	0.362445	0.0071217
Cholesterol esters in large LDL	770	0.185908	0.0859547	0.285861	0.0002789		470	0.148164	0.0026747	0.293653	0.0459513		300	0.228732	0.0770055	0.380458	0.0032586
Free cholesterol in large LDL	770	0.108515	0.0065172	0.210513	0.0370832		470	0.0752805	-0.0721671	0.222728	0.31623		300	0.147431	-0.0073503	0.302212	0.0618362
Triglycerides in large LDL	770	0.0239292	-0.0659392	0.113798	0.601325		470	-0.0601129	-0.206777	0.086551	0.420971		300	0.145238	0.0309783	0.259498	0.0129101
Concentration of medium LDL particles	770	0.183002	0.0836967	0.282307	0.0003171		470	0.151225	0.0064887	0.295961	0.0406152		300	0.216027	0.0663413	0.365713	0.0048256
Total lipids in medium LDL	770	0.18364	0.0842191	0.283061	0.0003071		470	0.154114	0.0094231	0.298805	0.0368865		300	0.213214	0.0633949	0.363033	0.0054392
Phospholipids in medium LDL	770	0.222572	0.125787	0.319356	7.36e-06		470	0.180993	0.0380429	0.323944	0.0131964		300	0.267993	0.124014	0.411971	0.0002962
Total cholesterol in medium LDL	770	0.181873	0.0814075	0.282339	0.0004033		470	0.160144	0.0151421	0.305145	0.0304921		300	0.199881	0.0477348	0.352027	0.0102091
Cholesterol esters in medium LDL	770	0.185968	0.0850625	0.286874	0.0003167		470	0.164019	0.0188785	0.30916	0.0268557		300	0.204232	0.0504648	0.358	0.0094157
Free cholesterol in medium LDL	770	0.162269	0.0638914	0.260647	0.0012561		470	0.141729	-0.0026413	0.286099	0.054323		300	0.179029	0.0348287	0.32323	0.0151422
Triglycerides in medium LDL	770	-0.0073364	-0.0958921	0.0812194	0.870851		470	-0.08055	-0.225583	0.0644833	0.275655		300	0.100369	-0.010848	0.211587	0.0767451
Concentration of small LDL particles	770	0.176688	0.078907	0.274469	0.0004132		470	0.151262	0.0076686	0.294855	0.0390025		300	0.201014	0.0565447	0.345484	0.0065559
Total lipids in small LDL	770	0.174219	0.0762591	0.272178	0.0005085		470	0.151305	0.0076068	0.295004	0.0390894		300	0.194775	0.0502492	0.339301	0.0084327
Phospholipids in small LDL	770	0.17926	0.0851155	0.273405	0.0001995		470	0.150477	0.0085832	0.292371	0.0377113		300	0.208003	0.0755669	0.340439	0.0021888
Total cholesterol in small LDL	770	0.168614	0.0687281	0.268499	0.000964		470	0.153055	0.0083018	0.297808	0.0382788		300	0.178004	0.0288437	0.327163	0.019509
Cholesterol esters in small LDL	770	0.173215	0.072294	0.274136	0.0007917		470	0.156333	0.0110215	0.301645	0.0350375		300	0.184159	0.0315721	0.336746	0.0181816
Free cholesterol in small LDL	770	0.146686	0.0506873	0.242685	0.002792		470	0.136204	-0.0066705	0.279079	0.0616484		300	0.150443	0.0153544	0.285531	0.0291845
Triglycerides in small LDL	770	0.138886	0.0467816	0.230991	0.0031706		470	0.0621923	-0.083645	0.20803	0.402441		300	0.250883	0.125078	0.376689	0.0001086
Concentration of very large HDL particles	770	-0.304676	-0.391533	-0.21782	1.21e-11		470	-0.333664	-0.463728	-0.2036	6.68e-07		300	-0.22473	-0.331365	-0.118095	4.42e-05
Total lipids in very large HDL	770	-0.303719	-0.390544	-0.216895	1.37e-11		470	-0.332679	-0.462733	-0.202625	7.17e-07		300	-0.223867	-0.33053	-0.117203	4.75e-05
Phospholipids in very large HDL	770	-0.326685	-0.412994	-0.240376	2.93e-13		470	-0.351169	-0.480141	-0.222196	1.39e-07		300	-0.255159	-0.362608	-0.14771	4.55e-06
Total cholesterol in very large HDL	770	-0.274601	-0.362228	-0.186974	1.24e-09		470	-0.304755	-0.436315	-0.173195	6.82e-06		300	-0.192244	-0.300356	-0.0841325	0.0005394
Cholesterol esters in very large HDL	770	-0.265007	-0.353344	-0.176671	5.84e-09		470	-0.292972	-0.425307	-0.160638	1.68e-05		300	-0.185423	-0.295442	-0.0754035	0.0010265
Free cholesterol in very large HDL	770	-0.291066	-0.37747	-0.204662	7.12e-11		470	-0.325593	-0.456009	-0.195178	1.29e-06		300	-0.20398	-0.308881	-0.099079	0.0001591
Triglycerides in very large HDL	770	-0.0699746	-0.165289	0.0253397	0.14994		470	-0.143719	-0.287118	-0.0003207	0.0494919		300	0.0715857	-0.0462146	0.189386	0.232646
Concentration of large HDL particles	770	-0.339772	-0.424565	-0.254979	1.26e-14		470	-0.359951	-0.487662	-0.232239	5.15e-08		300	-0.282796	-0.39105	-0.174542	5.05e-07
Total lipids in large HDL	770	-0.341511	-0.426297	-0.256724	9.34e-15		470	-0.361067	-0.488674	-0.233459	4.59e-08		300	-0.285161	-0.393598	-0.176725	4.27e-07
Phospholipids in large HDL	770	-0.323248	-0.407108	-0.239389	1.11e-13		470	-0.342026	-0.469123	-0.214929	1.92e-07		300	-0.272501	-0.380084	-0.164919	1.07e-06
Total cholesterol in large HDL	770	-0.353664	-0.43898	-0.268348	1.66e-15		470	-0.370981	-0.498671	-0.24329	2.05e-08		300	-0.297662	-0.407422	-0.187901	1.92e-07
Cholesterol esters in large HDL	770	-0.35326	-0.438767	-0.267753	2.04e-15		470	-0.370586	-0.498354	-0.242818	2.15e-08		300	-0.297062	-0.407298	-0.186826	2.27e-07
Free cholesterol in large HDL	770	-0.354271	-0.439036	-0.269505	9.95e-16		470	-0.371534	-0.499013	-0.244055	1.85e-08		300	-0.298999	-0.407392	-0.190607	1.21e-07
Triglycerides in large HDL	770	-0.275373	-0.364845	-0.185901	2.39e-09		470	-0.329709	-0.467069	-0.19235	3.19e-06		300	-0.164992	-0.264596	-0.0653871	0.001247
Concentration of medium HDL particles	770	-0.0932045	-0.17289	-0.0135186	0.0219403		470	-0.117429	-0.247095	0.0122357	0.0757847		300	-0.0660515	-0.157376	0.0252729	0.155655
Total lipids in medium HDL	770	-0.0983642	-0.177953	-0.0187756	0.01549		470	-0.119655	-0.248865	0.0095543	0.069435		300	-0.0751349	-0.166875	0.0166048	0.108057
Phospholipids in medium HDL	770	-0.0993446	-0.178548	-0.0201415	0.0140259		470	-0.130455	-0.261228	0.000317	0.0505556		300	-0.0628194	-0.15089	0.0252514	0.161419
Total cholesterol in medium HDL	770	-0.116191	-0.196038	-0.0363432	0.0043992		470	-0.119757	-0.246412	0.0068971	0.0637899		300	-0.116753	-0.21349	-0.0200163	0.0181813
Cholesterol esters in medium HDL	770	-0.115507	-0.195493	-0.0355208	0.0047064		470	-0.11632	-0.242404	0.0097645	0.0704911		300	-0.119855	-0.217882	-0.0218278	0.016737
Free cholesterol in medium HDL	770	-0.117692	-0.19717	-0.0382138	0.0037561		470	-0.130984	-0.259765	-0.0022037	0.0462222		300	-0.104777	-0.197336	-0.0122182	0.0266504
Triglycerides in medium HDL	770	0.178233	0.081872	0.274593	0.0003013		470	0.0849364	-0.0657903	0.235663	0.268703		300	0.302379	0.182055	0.422703	1.29e-06
Concentration of small HDL particles	770	0.089804	0.0054086	0.174199	0.0370493		470	0.079036	-0.0572386	0.21531	0.254986		300	0.0759919	-0.0178144	0.169798	0.111928
Total lipids in small HDL	770	0.082319	-0.0019849	0.166623	0.055629		470	0.0745316	-0.061401	0.210464	0.281825		300	0.0649286	-0.028607	0.158464	0.172915
Phospholipids in small HDL	770	0.0500651	-0.0364401	0.13657	0.256252		470	0.0176375	-0.121653	0.156928	0.803598		300	0.0678422	-0.0340908	0.169775	0.191243
Total cholesterol in small HDL	770	0.0670368	-0.0208109	0.154885	0.134537		470	0.085881	-0.0511364	0.222898	0.218676		300	0.0168582	-0.0857137	0.11943	0.746554
Cholesterol esters in small HDL	770	0.0743022	-0.0152935	0.163898	0.103938		470	0.0985174	-0.0397555	0.23679	0.162145		300	0.0169179	-0.0902581	0.124094	0.756256
Free cholesterol in small HDL	770	0.0121053	-0.0728517	0.0970624	0.77977		470	-0.0035841	-0.140667	0.133499	0.959044		300	0.0132045	-0.0841772	0.110586	0.789745
Triglycerides in small HDL	770	0.297744	0.199628	0.395859	3.93e-09		470	0.215353	0.0704027	0.360302	0.0036775		300	0.400445	0.250828	0.550063	2.72e-07
Phospholipids to total lipds ratio in chylomicrons and extremely large VLDL	770	-0.0099892	-0.100248	0.0802698	0.828063		470	-0.139309	-0.273496	-0.0051219	0.041907		300	0.102323	-0.0080991	0.212746	0.0692068
Total cholesterol to total lipids ratio in chylomicrons and extremely large VLDL	770	0.0035906	-0.0842791	0.0914603	0.936085		470	-0.0270113	-0.169989	0.115966	0.710616		300	-0.0011977	-0.0970614	0.094666	0.980398
Cholesterol esters to total lipids ratio in chylomicrons and extremely large VLDL	770	-0.0129896	-0.100515	0.0745358	0.770868		470	-0.0354046	-0.176581	0.105772	0.622369		300	-0.0242354	-0.120287	0.0718162	0.61983
Free cholesterol to total lipids ratio in chylomicrons and extremely large VLDL	770	0.0368641	-0.0520892	0.125817	0.416157		470	-0.0086393	-0.154575	0.137296	0.907437		300	0.0453382	-0.0540506	0.144727	0.370007
Triglycerides to total lipids ratio in chylomicrons and extremely large VLDL	770	0.0029457	-0.0865736	0.092465	0.948512		470	0.104817	-0.0317441	0.241377	0.132154		300	-0.0595089	-0.167929	0.0489116	0.280901
Phospholipids to total lipds ratio in very large VLDL	770	-0.0061076	-0.0910071	0.0787919	0.88773		470	-0.0637622	-0.184999	0.0574744	0.301894		300	0.0736227	-0.0364043	0.18365	0.188876
Total cholesterol to total lipids ratio in very large VLDL	770	0.0105101	-0.0744228	0.0954429	0.808128		470	-0.0182252	-0.156861	0.12041	0.796257		300	0.0068663	-0.085333	0.0990657	0.883563
Cholesterol esters to total lipids ratio in very large VLDL	770	-0.0001083	-0.0832761	0.0830595	0.997961		470	-0.0220622	-0.157209	0.113085	0.748503		300	-0.012219	-0.10395	0.079512	0.793366
Free cholesterol to total lipids ratio in very large VLDL	770	0.0260095	-0.0596235	0.111643	0.551181		470	-0.0117945	-0.151923	0.128334	0.868697		300	0.0351606	-0.0570888	0.12741	0.453746
Triglycerides to total lipids ratio in very large VLDL	770	-0.0046723	-0.0896121	0.0802676	0.914037		470	0.0578436	-0.0713331	0.18702	0.379333		300	-0.0550059	-0.158379	0.0483667	0.29582
Phospholipids to total lipds ratio in large VLDL	770	0.0341146	-0.0645962	0.132825	0.497692		470	-0.0225479	-0.113413	0.0683172	0.62603		300	0.0855597	-0.0821417	0.253261	0.316129
Total cholesterol to total lipids ratio in large VLDL	770	0.10171	0.0187106	0.18471	0.016383		470	0.13936	-0.0048842	0.283603	0.0582431		300	0.0518748	-0.0109054	0.114655	0.104969
Cholesterol esters to total lipids ratio in large VLDL	770	0.0452078	-0.0322354	0.122651	0.252168		470	0.0963257	-0.037713	0.230364	0.158556		300	-0.020429	-0.0801052	0.0392472	0.500978
Free cholesterol to total lipids ratio in large VLDL	770	0.178019	0.0911699	0.264869	6.3e-05		470	0.186411	0.0363836	0.336438	0.0149948		300	0.163541	0.089406	0.237675	1.96e-05
Triglycerides to total lipids ratio in large VLDL	770	-0.120535	-0.207477	-0.0335922	0.0066463		470	-0.123384	-0.253617	0.0068488	0.0632698		300	-0.102561	-0.205075	-4.77e-05	0.0498943
Phospholipids to total lipds ratio in medium VLDL	770	-0.0994679	-0.14571	-0.0532252	2.71e-05		470	-0.118062	-0.19632	-0.0398043	0.0031883		300	-0.0814804	-0.124126	-0.0388351	0.0002055
Total cholesterol to total lipids ratio in medium VLDL	770	-0.0842182	-0.168481	4.51e-05	0.0501224		470	-0.157303	-0.291416	-0.023189	0.0216165		300	0.0333522	-0.0559301	0.122634	0.462776
Cholesterol esters to total lipids ratio in medium VLDL	770	-0.156365	-0.242277	-0.0704525	0.0003754		470	-0.215519	-0.349877	-0.0811602	0.0017269		300	-0.0596755	-0.156304	0.0369534	0.225153
Free cholesterol to total lipids ratio in medium VLDL	770	0.147035	0.0690926	0.224977	0.0002283		470	0.0924988	-0.0360049	0.221002	0.157879		300	0.23114	0.133978	0.328301	4.39e-06
Triglycerides to total lipids ratio in medium VLDL	770	0.123731	0.0462289	0.201234	0.0017907		470	0.198278	0.0732907	0.323266	0.0019391		300	0.0095868	-0.0719872	0.0911608	0.817232
Phospholipids to total lipds ratio in small VLDL	770	-0.246681	-0.3267	-0.166662	2.25e-09		470	-0.260145	-0.387379	-0.132912	6.86e-05		300	-0.249291	-0.342948	-0.155634	3.14e-07
Total cholesterol to total lipids ratio in small VLDL	770	-0.0063645	-0.102768	0.0900389	0.896915		470	-0.0050294	-0.152718	0.142659	0.946673		300	-0.0084856	-0.140307	0.123335	0.899264
Cholesterol esters to total lipids ratio in small VLDL	770	0.0261081	-0.0697115	0.121928	0.592882		470	0.0372673	-0.109333	0.183868	0.617621		300	0.0141889	-0.117499	0.145877	0.832198
Free cholesterol to total lipids ratio in small VLDL	770	-0.148626	-0.229259	-0.0679924	0.0003161		470	-0.192812	-0.326019	-0.0596043	0.0046481		300	-0.1048	-0.193061	-0.0165376	0.0201245
Triglycerides to total lipids ratio in small VLDL	770	0.136405	0.0433621	0.229449	0.004115		470	0.142117	0.0028962	0.281338	0.0454399		300	0.139955	0.0107324	0.269177	0.0338782
Phospholipids to total lipds ratio in very small VLDL	770	-0.113558	-0.198128	-0.0289874	0.0085616		470	-0.134911	-0.249091	-0.0207321	0.0206722		300	-0.0805298	-0.210806	0.049746	0.224722
Total cholesterol to total lipids ratio in very small VLDL	770	-0.0083521	-0.0985726	0.0818685	0.855842		470	0.0175175	-0.11666	0.151695	0.797631		300	-0.0537662	-0.183789	0.0762569	0.416371
Cholesterol esters to total lipids ratio in very small VLDL	770	0.0433892	-0.0399539	0.126732	0.307102		470	0.0587298	-0.0672283	0.184688	0.359997		300	0.014266	-0.102931	0.131463	0.810817
Free cholesterol to total lipids ratio in very small VLDL	770	-0.142432	-0.23034	-0.0545237	0.0015293		470	-0.109837	-0.230892	0.0112193	0.0752434		300	-0.19376	-0.329921	-0.0575984	0.0054433
Triglycerides to total lipids ratio in very small VLDL	770	0.0722256	-0.02404	0.168491	0.141203		470	0.0641617	-0.0717523	0.200076	0.354047		300	0.088983	-0.0597569	0.237723	0.239966
Phospholipids to total lipds ratio in IDL	770	-0.254256	-0.34261	-0.165901	2.28e-08		470	-0.19109	-0.323093	-0.0590877	0.0046433		300	-0.339762	-0.46958	-0.209945	4.82e-07
Total cholesterol to total lipids ratio in IDL	770	0.156617	0.0731256	0.240109	0.0002474		470	0.162309	0.0311869	0.29343	0.0153748		300	0.141298	0.0283229	0.254273	0.0144164
Cholesterol esters to total lipids ratio in IDL	770	0.295034	0.213872	0.376196	2.25e-12		470	0.287308	0.159878	0.414739	1.18e-05		300	0.299002	0.190103	0.407902	1.37e-07
Free cholesterol to total lipids ratio in IDL	770	-0.29072	-0.399929	-0.181511	2.24e-07		470	-0.256387	-0.384738	-0.128036	9.99e-05		300	-0.342298	-0.53292	-0.151676	0.0004764
Triglycerides to total lipids ratio in IDL	770	-0.0666188	-0.154537	0.0212998	0.137297		470	-0.105886	-0.240358	0.0285853	0.122453		300	-0.0039643	-0.127548	0.11962	0.949701
Phospholipids to total lipds ratio in large LDL	770	-0.113358	-0.200908	-0.0258075	0.0112277		470	-0.0676235	-0.196235	0.0609882	0.302019		300	-0.17226	-0.306815	-0.037704	0.0122859
Total cholesterol to total lipids ratio in large LDL	770	0.154989	0.0681376	0.241841	0.0004867		470	0.164394	0.0343537	0.294435	0.0133372		300	0.134765	0.0081139	0.261416	0.037105
Cholesterol esters to total lipids ratio in large LDL	770	0.232784	0.147225	0.318342	1.22e-07		470	0.219209	0.0875093	0.350909	0.0011531		300	0.245364	0.121888	0.368841	0.0001148
Free cholesterol to total lipids ratio in large LDL	770	-0.3248	-0.417141	-0.232458	1.07e-11		470	-0.252474	-0.385059	-0.11989	0.0002057		300	-0.425178	-0.570563	-0.279792	2.21e-08
Triglycerides to total lipids ratio in large LDL	770	-0.158246	-0.245567	-0.0709257	0.0003976		470	-0.228268	-0.367701	-0.0888352	0.0013865		300	-0.0529739	-0.161767	0.0558193	0.338667
Phospholipids to total lipds ratio in medium LDL	770	-0.0816369	-0.176784	0.0135098	0.0925233		470	-0.0658827	-0.200468	0.0687023	0.336557		300	-0.0959591	-0.245401	0.0534833	0.207306
Total cholesterol to total lipids ratio in medium LDL	770	0.136405	0.0437635	0.229047	0.003957		470	0.15193	0.0145474	0.289313	0.0302739		300	0.106498	-0.0293981	0.242394	0.124059
Cholesterol esters to total lipids ratio in medium LDL	770	0.159928	0.0678647	0.251992	0.0006836		470	0.155867	0.0186486	0.293085	0.0260829		300	0.15832	0.0207891	0.29585	0.0242099
Free cholesterol to total lipids ratio in medium LDL	770	-0.192279	-0.28143	-0.103129	2.58e-05		470	-0.141042	-0.277102	-0.0049835	0.042211		300	-0.259932	-0.39409	-0.125774	0.0001678
Triglycerides to total lipids ratio in medium LDL	770	-0.206551	-0.292521	-0.12058	2.86e-06		470	-0.278378	-0.419612	-0.137144	0.000123		300	-0.0990622	-0.197048	-0.0010767	0.0475515
Phospholipids to total lipds ratio in small LDL	770	-0.123619	-0.216284	-0.0309548	0.0089985		470	-0.106806	-0.240728	0.0271148	0.11774		300	-0.140493	-0.284088	0.0031024	0.0551245
Total cholesterol to total lipids ratio in small LDL	770	0.111761	0.0154081	0.208114	0.0230629		470	0.121935	-0.0156799	0.259549	0.0823113		300	0.0873377	-0.0597685	0.234444	0.243544
Cholesterol esters to total lipids ratio in small LDL	770	0.136115	0.0397404	0.23249	0.005698		470	0.131514	-0.0069017	0.26993	0.0625162		300	0.133163	-0.0155657	0.281893	0.0790875
Free cholesterol to total lipids ratio in small LDL	770	-0.189643	-0.278013	-0.101273	2.83e-05		470	-0.130248	-0.263502	0.0030062	0.0553743		300	-0.269189	-0.402969	-0.135409	9.45e-05
Triglycerides to total lipids ratio in small LDL	770	-0.0453057	-0.146814	0.0562029	0.38121		470	-0.120988	-0.271011	0.0290343	0.113693		300	0.0765383	-0.0653355	0.218412	0.289196
Phospholipids to total lipds ratio in very large HDL	770	-0.223253	-0.324028	-0.122478	1.56e-05		470	-0.151716	-0.277441	-0.0259921	0.0181325		300	-0.305887	-0.468517	-0.143258	0.0002565
Total cholesterol to total lipids ratio in very large HDL	770	0.144748	0.0405981	0.248897	0.0065133		470	0.115263	-0.0228822	0.253408	0.101764		300	0.169854	0.0197773	0.319931	0.02668
Cholesterol esters to total lipids ratio in very large HDL	770	0.179573	0.0765311	0.282614	0.0006571		470	0.162305	0.0263462	0.298264	0.0194039		300	0.190309	0.0404747	0.340143	0.0129798
Free cholesterol to total lipids ratio in very large HDL	770	-0.187139	-0.287825	-0.0864533	0.0002817		470	-0.227507	-0.343619	-0.111395	0.0001347		300	-0.136672	-0.3014	0.0280568	0.103559
Triglycerides to total lipids ratio in very large HDL	770	0.237011	0.0976622	0.376359	0.0008822		470	0.126042	0.0431282	0.208956	0.0029655		300	0.383749	0.0720797	0.695418	0.0159923
Phospholipids to total lipds ratio in large HDL	770	0.298159	0.187455	0.408863	1.63e-07		470	0.275226	0.167816	0.382636	6.88e-07		300	0.292875	0.0783137	0.507436	0.0076382
Total cholesterol to total lipids ratio in large HDL	770	-0.378147	-0.484913	-0.271381	7.75e-12		470	-0.281398	-0.390074	-0.172721	5.29e-07		300	-0.476763	-0.686634	-0.266892	1.12e-05
Cholesterol esters to total lipids ratio in large HDL	770	-0.341442	-0.453246	-0.229638	3.15e-09		470	-0.240591	-0.343727	-0.137455	5.89e-06		300	-0.444469	-0.670873	-0.218065	0.000138
Free cholesterol to total lipids ratio in large HDL	770	-0.402308	-0.498548	-0.306068	9.83e-16		470	-0.326197	-0.445344	-0.20705	1.19e-07		300	-0.479456	-0.649131	-0.309781	6.13e-08
Triglycerides to total lipids ratio in large HDL	770	0.146015	0.002593	0.289437	0.0460094		470	0.0448473	-0.0172445	0.106939	0.156466		300	0.283418	-0.0502191	0.617056	0.0956129
Phospholipids to total lipds ratio in medium HDL	770	0.000455	-0.0943642	0.0952741	0.992487		470	-0.0887346	-0.212743	0.0352732	0.160347		300	0.120445	-0.0314777	0.272367	0.119754
Total cholesterol to total lipids ratio in medium HDL	770	-0.158173	-0.251711	-0.0646339	0.0009448		470	-0.0726062	-0.202009	0.0567964	0.270766		300	-0.272854	-0.416478	-0.129231	0.0002228
Cholesterol esters to total lipids ratio in medium HDL	770	-0.12591	-0.218026	-0.0337931	0.00745		470	-0.0231655	-0.153153	0.106822	0.726333		300	-0.2613	-0.401091	-0.121509	0.0002795
Free cholesterol to total lipids ratio in medium HDL	770	-0.172249	-0.26101	-0.083487	0.0001505		470	-0.168918	-0.293831	-0.0440055	0.0081488		300	-0.182681	-0.31269	-0.0526727	0.0060489
Triglycerides to total lipids ratio in medium HDL	770	0.237859	0.146155	0.329562	4.48e-07		470	0.168792	0.0373956	0.300189	0.0119255		300	0.330048	0.194803	0.465293	2.52e-06
Phospholipids to total lipds ratio in small HDL	770	-0.109351	-0.213999	-0.0047032	0.0405785		470	-0.143223	-0.28804	0.0015936	0.052564		300	-0.0455459	-0.20027	0.109178	0.562772
Total cholesterol to total lipids ratio in small HDL	770	0.0333431	-0.0698936	0.13658	0.526247		470	0.0794401	-0.0656547	0.224535	0.28252		300	-0.0469169	-0.196582	0.102748	0.537713
Cholesterol esters to total lipids ratio in small HDL	770	0.0589457	-0.0450551	0.162947	0.266211		470	0.103807	-0.041756	0.249371	0.161759		300	-0.0219896	-0.173928	0.129948	0.775953
Free cholesterol to total lipids ratio in small HDL	770	-0.270297	-0.374684	-0.165909	4.68e-07		470	-0.291152	-0.437124	-0.14518	0.0001023		300	-0.206921	-0.36156	-0.0522811	0.0089046
Triglycerides to total lipids ratio in small HDL	770	0.229981	0.13585	0.324112	1.95e-06		470	0.166264	0.0326199	0.299907	0.014869		300	0.325028	0.179521	0.470535	1.55e-05
Mean diameter for VLDL particles	770	0.369128	0.27823	0.460027	5.77e-15		470	0.343232	0.216763	0.469702	1.52e-07		300	0.407903	0.268529	0.547277	2.16e-08
Mean diameter for LDL particles	770	-0.141115	-0.231159	-0.0510699	0.00217		470	-0.159822	-0.292925	-0.0267185	0.0187121		300	-0.0956693	-0.211488	0.0201496	0.105081
Mean diameter for HDL particles	770	-0.364436	-0.453631	-0.275242	4e-15		470	-0.367769	-0.490862	-0.244676	8.33e-09		300	-0.317118	-0.4434	-0.190835	1.31e-06
Serum total cholesterol	770	0.0955437	0.0001584	0.190929	0.0496218		470	0.0507053	-0.0940554	0.195466	0.491587		300	0.15603	0.0213981	0.290662	0.023276
Total cholesterol in VLDL	770	0.369023	0.2749	0.463146	4.38e-14		470	0.293946	0.158378	0.429514	2.47e-05		300	0.465224	0.318312	0.612136	1.64e-09
Remnant cholesterol (non-HDL, non-LDL -cholesterol)	770	0.300885	0.206331	0.395438	6.99e-10		470	0.232046	0.0926163	0.371476	0.0011547		300	0.388393	0.245027	0.531759	1.97e-07
Total cholesterol in LDL	770	0.173959	0.0734575	0.274461	0.0007145		470	0.146044	0.0004714	0.291617	0.0492657		300	0.201912	0.0495401	0.354284	0.0095791
Total cholesterol in HDL	770	-0.252879	-0.335008	-0.170751	2.35e-09		470	-0.263821	-0.392662	-0.13498	6.7e-05		300	-0.221609	-0.322653	-0.120565	2.18e-05
Total cholesterol in HDL2	770	-0.263821	-0.346075	-0.181567	5.16e-10		470	-0.273189	-0.400809	-0.145568	3.12e-05		300	-0.232954	-0.336083	-0.129825	1.25e-05
Total cholesterol in HDL3	770	-0.115786	-0.200439	-0.031133	0.0074102		470	-0.139294	-0.27749	-0.0010995	0.0482124		300	-0.0856383	-0.18428	0.0130031	0.0885675
Esterified cholesterol	770	0.0998134	0.0034248	0.196202	0.0424158		470	0.0527369	-0.0929069	0.198381	0.477088		300	0.161951	0.0248118	0.29909	0.0208041
Free cholesterol	770	0.0840585	-0.0088833	0.177	0.0762215		470	0.0451787	-0.0972254	0.187583	0.533289		300	0.139861	0.01124	0.268482	0.0331764
Serum total triglycerides	770	0.364915	0.265223	0.464608	1.61e-12		470	0.281182	0.142824	0.41954	7.58e-05		300	0.480537	0.319531	0.641542	1.18e-08
Triglycerides in VLDL	770	0.401125	0.301268	0.500982	1.09e-14		470	0.328375	0.193541	0.463209	2.3e-06		300	0.499243	0.334623	0.663863	7.04e-09
Triglycerides in LDL	770	0.0373372	-0.0524655	0.12714	0.414643		470	-0.0433114	-0.189746	0.103123	0.56136		300	0.154599	0.0396506	0.269547	0.008565
Triglycerides in HDL	770	0.0428163	-0.0523635	0.137996	0.377464		470	-0.0580431	-0.206977	0.0908907	0.444145		300	0.198994	0.0830098	0.314979	0.0008344
Total phosphoglycerides	770	-0.0178637	-0.104981	0.0692533	0.687398		470	-0.0852496	-0.226695	0.0561962	0.236865		300	0.0783519	-0.0227754	0.179479	0.128363
Ratio of triglycerides to phosphoglycerides	770	0.304677	0.206898	0.402456	1.53e-09		470	0.237497	0.11108	0.363915	0.0002495		300	0.401074	0.236093	0.566055	2.74e-06
Phosphatidylcholine and other cholines	770	0.0583543	-0.0312246	0.147933	0.201351		470	0.0101836	-0.130875	0.151242	0.887241		300	0.127514	0.0111802	0.243847	0.0318029
Total cholines	770	-0.0128496	-0.101853	0.0761539	0.776934		470	-0.070601	-0.21303	0.0718282	0.330511		300	0.0702404	-0.0381616	0.178642	0.20321
Apolipoprotein A-I	770	-0.148432	-0.231983	-0.0648809	0.0005157		470	-0.17198	-0.305121	-0.0388387	0.0114663		300	-0.102602	-0.200751	-0.0044522	0.0405371
Apolipoprotein B	770	0.314826	0.220143	0.40951	1.23e-10		470	0.253894	0.115834	0.391954	0.0003351		300	0.391599	0.245996	0.537202	2.39e-07
Ratio of apolipoprotein B to apolipoprotein A-I	770	0.397366	0.305932	0.4888	7.86e-17		470	0.337688	0.210854	0.464521	2.56e-07		300	0.462822	0.314759	0.610884	2.56e-09
Total fatty acids	770	0.177033	0.0836228	0.270443	0.0002136		470	0.114544	-0.0306028	0.259691	0.121633		300	0.268282	0.140485	0.396078	4.73e-05
Estimated degree of unsaturation	770	-0.163398	-0.256061	-0.070734	0.0005671		470	-0.11055	-0.233014	0.0119149	0.0767332		300	-0.214966	-0.359305	-0.0706279	0.0036466
22:6, docosahexaenoic acid	770	-0.115817	-0.208162	-0.0234714	0.014036		470	-0.186353	-0.328178	-0.044529	0.0101283		300	-0.0026207	-0.117689	0.112448	0.964275
18:2, linoleic acid	770	0.0702006	-0.0277929	0.168194	0.160036		470	0.0086471	-0.133188	0.150483	0.904688		300	0.15351	0.0131718	0.293848	0.0321522
Omega-3 fatty acids	770	-0.0370073	-0.136162	0.0621475	0.463977		470	-0.108201	-0.257019	0.040618	0.153743		300	0.0756981	-0.0617642	0.21316	0.27932
Omega-6 fatty acids	770	0.0972058	0.0018609	0.192551	0.0457039		470	0.047339	-0.096837	0.191515	0.519089		300	0.170616	0.0389131	0.30232	0.0112988
Polyunsaturated fatty acids	770	0.0837478	-0.0122327	0.179728	0.087139		470	0.0303003	-0.114704	0.175305	0.681525		300	0.163358	0.030664	0.296051	0.0160077
Monounsaturated fatty acids; 16:1, 18:1	770	0.258067	0.164328	0.351806	8.72e-08		470	0.201082	0.0578115	0.344353	0.0060465		300	0.339633	0.204237	0.475028	1.35e-06
Saturated fatty acids	770	0.168005	0.0758424	0.260168	0.0003675		470	0.100291	-0.0444073	0.244988	0.173847		300	0.266948	0.144069	0.389827	2.6e-05
Ratio of 22:6 docosahexaenoic acid to total fatty acids	770	-0.311996	-0.394734	-0.229259	3.57e-13		470	-0.348094	-0.460776	-0.235411	2.68e-09		300	-0.248853	-0.366476	-0.13123	4.14e-05
Ratio of 18:2 linoleic acid to total fatty acids	770	-0.211501	-0.301063	-0.121939	4.19e-06		470	-0.210729	-0.331386	-0.0900712	0.0006533		300	-0.222023	-0.36075	-0.0832954	0.0018051
Ratio of omega-3 fatty acids to total fatty acids	770	-0.289599	-0.379414	-0.199784	4.21e-10		470	-0.316712	-0.445072	-0.188352	1.71e-06		300	-0.235594	-0.365266	-0.105921	0.0004094
Ratio of omega-6 fatty acids to total fatty acids	770	-0.252445	-0.34626	-0.15863	1.67e-07		470	-0.203113	-0.328918	-0.0773075	0.0016118		300	-0.319746	-0.469539	-0.169952	3.55e-05
Ratio of polyunsaturated fatty acids to total fatty acids	770	-0.294006	-0.387498	-0.200514	1.09e-09		470	-0.256313	-0.381686	-0.13094	6.88e-05		300	-0.341439	-0.490193	-0.192686	9.15e-06
Ratio of monounsaturated fatty acids to total fatty acids	770	0.30625	0.214055	0.398445	1.28e-10		470	0.273334	0.146274	0.400395	2.86e-05		300	0.342459	0.198868	0.48605	4.16e-06
Ratio of saturated fatty acids to total fatty acids	770	-0.0642383	-0.151506	0.02303	0.148859		470	-0.0664106	-0.186492	0.0536708	0.277684		300	-0.0529825	-0.184879	0.0789136	0.429797
Insulin	770	0.477979	0.338552	0.617406	3.36e-11		470	0.574963	0.325665	0.824261	7.46e-06		300	0.371181	0.27498	0.467381	4.41e-13
Glucose	770	0.134306	0.0376287	0.230983	0.0065358		470	0.158932	0.0338843	0.28398	0.012852		300	0.0782956	-0.0493685	0.20596	0.228375
Lactate	770	0.137841	0.0462963	0.229385	0.0032146		470	0.216004	0.0781333	0.353874	0.0022032		300	0.0714917	-0.0492883	0.192272	0.244963
Citrate	770	-0.161281	-0.260519	-0.0620436	0.0014792		470	-0.124187	-0.268012	0.0196383	0.0904077		300	-0.204101	-0.334163	-0.0740391	0.0022075
Alanine	770	0.0956858	0.0027474	0.188624	0.0436173		470	0.027477	-0.128082	0.183037	0.728664		300	0.167683	0.0480487	0.287317	0.0061751
Glutamine	770	-0.150237	-0.231842	-0.0686331	0.0003213		470	-0.136298	-0.256034	-0.0165615	0.0257691		300	-0.175959	-0.289359	-0.0625586	0.0024698
Histidine	770	-0.0419794	-0.129689	0.0457302	0.347733		470	-0.112233	-0.237376	0.0129102	0.0786639		300	0.0095558	-0.121465	0.140576	0.885953
Isoleucine	770	0.216759	0.126576	0.306943	2.83e-06		470	0.198376	0.071854	0.324899	0.0021862		300	0.227518	0.0939267	0.361109	0.0009097
Leucine	770	0.121164	0.0427605	0.199567	0.002498		470	0.127817	0.0140892	0.241545	0.0276966		300	0.102613	-0.0082976	0.213523	0.0696457
Valine	770	0.0748178	-0.0167432	0.166379	0.109104		470	0.137884	0.0002338	0.275535	0.0496137		300	-0.0101183	-0.122318	0.102081	0.859239
Phenylalanine	770	0.0149959	-0.0849631	0.114955	0.768451		470	0.0515404	-0.0977023	0.200783	0.497693		300	-0.0246978	-0.165065	0.11567	0.729354
Tyrosine	770	0.260773	0.165743	0.355803	9.58e-08		470	0.28261	0.141329	0.423891	9.77e-05		300	0.204582	0.0734007	0.335763	0.0023491
Acetate	770	-0.094464	-0.167058	-0.0218699	0.0108284		470	-0.0328169	-0.0690858	0.0034521	0.0760483		300	-0.150973	-0.273046	-0.0289003	0.0155334
Acetoacetate	770	-0.0310127	-0.105788	0.0437623	0.415791		470	-0.0116597	-0.122227	0.098908	0.835919		300	-0.0617951	-0.169264	0.0456743	0.258678
3-hydroxybutyrate	770	-0.0083047	-0.0676369	0.0510274	0.783563		470	-0.0020038	-0.10042	0.0964121	0.968101		300	-0.0045995	-0.0725033	0.0633043	0.894031
Creatinine	770	-0.279585	-0.362797	-0.196373	7.95e-11		470	-0.31205	-0.416437	-0.207663	8.18e-09		300	-0.229411	-0.358504	-0.100318	0.0005437
Albumin (signal area)	770	-0.0645184	-0.155329	0.0262921	0.163505		470	-0.0546903	-0.183016	0.0736354	0.402735		300	-0.0748253	-0.208925	0.0592744	0.273009
Glycoprotein acetyls, mainly a1-acid glycoprotein	770	0.468855	0.380404	0.557306	8.64e-24		470	0.490599	0.363351	0.617847	1.99e-13		300	0.45424	0.323478	0.585001	4.88e-11
C-reactive protein	770	0.160709	-0.0298118	0.35123	0.0981509		470	0.282629	-0.104686	0.669943	0.152252		300	0.0424828	-0.0027487	0.0877143	0.0655358
